# Supplementary material for: Protein structure prediction with in-cell photo-crosslinking mass spectrometry and deep learning
Source: Nat Biotechnol. 2023 Mar 20;41(12):1810–9. doi: 10.1038/s41587-023-01704-z (PMC10713450; doi:10.1038/s41587-023-01704-z)
Supplement: Supplementary file 3 — This excel file contains Supplementary Tables 1–5 in separate sheets. Supplementary Table 1. Restraints for inhibited and cyclin-bound Cdk2 predictions. Supplementary Table 2. Simulated crosslink data used for training of AlphaLink. Supplementary Table 3. Crosslink simulation for 60 CASP14 targets. Supplementary Table 4. Crosslink simulation for 45 CAMEO targets. Supplementary Table 5. Crosslink simulation for 50 low N CAMEO targets. [file 41587_2023_1704_MOESM3_ESM.xlsx]

## Sheet: Table S1
From residue	To residue	Cdk2 conformation
K129	V164	Inhibited (PDB ID 1h01)
L148	L78	Inhibited (PDB ID 1h01)
L148	I52	Inhibited (PDB ID 1h01)
L148	L55	Inhibited (PDB ID 1h01)
L124	F152	Cyclin A-bound (PDB ID 2bpm)
L124	V156	Cyclin A-bound (PDB ID 2bpm)
L54	A151	Cyclin A-bound (PDB ID 2bpm)
L66	I52	Cyclin A-bound (PDB ID 2bpm)
K178	R157	Cyclin A-bound (PDB ID 2bpm)

## Sheet: Table S2
Atom	Cut-off	Consecutive tryptic peptides	Stochastic noise	Avg. TM-score on CASP14
Cα-Cα	10 Å	no	no	0.7625
Cδ1 to the nearest non-hydrogen atom	7 Å	yes	no	0.7564
Cδ1 to the nearest non-hydrogen atom	7 Å	yes	yes	0.7574

## Sheet: Table S3
Crosslinker type	Mean number of crosslinks per protein (± 95% confidence interval)	Mean amino acid sequence separation per protein (± 95% confidence interval)
photo-K	7.16 ± 0.52	69.59 ± 2.93
photo-L	16.38 ± 1.06	68.83 ± 2.52
SDA (59 Targets)	366.82 ± 21.9	61.16 ± 2.77

## Sheet: Table S4
Crosslinker type	Mean number of crosslinks per protein (± 95% confidence interval)	Mean sequence separation per protein (± 95% confidence interval)
photo-K	6.52 ± 0.68	50.94 ± 2.38
photo-L	12.9 ± 1.19	48.95 ± 2.1

## Sheet: Table S5
Crosslinker type	Mean number of crosslinks per protein (± 95% confidence interval)	Mean sequence separation per protein (± 95% confidence interval)
photo-L	13.6 ± 1.13	69.91 ± 1.63
SDA	263.95 ± 18.3	70.77 ± 0.5
