# Supplementary material for: Protein structure prediction with in-cell photo-crosslinking mass spectrometry and deep learning
Source: Nat Biotechnol. 2023 Mar 20;41(12):1810–9. doi: 10.1038/s41587-023-01704-z (PMC10713450; doi:10.1038/s41587-023-01704-z)
Supplement: Supplementary file 4 — AlphaLink performance benchmark on CAMEO and CASP14 targets. [file 41587_2023_1704_MOESM4_ESM.xlsx]

## Sheet: Low neff CAMEO
6lkiB_AL_CROSSLINKS_0=0.9015	6lkiB_AL_CROSSLINKS_1=0.9207	6lkiB_AL_CROSSLINKS_2=0.9296	6lkiB_AL_CROSSLINKS_3=0.9326	6lkiB_AL_CROSSLINKS_4=0.8898	6lkiB_AL_CROSSLINKS_5=0.9154	6lkiB_AL_CROSSLINKS_6=0.9395	6lkiB_AL_CROSSLINKS_7=0.9297	6lkiB_AL_CROSSLINKS_8=0.9345	6lkiB_AL_CROSSLINKS_9=0.9153	6lkiB_AF2=0.7438
6m6qA_AL_CROSSLINKS_0=0.9400	6m6qA_AL_CROSSLINKS_1=0.9119	6m6qA_AL_CROSSLINKS_2=0.9265	6m6qA_AL_CROSSLINKS_3=0.9097	6m6qA_AL_CROSSLINKS_4=0.9375	6m6qA_AL_CROSSLINKS_5=0.9056	6m6qA_AL_CROSSLINKS_6=0.9275	6m6qA_AL_CROSSLINKS_7=0.9417	6m6qA_AL_CROSSLINKS_8=0.9179	6m6qA_AL_CROSSLINKS_9=0.9277	6m6qA_AF2=0.5898
6thhA_AL_CROSSLINKS_0=0.9317	6thhA_AL_CROSSLINKS_1=0.9328	6thhA_AL_CROSSLINKS_2=0.9321	6thhA_AL_CROSSLINKS_3=0.9323	6thhA_AL_CROSSLINKS_4=0.9316	6thhA_AL_CROSSLINKS_5=0.9317	6thhA_AL_CROSSLINKS_6=0.9318	6thhA_AL_CROSSLINKS_7=0.9324	6thhA_AL_CROSSLINKS_8=0.9317	6thhA_AL_CROSSLINKS_9=0.9317	6thhA_AF2=0.9532
6ty0A_AL_CROSSLINKS_0=0.2576	6ty0A_AL_CROSSLINKS_1=0.2550	6ty0A_AL_CROSSLINKS_2=0.4362	6ty0A_AL_CROSSLINKS_3=0.2713	6ty0A_AL_CROSSLINKS_4=0.3572	6ty0A_AL_CROSSLINKS_5=0.2332	6ty0A_AL_CROSSLINKS_6=0.2718	6ty0A_AL_CROSSLINKS_7=0.2408	6ty0A_AL_CROSSLINKS_8=0.2421	6ty0A_AL_CROSSLINKS_9=0.2448	6ty0A_AF2=0.4026
6v7uA_AL_CROSSLINKS_0=0.8043	6v7uA_AL_CROSSLINKS_1=0.8025	6v7uA_AL_CROSSLINKS_2=0.8041	6v7uA_AL_CROSSLINKS_3=0.8126	6v7uA_AL_CROSSLINKS_4=0.8041	6v7uA_AL_CROSSLINKS_5=0.8097	6v7uA_AL_CROSSLINKS_6=0.8038	6v7uA_AL_CROSSLINKS_7=0.8033	6v7uA_AL_CROSSLINKS_8=0.8034	6v7uA_AL_CROSSLINKS_9=0.8193	6v7uA_AF2=0.8203
6wrwC_AL_CROSSLINKS_0=0.9774	6wrwC_AL_CROSSLINKS_1=0.9763	6wrwC_AL_CROSSLINKS_2=0.9641	6wrwC_AL_CROSSLINKS_3=0.9691	6wrwC_AL_CROSSLINKS_4=0.9751	6wrwC_AL_CROSSLINKS_5=0.9755	6wrwC_AL_CROSSLINKS_6=0.9690	6wrwC_AL_CROSSLINKS_7=0.9772	6wrwC_AL_CROSSLINKS_8=0.9763	6wrwC_AL_CROSSLINKS_9=0.9755	6wrwC_AF2=0.9727
6wxpA_AL_CROSSLINKS_0=0.7645	6wxpA_AL_CROSSLINKS_1=0.7812	6wxpA_AL_CROSSLINKS_2=0.7418	6wxpA_AL_CROSSLINKS_3=0.7732	6wxpA_AL_CROSSLINKS_4=0.7891	6wxpA_AL_CROSSLINKS_5=0.7332	6wxpA_AL_CROSSLINKS_6=0.7778	6wxpA_AL_CROSSLINKS_7=0.7151	6wxpA_AL_CROSSLINKS_8=0.7439	6wxpA_AL_CROSSLINKS_9=0.7689	6wxpA_AF2=0.6799
6xb4A_AL_CROSSLINKS_0=0.9610	6xb4A_AL_CROSSLINKS_1=0.9489	6xb4A_AL_CROSSLINKS_2=0.9543	6xb4A_AL_CROSSLINKS_3=0.9487	6xb4A_AL_CROSSLINKS_4=0.9578	6xb4A_AL_CROSSLINKS_5=0.9600	6xb4A_AL_CROSSLINKS_6=0.9567	6xb4A_AL_CROSSLINKS_7=0.9524	6xb4A_AL_CROSSLINKS_8=0.9549	6xb4A_AL_CROSSLINKS_9=0.9539	6xb4A_AF2=0.9561
6xi6A_AL_CROSSLINKS_0=0.9724	6xi6A_AL_CROSSLINKS_1=0.9738	6xi6A_AL_CROSSLINKS_2=0.9758	6xi6A_AL_CROSSLINKS_3=0.9743	6xi6A_AL_CROSSLINKS_4=0.9756	6xi6A_AL_CROSSLINKS_5=0.9760	6xi6A_AL_CROSSLINKS_6=0.9741	6xi6A_AL_CROSSLINKS_7=0.9767	6xi6A_AL_CROSSLINKS_8=0.9739	6xi6A_AL_CROSSLINKS_9=0.9659	6xi6A_AF2=0.9802
6xmbA_AL_CROSSLINKS_0=0.7248	6xmbA_AL_CROSSLINKS_1=0.7300	6xmbA_AL_CROSSLINKS_2=0.7395	6xmbA_AL_CROSSLINKS_3=0.7323	6xmbA_AL_CROSSLINKS_4=0.7367	6xmbA_AL_CROSSLINKS_5=0.7075	6xmbA_AL_CROSSLINKS_6=0.7464	6xmbA_AL_CROSSLINKS_7=0.7445	6xmbA_AL_CROSSLINKS_8=0.7437	6xmbA_AL_CROSSLINKS_9=0.7526	6xmbA_AF2=0.7304
6zm9A_AL_CROSSLINKS_0=0.9259	6zm9A_AL_CROSSLINKS_1=0.9398	6zm9A_AL_CROSSLINKS_2=0.9453	6zm9A_AL_CROSSLINKS_3=0.9438	6zm9A_AL_CROSSLINKS_4=0.9456	6zm9A_AL_CROSSLINKS_5=0.9354	6zm9A_AL_CROSSLINKS_6=0.9455	6zm9A_AL_CROSSLINKS_7=0.9398	6zm9A_AL_CROSSLINKS_8=0.9408	6zm9A_AL_CROSSLINKS_9=0.9461	6zm9A_AF2=0.9158
6zn3A_AL_CROSSLINKS_0=0.5722	6zn3A_AL_CROSSLINKS_1=0.4704	6zn3A_AL_CROSSLINKS_2=0.5652	6zn3A_AL_CROSSLINKS_3=0.5744	6zn3A_AL_CROSSLINKS_4=0.6398	6zn3A_AL_CROSSLINKS_5=0.5781	6zn3A_AL_CROSSLINKS_6=0.5550	6zn3A_AL_CROSSLINKS_7=0.5668	6zn3A_AL_CROSSLINKS_8=0.5989	6zn3A_AL_CROSSLINKS_9=0.5477	6zn3A_AF2=0.5595
7a1iA_AL_CROSSLINKS_0=0.9556	7a1iA_AL_CROSSLINKS_1=0.9554	7a1iA_AL_CROSSLINKS_2=0.9554	7a1iA_AL_CROSSLINKS_3=0.9738	7a1iA_AL_CROSSLINKS_4=0.9557	7a1iA_AL_CROSSLINKS_5=0.9557	7a1iA_AL_CROSSLINKS_6=0.9719	7a1iA_AL_CROSSLINKS_7=0.9556	7a1iA_AL_CROSSLINKS_8=0.9554	7a1iA_AL_CROSSLINKS_9=0.9551	7a1iA_AF2=0.9744
7ad7C_AL_CROSSLINKS_0=0.1764	7ad7C_AL_CROSSLINKS_1=0.1756	7ad7C_AL_CROSSLINKS_2=0.1721	7ad7C_AL_CROSSLINKS_3=0.1816	7ad7C_AL_CROSSLINKS_4=0.1773	7ad7C_AL_CROSSLINKS_5=0.1722	7ad7C_AL_CROSSLINKS_6=0.1663	7ad7C_AL_CROSSLINKS_7=0.1746	7ad7C_AL_CROSSLINKS_8=0.1615	7ad7C_AL_CROSSLINKS_9=0.1951	7ad7C_AF2=0.1706
7bowA_AL_CROSSLINKS_0=0.9090	7bowA_AL_CROSSLINKS_1=0.9191	7bowA_AL_CROSSLINKS_2=0.9091	7bowA_AL_CROSSLINKS_3=0.9258	7bowA_AL_CROSSLINKS_4=0.9076	7bowA_AL_CROSSLINKS_5=0.9344	7bowA_AL_CROSSLINKS_6=0.9062	7bowA_AL_CROSSLINKS_7=0.8735	7bowA_AL_CROSSLINKS_8=0.8444	7bowA_AL_CROSSLINKS_9=0.9359	7bowA_AF2=0.8922
7byfC_AL_CROSSLINKS_0=0.9269	7byfC_AL_CROSSLINKS_1=0.9178	7byfC_AL_CROSSLINKS_2=0.9350	7byfC_AL_CROSSLINKS_3=0.9118	7byfC_AL_CROSSLINKS_4=0.9167	7byfC_AL_CROSSLINKS_5=0.9414	7byfC_AL_CROSSLINKS_6=0.9590	7byfC_AL_CROSSLINKS_7=0.9315	7byfC_AL_CROSSLINKS_8=0.9387	7byfC_AL_CROSSLINKS_9=0.9100	7byfC_AF2=0.9200
7cujA_AL_CROSSLINKS_0=0.9067	7cujA_AL_CROSSLINKS_1=0.8130	7cujA_AL_CROSSLINKS_2=0.8997	7cujA_AL_CROSSLINKS_3=0.9138	7cujA_AL_CROSSLINKS_4=0.9365	7cujA_AL_CROSSLINKS_5=0.9062	7cujA_AL_CROSSLINKS_6=0.8105	7cujA_AL_CROSSLINKS_7=0.9088	7cujA_AL_CROSSLINKS_8=0.8993	7cujA_AL_CROSSLINKS_9=0.8347	7cujA_AF2=0.9170
7d2yC_AL_CROSSLINKS_0=0.8570	7d2yC_AL_CROSSLINKS_1=0.8561	7d2yC_AL_CROSSLINKS_2=0.8570	7d2yC_AL_CROSSLINKS_3=0.8566	7d2yC_AL_CROSSLINKS_4=0.8564	7d2yC_AL_CROSSLINKS_5=0.8563	7d2yC_AL_CROSSLINKS_6=0.8568	7d2yC_AL_CROSSLINKS_7=0.8554	7d2yC_AL_CROSSLINKS_8=0.8571	7d2yC_AL_CROSSLINKS_9=0.8576	7d2yC_AF2=0.8467
7fe0A_AL_CROSSLINKS_0=0.7274	7fe0A_AL_CROSSLINKS_1=0.6192	7fe0A_AL_CROSSLINKS_2=0.7694	7fe0A_AL_CROSSLINKS_3=0.7886	7fe0A_AL_CROSSLINKS_4=0.6333	7fe0A_AL_CROSSLINKS_5=0.6394	7fe0A_AL_CROSSLINKS_6=0.6052	7fe0A_AL_CROSSLINKS_7=0.6125	7fe0A_AL_CROSSLINKS_8=0.7581	7fe0A_AL_CROSSLINKS_9=0.7686	7fe0A_AF2=0.6003
7jjvA_AL_CROSSLINKS_0=0.8592	7jjvA_AL_CROSSLINKS_1=0.8592	7jjvA_AL_CROSSLINKS_2=0.8594	7jjvA_AL_CROSSLINKS_3=0.8593	7jjvA_AL_CROSSLINKS_4=0.8592	7jjvA_AL_CROSSLINKS_5=0.8594	7jjvA_AL_CROSSLINKS_6=0.8593	7jjvA_AL_CROSSLINKS_7=0.8592	7jjvA_AL_CROSSLINKS_8=0.8594	7jjvA_AL_CROSSLINKS_9=0.8592	7jjvA_AF2=0.7432
7jtaA_AL_CROSSLINKS_0=0.9458	7jtaA_AL_CROSSLINKS_1=0.9435	7jtaA_AL_CROSSLINKS_2=0.9454	7jtaA_AL_CROSSLINKS_3=0.9470	7jtaA_AL_CROSSLINKS_4=0.9461	7jtaA_AL_CROSSLINKS_5=0.9457	7jtaA_AL_CROSSLINKS_6=0.9435	7jtaA_AL_CROSSLINKS_7=0.9470	7jtaA_AL_CROSSLINKS_8=0.9447	7jtaA_AL_CROSSLINKS_9=0.9437	7jtaA_AF2=0.9490
7k3sB_AL_CROSSLINKS_0=0.4176	7k3sB_AL_CROSSLINKS_1=0.4179	7k3sB_AL_CROSSLINKS_2=0.4178	7k3sB_AL_CROSSLINKS_3=0.4180	7k3sB_AL_CROSSLINKS_4=0.4180	7k3sB_AL_CROSSLINKS_5=0.4177	7k3sB_AL_CROSSLINKS_6=0.4176	7k3sB_AL_CROSSLINKS_7=0.4179	7k3sB_AL_CROSSLINKS_8=0.4179	7k3sB_AL_CROSSLINKS_9=0.4176	7k3sB_AF2=0.4263
7ocxA_AL_CROSSLINKS_0=0.9670	7ocxA_AL_CROSSLINKS_1=0.9670	7ocxA_AL_CROSSLINKS_2=0.9672	7ocxA_AL_CROSSLINKS_3=0.9637	7ocxA_AL_CROSSLINKS_4=0.9670	7ocxA_AL_CROSSLINKS_5=0.9668	7ocxA_AL_CROSSLINKS_6=0.9663	7ocxA_AL_CROSSLINKS_7=0.9666	7ocxA_AL_CROSSLINKS_8=0.9671	7ocxA_AL_CROSSLINKS_9=0.9676	7ocxA_AF2=0.9670
6zppA_AL_CROSSLINKS_0=0.8434	6zppA_AL_CROSSLINKS_1=0.9784	6zppA_AL_CROSSLINKS_2=0.9839	6zppA_AL_CROSSLINKS_3=0.8137	6zppA_AL_CROSSLINKS_4=0.7125	6zppA_AL_CROSSLINKS_5=0.7287	6zppA_AL_CROSSLINKS_6=0.9583	6zppA_AL_CROSSLINKS_7=0.7007	6zppA_AL_CROSSLINKS_8=0.6607	6zppA_AL_CROSSLINKS_9=0.8265	6zppA_AF2=0.6170
7bcjA_AL_CROSSLINKS_0=0.3264	7bcjA_AL_CROSSLINKS_1=0.8252	7bcjA_AL_CROSSLINKS_2=0.7408	7bcjA_AL_CROSSLINKS_3=0.7608	7bcjA_AL_CROSSLINKS_4=0.6938	7bcjA_AL_CROSSLINKS_5=0.7241	7bcjA_AL_CROSSLINKS_6=0.4712	7bcjA_AL_CROSSLINKS_7=0.7510	7bcjA_AL_CROSSLINKS_8=0.8143	7bcjA_AL_CROSSLINKS_9=0.2859	7bcjA_AF2=0.2742
7bnyA_AL_CROSSLINKS_0=0.5065	7bnyA_AL_CROSSLINKS_1=0.5850	7bnyA_AL_CROSSLINKS_2=0.9111	7bnyA_AL_CROSSLINKS_3=0.6473	7bnyA_AL_CROSSLINKS_4=0.8786	7bnyA_AL_CROSSLINKS_5=0.7453	7bnyA_AL_CROSSLINKS_6=0.9194	7bnyA_AL_CROSSLINKS_7=0.5435	7bnyA_AL_CROSSLINKS_8=0.9254	7bnyA_AL_CROSSLINKS_9=0.7960	7bnyA_AF2=0.1820
7dkkA_AL_CROSSLINKS_0=0.9485	7dkkA_AL_CROSSLINKS_1=0.9496	7dkkA_AL_CROSSLINKS_2=0.9489	7dkkA_AL_CROSSLINKS_3=0.9203	7dkkA_AL_CROSSLINKS_4=0.9475	7dkkA_AL_CROSSLINKS_5=0.9484	7dkkA_AL_CROSSLINKS_6=0.9486	7dkkA_AL_CROSSLINKS_7=0.9508	7dkkA_AL_CROSSLINKS_8=0.9444	7dkkA_AL_CROSSLINKS_9=0.9467	7dkkA_AF2=0.9366
7dkoA_AL_CROSSLINKS_0=0.9790	7dkoA_AL_CROSSLINKS_1=0.9840	7dkoA_AL_CROSSLINKS_2=0.9800	7dkoA_AL_CROSSLINKS_3=0.9838	7dkoA_AL_CROSSLINKS_4=0.9795	7dkoA_AL_CROSSLINKS_5=0.9814	7dkoA_AL_CROSSLINKS_6=0.9829	7dkoA_AL_CROSSLINKS_7=0.9797	7dkoA_AL_CROSSLINKS_8=0.9779	7dkoA_AL_CROSSLINKS_9=0.9788	7dkoA_AF2=0.9784
7dmfA_AL_CROSSLINKS_0=0.9655	7dmfA_AL_CROSSLINKS_1=0.9653	7dmfA_AL_CROSSLINKS_2=0.9602	7dmfA_AL_CROSSLINKS_3=0.9678	7dmfA_AL_CROSSLINKS_4=0.9668	7dmfA_AL_CROSSLINKS_5=0.9641	7dmfA_AL_CROSSLINKS_6=0.9600	7dmfA_AL_CROSSLINKS_7=0.9649	7dmfA_AL_CROSSLINKS_8=0.9634	7dmfA_AL_CROSSLINKS_9=0.9664	7dmfA_AF2=0.9658
7favA_AL_CROSSLINKS_0=0.5412	7favA_AL_CROSSLINKS_1=0.6422	7favA_AL_CROSSLINKS_2=0.6601	7favA_AL_CROSSLINKS_3=0.6808	7favA_AL_CROSSLINKS_4=0.6866	7favA_AL_CROSSLINKS_5=0.5880	7favA_AL_CROSSLINKS_6=0.6136	7favA_AL_CROSSLINKS_7=0.6614	7favA_AL_CROSSLINKS_8=0.6714	7favA_AL_CROSSLINKS_9=0.5954	7favA_AF2=0.6191
7kuwA_AL_CROSSLINKS_0=0.8189	7kuwA_AL_CROSSLINKS_1=0.7412	7kuwA_AL_CROSSLINKS_2=0.8209	7kuwA_AL_CROSSLINKS_3=0.8173	7kuwA_AL_CROSSLINKS_4=0.8310	7kuwA_AL_CROSSLINKS_5=0.8114	7kuwA_AL_CROSSLINKS_6=0.8376	7kuwA_AL_CROSSLINKS_7=0.8320	7kuwA_AL_CROSSLINKS_8=0.8320	7kuwA_AL_CROSSLINKS_9=0.8170	7kuwA_AF2=0.5761
7lsvA_AL_CROSSLINKS_0=0.9675	7lsvA_AL_CROSSLINKS_1=0.9693	7lsvA_AL_CROSSLINKS_2=0.9694	7lsvA_AL_CROSSLINKS_3=0.9699	7lsvA_AL_CROSSLINKS_4=0.9683	7lsvA_AL_CROSSLINKS_5=0.9700	7lsvA_AL_CROSSLINKS_6=0.9638	7lsvA_AL_CROSSLINKS_7=0.9696	7lsvA_AL_CROSSLINKS_8=0.9698	7lsvA_AL_CROSSLINKS_9=0.9701	7lsvA_AF2=0.9616
7lxkA_AL_CROSSLINKS_0=0.4876	7lxkA_AL_CROSSLINKS_1=0.4915	7lxkA_AL_CROSSLINKS_2=0.4909	7lxkA_AL_CROSSLINKS_3=0.4877	7lxkA_AL_CROSSLINKS_4=0.4918	7lxkA_AL_CROSSLINKS_5=0.4858	7lxkA_AL_CROSSLINKS_6=0.4972	7lxkA_AL_CROSSLINKS_7=0.4909	7lxkA_AL_CROSSLINKS_8=0.4930	7lxkA_AL_CROSSLINKS_9=0.4865	7lxkA_AF2=0.4919
7mq4A_AL_CROSSLINKS_0=0.5911	7mq4A_AL_CROSSLINKS_1=0.5919	7mq4A_AL_CROSSLINKS_2=0.5949	7mq4A_AL_CROSSLINKS_3=0.5921	7mq4A_AL_CROSSLINKS_4=0.5931	7mq4A_AL_CROSSLINKS_5=0.5949	7mq4A_AL_CROSSLINKS_6=0.5947	7mq4A_AL_CROSSLINKS_7=0.5903	7mq4A_AL_CROSSLINKS_8=0.5973	7mq4A_AL_CROSSLINKS_9=0.5911	7mq4A_AF2=0.5948
7oa7A_AL_CROSSLINKS_0=0.9774	7oa7A_AL_CROSSLINKS_1=0.9840	7oa7A_AL_CROSSLINKS_2=0.9764	7oa7A_AL_CROSSLINKS_3=0.9726	7oa7A_AL_CROSSLINKS_4=0.9721	7oa7A_AL_CROSSLINKS_5=0.9861	7oa7A_AL_CROSSLINKS_6=0.9691	7oa7A_AL_CROSSLINKS_7=0.9758	7oa7A_AL_CROSSLINKS_8=0.9796	7oa7A_AL_CROSSLINKS_9=0.9719	7oa7A_AF2=0.9044
7pabA_AL_CROSSLINKS_0=0.9634	7pabA_AL_CROSSLINKS_1=0.9621	7pabA_AL_CROSSLINKS_2=0.9521	7pabA_AL_CROSSLINKS_3=0.9564	7pabA_AL_CROSSLINKS_4=0.9583	7pabA_AL_CROSSLINKS_5=0.9545	7pabA_AL_CROSSLINKS_6=0.9727	7pabA_AL_CROSSLINKS_7=0.9654	7pabA_AL_CROSSLINKS_8=0.9532	7pabA_AL_CROSSLINKS_9=0.9690	7pabA_AF2=0.9179
7prdA_AL_CROSSLINKS_0=0.7970	7prdA_AL_CROSSLINKS_1=0.7992	7prdA_AL_CROSSLINKS_2=0.7935	7prdA_AL_CROSSLINKS_3=0.7976	7prdA_AL_CROSSLINKS_4=0.8027	7prdA_AL_CROSSLINKS_5=0.7976	7prdA_AL_CROSSLINKS_6=0.7282	7prdA_AL_CROSSLINKS_7=0.8015	7prdA_AL_CROSSLINKS_8=0.7044	7prdA_AL_CROSSLINKS_9=0.8030	7prdA_AF2=0.7869
7ri3A_AL_CROSSLINKS_0=0.6342	7ri3A_AL_CROSSLINKS_1=0.7209	7ri3A_AL_CROSSLINKS_2=0.5859	7ri3A_AL_CROSSLINKS_3=0.5801	7ri3A_AL_CROSSLINKS_4=0.5043	7ri3A_AL_CROSSLINKS_5=0.4744	7ri3A_AL_CROSSLINKS_6=0.5582	7ri3A_AL_CROSSLINKS_7=0.5730	7ri3A_AL_CROSSLINKS_8=0.4332	7ri3A_AL_CROSSLINKS_9=0.3346	7ri3A_AF2=0.3280
7rmyA_AL_CROSSLINKS_0=0.8956	7rmyA_AL_CROSSLINKS_1=0.9196	7rmyA_AL_CROSSLINKS_2=0.9123	7rmyA_AL_CROSSLINKS_3=0.8493	7rmyA_AL_CROSSLINKS_4=0.8712	7rmyA_AL_CROSSLINKS_5=0.9182	7rmyA_AL_CROSSLINKS_6=0.9159	7rmyA_AL_CROSSLINKS_7=0.9170	7rmyA_AL_CROSSLINKS_8=0.9012	7rmyA_AL_CROSSLINKS_9=0.8725	7rmyA_AF2=0.8272
7rpsA_AL_CROSSLINKS_0=0.8993	7rpsA_AL_CROSSLINKS_1=0.8980	7rpsA_AL_CROSSLINKS_2=0.9444	7rpsA_AL_CROSSLINKS_3=0.8998	7rpsA_AL_CROSSLINKS_4=0.8998	7rpsA_AL_CROSSLINKS_5=0.9098	7rpsA_AL_CROSSLINKS_6=0.9434	7rpsA_AL_CROSSLINKS_7=0.8960	7rpsA_AL_CROSSLINKS_8=0.9007	7rpsA_AL_CROSSLINKS_9=0.8926	7rpsA_AF2=0.9028
7sxbA_AL_CROSSLINKS_0=0.7582	7sxbA_AL_CROSSLINKS_1=0.7583	7sxbA_AL_CROSSLINKS_2=0.7589	7sxbA_AL_CROSSLINKS_3=0.7594	7sxbA_AL_CROSSLINKS_4=0.7590	7sxbA_AL_CROSSLINKS_5=0.7594	7sxbA_AL_CROSSLINKS_6=0.7588	7sxbA_AL_CROSSLINKS_7=0.7592	7sxbA_AL_CROSSLINKS_8=0.7585	7sxbA_AL_CROSSLINKS_9=0.7585	7sxbA_AF2=0.7628
7t9wA_AL_CROSSLINKS_0=0.2480	7t9wA_AL_CROSSLINKS_1=0.2600	7t9wA_AL_CROSSLINKS_2=0.4907	7t9wA_AL_CROSSLINKS_3=0.2866	7t9wA_AL_CROSSLINKS_4=0.3819	7t9wA_AL_CROSSLINKS_5=0.3519	7t9wA_AL_CROSSLINKS_6=0.2254	7t9wA_AL_CROSSLINKS_7=0.2925	7t9wA_AL_CROSSLINKS_8=0.2190	7t9wA_AL_CROSSLINKS_9=0.2580	7t9wA_AF2=0.3829
7tdrA_AL_CROSSLINKS_0=0.8137	7tdrA_AL_CROSSLINKS_1=0.9278	7tdrA_AL_CROSSLINKS_2=0.4964	7tdrA_AL_CROSSLINKS_3=0.8862	7tdrA_AL_CROSSLINKS_4=0.6026	7tdrA_AL_CROSSLINKS_5=0.8040	7tdrA_AL_CROSSLINKS_6=0.9386	7tdrA_AL_CROSSLINKS_7=0.5026	7tdrA_AL_CROSSLINKS_8=0.9241	7tdrA_AL_CROSSLINKS_9=0.9190	7tdrA_AF2=0.4974
7thhA_AL_CROSSLINKS_0=0.6152	7thhA_AL_CROSSLINKS_1=0.6422	7thhA_AL_CROSSLINKS_2=0.6279	7thhA_AL_CROSSLINKS_3=0.6810	7thhA_AL_CROSSLINKS_4=0.6250	7thhA_AL_CROSSLINKS_5=0.5599	7thhA_AL_CROSSLINKS_6=0.6419	7thhA_AL_CROSSLINKS_7=0.6455	7thhA_AL_CROSSLINKS_8=0.6537	7thhA_AL_CROSSLINKS_9=0.6219	7thhA_AF2=0.6366
7tvcA_AL_CROSSLINKS_0=0.9903	7tvcA_AL_CROSSLINKS_1=0.9830	7tvcA_AL_CROSSLINKS_2=0.9818	7tvcA_AL_CROSSLINKS_3=0.9816	7tvcA_AL_CROSSLINKS_4=0.9834	7tvcA_AL_CROSSLINKS_5=0.9820	7tvcA_AL_CROSSLINKS_6=0.9832	7tvcA_AL_CROSSLINKS_7=0.9838	7tvcA_AL_CROSSLINKS_8=0.9837	7tvcA_AL_CROSSLINKS_9=0.9900	7tvcA_AF2=0.9805
7tvyA_AL_CROSSLINKS_0=0.9417	7tvyA_AL_CROSSLINKS_1=0.9470	7tvyA_AL_CROSSLINKS_2=0.9465	7tvyA_AL_CROSSLINKS_3=0.6567	7tvyA_AL_CROSSLINKS_4=0.9614	7tvyA_AL_CROSSLINKS_5=0.9455	7tvyA_AL_CROSSLINKS_6=0.9603	7tvyA_AL_CROSSLINKS_7=0.9580	7tvyA_AL_CROSSLINKS_8=0.9576	7tvyA_AL_CROSSLINKS_9=0.9435	7tvyA_AF2=0.9482
7vtiA_AL_CROSSLINKS_0=0.8960	7vtiA_AL_CROSSLINKS_1=0.9096	7vtiA_AL_CROSSLINKS_2=0.8346	7vtiA_AL_CROSSLINKS_3=0.8910	7vtiA_AL_CROSSLINKS_4=0.8064	7vtiA_AL_CROSSLINKS_5=0.8120	7vtiA_AL_CROSSLINKS_6=0.8802	7vtiA_AL_CROSSLINKS_7=0.9182	7vtiA_AL_CROSSLINKS_8=0.8922	7vtiA_AL_CROSSLINKS_9=0.8446	7vtiA_AF2=0.2811
7wrkA_AL_CROSSLINKS_0=0.9672	7wrkA_AL_CROSSLINKS_1=0.7641	7wrkA_AL_CROSSLINKS_2=0.8809	7wrkA_AL_CROSSLINKS_3=0.9331	7wrkA_AL_CROSSLINKS_4=0.9683	7wrkA_AL_CROSSLINKS_5=0.9670	7wrkA_AL_CROSSLINKS_6=0.9415	7wrkA_AL_CROSSLINKS_7=0.9302	7wrkA_AL_CROSSLINKS_8=0.9267	7wrkA_AL_CROSSLINKS_9=0.9662	7wrkA_AF2=0.9259
8dt0A_AL_CROSSLINKS_0=0.9814	8dt0A_AL_CROSSLINKS_1=0.9834	8dt0A_AL_CROSSLINKS_2=0.9731	8dt0A_AL_CROSSLINKS_3=0.9755	8dt0A_AL_CROSSLINKS_4=0.9791	8dt0A_AL_CROSSLINKS_5=0.9797	8dt0A_AL_CROSSLINKS_6=0.9764	8dt0A_AL_CROSSLINKS_7=0.9781	8dt0A_AL_CROSSLINKS_8=0.9785	8dt0A_AL_CROSSLINKS_9=0.9651	8dt0A_AF2=0.9758

## Sheet: CASP14 CAMEO Neff10
T1024_CROSSLINKS_0_NEFF10_FDR5_AL=0.9830	T1024_CROSSLINKS_1_NEFF10_FDR5_AL=0.9842	T1024_CROSSLINKS_2_NEFF10_FDR5_AL=0.9611	T1024_CROSSLINKS_3_NEFF10_FDR5_AL=0.9847	T1024_CROSSLINKS_4_NEFF10_FDR5_AL=0.9805	T1024_CROSSLINKS_5_NEFF10_FDR5_AL=0.9865	T1024_CROSSLINKS_6_NEFF10_FDR5_AL=0.9823	T1024_CROSSLINKS_7_NEFF10_FDR5_AL=0.9839	T1024_CROSSLINKS_8_NEFF10_FDR5_AL=0.9837	T1024_CROSSLINKS_9_NEFF10_FDR5_AL=0.9810	T1024_NEFF10_AF2=0.9678
T1025_CROSSLINKS_0_NEFF10_FDR5_AL=0.9344	T1025_CROSSLINKS_1_NEFF10_FDR5_AL=0.9586	T1025_CROSSLINKS_2_NEFF10_FDR5_AL=0.9398	T1025_CROSSLINKS_3_NEFF10_FDR5_AL=0.9276	T1025_CROSSLINKS_4_NEFF10_FDR5_AL=0.9461	T1025_CROSSLINKS_5_NEFF10_FDR5_AL=0.9318	T1025_CROSSLINKS_6_NEFF10_FDR5_AL=0.9264	T1025_CROSSLINKS_7_NEFF10_FDR5_AL=0.9507	T1025_CROSSLINKS_8_NEFF10_FDR5_AL=0.9480	T1025_CROSSLINKS_9_NEFF10_FDR5_AL=0.9310	T1025_NEFF10_AF2=0.9347
T1026_CROSSLINKS_0_NEFF10_FDR5_AL=0.9464	T1026_CROSSLINKS_1_NEFF10_FDR5_AL=0.9473	T1026_CROSSLINKS_2_NEFF10_FDR5_AL=0.9360	T1026_CROSSLINKS_3_NEFF10_FDR5_AL=0.9437	T1026_CROSSLINKS_4_NEFF10_FDR5_AL=0.9461	T1026_CROSSLINKS_5_NEFF10_FDR5_AL=0.9543	T1026_CROSSLINKS_6_NEFF10_FDR5_AL=0.9321	T1026_CROSSLINKS_7_NEFF10_FDR5_AL=0.9357	T1026_CROSSLINKS_8_NEFF10_FDR5_AL=0.9478	T1026_CROSSLINKS_9_NEFF10_FDR5_AL=0.9405	T1026_NEFF10_AF2=0.8817
T1027_CROSSLINKS_0_NEFF10_FDR5_AL=0.5940	T1027_CROSSLINKS_1_NEFF10_FDR5_AL=0.5973	T1027_CROSSLINKS_2_NEFF10_FDR5_AL=0.5957	T1027_CROSSLINKS_3_NEFF10_FDR5_AL=0.6090	T1027_CROSSLINKS_4_NEFF10_FDR5_AL=0.5654	T1027_CROSSLINKS_5_NEFF10_FDR5_AL=0.5904	T1027_CROSSLINKS_6_NEFF10_FDR5_AL=0.6103	T1027_CROSSLINKS_7_NEFF10_FDR5_AL=0.5963	T1027_CROSSLINKS_8_NEFF10_FDR5_AL=0.5931	T1027_CROSSLINKS_9_NEFF10_FDR5_AL=0.5563	T1027_NEFF10_AF2=0.5497
T1029_CROSSLINKS_0_NEFF10_FDR5_AL=0.4678	T1029_CROSSLINKS_1_NEFF10_FDR5_AL=0.4673	T1029_CROSSLINKS_2_NEFF10_FDR5_AL=0.4674	T1029_CROSSLINKS_3_NEFF10_FDR5_AL=0.4674	T1029_CROSSLINKS_4_NEFF10_FDR5_AL=0.4681	T1029_CROSSLINKS_5_NEFF10_FDR5_AL=0.4668	T1029_CROSSLINKS_6_NEFF10_FDR5_AL=0.4677	T1029_CROSSLINKS_7_NEFF10_FDR5_AL=0.4677	T1029_CROSSLINKS_8_NEFF10_FDR5_AL=0.4676	T1029_CROSSLINKS_9_NEFF10_FDR5_AL=0.4671	T1029_NEFF10_AF2=0.4667
T1030_CROSSLINKS_0_NEFF10_FDR5_AL=0.7498	T1030_CROSSLINKS_1_NEFF10_FDR5_AL=0.7589	T1030_CROSSLINKS_2_NEFF10_FDR5_AL=0.7567	T1030_CROSSLINKS_3_NEFF10_FDR5_AL=0.8167	T1030_CROSSLINKS_4_NEFF10_FDR5_AL=0.7466	T1030_CROSSLINKS_5_NEFF10_FDR5_AL=0.7452	T1030_CROSSLINKS_6_NEFF10_FDR5_AL=0.7549	T1030_CROSSLINKS_7_NEFF10_FDR5_AL=0.7439	T1030_CROSSLINKS_8_NEFF10_FDR5_AL=0.7475	T1030_CROSSLINKS_9_NEFF10_FDR5_AL=0.7416	T1030_NEFF10_AF2=0.7314
T1031_CROSSLINKS_0_NEFF10_FDR5_AL=0.5603	T1031_CROSSLINKS_1_NEFF10_FDR5_AL=0.6329	T1031_CROSSLINKS_2_NEFF10_FDR5_AL=0.5532	T1031_CROSSLINKS_3_NEFF10_FDR5_AL=0.6890	T1031_CROSSLINKS_4_NEFF10_FDR5_AL=0.2743	T1031_CROSSLINKS_5_NEFF10_FDR5_AL=0.6717	T1031_CROSSLINKS_6_NEFF10_FDR5_AL=0.4045	T1031_CROSSLINKS_7_NEFF10_FDR5_AL=0.5035	T1031_CROSSLINKS_8_NEFF10_FDR5_AL=0.6255	T1031_CROSSLINKS_9_NEFF10_FDR5_AL=0.6737	T1031_NEFF10_AF2=0.3247
T1032_CROSSLINKS_0_NEFF10_FDR5_AL=0.6565	T1032_CROSSLINKS_1_NEFF10_FDR5_AL=0.5732	T1032_CROSSLINKS_2_NEFF10_FDR5_AL=0.7468	T1032_CROSSLINKS_3_NEFF10_FDR5_AL=0.6989	T1032_CROSSLINKS_4_NEFF10_FDR5_AL=0.7498	T1032_CROSSLINKS_5_NEFF10_FDR5_AL=0.6849	T1032_CROSSLINKS_6_NEFF10_FDR5_AL=0.7246	T1032_CROSSLINKS_7_NEFF10_FDR5_AL=0.3418	T1032_CROSSLINKS_8_NEFF10_FDR5_AL=0.6112	T1032_CROSSLINKS_9_NEFF10_FDR5_AL=0.6652	T1032_NEFF10_AF2=0.2905
T1033_CROSSLINKS_0_NEFF10_FDR5_AL=0.4294	T1033_CROSSLINKS_1_NEFF10_FDR5_AL=0.4336	T1033_CROSSLINKS_2_NEFF10_FDR5_AL=0.4374	T1033_CROSSLINKS_3_NEFF10_FDR5_AL=0.4426	T1033_CROSSLINKS_4_NEFF10_FDR5_AL=0.4312	T1033_CROSSLINKS_5_NEFF10_FDR5_AL=0.4369	T1033_CROSSLINKS_6_NEFF10_FDR5_AL=0.2801	T1033_CROSSLINKS_7_NEFF10_FDR5_AL=0.4295	T1033_CROSSLINKS_8_NEFF10_FDR5_AL=0.2594	T1033_CROSSLINKS_9_NEFF10_FDR5_AL=0.2618	T1033_NEFF10_AF2=0.2605
T1034_CROSSLINKS_0_NEFF10_FDR5_AL=0.9236	T1034_CROSSLINKS_1_NEFF10_FDR5_AL=0.8993	T1034_CROSSLINKS_2_NEFF10_FDR5_AL=0.9094	T1034_CROSSLINKS_3_NEFF10_FDR5_AL=0.9219	T1034_CROSSLINKS_4_NEFF10_FDR5_AL=0.9161	T1034_CROSSLINKS_5_NEFF10_FDR5_AL=0.9223	T1034_CROSSLINKS_6_NEFF10_FDR5_AL=0.9349	T1034_CROSSLINKS_7_NEFF10_FDR5_AL=0.9307	T1034_CROSSLINKS_8_NEFF10_FDR5_AL=0.9292	T1034_CROSSLINKS_9_NEFF10_FDR5_AL=0.9049	T1034_NEFF10_AF2=0.9134
T1035_CROSSLINKS_0_NEFF10_FDR5_AL=0.8690	T1035_CROSSLINKS_1_NEFF10_FDR5_AL=0.8775	T1035_CROSSLINKS_2_NEFF10_FDR5_AL=0.8611	T1035_CROSSLINKS_3_NEFF10_FDR5_AL=0.8605	T1035_CROSSLINKS_4_NEFF10_FDR5_AL=0.8649	T1035_CROSSLINKS_5_NEFF10_FDR5_AL=0.8712	T1035_CROSSLINKS_6_NEFF10_FDR5_AL=0.8605	T1035_CROSSLINKS_7_NEFF10_FDR5_AL=0.8514	T1035_CROSSLINKS_8_NEFF10_FDR5_AL=0.8634	T1035_CROSSLINKS_9_NEFF10_FDR5_AL=0.8630	T1035_NEFF10_AF2=0.8618
T1036s1_CROSSLINKS_0_NEFF10_FDR5_AL=0.5200	T1036s1_CROSSLINKS_1_NEFF10_FDR5_AL=0.3939	T1036s1_CROSSLINKS_2_NEFF10_FDR5_AL=0.5558	T1036s1_CROSSLINKS_3_NEFF10_FDR5_AL=0.3863	T1036s1_CROSSLINKS_4_NEFF10_FDR5_AL=0.5670	T1036s1_CROSSLINKS_5_NEFF10_FDR5_AL=0.4254	T1036s1_CROSSLINKS_6_NEFF10_FDR5_AL=0.4130	T1036s1_CROSSLINKS_7_NEFF10_FDR5_AL=0.4593	T1036s1_CROSSLINKS_8_NEFF10_FDR5_AL=0.4260	T1036s1_CROSSLINKS_9_NEFF10_FDR5_AL=0.4450	T1036s1_NEFF10_AF2=0.3982
T1037_CROSSLINKS_0_NEFF10_FDR5_AL=0.7709	T1037_CROSSLINKS_1_NEFF10_FDR5_AL=0.8246	T1037_CROSSLINKS_2_NEFF10_FDR5_AL=0.8725	T1037_CROSSLINKS_3_NEFF10_FDR5_AL=0.7789	T1037_CROSSLINKS_4_NEFF10_FDR5_AL=0.8375	T1037_CROSSLINKS_5_NEFF10_FDR5_AL=0.7967	T1037_CROSSLINKS_6_NEFF10_FDR5_AL=0.7361	T1037_CROSSLINKS_7_NEFF10_FDR5_AL=0.8546	T1037_CROSSLINKS_8_NEFF10_FDR5_AL=0.8249	T1037_CROSSLINKS_9_NEFF10_FDR5_AL=0.8233	T1037_NEFF10_AF2=0.7595
T1038_CROSSLINKS_0_NEFF10_FDR5_AL=0.3424	T1038_CROSSLINKS_1_NEFF10_FDR5_AL=0.3256	T1038_CROSSLINKS_2_NEFF10_FDR5_AL=0.3597	T1038_CROSSLINKS_3_NEFF10_FDR5_AL=0.3284	T1038_CROSSLINKS_4_NEFF10_FDR5_AL=0.3462	T1038_CROSSLINKS_5_NEFF10_FDR5_AL=0.3288	T1038_CROSSLINKS_6_NEFF10_FDR5_AL=0.3527	T1038_CROSSLINKS_7_NEFF10_FDR5_AL=0.3375	T1038_CROSSLINKS_8_NEFF10_FDR5_AL=0.3467	T1038_CROSSLINKS_9_NEFF10_FDR5_AL=0.3572	T1038_NEFF10_AF2=0.4265
T1039_CROSSLINKS_0_NEFF10_FDR5_AL=0.9090	T1039_CROSSLINKS_1_NEFF10_FDR5_AL=0.8660	T1039_CROSSLINKS_2_NEFF10_FDR5_AL=0.8961	T1039_CROSSLINKS_3_NEFF10_FDR5_AL=0.7811	T1039_CROSSLINKS_4_NEFF10_FDR5_AL=0.8629	T1039_CROSSLINKS_5_NEFF10_FDR5_AL=0.8399	T1039_CROSSLINKS_6_NEFF10_FDR5_AL=0.8672	T1039_CROSSLINKS_7_NEFF10_FDR5_AL=0.7790	T1039_CROSSLINKS_8_NEFF10_FDR5_AL=0.8152	T1039_CROSSLINKS_9_NEFF10_FDR5_AL=0.8475	T1039_NEFF10_AF2=0.8686
T1040_CROSSLINKS_0_NEFF10_FDR5_AL=0.5596	T1040_CROSSLINKS_1_NEFF10_FDR5_AL=0.5611	T1040_CROSSLINKS_2_NEFF10_FDR5_AL=0.5186	T1040_CROSSLINKS_3_NEFF10_FDR5_AL=0.5501	T1040_CROSSLINKS_4_NEFF10_FDR5_AL=0.5822	T1040_CROSSLINKS_5_NEFF10_FDR5_AL=0.5596	T1040_CROSSLINKS_6_NEFF10_FDR5_AL=0.4592	T1040_CROSSLINKS_7_NEFF10_FDR5_AL=0.4872	T1040_CROSSLINKS_8_NEFF10_FDR5_AL=0.5586	T1040_CROSSLINKS_9_NEFF10_FDR5_AL=0.5676	T1040_NEFF10_AF2=0.5626
T1041_CROSSLINKS_0_NEFF10_FDR5_AL=0.6128	T1041_CROSSLINKS_1_NEFF10_FDR5_AL=0.6231	T1041_CROSSLINKS_2_NEFF10_FDR5_AL=0.5923	T1041_CROSSLINKS_3_NEFF10_FDR5_AL=0.5989	T1041_CROSSLINKS_4_NEFF10_FDR5_AL=0.6133	T1041_CROSSLINKS_5_NEFF10_FDR5_AL=0.6368	T1041_CROSSLINKS_6_NEFF10_FDR5_AL=0.5353	T1041_CROSSLINKS_7_NEFF10_FDR5_AL=0.5698	T1041_CROSSLINKS_8_NEFF10_FDR5_AL=0.5158	T1041_CROSSLINKS_9_NEFF10_FDR5_AL=0.5812	T1041_NEFF10_AF2=0.4337
T1042_CROSSLINKS_0_NEFF10_FDR5_AL=0.5901	T1042_CROSSLINKS_1_NEFF10_FDR5_AL=0.7157	T1042_CROSSLINKS_2_NEFF10_FDR5_AL=0.7249	T1042_CROSSLINKS_3_NEFF10_FDR5_AL=0.6947	T1042_CROSSLINKS_4_NEFF10_FDR5_AL=0.7444	T1042_CROSSLINKS_5_NEFF10_FDR5_AL=0.6647	T1042_CROSSLINKS_6_NEFF10_FDR5_AL=0.7033	T1042_CROSSLINKS_7_NEFF10_FDR5_AL=0.7066	T1042_CROSSLINKS_8_NEFF10_FDR5_AL=0.7408	T1042_CROSSLINKS_9_NEFF10_FDR5_AL=0.6775	T1042_NEFF10_AF2=0.5575
T1043_CROSSLINKS_0_NEFF10_FDR5_AL=0.2234	T1043_CROSSLINKS_1_NEFF10_FDR5_AL=0.6001	T1043_CROSSLINKS_2_NEFF10_FDR5_AL=0.2924	T1043_CROSSLINKS_3_NEFF10_FDR5_AL=0.2996	T1043_CROSSLINKS_4_NEFF10_FDR5_AL=0.2609	T1043_CROSSLINKS_5_NEFF10_FDR5_AL=0.3392	T1043_CROSSLINKS_6_NEFF10_FDR5_AL=0.3312	T1043_CROSSLINKS_7_NEFF10_FDR5_AL=0.2663	T1043_CROSSLINKS_8_NEFF10_FDR5_AL=0.3161	T1043_CROSSLINKS_9_NEFF10_FDR5_AL=0.2943	T1043_NEFF10_AF2=0.2064
T1045s1_CROSSLINKS_0_NEFF10_FDR5_AL=0.9341	T1045s1_CROSSLINKS_1_NEFF10_FDR5_AL=0.9361	T1045s1_CROSSLINKS_2_NEFF10_FDR5_AL=0.9308	T1045s1_CROSSLINKS_3_NEFF10_FDR5_AL=0.9254	T1045s1_CROSSLINKS_4_NEFF10_FDR5_AL=0.9446	T1045s1_CROSSLINKS_5_NEFF10_FDR5_AL=0.9326	T1045s1_CROSSLINKS_6_NEFF10_FDR5_AL=0.9344	T1045s1_CROSSLINKS_7_NEFF10_FDR5_AL=0.9483	T1045s1_CROSSLINKS_8_NEFF10_FDR5_AL=0.9410	T1045s1_CROSSLINKS_9_NEFF10_FDR5_AL=0.9303	T1045s1_NEFF10_AF2=0.9033
T1045s2_CROSSLINKS_0_NEFF10_FDR5_AL=0.8630	T1045s2_CROSSLINKS_1_NEFF10_FDR5_AL=0.9332	T1045s2_CROSSLINKS_2_NEFF10_FDR5_AL=0.9212	T1045s2_CROSSLINKS_3_NEFF10_FDR5_AL=0.9329	T1045s2_CROSSLINKS_4_NEFF10_FDR5_AL=0.9376	T1045s2_CROSSLINKS_5_NEFF10_FDR5_AL=0.9390	T1045s2_CROSSLINKS_6_NEFF10_FDR5_AL=0.9409	T1045s2_CROSSLINKS_7_NEFF10_FDR5_AL=0.9259	T1045s2_CROSSLINKS_8_NEFF10_FDR5_AL=0.9337	T1045s2_CROSSLINKS_9_NEFF10_FDR5_AL=0.9360	T1045s2_NEFF10_AF2=0.9348
T1046s1_CROSSLINKS_0_NEFF10_FDR5_AL=0.8445	T1046s1_CROSSLINKS_1_NEFF10_FDR5_AL=0.8444	T1046s1_CROSSLINKS_2_NEFF10_FDR5_AL=0.8444	T1046s1_CROSSLINKS_3_NEFF10_FDR5_AL=0.9474	T1046s1_CROSSLINKS_4_NEFF10_FDR5_AL=0.9460	T1046s1_CROSSLINKS_5_NEFF10_FDR5_AL=0.8826	T1046s1_CROSSLINKS_6_NEFF10_FDR5_AL=0.8445	T1046s1_CROSSLINKS_7_NEFF10_FDR5_AL=0.9468	T1046s1_CROSSLINKS_8_NEFF10_FDR5_AL=0.9460	T1046s1_CROSSLINKS_9_NEFF10_FDR5_AL=0.9461	T1046s1_NEFF10_AF2=0.9333
T1046s2_CROSSLINKS_0_NEFF10_FDR5_AL=0.9629	T1046s2_CROSSLINKS_1_NEFF10_FDR5_AL=0.9649	T1046s2_CROSSLINKS_2_NEFF10_FDR5_AL=0.9689	T1046s2_CROSSLINKS_3_NEFF10_FDR5_AL=0.9628	T1046s2_CROSSLINKS_4_NEFF10_FDR5_AL=0.9621	T1046s2_CROSSLINKS_5_NEFF10_FDR5_AL=0.9705	T1046s2_CROSSLINKS_6_NEFF10_FDR5_AL=0.9602	T1046s2_CROSSLINKS_7_NEFF10_FDR5_AL=0.9677	T1046s2_CROSSLINKS_8_NEFF10_FDR5_AL=0.9673	T1046s2_CROSSLINKS_9_NEFF10_FDR5_AL=0.9688	T1046s2_NEFF10_AF2=0.9530
T1047s1_CROSSLINKS_0_NEFF10_FDR5_AL=0.4343	T1047s1_CROSSLINKS_1_NEFF10_FDR5_AL=0.4483	T1047s1_CROSSLINKS_2_NEFF10_FDR5_AL=0.4396	T1047s1_CROSSLINKS_3_NEFF10_FDR5_AL=0.4459	T1047s1_CROSSLINKS_4_NEFF10_FDR5_AL=0.4278	T1047s1_CROSSLINKS_5_NEFF10_FDR5_AL=0.4405	T1047s1_CROSSLINKS_6_NEFF10_FDR5_AL=0.4381	T1047s1_CROSSLINKS_7_NEFF10_FDR5_AL=0.4432	T1047s1_CROSSLINKS_8_NEFF10_FDR5_AL=0.4321	T1047s1_CROSSLINKS_9_NEFF10_FDR5_AL=0.4584	T1047s1_NEFF10_AF2=0.4309
T1047s2_CROSSLINKS_0_NEFF10_FDR5_AL=0.5624	T1047s2_CROSSLINKS_1_NEFF10_FDR5_AL=0.5503	T1047s2_CROSSLINKS_2_NEFF10_FDR5_AL=0.5486	T1047s2_CROSSLINKS_3_NEFF10_FDR5_AL=0.5495	T1047s2_CROSSLINKS_4_NEFF10_FDR5_AL=0.5478	T1047s2_CROSSLINKS_5_NEFF10_FDR5_AL=0.5581	T1047s2_CROSSLINKS_6_NEFF10_FDR5_AL=0.5560	T1047s2_CROSSLINKS_7_NEFF10_FDR5_AL=0.5646	T1047s2_CROSSLINKS_8_NEFF10_FDR5_AL=0.5406	T1047s2_CROSSLINKS_9_NEFF10_FDR5_AL=0.5398	T1047s2_NEFF10_AF2=0.5440
T1049_CROSSLINKS_0_NEFF10_FDR5_AL=0.8989	T1049_CROSSLINKS_1_NEFF10_FDR5_AL=0.9163	T1049_CROSSLINKS_2_NEFF10_FDR5_AL=0.9122	T1049_CROSSLINKS_3_NEFF10_FDR5_AL=0.9084	T1049_CROSSLINKS_4_NEFF10_FDR5_AL=0.9015	T1049_CROSSLINKS_5_NEFF10_FDR5_AL=0.9083	T1049_CROSSLINKS_6_NEFF10_FDR5_AL=0.9030	T1049_CROSSLINKS_7_NEFF10_FDR5_AL=0.9282	T1049_CROSSLINKS_8_NEFF10_FDR5_AL=0.9062	T1049_CROSSLINKS_9_NEFF10_FDR5_AL=0.8797	T1049_NEFF10_AF2=0.8968
T1053_CROSSLINKS_0_NEFF10_FDR5_AL=0.9335	T1053_CROSSLINKS_1_NEFF10_FDR5_AL=0.8802	T1053_CROSSLINKS_2_NEFF10_FDR5_AL=0.8886	T1053_CROSSLINKS_3_NEFF10_FDR5_AL=0.9245	T1053_CROSSLINKS_4_NEFF10_FDR5_AL=0.9448	T1053_CROSSLINKS_5_NEFF10_FDR5_AL=0.9206	T1053_CROSSLINKS_6_NEFF10_FDR5_AL=0.9015	T1053_CROSSLINKS_7_NEFF10_FDR5_AL=0.8963	T1053_CROSSLINKS_8_NEFF10_FDR5_AL=0.9279	T1053_CROSSLINKS_9_NEFF10_FDR5_AL=0.9303	T1053_NEFF10_AF2=0.5426
T1054_CROSSLINKS_0_NEFF10_FDR5_AL=0.9053	T1054_CROSSLINKS_1_NEFF10_FDR5_AL=0.9071	T1054_CROSSLINKS_2_NEFF10_FDR5_AL=0.9020	T1054_CROSSLINKS_3_NEFF10_FDR5_AL=0.9070	T1054_CROSSLINKS_4_NEFF10_FDR5_AL=0.9045	T1054_CROSSLINKS_5_NEFF10_FDR5_AL=0.9066	T1054_CROSSLINKS_6_NEFF10_FDR5_AL=0.9036	T1054_CROSSLINKS_7_NEFF10_FDR5_AL=0.9139	T1054_CROSSLINKS_8_NEFF10_FDR5_AL=0.9062	T1054_CROSSLINKS_9_NEFF10_FDR5_AL=0.9106	T1054_NEFF10_AF2=0.9262
T1055_CROSSLINKS_0_NEFF10_FDR5_AL=0.8924	T1055_CROSSLINKS_1_NEFF10_FDR5_AL=0.9006	T1055_CROSSLINKS_2_NEFF10_FDR5_AL=0.8958	T1055_CROSSLINKS_3_NEFF10_FDR5_AL=0.8994	T1055_CROSSLINKS_4_NEFF10_FDR5_AL=0.8978	T1055_CROSSLINKS_5_NEFF10_FDR5_AL=0.9042	T1055_CROSSLINKS_6_NEFF10_FDR5_AL=0.8560	T1055_CROSSLINKS_7_NEFF10_FDR5_AL=0.8913	T1055_CROSSLINKS_8_NEFF10_FDR5_AL=0.8997	T1055_CROSSLINKS_9_NEFF10_FDR5_AL=0.9054	T1055_NEFF10_AF2=0.8589
T1056_CROSSLINKS_0_NEFF10_FDR5_AL=0.7560	T1056_CROSSLINKS_1_NEFF10_FDR5_AL=0.7587	T1056_CROSSLINKS_2_NEFF10_FDR5_AL=0.7321	T1056_CROSSLINKS_3_NEFF10_FDR5_AL=0.7063	T1056_CROSSLINKS_4_NEFF10_FDR5_AL=0.7133	T1056_CROSSLINKS_5_NEFF10_FDR5_AL=0.7340	T1056_CROSSLINKS_6_NEFF10_FDR5_AL=0.6934	T1056_CROSSLINKS_7_NEFF10_FDR5_AL=0.7034	T1056_CROSSLINKS_8_NEFF10_FDR5_AL=0.6639	T1056_CROSSLINKS_9_NEFF10_FDR5_AL=0.7470	T1056_NEFF10_AF2=0.6471
T1057_CROSSLINKS_0_NEFF10_FDR5_AL=0.9635	T1057_CROSSLINKS_1_NEFF10_FDR5_AL=0.9645	T1057_CROSSLINKS_2_NEFF10_FDR5_AL=0.9411	T1057_CROSSLINKS_3_NEFF10_FDR5_AL=0.9584	T1057_CROSSLINKS_4_NEFF10_FDR5_AL=0.9619	T1057_CROSSLINKS_5_NEFF10_FDR5_AL=0.9457	T1057_CROSSLINKS_6_NEFF10_FDR5_AL=0.9613	T1057_CROSSLINKS_7_NEFF10_FDR5_AL=0.9644	T1057_CROSSLINKS_8_NEFF10_FDR5_AL=0.9696	T1057_CROSSLINKS_9_NEFF10_FDR5_AL=0.9607	T1057_NEFF10_AF2=0.9315
T1058_CROSSLINKS_0_NEFF10_FDR5_AL=0.8926	T1058_CROSSLINKS_1_NEFF10_FDR5_AL=0.8882	T1058_CROSSLINKS_2_NEFF10_FDR5_AL=0.8541	T1058_CROSSLINKS_3_NEFF10_FDR5_AL=0.9063	T1058_CROSSLINKS_4_NEFF10_FDR5_AL=0.8876	T1058_CROSSLINKS_5_NEFF10_FDR5_AL=0.9087	T1058_CROSSLINKS_6_NEFF10_FDR5_AL=0.8653	T1058_CROSSLINKS_7_NEFF10_FDR5_AL=0.9122	T1058_CROSSLINKS_8_NEFF10_FDR5_AL=0.9087	T1058_CROSSLINKS_9_NEFF10_FDR5_AL=0.9024	T1058_NEFF10_AF2=0.7918
T1060s2_CROSSLINKS_0_NEFF10_FDR5_AL=0.8139	T1060s2_CROSSLINKS_1_NEFF10_FDR5_AL=0.7828	T1060s2_CROSSLINKS_2_NEFF10_FDR5_AL=0.7923	T1060s2_CROSSLINKS_3_NEFF10_FDR5_AL=0.8405	T1060s2_CROSSLINKS_4_NEFF10_FDR5_AL=0.7833	T1060s2_CROSSLINKS_5_NEFF10_FDR5_AL=0.8076	T1060s2_CROSSLINKS_6_NEFF10_FDR5_AL=0.8356	T1060s2_CROSSLINKS_7_NEFF10_FDR5_AL=0.8440	T1060s2_CROSSLINKS_8_NEFF10_FDR5_AL=0.8126	T1060s2_CROSSLINKS_9_NEFF10_FDR5_AL=0.7974	T1060s2_NEFF10_AF2=0.7987
T1060s3_CROSSLINKS_0_NEFF10_FDR5_AL=0.8863	T1060s3_CROSSLINKS_1_NEFF10_FDR5_AL=0.8827	T1060s3_CROSSLINKS_2_NEFF10_FDR5_AL=0.8802	T1060s3_CROSSLINKS_3_NEFF10_FDR5_AL=0.9039	T1060s3_CROSSLINKS_4_NEFF10_FDR5_AL=0.8867	T1060s3_CROSSLINKS_5_NEFF10_FDR5_AL=0.8880	T1060s3_CROSSLINKS_6_NEFF10_FDR5_AL=0.8849	T1060s3_CROSSLINKS_7_NEFF10_FDR5_AL=0.9053	T1060s3_CROSSLINKS_8_NEFF10_FDR5_AL=0.8866	T1060s3_CROSSLINKS_9_NEFF10_FDR5_AL=0.8824	T1060s3_NEFF10_AF2=0.8906
T1064_CROSSLINKS_0_NEFF10_FDR5_AL=0.8212	T1064_CROSSLINKS_1_NEFF10_FDR5_AL=0.8218	T1064_CROSSLINKS_2_NEFF10_FDR5_AL=0.8136	T1064_CROSSLINKS_3_NEFF10_FDR5_AL=0.5596	T1064_CROSSLINKS_4_NEFF10_FDR5_AL=0.4260	T1064_CROSSLINKS_5_NEFF10_FDR5_AL=0.8233	T1064_CROSSLINKS_6_NEFF10_FDR5_AL=0.7510	T1064_CROSSLINKS_7_NEFF10_FDR5_AL=0.7857	T1064_CROSSLINKS_8_NEFF10_FDR5_AL=0.8254	T1064_CROSSLINKS_9_NEFF10_FDR5_AL=0.2477	T1064_NEFF10_AF2=0.2799
T1065s1_CROSSLINKS_0_NEFF10_FDR5_AL=0.9543	T1065s1_CROSSLINKS_1_NEFF10_FDR5_AL=0.9543	T1065s1_CROSSLINKS_2_NEFF10_FDR5_AL=0.9562	T1065s1_CROSSLINKS_3_NEFF10_FDR5_AL=0.9555	T1065s1_CROSSLINKS_4_NEFF10_FDR5_AL=0.9554	T1065s1_CROSSLINKS_5_NEFF10_FDR5_AL=0.9552	T1065s1_CROSSLINKS_6_NEFF10_FDR5_AL=0.9557	T1065s1_CROSSLINKS_7_NEFF10_FDR5_AL=0.9556	T1065s1_CROSSLINKS_8_NEFF10_FDR5_AL=0.9567	T1065s1_CROSSLINKS_9_NEFF10_FDR5_AL=0.9492	T1065s1_NEFF10_AF2=0.9506
T1065s2_CROSSLINKS_0_NEFF10_FDR5_AL=0.9268	T1065s2_CROSSLINKS_1_NEFF10_FDR5_AL=0.9201	T1065s2_CROSSLINKS_2_NEFF10_FDR5_AL=0.9368	T1065s2_CROSSLINKS_3_NEFF10_FDR5_AL=0.9323	T1065s2_CROSSLINKS_4_NEFF10_FDR5_AL=0.9353	T1065s2_CROSSLINKS_5_NEFF10_FDR5_AL=0.9191	T1065s2_CROSSLINKS_6_NEFF10_FDR5_AL=0.9263	T1065s2_CROSSLINKS_7_NEFF10_FDR5_AL=0.9233	T1065s2_CROSSLINKS_8_NEFF10_FDR5_AL=0.9309	T1065s2_CROSSLINKS_9_NEFF10_FDR5_AL=0.9191	T1065s2_NEFF10_AF2=0.9526
T1067_CROSSLINKS_0_NEFF10_FDR5_AL=0.7048	T1067_CROSSLINKS_1_NEFF10_FDR5_AL=0.8136	T1067_CROSSLINKS_2_NEFF10_FDR5_AL=0.7686	T1067_CROSSLINKS_3_NEFF10_FDR5_AL=0.8077	T1067_CROSSLINKS_4_NEFF10_FDR5_AL=0.8268	T1067_CROSSLINKS_5_NEFF10_FDR5_AL=0.8301	T1067_CROSSLINKS_6_NEFF10_FDR5_AL=0.8291	T1067_CROSSLINKS_7_NEFF10_FDR5_AL=0.7919	T1067_CROSSLINKS_8_NEFF10_FDR5_AL=0.8169	T1067_CROSSLINKS_9_NEFF10_FDR5_AL=0.8648	T1067_NEFF10_AF2=0.7477
T1068_CROSSLINKS_0_NEFF10_FDR5_AL=0.9259	T1068_CROSSLINKS_1_NEFF10_FDR5_AL=0.9656	T1068_CROSSLINKS_2_NEFF10_FDR5_AL=0.9702	T1068_CROSSLINKS_3_NEFF10_FDR5_AL=0.9780	T1068_CROSSLINKS_4_NEFF10_FDR5_AL=0.9472	T1068_CROSSLINKS_5_NEFF10_FDR5_AL=0.9425	T1068_CROSSLINKS_6_NEFF10_FDR5_AL=0.9673	T1068_CROSSLINKS_7_NEFF10_FDR5_AL=0.9705	T1068_CROSSLINKS_8_NEFF10_FDR5_AL=0.9508	T1068_CROSSLINKS_9_NEFF10_FDR5_AL=0.9400	T1068_NEFF10_AF2=0.9669
T1070_CROSSLINKS_0_NEFF10_FDR5_AL=0.3534	T1070_CROSSLINKS_1_NEFF10_FDR5_AL=0.3564	T1070_CROSSLINKS_2_NEFF10_FDR5_AL=0.3663	T1070_CROSSLINKS_3_NEFF10_FDR5_AL=0.3670	T1070_CROSSLINKS_4_NEFF10_FDR5_AL=0.4166	T1070_CROSSLINKS_5_NEFF10_FDR5_AL=0.3507	T1070_CROSSLINKS_6_NEFF10_FDR5_AL=0.3552	T1070_CROSSLINKS_7_NEFF10_FDR5_AL=0.5793	T1070_CROSSLINKS_8_NEFF10_FDR5_AL=0.4175	T1070_CROSSLINKS_9_NEFF10_FDR5_AL=0.3586	T1070_NEFF10_AF2=0.3531
T1073_CROSSLINKS_0_NEFF10_FDR5_AL=0.7774	T1073_CROSSLINKS_1_NEFF10_FDR5_AL=0.7786	T1073_CROSSLINKS_2_NEFF10_FDR5_AL=0.7692	T1073_CROSSLINKS_3_NEFF10_FDR5_AL=0.7791	T1073_CROSSLINKS_4_NEFF10_FDR5_AL=0.7840	T1073_CROSSLINKS_5_NEFF10_FDR5_AL=0.7721	T1073_CROSSLINKS_6_NEFF10_FDR5_AL=0.7859	T1073_CROSSLINKS_7_NEFF10_FDR5_AL=0.7771	T1073_CROSSLINKS_8_NEFF10_FDR5_AL=0.7692	T1073_CROSSLINKS_9_NEFF10_FDR5_AL=0.7852	T1073_NEFF10_AF2=0.7749
T1074_CROSSLINKS_0_NEFF10_FDR5_AL=0.9272	T1074_CROSSLINKS_1_NEFF10_FDR5_AL=0.9112	T1074_CROSSLINKS_2_NEFF10_FDR5_AL=0.9249	T1074_CROSSLINKS_3_NEFF10_FDR5_AL=0.9264	T1074_CROSSLINKS_4_NEFF10_FDR5_AL=0.9340	T1074_CROSSLINKS_5_NEFF10_FDR5_AL=0.9335	T1074_CROSSLINKS_6_NEFF10_FDR5_AL=0.9299	T1074_CROSSLINKS_7_NEFF10_FDR5_AL=0.9202	T1074_CROSSLINKS_8_NEFF10_FDR5_AL=0.9288	T1074_CROSSLINKS_9_NEFF10_FDR5_AL=0.9270	T1074_NEFF10_AF2=0.8976
T1076_CROSSLINKS_0_NEFF10_FDR5_AL=0.9073	T1076_CROSSLINKS_1_NEFF10_FDR5_AL=0.9110	T1076_CROSSLINKS_2_NEFF10_FDR5_AL=0.8784	T1076_CROSSLINKS_3_NEFF10_FDR5_AL=0.8526	T1076_CROSSLINKS_4_NEFF10_FDR5_AL=0.9342	T1076_CROSSLINKS_5_NEFF10_FDR5_AL=0.9237	T1076_CROSSLINKS_6_NEFF10_FDR5_AL=0.9136	T1076_CROSSLINKS_7_NEFF10_FDR5_AL=0.8527	T1076_CROSSLINKS_8_NEFF10_FDR5_AL=0.9154	T1076_CROSSLINKS_9_NEFF10_FDR5_AL=0.9185	T1076_NEFF10_AF2=0.8491
T1078_CROSSLINKS_0_NEFF10_FDR5_AL=0.9016	T1078_CROSSLINKS_1_NEFF10_FDR5_AL=0.8937	T1078_CROSSLINKS_2_NEFF10_FDR5_AL=0.9080	T1078_CROSSLINKS_3_NEFF10_FDR5_AL=0.9012	T1078_CROSSLINKS_4_NEFF10_FDR5_AL=0.9386	T1078_CROSSLINKS_5_NEFF10_FDR5_AL=0.9019	T1078_CROSSLINKS_6_NEFF10_FDR5_AL=0.9169	T1078_CROSSLINKS_7_NEFF10_FDR5_AL=0.9043	T1078_CROSSLINKS_8_NEFF10_FDR5_AL=0.9063	T1078_CROSSLINKS_9_NEFF10_FDR5_AL=0.9044	T1078_NEFF10_AF2=0.9022
T1079_CROSSLINKS_0_NEFF10_FDR5_AL=0.9689	T1079_CROSSLINKS_1_NEFF10_FDR5_AL=0.9679	T1079_CROSSLINKS_2_NEFF10_FDR5_AL=0.9320	T1079_CROSSLINKS_3_NEFF10_FDR5_AL=0.9711	T1079_CROSSLINKS_4_NEFF10_FDR5_AL=0.9765	T1079_CROSSLINKS_5_NEFF10_FDR5_AL=0.9379	T1079_CROSSLINKS_6_NEFF10_FDR5_AL=0.9201	T1079_CROSSLINKS_7_NEFF10_FDR5_AL=0.9715	T1079_CROSSLINKS_8_NEFF10_FDR5_AL=0.9682	T1079_CROSSLINKS_9_NEFF10_FDR5_AL=0.9425	T1079_NEFF10_AF2=0.8548
T1082_CROSSLINKS_0_NEFF10_FDR5_AL=0.9423	T1082_CROSSLINKS_1_NEFF10_FDR5_AL=0.9364	T1082_CROSSLINKS_2_NEFF10_FDR5_AL=0.9421	T1082_CROSSLINKS_3_NEFF10_FDR5_AL=0.9381	T1082_CROSSLINKS_4_NEFF10_FDR5_AL=0.9364	T1082_CROSSLINKS_5_NEFF10_FDR5_AL=0.9415	T1082_CROSSLINKS_6_NEFF10_FDR5_AL=0.9352	T1082_CROSSLINKS_7_NEFF10_FDR5_AL=0.9384	T1082_CROSSLINKS_8_NEFF10_FDR5_AL=0.9393	T1082_CROSSLINKS_9_NEFF10_FDR5_AL=0.9369	T1082_NEFF10_AF2=0.9499
T1083_CROSSLINKS_0_NEFF10_FDR5_AL=0.8311	T1083_CROSSLINKS_1_NEFF10_FDR5_AL=0.8750	T1083_CROSSLINKS_2_NEFF10_FDR5_AL=0.8302	T1083_CROSSLINKS_3_NEFF10_FDR5_AL=0.8303	T1083_CROSSLINKS_4_NEFF10_FDR5_AL=0.8305	T1083_CROSSLINKS_5_NEFF10_FDR5_AL=0.8296	T1083_CROSSLINKS_6_NEFF10_FDR5_AL=0.8268	T1083_CROSSLINKS_7_NEFF10_FDR5_AL=0.8735	T1083_CROSSLINKS_8_NEFF10_FDR5_AL=0.8742	T1083_CROSSLINKS_9_NEFF10_FDR5_AL=0.8283	T1083_NEFF10_AF2=0.8390
T1087_CROSSLINKS_0_NEFF10_FDR5_AL=0.8265	T1087_CROSSLINKS_1_NEFF10_FDR5_AL=0.8228	T1087_CROSSLINKS_2_NEFF10_FDR5_AL=0.8245	T1087_CROSSLINKS_3_NEFF10_FDR5_AL=0.8234	T1087_CROSSLINKS_4_NEFF10_FDR5_AL=0.8257	T1087_CROSSLINKS_5_NEFF10_FDR5_AL=0.8257	T1087_CROSSLINKS_6_NEFF10_FDR5_AL=0.8257	T1087_CROSSLINKS_7_NEFF10_FDR5_AL=0.8250	T1087_CROSSLINKS_8_NEFF10_FDR5_AL=0.8264	T1087_CROSSLINKS_9_NEFF10_FDR5_AL=0.8260	T1087_NEFF10_AF2=0.8306
T1088_CROSSLINKS_0_NEFF10_FDR5_AL=0.8009	T1088_CROSSLINKS_1_NEFF10_FDR5_AL=0.7992	T1088_CROSSLINKS_2_NEFF10_FDR5_AL=0.8000	T1088_CROSSLINKS_3_NEFF10_FDR5_AL=0.7999	T1088_CROSSLINKS_4_NEFF10_FDR5_AL=0.8008	T1088_CROSSLINKS_5_NEFF10_FDR5_AL=0.8023	T1088_CROSSLINKS_6_NEFF10_FDR5_AL=0.8011	T1088_CROSSLINKS_7_NEFF10_FDR5_AL=0.8010	T1088_CROSSLINKS_8_NEFF10_FDR5_AL=0.7992	T1088_CROSSLINKS_9_NEFF10_FDR5_AL=0.8007	T1088_NEFF10_AF2=0.7695
T1089_CROSSLINKS_0_NEFF10_FDR5_AL=0.9725	T1089_CROSSLINKS_1_NEFF10_FDR5_AL=0.9647	T1089_CROSSLINKS_2_NEFF10_FDR5_AL=0.9544	T1089_CROSSLINKS_3_NEFF10_FDR5_AL=0.9588	T1089_CROSSLINKS_4_NEFF10_FDR5_AL=0.9421	T1089_CROSSLINKS_5_NEFF10_FDR5_AL=0.9439	T1089_CROSSLINKS_6_NEFF10_FDR5_AL=0.9544	T1089_CROSSLINKS_7_NEFF10_FDR5_AL=0.9577	T1089_CROSSLINKS_8_NEFF10_FDR5_AL=0.9560	T1089_CROSSLINKS_9_NEFF10_FDR5_AL=0.9511	T1089_NEFF10_AF2=0.9105
T1090_CROSSLINKS_0_NEFF10_FDR5_AL=0.8963	T1090_CROSSLINKS_1_NEFF10_FDR5_AL=0.8782	T1090_CROSSLINKS_2_NEFF10_FDR5_AL=0.8940	T1090_CROSSLINKS_3_NEFF10_FDR5_AL=0.8823	T1090_CROSSLINKS_4_NEFF10_FDR5_AL=0.8937	T1090_CROSSLINKS_5_NEFF10_FDR5_AL=0.8699	T1090_CROSSLINKS_6_NEFF10_FDR5_AL=0.8759	T1090_CROSSLINKS_7_NEFF10_FDR5_AL=0.8504	T1090_CROSSLINKS_8_NEFF10_FDR5_AL=0.8804	T1090_CROSSLINKS_9_NEFF10_FDR5_AL=0.8429	T1090_NEFF10_AF2=0.8094
T1092_CROSSLINKS_0_NEFF10_FDR5_AL=0.3946	T1092_CROSSLINKS_1_NEFF10_FDR5_AL=0.4019	T1092_CROSSLINKS_2_NEFF10_FDR5_AL=0.3906	T1092_CROSSLINKS_3_NEFF10_FDR5_AL=0.4306	T1092_CROSSLINKS_4_NEFF10_FDR5_AL=0.4239	T1092_CROSSLINKS_5_NEFF10_FDR5_AL=0.4110	T1092_CROSSLINKS_6_NEFF10_FDR5_AL=0.4940	T1092_CROSSLINKS_7_NEFF10_FDR5_AL=0.3996	T1092_CROSSLINKS_8_NEFF10_FDR5_AL=0.4603	T1092_CROSSLINKS_9_NEFF10_FDR5_AL=0.3993	T1092_NEFF10_AF2=0.3974
T1093_CROSSLINKS_0_NEFF10_FDR5_AL=0.4655	T1093_CROSSLINKS_1_NEFF10_FDR5_AL=0.4073	T1093_CROSSLINKS_2_NEFF10_FDR5_AL=0.4610	T1093_CROSSLINKS_3_NEFF10_FDR5_AL=0.3649	T1093_CROSSLINKS_4_NEFF10_FDR5_AL=0.5617	T1093_CROSSLINKS_5_NEFF10_FDR5_AL=0.3958	T1093_CROSSLINKS_6_NEFF10_FDR5_AL=0.4306	T1093_CROSSLINKS_7_NEFF10_FDR5_AL=0.2238	T1093_CROSSLINKS_8_NEFF10_FDR5_AL=0.2460	T1093_CROSSLINKS_9_NEFF10_FDR5_AL=0.3749	T1093_NEFF10_AF2=0.2044
T1094_CROSSLINKS_0_NEFF10_FDR5_AL=0.6722	T1094_CROSSLINKS_1_NEFF10_FDR5_AL=0.7905	T1094_CROSSLINKS_2_NEFF10_FDR5_AL=0.7619	T1094_CROSSLINKS_3_NEFF10_FDR5_AL=0.7956	T1094_CROSSLINKS_4_NEFF10_FDR5_AL=0.7975	T1094_CROSSLINKS_5_NEFF10_FDR5_AL=0.8122	T1094_CROSSLINKS_6_NEFF10_FDR5_AL=0.8397	T1094_CROSSLINKS_7_NEFF10_FDR5_AL=0.8054	T1094_CROSSLINKS_8_NEFF10_FDR5_AL=0.8225	T1094_CROSSLINKS_9_NEFF10_FDR5_AL=0.8407	T1094_NEFF10_AF2=0.4601
T1095_CROSSLINKS_0_NEFF10_FDR5_AL=0.6274	T1095_CROSSLINKS_1_NEFF10_FDR5_AL=0.6594	T1095_CROSSLINKS_2_NEFF10_FDR5_AL=0.6317	T1095_CROSSLINKS_3_NEFF10_FDR5_AL=0.6774	T1095_CROSSLINKS_4_NEFF10_FDR5_AL=0.5273	T1095_CROSSLINKS_5_NEFF10_FDR5_AL=0.6598	T1095_CROSSLINKS_6_NEFF10_FDR5_AL=0.5178	T1095_CROSSLINKS_7_NEFF10_FDR5_AL=0.6620	T1095_CROSSLINKS_8_NEFF10_FDR5_AL=0.5282	T1095_CROSSLINKS_9_NEFF10_FDR5_AL=0.6831	T1095_NEFF10_AF2=0.5107
T1096_CROSSLINKS_0_NEFF10_FDR5_AL=0.5523	T1096_CROSSLINKS_1_NEFF10_FDR5_AL=0.5406	T1096_CROSSLINKS_2_NEFF10_FDR5_AL=0.5470	T1096_CROSSLINKS_3_NEFF10_FDR5_AL=0.5503	T1096_CROSSLINKS_4_NEFF10_FDR5_AL=0.5546	T1096_CROSSLINKS_5_NEFF10_FDR5_AL=0.5538	T1096_CROSSLINKS_6_NEFF10_FDR5_AL=0.5520	T1096_CROSSLINKS_7_NEFF10_FDR5_AL=0.5244	T1096_CROSSLINKS_8_NEFF10_FDR5_AL=0.4710	T1096_CROSSLINKS_9_NEFF10_FDR5_AL=0.5463	T1096_NEFF10_AF2=0.5127
T1098_CROSSLINKS_0_NEFF10_FDR5_AL=0.7246	T1098_CROSSLINKS_1_NEFF10_FDR5_AL=0.7155	T1098_CROSSLINKS_2_NEFF10_FDR5_AL=0.7210	T1098_CROSSLINKS_3_NEFF10_FDR5_AL=0.7200	T1098_CROSSLINKS_4_NEFF10_FDR5_AL=0.7229	T1098_CROSSLINKS_5_NEFF10_FDR5_AL=0.7209	T1098_CROSSLINKS_6_NEFF10_FDR5_AL=0.7149	T1098_CROSSLINKS_7_NEFF10_FDR5_AL=0.7168	T1098_CROSSLINKS_8_NEFF10_FDR5_AL=0.7227	T1098_CROSSLINKS_9_NEFF10_FDR5_AL=0.7178	T1098_NEFF10_AF2=0.7202
T1099_CROSSLINKS_0_NEFF10_FDR5_AL=0.8386	T1099_CROSSLINKS_1_NEFF10_FDR5_AL=0.7921	T1099_CROSSLINKS_2_NEFF10_FDR5_AL=0.8359	T1099_CROSSLINKS_3_NEFF10_FDR5_AL=0.7968	T1099_CROSSLINKS_4_NEFF10_FDR5_AL=0.8384	T1099_CROSSLINKS_5_NEFF10_FDR5_AL=0.8400	T1099_CROSSLINKS_6_NEFF10_FDR5_AL=0.7990	T1099_CROSSLINKS_7_NEFF10_FDR5_AL=0.8382	T1099_CROSSLINKS_8_NEFF10_FDR5_AL=0.8112	T1099_CROSSLINKS_9_NEFF10_FDR5_AL=0.7942	T1099_NEFF10_AF2=0.8319
T1100_CROSSLINKS_0_NEFF10_FDR5_AL=0.8852	T1100_CROSSLINKS_1_NEFF10_FDR5_AL=0.8266	T1100_CROSSLINKS_2_NEFF10_FDR5_AL=0.8643	T1100_CROSSLINKS_3_NEFF10_FDR5_AL=0.8806	T1100_CROSSLINKS_4_NEFF10_FDR5_AL=0.8859	T1100_CROSSLINKS_5_NEFF10_FDR5_AL=0.8461	T1100_CROSSLINKS_6_NEFF10_FDR5_AL=0.8782	T1100_CROSSLINKS_7_NEFF10_FDR5_AL=0.8956	T1100_CROSSLINKS_8_NEFF10_FDR5_AL=0.8893	T1100_CROSSLINKS_9_NEFF10_FDR5_AL=0.6164	T1100_NEFF10_AF2=0.7306
T1101_CROSSLINKS_0_NEFF10_FDR5_AL=0.9010	T1101_CROSSLINKS_1_NEFF10_FDR5_AL=0.9036	T1101_CROSSLINKS_2_NEFF10_FDR5_AL=0.8797	T1101_CROSSLINKS_3_NEFF10_FDR5_AL=0.9095	T1101_CROSSLINKS_4_NEFF10_FDR5_AL=0.9065	T1101_CROSSLINKS_5_NEFF10_FDR5_AL=0.9034	T1101_CROSSLINKS_6_NEFF10_FDR5_AL=0.8967	T1101_CROSSLINKS_7_NEFF10_FDR5_AL=0.9046	T1101_CROSSLINKS_8_NEFF10_FDR5_AL=0.8953	T1101_CROSSLINKS_9_NEFF10_FDR5_AL=0.9033	T1101_NEFF10_AF2=0.7263
6wskA_CROSSLINKS_0_NEFF10_FDR5_AL=0.5135	6wskA_CROSSLINKS_1_NEFF10_FDR5_AL=0.5214	6wskA_CROSSLINKS_2_NEFF10_FDR5_AL=0.5231	6wskA_CROSSLINKS_3_NEFF10_FDR5_AL=0.5401	6wskA_CROSSLINKS_4_NEFF10_FDR5_AL=0.5794	6wskA_CROSSLINKS_5_NEFF10_FDR5_AL=0.5235	6wskA_CROSSLINKS_6_NEFF10_FDR5_AL=0.5054	6wskA_CROSSLINKS_7_NEFF10_FDR5_AL=0.5083	6wskA_CROSSLINKS_8_NEFF10_FDR5_AL=0.5415	6wskA_CROSSLINKS_9_NEFF10_FDR5_AL=0.5155	6wskA_NEFF10_AF2=0.4880
6xqjA_CROSSLINKS_0_NEFF10_FDR5_AL=0.6385	6xqjA_CROSSLINKS_1_NEFF10_FDR5_AL=0.5566	6xqjA_CROSSLINKS_2_NEFF10_FDR5_AL=0.6445	6xqjA_CROSSLINKS_3_NEFF10_FDR5_AL=0.6169	6xqjA_CROSSLINKS_4_NEFF10_FDR5_AL=0.6049	6xqjA_CROSSLINKS_5_NEFF10_FDR5_AL=0.6743	6xqjA_CROSSLINKS_6_NEFF10_FDR5_AL=0.6583	6xqjA_CROSSLINKS_7_NEFF10_FDR5_AL=0.5987	6xqjA_CROSSLINKS_8_NEFF10_FDR5_AL=0.6157	6xqjA_CROSSLINKS_9_NEFF10_FDR5_AL=0.6403	6xqjA_NEFF10_AF2=0.3558
6z01A_CROSSLINKS_0_NEFF10_FDR5_AL=0.5188	6z01A_CROSSLINKS_1_NEFF10_FDR5_AL=0.5707	6z01A_CROSSLINKS_2_NEFF10_FDR5_AL=0.4731	6z01A_CROSSLINKS_3_NEFF10_FDR5_AL=0.4839	6z01A_CROSSLINKS_4_NEFF10_FDR5_AL=0.5597	6z01A_CROSSLINKS_5_NEFF10_FDR5_AL=0.4748	6z01A_CROSSLINKS_6_NEFF10_FDR5_AL=0.4444	6z01A_CROSSLINKS_7_NEFF10_FDR5_AL=0.5895	6z01A_CROSSLINKS_8_NEFF10_FDR5_AL=0.4753	6z01A_CROSSLINKS_9_NEFF10_FDR5_AL=0.5368	6z01A_NEFF10_AF2=0.4712
7a59B_CROSSLINKS_0_NEFF10_FDR5_AL=0.6405	7a59B_CROSSLINKS_1_NEFF10_FDR5_AL=0.6642	7a59B_CROSSLINKS_2_NEFF10_FDR5_AL=0.6276	7a59B_CROSSLINKS_3_NEFF10_FDR5_AL=0.7829	7a59B_CROSSLINKS_4_NEFF10_FDR5_AL=0.6201	7a59B_CROSSLINKS_5_NEFF10_FDR5_AL=0.6602	7a59B_CROSSLINKS_6_NEFF10_FDR5_AL=0.6645	7a59B_CROSSLINKS_7_NEFF10_FDR5_AL=0.6743	7a59B_CROSSLINKS_8_NEFF10_FDR5_AL=0.6336	7a59B_CROSSLINKS_9_NEFF10_FDR5_AL=0.6770	7a59B_NEFF10_AF2=0.6068
7aaoA_CROSSLINKS_0_NEFF10_FDR5_AL=0.6435	7aaoA_CROSSLINKS_1_NEFF10_FDR5_AL=0.6390	7aaoA_CROSSLINKS_2_NEFF10_FDR5_AL=0.6454	7aaoA_CROSSLINKS_3_NEFF10_FDR5_AL=0.6434	7aaoA_CROSSLINKS_4_NEFF10_FDR5_AL=0.6457	7aaoA_CROSSLINKS_5_NEFF10_FDR5_AL=0.6423	7aaoA_CROSSLINKS_6_NEFF10_FDR5_AL=0.6387	7aaoA_CROSSLINKS_7_NEFF10_FDR5_AL=0.6432	7aaoA_CROSSLINKS_8_NEFF10_FDR5_AL=0.6382	7aaoA_CROSSLINKS_9_NEFF10_FDR5_AL=0.6369	7aaoA_NEFF10_AF2=0.5962
7aj6L_CROSSLINKS_0_NEFF10_FDR5_AL=0.6242	7aj6L_CROSSLINKS_1_NEFF10_FDR5_AL=0.6216	7aj6L_CROSSLINKS_2_NEFF10_FDR5_AL=0.5789	7aj6L_CROSSLINKS_3_NEFF10_FDR5_AL=0.6427	7aj6L_CROSSLINKS_4_NEFF10_FDR5_AL=0.6262	7aj6L_CROSSLINKS_5_NEFF10_FDR5_AL=0.6704	7aj6L_CROSSLINKS_6_NEFF10_FDR5_AL=0.6743	7aj6L_CROSSLINKS_7_NEFF10_FDR5_AL=0.6664	7aj6L_CROSSLINKS_8_NEFF10_FDR5_AL=0.6563	7aj6L_CROSSLINKS_9_NEFF10_FDR5_AL=0.6228	7aj6L_NEFF10_AF2=0.6727
7b5tA_CROSSLINKS_0_NEFF10_FDR5_AL=0.3975	7b5tA_CROSSLINKS_1_NEFF10_FDR5_AL=0.3986	7b5tA_CROSSLINKS_2_NEFF10_FDR5_AL=0.3976	7b5tA_CROSSLINKS_3_NEFF10_FDR5_AL=0.3976	7b5tA_CROSSLINKS_4_NEFF10_FDR5_AL=0.3968	7b5tA_CROSSLINKS_5_NEFF10_FDR5_AL=0.3976	7b5tA_CROSSLINKS_6_NEFF10_FDR5_AL=0.3977	7b5tA_CROSSLINKS_7_NEFF10_FDR5_AL=0.3986	7b5tA_CROSSLINKS_8_NEFF10_FDR5_AL=0.3980	7b5tA_CROSSLINKS_9_NEFF10_FDR5_AL=0.3989	7b5tA_NEFF10_AF2=0.4023
7b5wA_CROSSLINKS_0_NEFF10_FDR5_AL=0.7563	7b5wA_CROSSLINKS_1_NEFF10_FDR5_AL=0.7517	7b5wA_CROSSLINKS_2_NEFF10_FDR5_AL=0.7551	7b5wA_CROSSLINKS_3_NEFF10_FDR5_AL=0.7498	7b5wA_CROSSLINKS_4_NEFF10_FDR5_AL=0.7547	7b5wA_CROSSLINKS_5_NEFF10_FDR5_AL=0.7529	7b5wA_CROSSLINKS_6_NEFF10_FDR5_AL=0.7515	7b5wA_CROSSLINKS_7_NEFF10_FDR5_AL=0.7517	7b5wA_CROSSLINKS_8_NEFF10_FDR5_AL=0.7486	7b5wA_CROSSLINKS_9_NEFF10_FDR5_AL=0.7551	7b5wA_NEFF10_AF2=0.7339
7bcbB_CROSSLINKS_0_NEFF10_FDR5_AL=0.6050	7bcbB_CROSSLINKS_1_NEFF10_FDR5_AL=0.6024	7bcbB_CROSSLINKS_2_NEFF10_FDR5_AL=0.6051	7bcbB_CROSSLINKS_3_NEFF10_FDR5_AL=0.6087	7bcbB_CROSSLINKS_4_NEFF10_FDR5_AL=0.6023	7bcbB_CROSSLINKS_5_NEFF10_FDR5_AL=0.6041	7bcbB_CROSSLINKS_6_NEFF10_FDR5_AL=0.6147	7bcbB_CROSSLINKS_7_NEFF10_FDR5_AL=0.6041	7bcbB_CROSSLINKS_8_NEFF10_FDR5_AL=0.6032	7bcbB_CROSSLINKS_9_NEFF10_FDR5_AL=0.6038	7bcbB_NEFF10_AF2=0.6195
7bcjA_CROSSLINKS_0_NEFF10_FDR5_AL=0.7221	7bcjA_CROSSLINKS_1_NEFF10_FDR5_AL=0.4895	7bcjA_CROSSLINKS_2_NEFF10_FDR5_AL=0.8011	7bcjA_CROSSLINKS_3_NEFF10_FDR5_AL=0.7440	7bcjA_CROSSLINKS_4_NEFF10_FDR5_AL=0.7235	7bcjA_CROSSLINKS_5_NEFF10_FDR5_AL=0.7473	7bcjA_CROSSLINKS_6_NEFF10_FDR5_AL=0.4628	7bcjA_CROSSLINKS_7_NEFF10_FDR5_AL=0.6358	7bcjA_CROSSLINKS_8_NEFF10_FDR5_AL=0.6391	7bcjA_CROSSLINKS_9_NEFF10_FDR5_AL=0.6545	7bcjA_NEFF10_AF2=0.2460
7bnkA_CROSSLINKS_0_NEFF10_FDR5_AL=0.5377	7bnkA_CROSSLINKS_1_NEFF10_FDR5_AL=0.5359	7bnkA_CROSSLINKS_2_NEFF10_FDR5_AL=0.5383	7bnkA_CROSSLINKS_3_NEFF10_FDR5_AL=0.5381	7bnkA_CROSSLINKS_4_NEFF10_FDR5_AL=0.5374	7bnkA_CROSSLINKS_5_NEFF10_FDR5_AL=0.5364	7bnkA_CROSSLINKS_6_NEFF10_FDR5_AL=0.5384	7bnkA_CROSSLINKS_7_NEFF10_FDR5_AL=0.5371	7bnkA_CROSSLINKS_8_NEFF10_FDR5_AL=0.5370	7bnkA_CROSSLINKS_9_NEFF10_FDR5_AL=0.5363	7bnkA_NEFF10_AF2=0.5387
7bnyB_CROSSLINKS_0_NEFF10_FDR5_AL=0.8746	7bnyB_CROSSLINKS_1_NEFF10_FDR5_AL=0.8469	7bnyB_CROSSLINKS_2_NEFF10_FDR5_AL=0.8392	7bnyB_CROSSLINKS_3_NEFF10_FDR5_AL=0.8502	7bnyB_CROSSLINKS_4_NEFF10_FDR5_AL=0.8423	7bnyB_CROSSLINKS_5_NEFF10_FDR5_AL=0.7774	7bnyB_CROSSLINKS_6_NEFF10_FDR5_AL=0.6308	7bnyB_CROSSLINKS_7_NEFF10_FDR5_AL=0.5491	7bnyB_CROSSLINKS_8_NEFF10_FDR5_AL=0.4105	7bnyB_CROSSLINKS_9_NEFF10_FDR5_AL=0.5045	7bnyB_NEFF10_AF2=0.1988
7cuhA_CROSSLINKS_0_NEFF10_FDR5_AL=0.5443	7cuhA_CROSSLINKS_1_NEFF10_FDR5_AL=0.5441	7cuhA_CROSSLINKS_2_NEFF10_FDR5_AL=0.5455	7cuhA_CROSSLINKS_3_NEFF10_FDR5_AL=0.5484	7cuhA_CROSSLINKS_4_NEFF10_FDR5_AL=0.5593	7cuhA_CROSSLINKS_5_NEFF10_FDR5_AL=0.5529	7cuhA_CROSSLINKS_6_NEFF10_FDR5_AL=0.5340	7cuhA_CROSSLINKS_7_NEFF10_FDR5_AL=0.5351	7cuhA_CROSSLINKS_8_NEFF10_FDR5_AL=0.5387	7cuhA_CROSSLINKS_9_NEFF10_FDR5_AL=0.5398	7cuhA_NEFF10_AF2=0.5431
7czoA_CROSSLINKS_0_NEFF10_FDR5_AL=0.7721	7czoA_CROSSLINKS_1_NEFF10_FDR5_AL=0.7188	7czoA_CROSSLINKS_2_NEFF10_FDR5_AL=0.7734	7czoA_CROSSLINKS_3_NEFF10_FDR5_AL=0.7742	7czoA_CROSSLINKS_4_NEFF10_FDR5_AL=0.7674	7czoA_CROSSLINKS_5_NEFF10_FDR5_AL=0.7748	7czoA_CROSSLINKS_6_NEFF10_FDR5_AL=0.7525	7czoA_CROSSLINKS_7_NEFF10_FDR5_AL=0.7730	7czoA_CROSSLINKS_8_NEFF10_FDR5_AL=0.7727	7czoA_CROSSLINKS_9_NEFF10_FDR5_AL=0.7699	7czoA_NEFF10_AF2=0.7670
7d3yA_CROSSLINKS_0_NEFF10_FDR5_AL=0.5378	7d3yA_CROSSLINKS_1_NEFF10_FDR5_AL=0.5356	7d3yA_CROSSLINKS_2_NEFF10_FDR5_AL=0.5369	7d3yA_CROSSLINKS_3_NEFF10_FDR5_AL=0.5360	7d3yA_CROSSLINKS_4_NEFF10_FDR5_AL=0.5373	7d3yA_CROSSLINKS_5_NEFF10_FDR5_AL=0.5454	7d3yA_CROSSLINKS_6_NEFF10_FDR5_AL=0.5452	7d3yA_CROSSLINKS_7_NEFF10_FDR5_AL=0.5369	7d3yA_CROSSLINKS_8_NEFF10_FDR5_AL=0.5389	7d3yA_CROSSLINKS_9_NEFF10_FDR5_AL=0.5367	7d3yA_NEFF10_AF2=0.5585
7d6lA_CROSSLINKS_0_NEFF10_FDR5_AL=0.8851	7d6lA_CROSSLINKS_1_NEFF10_FDR5_AL=0.8935	7d6lA_CROSSLINKS_2_NEFF10_FDR5_AL=0.9015	7d6lA_CROSSLINKS_3_NEFF10_FDR5_AL=0.8792	7d6lA_CROSSLINKS_4_NEFF10_FDR5_AL=0.8646	7d6lA_CROSSLINKS_5_NEFF10_FDR5_AL=0.8652	7d6lA_CROSSLINKS_6_NEFF10_FDR5_AL=0.9150	7d6lA_CROSSLINKS_7_NEFF10_FDR5_AL=0.8627	7d6lA_CROSSLINKS_8_NEFF10_FDR5_AL=0.8849	7d6lA_CROSSLINKS_9_NEFF10_FDR5_AL=0.9101	7d6lA_NEFF10_AF2=0.8946
7d8rA_CROSSLINKS_0_NEFF10_FDR5_AL=0.5939	7d8rA_CROSSLINKS_1_NEFF10_FDR5_AL=0.5673	7d8rA_CROSSLINKS_2_NEFF10_FDR5_AL=0.5925	7d8rA_CROSSLINKS_3_NEFF10_FDR5_AL=0.5959	7d8rA_CROSSLINKS_4_NEFF10_FDR5_AL=0.5802	7d8rA_CROSSLINKS_5_NEFF10_FDR5_AL=0.5839	7d8rA_CROSSLINKS_6_NEFF10_FDR5_AL=0.5654	7d8rA_CROSSLINKS_7_NEFF10_FDR5_AL=0.5739	7d8rA_CROSSLINKS_8_NEFF10_FDR5_AL=0.5705	7d8rA_CROSSLINKS_9_NEFF10_FDR5_AL=0.5818	7d8rA_NEFF10_AF2=0.5600
7d8sA_CROSSLINKS_0_NEFF10_FDR5_AL=0.5543	7d8sA_CROSSLINKS_1_NEFF10_FDR5_AL=0.5575	7d8sA_CROSSLINKS_2_NEFF10_FDR5_AL=0.4478	7d8sA_CROSSLINKS_3_NEFF10_FDR5_AL=0.5554	7d8sA_CROSSLINKS_4_NEFF10_FDR5_AL=0.5515	7d8sA_CROSSLINKS_5_NEFF10_FDR5_AL=0.5588	7d8sA_CROSSLINKS_6_NEFF10_FDR5_AL=0.5601	7d8sA_CROSSLINKS_7_NEFF10_FDR5_AL=0.4494	7d8sA_CROSSLINKS_8_NEFF10_FDR5_AL=0.5575	7d8sA_CROSSLINKS_9_NEFF10_FDR5_AL=0.5655	7d8sA_NEFF10_AF2=0.5626
7dfeA_CROSSLINKS_0_NEFF10_FDR5_AL=0.7871	7dfeA_CROSSLINKS_1_NEFF10_FDR5_AL=0.7640	7dfeA_CROSSLINKS_2_NEFF10_FDR5_AL=0.7953	7dfeA_CROSSLINKS_3_NEFF10_FDR5_AL=0.7961	7dfeA_CROSSLINKS_4_NEFF10_FDR5_AL=0.7989	7dfeA_CROSSLINKS_5_NEFF10_FDR5_AL=0.8012	7dfeA_CROSSLINKS_6_NEFF10_FDR5_AL=0.7944	7dfeA_CROSSLINKS_7_NEFF10_FDR5_AL=0.7704	7dfeA_CROSSLINKS_8_NEFF10_FDR5_AL=0.7988	7dfeA_CROSSLINKS_9_NEFF10_FDR5_AL=0.7678	7dfeA_NEFF10_AF2=0.7959
7dufA_CROSSLINKS_0_NEFF10_FDR5_AL=0.5997	7dufA_CROSSLINKS_1_NEFF10_FDR5_AL=0.5679	7dufA_CROSSLINKS_2_NEFF10_FDR5_AL=0.5733	7dufA_CROSSLINKS_3_NEFF10_FDR5_AL=0.5845	7dufA_CROSSLINKS_4_NEFF10_FDR5_AL=0.5729	7dufA_CROSSLINKS_5_NEFF10_FDR5_AL=0.6095	7dufA_CROSSLINKS_6_NEFF10_FDR5_AL=0.5730	7dufA_CROSSLINKS_7_NEFF10_FDR5_AL=0.5939	7dufA_CROSSLINKS_8_NEFF10_FDR5_AL=0.6060	7dufA_CROSSLINKS_9_NEFF10_FDR5_AL=0.5946	7dufA_NEFF10_AF2=0.5950
7e57C_CROSSLINKS_0_NEFF10_FDR5_AL=0.6026	7e57C_CROSSLINKS_1_NEFF10_FDR5_AL=0.6043	7e57C_CROSSLINKS_2_NEFF10_FDR5_AL=0.6019	7e57C_CROSSLINKS_3_NEFF10_FDR5_AL=0.6019	7e57C_CROSSLINKS_4_NEFF10_FDR5_AL=0.6041	7e57C_CROSSLINKS_5_NEFF10_FDR5_AL=0.6023	7e57C_CROSSLINKS_6_NEFF10_FDR5_AL=0.6028	7e57C_CROSSLINKS_7_NEFF10_FDR5_AL=0.6050	7e57C_CROSSLINKS_8_NEFF10_FDR5_AL=0.6021	7e57C_CROSSLINKS_9_NEFF10_FDR5_AL=0.6043	7e57C_NEFF10_AF2=0.4502
7e6gA_CROSSLINKS_0_NEFF10_FDR5_AL=0.6964	7e6gA_CROSSLINKS_1_NEFF10_FDR5_AL=0.6984	7e6gA_CROSSLINKS_2_NEFF10_FDR5_AL=0.6926	7e6gA_CROSSLINKS_3_NEFF10_FDR5_AL=0.6945	7e6gA_CROSSLINKS_4_NEFF10_FDR5_AL=0.7004	7e6gA_CROSSLINKS_5_NEFF10_FDR5_AL=0.6993	7e6gA_CROSSLINKS_6_NEFF10_FDR5_AL=0.6961	7e6gA_CROSSLINKS_7_NEFF10_FDR5_AL=0.6953	7e6gA_CROSSLINKS_8_NEFF10_FDR5_AL=0.6967	7e6gA_CROSSLINKS_9_NEFF10_FDR5_AL=0.7020	7e6gA_NEFF10_AF2=0.6928
7eftB_CROSSLINKS_0_NEFF10_FDR5_AL=0.7931	7eftB_CROSSLINKS_1_NEFF10_FDR5_AL=0.8308	7eftB_CROSSLINKS_2_NEFF10_FDR5_AL=0.8453	7eftB_CROSSLINKS_3_NEFF10_FDR5_AL=0.7015	7eftB_CROSSLINKS_4_NEFF10_FDR5_AL=0.7834	7eftB_CROSSLINKS_5_NEFF10_FDR5_AL=0.7916	7eftB_CROSSLINKS_6_NEFF10_FDR5_AL=0.8436	7eftB_CROSSLINKS_7_NEFF10_FDR5_AL=0.8078	7eftB_CROSSLINKS_8_NEFF10_FDR5_AL=0.7920	7eftB_CROSSLINKS_9_NEFF10_FDR5_AL=0.8005	7eftB_NEFF10_AF2=0.7739
7ejoA_CROSSLINKS_0_NEFF10_FDR5_AL=0.7451	7ejoA_CROSSLINKS_1_NEFF10_FDR5_AL=0.7400	7ejoA_CROSSLINKS_2_NEFF10_FDR5_AL=0.7440	7ejoA_CROSSLINKS_3_NEFF10_FDR5_AL=0.7450	7ejoA_CROSSLINKS_4_NEFF10_FDR5_AL=0.7472	7ejoA_CROSSLINKS_5_NEFF10_FDR5_AL=0.7498	7ejoA_CROSSLINKS_6_NEFF10_FDR5_AL=0.7421	7ejoA_CROSSLINKS_7_NEFF10_FDR5_AL=0.7437	7ejoA_CROSSLINKS_8_NEFF10_FDR5_AL=0.7561	7ejoA_CROSSLINKS_9_NEFF10_FDR5_AL=0.7423	7ejoA_NEFF10_AF2=0.7464
7f7nA_CROSSLINKS_0_NEFF10_FDR5_AL=0.1756	7f7nA_CROSSLINKS_1_NEFF10_FDR5_AL=0.1720	7f7nA_CROSSLINKS_2_NEFF10_FDR5_AL=0.1733	7f7nA_CROSSLINKS_3_NEFF10_FDR5_AL=0.1558	7f7nA_CROSSLINKS_4_NEFF10_FDR5_AL=0.1558	7f7nA_CROSSLINKS_5_NEFF10_FDR5_AL=0.1804	7f7nA_CROSSLINKS_6_NEFF10_FDR5_AL=0.1756	7f7nA_CROSSLINKS_7_NEFF10_FDR5_AL=0.1803	7f7nA_CROSSLINKS_8_NEFF10_FDR5_AL=0.1803	7f7nA_CROSSLINKS_9_NEFF10_FDR5_AL=0.1719	7f7nA_NEFF10_AF2=0.1577
7fe0A_CROSSLINKS_0_NEFF10_FDR5_AL=0.6297	7fe0A_CROSSLINKS_1_NEFF10_FDR5_AL=0.6400	7fe0A_CROSSLINKS_2_NEFF10_FDR5_AL=0.6230	7fe0A_CROSSLINKS_3_NEFF10_FDR5_AL=0.6151	7fe0A_CROSSLINKS_4_NEFF10_FDR5_AL=0.6646	7fe0A_CROSSLINKS_5_NEFF10_FDR5_AL=0.6295	7fe0A_CROSSLINKS_6_NEFF10_FDR5_AL=0.6148	7fe0A_CROSSLINKS_7_NEFF10_FDR5_AL=0.6950	7fe0A_CROSSLINKS_8_NEFF10_FDR5_AL=0.6935	7fe0A_CROSSLINKS_9_NEFF10_FDR5_AL=0.6570	7fe0A_NEFF10_AF2=0.5614
7jrkA_CROSSLINKS_0_NEFF10_FDR5_AL=0.4085	7jrkA_CROSSLINKS_1_NEFF10_FDR5_AL=0.3752	7jrkA_CROSSLINKS_2_NEFF10_FDR5_AL=0.4051	7jrkA_CROSSLINKS_3_NEFF10_FDR5_AL=0.3897	7jrkA_CROSSLINKS_4_NEFF10_FDR5_AL=0.4025	7jrkA_CROSSLINKS_5_NEFF10_FDR5_AL=0.3896	7jrkA_CROSSLINKS_6_NEFF10_FDR5_AL=0.3889	7jrkA_CROSSLINKS_7_NEFF10_FDR5_AL=0.3848	7jrkA_CROSSLINKS_8_NEFF10_FDR5_AL=0.3813	7jrkA_CROSSLINKS_9_NEFF10_FDR5_AL=0.4028	7jrkA_NEFF10_AF2=0.3888
7jvtD_CROSSLINKS_0_NEFF10_FDR5_AL=0.6058	7jvtD_CROSSLINKS_1_NEFF10_FDR5_AL=0.6178	7jvtD_CROSSLINKS_2_NEFF10_FDR5_AL=0.5660	7jvtD_CROSSLINKS_3_NEFF10_FDR5_AL=0.6262	7jvtD_CROSSLINKS_4_NEFF10_FDR5_AL=0.6307	7jvtD_CROSSLINKS_5_NEFF10_FDR5_AL=0.5488	7jvtD_CROSSLINKS_6_NEFF10_FDR5_AL=0.6007	7jvtD_CROSSLINKS_7_NEFF10_FDR5_AL=0.5631	7jvtD_CROSSLINKS_8_NEFF10_FDR5_AL=0.5522	7jvtD_CROSSLINKS_9_NEFF10_FDR5_AL=0.5526	7jvtD_NEFF10_AF2=0.5478
7jypA_CROSSLINKS_0_NEFF10_FDR5_AL=0.8795	7jypA_CROSSLINKS_1_NEFF10_FDR5_AL=0.8626	7jypA_CROSSLINKS_2_NEFF10_FDR5_AL=0.9019	7jypA_CROSSLINKS_3_NEFF10_FDR5_AL=0.8865	7jypA_CROSSLINKS_4_NEFF10_FDR5_AL=0.8870	7jypA_CROSSLINKS_5_NEFF10_FDR5_AL=0.8942	7jypA_CROSSLINKS_6_NEFF10_FDR5_AL=0.8687	7jypA_CROSSLINKS_7_NEFF10_FDR5_AL=0.8864	7jypA_CROSSLINKS_8_NEFF10_FDR5_AL=0.8647	7jypA_CROSSLINKS_9_NEFF10_FDR5_AL=0.8951	7jypA_NEFF10_AF2=0.8743
7kpjE_CROSSLINKS_0_NEFF10_FDR5_AL=0.6704	7kpjE_CROSSLINKS_1_NEFF10_FDR5_AL=0.3971	7kpjE_CROSSLINKS_2_NEFF10_FDR5_AL=0.3989	7kpjE_CROSSLINKS_3_NEFF10_FDR5_AL=0.4010	7kpjE_CROSSLINKS_4_NEFF10_FDR5_AL=0.3995	7kpjE_CROSSLINKS_5_NEFF10_FDR5_AL=0.4009	7kpjE_CROSSLINKS_6_NEFF10_FDR5_AL=0.6774	7kpjE_CROSSLINKS_7_NEFF10_FDR5_AL=0.6789	7kpjE_CROSSLINKS_8_NEFF10_FDR5_AL=0.4003	7kpjE_CROSSLINKS_9_NEFF10_FDR5_AL=0.3965	7kpjE_NEFF10_AF2=0.4048
7kuwA_CROSSLINKS_0_NEFF10_FDR5_AL=0.8217	7kuwA_CROSSLINKS_1_NEFF10_FDR5_AL=0.8332	7kuwA_CROSSLINKS_2_NEFF10_FDR5_AL=0.8128	7kuwA_CROSSLINKS_3_NEFF10_FDR5_AL=0.8239	7kuwA_CROSSLINKS_4_NEFF10_FDR5_AL=0.8333	7kuwA_CROSSLINKS_5_NEFF10_FDR5_AL=0.8166	7kuwA_CROSSLINKS_6_NEFF10_FDR5_AL=0.7415	7kuwA_CROSSLINKS_7_NEFF10_FDR5_AL=0.8109	7kuwA_CROSSLINKS_8_NEFF10_FDR5_AL=0.8211	7kuwA_CROSSLINKS_9_NEFF10_FDR5_AL=0.8430	7kuwA_NEFF10_AF2=0.5865
7lu8A_CROSSLINKS_0_NEFF10_FDR5_AL=0.7084	7lu8A_CROSSLINKS_1_NEFF10_FDR5_AL=0.7084	7lu8A_CROSSLINKS_2_NEFF10_FDR5_AL=0.7095	7lu8A_CROSSLINKS_3_NEFF10_FDR5_AL=0.6241	7lu8A_CROSSLINKS_4_NEFF10_FDR5_AL=0.7054	7lu8A_CROSSLINKS_5_NEFF10_FDR5_AL=0.7102	7lu8A_CROSSLINKS_6_NEFF10_FDR5_AL=0.7033	7lu8A_CROSSLINKS_7_NEFF10_FDR5_AL=0.7068	7lu8A_CROSSLINKS_8_NEFF10_FDR5_AL=0.7108	7lu8A_CROSSLINKS_9_NEFF10_FDR5_AL=0.7109	7lu8A_NEFF10_AF2=0.6801
7lxcA_CROSSLINKS_0_NEFF10_FDR5_AL=0.6463	7lxcA_CROSSLINKS_1_NEFF10_FDR5_AL=0.6483	7lxcA_CROSSLINKS_2_NEFF10_FDR5_AL=0.6401	7lxcA_CROSSLINKS_3_NEFF10_FDR5_AL=0.6503	7lxcA_CROSSLINKS_4_NEFF10_FDR5_AL=0.6577	7lxcA_CROSSLINKS_5_NEFF10_FDR5_AL=0.6572	7lxcA_CROSSLINKS_6_NEFF10_FDR5_AL=0.6503	7lxcA_CROSSLINKS_7_NEFF10_FDR5_AL=0.6533	7lxcA_CROSSLINKS_8_NEFF10_FDR5_AL=0.6491	7lxcA_CROSSLINKS_9_NEFF10_FDR5_AL=0.6481	7lxcA_NEFF10_AF2=0.6466
7m0qB_CROSSLINKS_0_NEFF10_FDR5_AL=0.9188	7m0qB_CROSSLINKS_1_NEFF10_FDR5_AL=0.8542	7m0qB_CROSSLINKS_2_NEFF10_FDR5_AL=0.8570	7m0qB_CROSSLINKS_3_NEFF10_FDR5_AL=0.8653	7m0qB_CROSSLINKS_4_NEFF10_FDR5_AL=0.8668	7m0qB_CROSSLINKS_5_NEFF10_FDR5_AL=0.8539	7m0qB_CROSSLINKS_6_NEFF10_FDR5_AL=0.6969	7m0qB_CROSSLINKS_7_NEFF10_FDR5_AL=0.5970	7m0qB_CROSSLINKS_8_NEFF10_FDR5_AL=0.8523	7m0qB_CROSSLINKS_9_NEFF10_FDR5_AL=0.9106	7m0qB_NEFF10_AF2=0.6365
7m1wA_CROSSLINKS_0_NEFF10_FDR5_AL=0.6369	7m1wA_CROSSLINKS_1_NEFF10_FDR5_AL=0.6396	7m1wA_CROSSLINKS_2_NEFF10_FDR5_AL=0.6219	7m1wA_CROSSLINKS_3_NEFF10_FDR5_AL=0.6220	7m1wA_CROSSLINKS_4_NEFF10_FDR5_AL=0.6360	7m1wA_CROSSLINKS_5_NEFF10_FDR5_AL=0.6406	7m1wA_CROSSLINKS_6_NEFF10_FDR5_AL=0.6358	7m1wA_CROSSLINKS_7_NEFF10_FDR5_AL=0.6394	7m1wA_CROSSLINKS_8_NEFF10_FDR5_AL=0.3389	7m1wA_CROSSLINKS_9_NEFF10_FDR5_AL=0.6283	7m1wA_NEFF10_AF2=0.3435
7m4mA_CROSSLINKS_0_NEFF10_FDR5_AL=0.7143	7m4mA_CROSSLINKS_1_NEFF10_FDR5_AL=0.3939	7m4mA_CROSSLINKS_2_NEFF10_FDR5_AL=0.6802	7m4mA_CROSSLINKS_3_NEFF10_FDR5_AL=0.4016	7m4mA_CROSSLINKS_4_NEFF10_FDR5_AL=0.5453	7m4mA_CROSSLINKS_5_NEFF10_FDR5_AL=0.5638	7m4mA_CROSSLINKS_6_NEFF10_FDR5_AL=0.4134	7m4mA_CROSSLINKS_7_NEFF10_FDR5_AL=0.7253	7m4mA_CROSSLINKS_8_NEFF10_FDR5_AL=0.7223	7m4mA_CROSSLINKS_9_NEFF10_FDR5_AL=0.7177	7m4mA_NEFF10_AF2=0.5904
7m4nA_CROSSLINKS_0_NEFF10_FDR5_AL=0.8319	7m4nA_CROSSLINKS_1_NEFF10_FDR5_AL=0.8282	7m4nA_CROSSLINKS_2_NEFF10_FDR5_AL=0.8231	7m4nA_CROSSLINKS_3_NEFF10_FDR5_AL=0.8205	7m4nA_CROSSLINKS_4_NEFF10_FDR5_AL=0.8239	7m4nA_CROSSLINKS_5_NEFF10_FDR5_AL=0.8207	7m4nA_CROSSLINKS_6_NEFF10_FDR5_AL=0.8294	7m4nA_CROSSLINKS_7_NEFF10_FDR5_AL=0.8226	7m4nA_CROSSLINKS_8_NEFF10_FDR5_AL=0.8301	7m4nA_CROSSLINKS_9_NEFF10_FDR5_AL=0.8301	7m4nA_NEFF10_AF2=0.7946
7mqyA_CROSSLINKS_0_NEFF10_FDR5_AL=0.5182	7mqyA_CROSSLINKS_1_NEFF10_FDR5_AL=0.5303	7mqyA_CROSSLINKS_2_NEFF10_FDR5_AL=0.5177	7mqyA_CROSSLINKS_3_NEFF10_FDR5_AL=0.5723	7mqyA_CROSSLINKS_4_NEFF10_FDR5_AL=0.4039	7mqyA_CROSSLINKS_5_NEFF10_FDR5_AL=0.6920	7mqyA_CROSSLINKS_6_NEFF10_FDR5_AL=0.5823	7mqyA_CROSSLINKS_7_NEFF10_FDR5_AL=0.5343	7mqyA_CROSSLINKS_8_NEFF10_FDR5_AL=0.4999	7mqyA_CROSSLINKS_9_NEFF10_FDR5_AL=0.5990	7mqyA_NEFF10_AF2=0.3657
7mrqA_CROSSLINKS_0_NEFF10_FDR5_AL=0.6015	7mrqA_CROSSLINKS_1_NEFF10_FDR5_AL=0.5510	7mrqA_CROSSLINKS_2_NEFF10_FDR5_AL=0.5396	7mrqA_CROSSLINKS_3_NEFF10_FDR5_AL=0.5097	7mrqA_CROSSLINKS_4_NEFF10_FDR5_AL=0.4758	7mrqA_CROSSLINKS_5_NEFF10_FDR5_AL=0.4187	7mrqA_CROSSLINKS_6_NEFF10_FDR5_AL=0.5049	7mrqA_CROSSLINKS_7_NEFF10_FDR5_AL=0.4857	7mrqA_CROSSLINKS_8_NEFF10_FDR5_AL=0.4744	7mrqA_CROSSLINKS_9_NEFF10_FDR5_AL=0.6357	7mrqA_NEFF10_AF2=0.4648
7mu9A_CROSSLINKS_0_NEFF10_FDR5_AL=0.7084	7mu9A_CROSSLINKS_1_NEFF10_FDR5_AL=0.7083	7mu9A_CROSSLINKS_2_NEFF10_FDR5_AL=0.7083	7mu9A_CROSSLINKS_3_NEFF10_FDR5_AL=0.7085	7mu9A_CROSSLINKS_4_NEFF10_FDR5_AL=0.7084	7mu9A_CROSSLINKS_5_NEFF10_FDR5_AL=0.7076	7mu9A_CROSSLINKS_6_NEFF10_FDR5_AL=0.7080	7mu9A_CROSSLINKS_7_NEFF10_FDR5_AL=0.7081	7mu9A_CROSSLINKS_8_NEFF10_FDR5_AL=0.7094	7mu9A_CROSSLINKS_9_NEFF10_FDR5_AL=0.7083	7mu9A_NEFF10_AF2=0.7150
7nmbA_CROSSLINKS_0_NEFF10_FDR5_AL=0.7898	7nmbA_CROSSLINKS_1_NEFF10_FDR5_AL=0.7921	7nmbA_CROSSLINKS_2_NEFF10_FDR5_AL=0.7877	7nmbA_CROSSLINKS_3_NEFF10_FDR5_AL=0.7895	7nmbA_CROSSLINKS_4_NEFF10_FDR5_AL=0.7864	7nmbA_CROSSLINKS_5_NEFF10_FDR5_AL=0.7871	7nmbA_CROSSLINKS_6_NEFF10_FDR5_AL=0.7867	7nmbA_CROSSLINKS_7_NEFF10_FDR5_AL=0.7884	7nmbA_CROSSLINKS_8_NEFF10_FDR5_AL=0.7926	7nmbA_CROSSLINKS_9_NEFF10_FDR5_AL=0.7891	7nmbA_NEFF10_AF2=0.7886
7pppA_CROSSLINKS_0_NEFF10_FDR5_AL=0.3293	7pppA_CROSSLINKS_1_NEFF10_FDR5_AL=0.6154	7pppA_CROSSLINKS_2_NEFF10_FDR5_AL=0.6292	7pppA_CROSSLINKS_3_NEFF10_FDR5_AL=0.3270	7pppA_CROSSLINKS_4_NEFF10_FDR5_AL=0.3188	7pppA_CROSSLINKS_5_NEFF10_FDR5_AL=0.6153	7pppA_CROSSLINKS_6_NEFF10_FDR5_AL=0.3151	7pppA_CROSSLINKS_7_NEFF10_FDR5_AL=0.3223	7pppA_CROSSLINKS_8_NEFF10_FDR5_AL=0.3015	7pppA_CROSSLINKS_9_NEFF10_FDR5_AL=0.6293	7pppA_NEFF10_AF2=0.3165
7prdA_CROSSLINKS_0_NEFF10_FDR5_AL=0.6960	7prdA_CROSSLINKS_1_NEFF10_FDR5_AL=0.7100	7prdA_CROSSLINKS_2_NEFF10_FDR5_AL=0.7909	7prdA_CROSSLINKS_3_NEFF10_FDR5_AL=0.7868	7prdA_CROSSLINKS_4_NEFF10_FDR5_AL=0.7844	7prdA_CROSSLINKS_5_NEFF10_FDR5_AL=0.7865	7prdA_CROSSLINKS_6_NEFF10_FDR5_AL=0.7845	7prdA_CROSSLINKS_7_NEFF10_FDR5_AL=0.7880	7prdA_CROSSLINKS_8_NEFF10_FDR5_AL=0.7952	7prdA_CROSSLINKS_9_NEFF10_FDR5_AL=0.8012	7prdA_NEFF10_AF2=0.7761
7rwkA_CROSSLINKS_0_NEFF10_FDR5_AL=0.6928	7rwkA_CROSSLINKS_1_NEFF10_FDR5_AL=0.6850	7rwkA_CROSSLINKS_2_NEFF10_FDR5_AL=0.6823	7rwkA_CROSSLINKS_3_NEFF10_FDR5_AL=0.6902	7rwkA_CROSSLINKS_4_NEFF10_FDR5_AL=0.6863	7rwkA_CROSSLINKS_5_NEFF10_FDR5_AL=0.6914	7rwkA_CROSSLINKS_6_NEFF10_FDR5_AL=0.6939	7rwkA_CROSSLINKS_7_NEFF10_FDR5_AL=0.6789	7rwkA_CROSSLINKS_8_NEFF10_FDR5_AL=0.6851	7rwkA_CROSSLINKS_9_NEFF10_FDR5_AL=0.6865	7rwkA_NEFF10_AF2=0.6081
7sirA_CROSSLINKS_0_NEFF10_FDR5_AL=0.9218	7sirA_CROSSLINKS_1_NEFF10_FDR5_AL=0.8545	7sirA_CROSSLINKS_2_NEFF10_FDR5_AL=0.8889	7sirA_CROSSLINKS_3_NEFF10_FDR5_AL=0.9634	7sirA_CROSSLINKS_4_NEFF10_FDR5_AL=0.9409	7sirA_CROSSLINKS_5_NEFF10_FDR5_AL=0.9159	7sirA_CROSSLINKS_6_NEFF10_FDR5_AL=0.9269	7sirA_CROSSLINKS_7_NEFF10_FDR5_AL=0.7803	7sirA_CROSSLINKS_8_NEFF10_FDR5_AL=0.9610	7sirA_CROSSLINKS_9_NEFF10_FDR5_AL=0.7271	7sirA_NEFF10_AF2=0.9002

## Sheet: CASP14 CAMEO No MSA
T1024_CROSSLINKS_0_NO_MSA_FDR5_AL=0.7650	T1024_CROSSLINKS_1_NO_MSA_FDR5_AL=0.9303	T1024_CROSSLINKS_2_NO_MSA_FDR5_AL=0.8428	T1024_CROSSLINKS_3_NO_MSA_FDR5_AL=0.8653	T1024_CROSSLINKS_4_NO_MSA_FDR5_AL=0.7659	T1024_CROSSLINKS_5_NO_MSA_FDR5_AL=0.7152	T1024_CROSSLINKS_6_NO_MSA_FDR5_AL=0.9268	T1024_CROSSLINKS_7_NO_MSA_FDR5_AL=0.9407	T1024_CROSSLINKS_8_NO_MSA_FDR5_AL=0.7091	T1024_CROSSLINKS_9_NO_MSA_FDR5_AL=0.9545	T1024_NO_MSA_AF2=0.2219
T1025_CROSSLINKS_0_NO_MSA_FDR5_AL=0.9098	T1025_CROSSLINKS_1_NO_MSA_FDR5_AL=0.8207	T1025_CROSSLINKS_2_NO_MSA_FDR5_AL=0.8916	T1025_CROSSLINKS_3_NO_MSA_FDR5_AL=0.8931	T1025_CROSSLINKS_4_NO_MSA_FDR5_AL=0.6104	T1025_CROSSLINKS_5_NO_MSA_FDR5_AL=0.7037	T1025_CROSSLINKS_6_NO_MSA_FDR5_AL=0.8269	T1025_CROSSLINKS_7_NO_MSA_FDR5_AL=0.6847	T1025_CROSSLINKS_8_NO_MSA_FDR5_AL=0.6298	T1025_CROSSLINKS_9_NO_MSA_FDR5_AL=0.9141	T1025_NO_MSA_AF2=0.2311
T1026_CROSSLINKS_0_NO_MSA_FDR5_AL=0.7464	T1026_CROSSLINKS_1_NO_MSA_FDR5_AL=0.5249	T1026_CROSSLINKS_2_NO_MSA_FDR5_AL=0.6798	T1026_CROSSLINKS_3_NO_MSA_FDR5_AL=0.7280	T1026_CROSSLINKS_4_NO_MSA_FDR5_AL=0.6270	T1026_CROSSLINKS_5_NO_MSA_FDR5_AL=0.6356	T1026_CROSSLINKS_6_NO_MSA_FDR5_AL=0.7262	T1026_CROSSLINKS_7_NO_MSA_FDR5_AL=0.6492	T1026_CROSSLINKS_8_NO_MSA_FDR5_AL=0.6210	T1026_CROSSLINKS_9_NO_MSA_FDR5_AL=0.8334	T1026_NO_MSA_AF2=0.1756
T1027_CROSSLINKS_0_NO_MSA_FDR5_AL=0.3450	T1027_CROSSLINKS_1_NO_MSA_FDR5_AL=0.3555	T1027_CROSSLINKS_2_NO_MSA_FDR5_AL=0.3946	T1027_CROSSLINKS_3_NO_MSA_FDR5_AL=0.4063	T1027_CROSSLINKS_4_NO_MSA_FDR5_AL=0.3818	T1027_CROSSLINKS_5_NO_MSA_FDR5_AL=0.5380	T1027_CROSSLINKS_6_NO_MSA_FDR5_AL=0.5598	T1027_CROSSLINKS_7_NO_MSA_FDR5_AL=0.4238	T1027_CROSSLINKS_8_NO_MSA_FDR5_AL=0.3547	T1027_CROSSLINKS_9_NO_MSA_FDR5_AL=0.3598	T1027_NO_MSA_AF2=0.3757
T1029_CROSSLINKS_0_NO_MSA_FDR5_AL=0.4535	T1029_CROSSLINKS_1_NO_MSA_FDR5_AL=0.4421	T1029_CROSSLINKS_2_NO_MSA_FDR5_AL=0.4222	T1029_CROSSLINKS_3_NO_MSA_FDR5_AL=0.3762	T1029_CROSSLINKS_4_NO_MSA_FDR5_AL=0.3847	T1029_CROSSLINKS_5_NO_MSA_FDR5_AL=0.4607	T1029_CROSSLINKS_6_NO_MSA_FDR5_AL=0.4046	T1029_CROSSLINKS_7_NO_MSA_FDR5_AL=0.4231	T1029_CROSSLINKS_8_NO_MSA_FDR5_AL=0.4450	T1029_CROSSLINKS_9_NO_MSA_FDR5_AL=0.4674	T1029_NO_MSA_AF2=0.4392
T1030_CROSSLINKS_0_NO_MSA_FDR5_AL=0.7601	T1030_CROSSLINKS_1_NO_MSA_FDR5_AL=0.7577	T1030_CROSSLINKS_2_NO_MSA_FDR5_AL=0.7644	T1030_CROSSLINKS_3_NO_MSA_FDR5_AL=0.7962	T1030_CROSSLINKS_4_NO_MSA_FDR5_AL=0.7633	T1030_CROSSLINKS_5_NO_MSA_FDR5_AL=0.7502	T1030_CROSSLINKS_6_NO_MSA_FDR5_AL=0.7679	T1030_CROSSLINKS_7_NO_MSA_FDR5_AL=0.7480	T1030_CROSSLINKS_8_NO_MSA_FDR5_AL=0.7557	T1030_CROSSLINKS_9_NO_MSA_FDR5_AL=0.7788	T1030_NO_MSA_AF2=0.7850
T1031_CROSSLINKS_0_NO_MSA_FDR5_AL=0.4903	T1031_CROSSLINKS_1_NO_MSA_FDR5_AL=0.4988	T1031_CROSSLINKS_2_NO_MSA_FDR5_AL=0.3053	T1031_CROSSLINKS_3_NO_MSA_FDR5_AL=0.2263	T1031_CROSSLINKS_4_NO_MSA_FDR5_AL=0.2714	T1031_CROSSLINKS_5_NO_MSA_FDR5_AL=0.3265	T1031_CROSSLINKS_6_NO_MSA_FDR5_AL=0.2936	T1031_CROSSLINKS_7_NO_MSA_FDR5_AL=0.4448	T1031_CROSSLINKS_8_NO_MSA_FDR5_AL=0.4220	T1031_CROSSLINKS_9_NO_MSA_FDR5_AL=0.3381	T1031_NO_MSA_AF2=0.2437
T1032_CROSSLINKS_0_NO_MSA_FDR5_AL=0.3843	T1032_CROSSLINKS_1_NO_MSA_FDR5_AL=0.2278	T1032_CROSSLINKS_2_NO_MSA_FDR5_AL=0.2347	T1032_CROSSLINKS_3_NO_MSA_FDR5_AL=0.5620	T1032_CROSSLINKS_4_NO_MSA_FDR5_AL=0.3231	T1032_CROSSLINKS_5_NO_MSA_FDR5_AL=0.2839	T1032_CROSSLINKS_6_NO_MSA_FDR5_AL=0.2831	T1032_CROSSLINKS_7_NO_MSA_FDR5_AL=0.2397	T1032_CROSSLINKS_8_NO_MSA_FDR5_AL=0.3369	T1032_CROSSLINKS_9_NO_MSA_FDR5_AL=0.2667	T1032_NO_MSA_AF2=0.1529
T1033_CROSSLINKS_0_NO_MSA_FDR5_AL=0.2756	T1033_CROSSLINKS_1_NO_MSA_FDR5_AL=0.3237	T1033_CROSSLINKS_2_NO_MSA_FDR5_AL=0.3090	T1033_CROSSLINKS_3_NO_MSA_FDR5_AL=0.3060	T1033_CROSSLINKS_4_NO_MSA_FDR5_AL=0.8303	T1033_CROSSLINKS_5_NO_MSA_FDR5_AL=0.3310	T1033_CROSSLINKS_6_NO_MSA_FDR5_AL=0.3136	T1033_CROSSLINKS_7_NO_MSA_FDR5_AL=0.3939	T1033_CROSSLINKS_8_NO_MSA_FDR5_AL=0.2794	T1033_CROSSLINKS_9_NO_MSA_FDR5_AL=0.3640	T1033_NO_MSA_AF2=0.2509
T1034_CROSSLINKS_0_NO_MSA_FDR5_AL=0.3046	T1034_CROSSLINKS_1_NO_MSA_FDR5_AL=0.2820	T1034_CROSSLINKS_2_NO_MSA_FDR5_AL=0.5108	T1034_CROSSLINKS_3_NO_MSA_FDR5_AL=0.3020	T1034_CROSSLINKS_4_NO_MSA_FDR5_AL=0.4422	T1034_CROSSLINKS_5_NO_MSA_FDR5_AL=0.2616	T1034_CROSSLINKS_6_NO_MSA_FDR5_AL=0.2033	T1034_CROSSLINKS_7_NO_MSA_FDR5_AL=0.2000	T1034_CROSSLINKS_8_NO_MSA_FDR5_AL=0.2084	T1034_CROSSLINKS_9_NO_MSA_FDR5_AL=0.2720	T1034_NO_MSA_AF2=0.1972
T1035_CROSSLINKS_0_NO_MSA_FDR5_AL=0.4716	T1035_CROSSLINKS_1_NO_MSA_FDR5_AL=0.4991	T1035_CROSSLINKS_2_NO_MSA_FDR5_AL=0.5111	T1035_CROSSLINKS_3_NO_MSA_FDR5_AL=0.5308	T1035_CROSSLINKS_4_NO_MSA_FDR5_AL=0.5032	T1035_CROSSLINKS_5_NO_MSA_FDR5_AL=0.5077	T1035_CROSSLINKS_6_NO_MSA_FDR5_AL=0.5839	T1035_CROSSLINKS_7_NO_MSA_FDR5_AL=0.5738	T1035_CROSSLINKS_8_NO_MSA_FDR5_AL=0.4968	T1035_CROSSLINKS_9_NO_MSA_FDR5_AL=0.4898	T1035_NO_MSA_AF2=0.2842
T1036s1_CROSSLINKS_0_NO_MSA_FDR5_AL=0.1529	T1036s1_CROSSLINKS_1_NO_MSA_FDR5_AL=0.1529	T1036s1_CROSSLINKS_2_NO_MSA_FDR5_AL=0.1623	T1036s1_CROSSLINKS_3_NO_MSA_FDR5_AL=0.1824	T1036s1_CROSSLINKS_4_NO_MSA_FDR5_AL=0.1746	T1036s1_CROSSLINKS_5_NO_MSA_FDR5_AL=0.1646	T1036s1_CROSSLINKS_6_NO_MSA_FDR5_AL=0.1583	T1036s1_CROSSLINKS_7_NO_MSA_FDR5_AL=0.1788	T1036s1_CROSSLINKS_8_NO_MSA_FDR5_AL=0.1572	T1036s1_CROSSLINKS_9_NO_MSA_FDR5_AL=0.1950	T1036s1_NO_MSA_AF2=0.1135
T1037_CROSSLINKS_0_NO_MSA_FDR5_AL=0.6885	T1037_CROSSLINKS_1_NO_MSA_FDR5_AL=0.4856	T1037_CROSSLINKS_2_NO_MSA_FDR5_AL=0.6929	T1037_CROSSLINKS_3_NO_MSA_FDR5_AL=0.4258	T1037_CROSSLINKS_4_NO_MSA_FDR5_AL=0.5496	T1037_CROSSLINKS_5_NO_MSA_FDR5_AL=0.4961	T1037_CROSSLINKS_6_NO_MSA_FDR5_AL=0.4245	T1037_CROSSLINKS_7_NO_MSA_FDR5_AL=0.4439	T1037_CROSSLINKS_8_NO_MSA_FDR5_AL=0.4430	T1037_CROSSLINKS_9_NO_MSA_FDR5_AL=0.6369	T1037_NO_MSA_AF2=0.1763
T1038_CROSSLINKS_0_NO_MSA_FDR5_AL=0.4086	T1038_CROSSLINKS_1_NO_MSA_FDR5_AL=0.3661	T1038_CROSSLINKS_2_NO_MSA_FDR5_AL=0.3740	T1038_CROSSLINKS_3_NO_MSA_FDR5_AL=0.2888	T1038_CROSSLINKS_4_NO_MSA_FDR5_AL=0.2741	T1038_CROSSLINKS_5_NO_MSA_FDR5_AL=0.4194	T1038_CROSSLINKS_6_NO_MSA_FDR5_AL=0.3579	T1038_CROSSLINKS_7_NO_MSA_FDR5_AL=0.3153	T1038_CROSSLINKS_8_NO_MSA_FDR5_AL=0.3614	T1038_CROSSLINKS_9_NO_MSA_FDR5_AL=0.2945	T1038_NO_MSA_AF2=0.3733
T1039_CROSSLINKS_0_NO_MSA_FDR5_AL=0.7594	T1039_CROSSLINKS_1_NO_MSA_FDR5_AL=0.6746	T1039_CROSSLINKS_2_NO_MSA_FDR5_AL=0.6116	T1039_CROSSLINKS_3_NO_MSA_FDR5_AL=0.8454	T1039_CROSSLINKS_4_NO_MSA_FDR5_AL=0.5579	T1039_CROSSLINKS_5_NO_MSA_FDR5_AL=0.7664	T1039_CROSSLINKS_6_NO_MSA_FDR5_AL=0.5944	T1039_CROSSLINKS_7_NO_MSA_FDR5_AL=0.8723	T1039_CROSSLINKS_8_NO_MSA_FDR5_AL=0.8746	T1039_CROSSLINKS_9_NO_MSA_FDR5_AL=0.8814	T1039_NO_MSA_AF2=0.2795
T1040_CROSSLINKS_0_NO_MSA_FDR5_AL=0.3039	T1040_CROSSLINKS_1_NO_MSA_FDR5_AL=0.2678	T1040_CROSSLINKS_2_NO_MSA_FDR5_AL=0.4366	T1040_CROSSLINKS_3_NO_MSA_FDR5_AL=0.4702	T1040_CROSSLINKS_4_NO_MSA_FDR5_AL=0.4682	T1040_CROSSLINKS_5_NO_MSA_FDR5_AL=0.4418	T1040_CROSSLINKS_6_NO_MSA_FDR5_AL=0.2835	T1040_CROSSLINKS_7_NO_MSA_FDR5_AL=0.2736	T1040_CROSSLINKS_8_NO_MSA_FDR5_AL=0.4509	T1040_CROSSLINKS_9_NO_MSA_FDR5_AL=0.3326	T1040_NO_MSA_AF2=0.2875
T1041_CROSSLINKS_0_NO_MSA_FDR5_AL=0.2378	T1041_CROSSLINKS_1_NO_MSA_FDR5_AL=0.3463	T1041_CROSSLINKS_2_NO_MSA_FDR5_AL=0.3970	T1041_CROSSLINKS_3_NO_MSA_FDR5_AL=0.4767	T1041_CROSSLINKS_4_NO_MSA_FDR5_AL=0.2809	T1041_CROSSLINKS_5_NO_MSA_FDR5_AL=0.3989	T1041_CROSSLINKS_6_NO_MSA_FDR5_AL=0.3266	T1041_CROSSLINKS_7_NO_MSA_FDR5_AL=0.5098	T1041_CROSSLINKS_8_NO_MSA_FDR5_AL=0.3306	T1041_CROSSLINKS_9_NO_MSA_FDR5_AL=0.2982	T1041_NO_MSA_AF2=0.2039
T1042_CROSSLINKS_0_NO_MSA_FDR5_AL=0.4711	T1042_CROSSLINKS_1_NO_MSA_FDR5_AL=0.4069	T1042_CROSSLINKS_2_NO_MSA_FDR5_AL=0.3252	T1042_CROSSLINKS_3_NO_MSA_FDR5_AL=0.4233	T1042_CROSSLINKS_4_NO_MSA_FDR5_AL=0.4706	T1042_CROSSLINKS_5_NO_MSA_FDR5_AL=0.3974	T1042_CROSSLINKS_6_NO_MSA_FDR5_AL=0.3855	T1042_CROSSLINKS_7_NO_MSA_FDR5_AL=0.3934	T1042_CROSSLINKS_8_NO_MSA_FDR5_AL=0.3735	T1042_CROSSLINKS_9_NO_MSA_FDR5_AL=0.3932	T1042_NO_MSA_AF2=0.3405
T1043_CROSSLINKS_0_NO_MSA_FDR5_AL=0.3428	T1043_CROSSLINKS_1_NO_MSA_FDR5_AL=0.2435	T1043_CROSSLINKS_2_NO_MSA_FDR5_AL=0.3709	T1043_CROSSLINKS_3_NO_MSA_FDR5_AL=0.1811	T1043_CROSSLINKS_4_NO_MSA_FDR5_AL=0.3330	T1043_CROSSLINKS_5_NO_MSA_FDR5_AL=0.2495	T1043_CROSSLINKS_6_NO_MSA_FDR5_AL=0.3247	T1043_CROSSLINKS_7_NO_MSA_FDR5_AL=0.1892	T1043_CROSSLINKS_8_NO_MSA_FDR5_AL=0.3129	T1043_CROSSLINKS_9_NO_MSA_FDR5_AL=0.2431	T1043_NO_MSA_AF2=0.1836
T1045s1_CROSSLINKS_0_NO_MSA_FDR5_AL=0.2630	T1045s1_CROSSLINKS_1_NO_MSA_FDR5_AL=0.2920	T1045s1_CROSSLINKS_2_NO_MSA_FDR5_AL=0.4984	T1045s1_CROSSLINKS_3_NO_MSA_FDR5_AL=0.5029	T1045s1_CROSSLINKS_4_NO_MSA_FDR5_AL=0.4911	T1045s1_CROSSLINKS_5_NO_MSA_FDR5_AL=0.4753	T1045s1_CROSSLINKS_6_NO_MSA_FDR5_AL=0.4854	T1045s1_CROSSLINKS_7_NO_MSA_FDR5_AL=0.6522	T1045s1_CROSSLINKS_8_NO_MSA_FDR5_AL=0.4352	T1045s1_CROSSLINKS_9_NO_MSA_FDR5_AL=0.6476	T1045s1_NO_MSA_AF2=0.2719
T1045s2_CROSSLINKS_0_NO_MSA_FDR5_AL=0.5349	T1045s2_CROSSLINKS_1_NO_MSA_FDR5_AL=0.3393	T1045s2_CROSSLINKS_2_NO_MSA_FDR5_AL=0.3937	T1045s2_CROSSLINKS_3_NO_MSA_FDR5_AL=0.3977	T1045s2_CROSSLINKS_4_NO_MSA_FDR5_AL=0.2515	T1045s2_CROSSLINKS_5_NO_MSA_FDR5_AL=0.4600	T1045s2_CROSSLINKS_6_NO_MSA_FDR5_AL=0.4793	T1045s2_CROSSLINKS_7_NO_MSA_FDR5_AL=0.2812	T1045s2_CROSSLINKS_8_NO_MSA_FDR5_AL=0.5348	T1045s2_CROSSLINKS_9_NO_MSA_FDR5_AL=0.3704	T1045s2_NO_MSA_AF2=0.2305
T1046s1_CROSSLINKS_0_NO_MSA_FDR5_AL=0.3712	T1046s1_CROSSLINKS_1_NO_MSA_FDR5_AL=0.3711	T1046s1_CROSSLINKS_2_NO_MSA_FDR5_AL=0.3711	T1046s1_CROSSLINKS_3_NO_MSA_FDR5_AL=0.3659	T1046s1_CROSSLINKS_4_NO_MSA_FDR5_AL=0.3734	T1046s1_CROSSLINKS_5_NO_MSA_FDR5_AL=0.3777	T1046s1_CROSSLINKS_6_NO_MSA_FDR5_AL=0.3712	T1046s1_CROSSLINKS_7_NO_MSA_FDR5_AL=0.3447	T1046s1_CROSSLINKS_8_NO_MSA_FDR5_AL=0.3734	T1046s1_CROSSLINKS_9_NO_MSA_FDR5_AL=0.3735	T1046s1_NO_MSA_AF2=0.7937
T1046s2_CROSSLINKS_0_NO_MSA_FDR5_AL=0.3896	T1046s2_CROSSLINKS_1_NO_MSA_FDR5_AL=0.2953	T1046s2_CROSSLINKS_2_NO_MSA_FDR5_AL=0.3070	T1046s2_CROSSLINKS_3_NO_MSA_FDR5_AL=0.3572	T1046s2_CROSSLINKS_4_NO_MSA_FDR5_AL=0.2338	T1046s2_CROSSLINKS_5_NO_MSA_FDR5_AL=0.3612	T1046s2_CROSSLINKS_6_NO_MSA_FDR5_AL=0.2833	T1046s2_CROSSLINKS_7_NO_MSA_FDR5_AL=0.4043	T1046s2_CROSSLINKS_8_NO_MSA_FDR5_AL=0.2955	T1046s2_CROSSLINKS_9_NO_MSA_FDR5_AL=0.4433	T1046s2_NO_MSA_AF2=0.3714
T1047s1_CROSSLINKS_0_NO_MSA_FDR5_AL=0.3997	T1047s1_CROSSLINKS_1_NO_MSA_FDR5_AL=0.4180	T1047s1_CROSSLINKS_2_NO_MSA_FDR5_AL=0.2355	T1047s1_CROSSLINKS_3_NO_MSA_FDR5_AL=0.3853	T1047s1_CROSSLINKS_4_NO_MSA_FDR5_AL=0.3950	T1047s1_CROSSLINKS_5_NO_MSA_FDR5_AL=0.3556	T1047s1_CROSSLINKS_6_NO_MSA_FDR5_AL=0.3962	T1047s1_CROSSLINKS_7_NO_MSA_FDR5_AL=0.3611	T1047s1_CROSSLINKS_8_NO_MSA_FDR5_AL=0.3761	T1047s1_CROSSLINKS_9_NO_MSA_FDR5_AL=0.1661	T1047s1_NO_MSA_AF2=0.1600
T1047s2_CROSSLINKS_0_NO_MSA_FDR5_AL=0.3379	T1047s2_CROSSLINKS_1_NO_MSA_FDR5_AL=0.3423	T1047s2_CROSSLINKS_2_NO_MSA_FDR5_AL=0.3218	T1047s2_CROSSLINKS_3_NO_MSA_FDR5_AL=0.4715	T1047s2_CROSSLINKS_4_NO_MSA_FDR5_AL=0.3200	T1047s2_CROSSLINKS_5_NO_MSA_FDR5_AL=0.3822	T1047s2_CROSSLINKS_6_NO_MSA_FDR5_AL=0.2710	T1047s2_CROSSLINKS_7_NO_MSA_FDR5_AL=0.3327	T1047s2_CROSSLINKS_8_NO_MSA_FDR5_AL=0.3007	T1047s2_CROSSLINKS_9_NO_MSA_FDR5_AL=0.4291	T1047s2_NO_MSA_AF2=0.2087
T1049_CROSSLINKS_0_NO_MSA_FDR5_AL=0.6724	T1049_CROSSLINKS_1_NO_MSA_FDR5_AL=0.3001	T1049_CROSSLINKS_2_NO_MSA_FDR5_AL=0.2341	T1049_CROSSLINKS_3_NO_MSA_FDR5_AL=0.4094	T1049_CROSSLINKS_4_NO_MSA_FDR5_AL=0.3280	T1049_CROSSLINKS_5_NO_MSA_FDR5_AL=0.3893	T1049_CROSSLINKS_6_NO_MSA_FDR5_AL=0.5434	T1049_CROSSLINKS_7_NO_MSA_FDR5_AL=0.3302	T1049_CROSSLINKS_8_NO_MSA_FDR5_AL=0.3162	T1049_CROSSLINKS_9_NO_MSA_FDR5_AL=0.5794	T1049_NO_MSA_AF2=0.2321
T1053_CROSSLINKS_0_NO_MSA_FDR5_AL=0.7757	T1053_CROSSLINKS_1_NO_MSA_FDR5_AL=0.3942	T1053_CROSSLINKS_2_NO_MSA_FDR5_AL=0.6688	T1053_CROSSLINKS_3_NO_MSA_FDR5_AL=0.5476	T1053_CROSSLINKS_4_NO_MSA_FDR5_AL=0.6780	T1053_CROSSLINKS_5_NO_MSA_FDR5_AL=0.6174	T1053_CROSSLINKS_6_NO_MSA_FDR5_AL=0.6964	T1053_CROSSLINKS_7_NO_MSA_FDR5_AL=0.4404	T1053_CROSSLINKS_8_NO_MSA_FDR5_AL=0.7315	T1053_CROSSLINKS_9_NO_MSA_FDR5_AL=0.4645	T1053_NO_MSA_AF2=0.1820
T1054_CROSSLINKS_0_NO_MSA_FDR5_AL=0.3964	T1054_CROSSLINKS_1_NO_MSA_FDR5_AL=0.3990	T1054_CROSSLINKS_2_NO_MSA_FDR5_AL=0.2999	T1054_CROSSLINKS_3_NO_MSA_FDR5_AL=0.3818	T1054_CROSSLINKS_4_NO_MSA_FDR5_AL=0.3675	T1054_CROSSLINKS_5_NO_MSA_FDR5_AL=0.4211	T1054_CROSSLINKS_6_NO_MSA_FDR5_AL=0.3581	T1054_CROSSLINKS_7_NO_MSA_FDR5_AL=0.3484	T1054_CROSSLINKS_8_NO_MSA_FDR5_AL=0.4197	T1054_CROSSLINKS_9_NO_MSA_FDR5_AL=0.3936	T1054_NO_MSA_AF2=0.3122
T1055_CROSSLINKS_0_NO_MSA_FDR5_AL=0.9005	T1055_CROSSLINKS_1_NO_MSA_FDR5_AL=0.7635	T1055_CROSSLINKS_2_NO_MSA_FDR5_AL=0.4174	T1055_CROSSLINKS_3_NO_MSA_FDR5_AL=0.8933	T1055_CROSSLINKS_4_NO_MSA_FDR5_AL=0.8530	T1055_CROSSLINKS_5_NO_MSA_FDR5_AL=0.6635	T1055_CROSSLINKS_6_NO_MSA_FDR5_AL=0.5957	T1055_CROSSLINKS_7_NO_MSA_FDR5_AL=0.8555	T1055_CROSSLINKS_8_NO_MSA_FDR5_AL=0.7035	T1055_CROSSLINKS_9_NO_MSA_FDR5_AL=0.6987	T1055_NO_MSA_AF2=0.4954
T1056_CROSSLINKS_0_NO_MSA_FDR5_AL=0.5438	T1056_CROSSLINKS_1_NO_MSA_FDR5_AL=0.4659	T1056_CROSSLINKS_2_NO_MSA_FDR5_AL=0.4907	T1056_CROSSLINKS_3_NO_MSA_FDR5_AL=0.6564	T1056_CROSSLINKS_4_NO_MSA_FDR5_AL=0.4496	T1056_CROSSLINKS_5_NO_MSA_FDR5_AL=0.5426	T1056_CROSSLINKS_6_NO_MSA_FDR5_AL=0.6094	T1056_CROSSLINKS_7_NO_MSA_FDR5_AL=0.4709	T1056_CROSSLINKS_8_NO_MSA_FDR5_AL=0.6592	T1056_CROSSLINKS_9_NO_MSA_FDR5_AL=0.5616	T1056_NO_MSA_AF2=0.2386
T1057_CROSSLINKS_0_NO_MSA_FDR5_AL=0.8095	T1057_CROSSLINKS_1_NO_MSA_FDR5_AL=0.8647	T1057_CROSSLINKS_2_NO_MSA_FDR5_AL=0.3651	T1057_CROSSLINKS_3_NO_MSA_FDR5_AL=0.8331	T1057_CROSSLINKS_4_NO_MSA_FDR5_AL=0.7849	T1057_CROSSLINKS_5_NO_MSA_FDR5_AL=0.7827	T1057_CROSSLINKS_6_NO_MSA_FDR5_AL=0.8530	T1057_CROSSLINKS_7_NO_MSA_FDR5_AL=0.8402	T1057_CROSSLINKS_8_NO_MSA_FDR5_AL=0.7020	T1057_CROSSLINKS_9_NO_MSA_FDR5_AL=0.6828	T1057_NO_MSA_AF2=0.2608
T1058_CROSSLINKS_0_NO_MSA_FDR5_AL=0.5358	T1058_CROSSLINKS_1_NO_MSA_FDR5_AL=0.5277	T1058_CROSSLINKS_2_NO_MSA_FDR5_AL=0.5565	T1058_CROSSLINKS_3_NO_MSA_FDR5_AL=0.5827	T1058_CROSSLINKS_4_NO_MSA_FDR5_AL=0.6232	T1058_CROSSLINKS_5_NO_MSA_FDR5_AL=0.6661	T1058_CROSSLINKS_6_NO_MSA_FDR5_AL=0.4717	T1058_CROSSLINKS_7_NO_MSA_FDR5_AL=0.4565	T1058_CROSSLINKS_8_NO_MSA_FDR5_AL=0.5512	T1058_CROSSLINKS_9_NO_MSA_FDR5_AL=0.4282	T1058_NO_MSA_AF2=0.1889
T1060s2_CROSSLINKS_0_NO_MSA_FDR5_AL=0.1753	T1060s2_CROSSLINKS_1_NO_MSA_FDR5_AL=0.4923	T1060s2_CROSSLINKS_2_NO_MSA_FDR5_AL=0.2589	T1060s2_CROSSLINKS_3_NO_MSA_FDR5_AL=0.5551	T1060s2_CROSSLINKS_4_NO_MSA_FDR5_AL=0.3447	T1060s2_CROSSLINKS_5_NO_MSA_FDR5_AL=0.4366	T1060s2_CROSSLINKS_6_NO_MSA_FDR5_AL=0.5327	T1060s2_CROSSLINKS_7_NO_MSA_FDR5_AL=0.5307	T1060s2_CROSSLINKS_8_NO_MSA_FDR5_AL=0.4807	T1060s2_CROSSLINKS_9_NO_MSA_FDR5_AL=0.4430	T1060s2_NO_MSA_AF2=0.2934
T1060s3_CROSSLINKS_0_NO_MSA_FDR5_AL=0.3168	T1060s3_CROSSLINKS_1_NO_MSA_FDR5_AL=0.2764	T1060s3_CROSSLINKS_2_NO_MSA_FDR5_AL=0.5188	T1060s3_CROSSLINKS_3_NO_MSA_FDR5_AL=0.4831	T1060s3_CROSSLINKS_4_NO_MSA_FDR5_AL=0.4783	T1060s3_CROSSLINKS_5_NO_MSA_FDR5_AL=0.2536	T1060s3_CROSSLINKS_6_NO_MSA_FDR5_AL=0.5551	T1060s3_CROSSLINKS_7_NO_MSA_FDR5_AL=0.6030	T1060s3_CROSSLINKS_8_NO_MSA_FDR5_AL=0.4997	T1060s3_CROSSLINKS_9_NO_MSA_FDR5_AL=0.4877	T1060s3_NO_MSA_AF2=0.1987
T1064_CROSSLINKS_0_NO_MSA_FDR5_AL=0.4222	T1064_CROSSLINKS_1_NO_MSA_FDR5_AL=0.6280	T1064_CROSSLINKS_2_NO_MSA_FDR5_AL=0.6064	T1064_CROSSLINKS_3_NO_MSA_FDR5_AL=0.2733	T1064_CROSSLINKS_4_NO_MSA_FDR5_AL=0.2202	T1064_CROSSLINKS_5_NO_MSA_FDR5_AL=0.5262	T1064_CROSSLINKS_6_NO_MSA_FDR5_AL=0.4261	T1064_CROSSLINKS_7_NO_MSA_FDR5_AL=0.3600	T1064_CROSSLINKS_8_NO_MSA_FDR5_AL=0.2932	T1064_CROSSLINKS_9_NO_MSA_FDR5_AL=0.3050	T1064_NO_MSA_AF2=0.2401
T1065s1_CROSSLINKS_0_NO_MSA_FDR5_AL=0.3222	T1065s1_CROSSLINKS_1_NO_MSA_FDR5_AL=0.4587	T1065s1_CROSSLINKS_2_NO_MSA_FDR5_AL=0.2971	T1065s1_CROSSLINKS_3_NO_MSA_FDR5_AL=0.3036	T1065s1_CROSSLINKS_4_NO_MSA_FDR5_AL=0.6393	T1065s1_CROSSLINKS_5_NO_MSA_FDR5_AL=0.3261	T1065s1_CROSSLINKS_6_NO_MSA_FDR5_AL=0.3243	T1065s1_CROSSLINKS_7_NO_MSA_FDR5_AL=0.3105	T1065s1_CROSSLINKS_8_NO_MSA_FDR5_AL=0.4368	T1065s1_CROSSLINKS_9_NO_MSA_FDR5_AL=0.2862	T1065s1_NO_MSA_AF2=0.3229
T1065s2_CROSSLINKS_0_NO_MSA_FDR5_AL=0.7495	T1065s2_CROSSLINKS_1_NO_MSA_FDR5_AL=0.8071	T1065s2_CROSSLINKS_2_NO_MSA_FDR5_AL=0.7820	T1065s2_CROSSLINKS_3_NO_MSA_FDR5_AL=0.7498	T1065s2_CROSSLINKS_4_NO_MSA_FDR5_AL=0.7765	T1065s2_CROSSLINKS_5_NO_MSA_FDR5_AL=0.7285	T1065s2_CROSSLINKS_6_NO_MSA_FDR5_AL=0.7758	T1065s2_CROSSLINKS_7_NO_MSA_FDR5_AL=0.7765	T1065s2_CROSSLINKS_8_NO_MSA_FDR5_AL=0.7802	T1065s2_CROSSLINKS_9_NO_MSA_FDR5_AL=0.8138	T1065s2_NO_MSA_AF2=0.5638
T1067_CROSSLINKS_0_NO_MSA_FDR5_AL=0.5381	T1067_CROSSLINKS_1_NO_MSA_FDR5_AL=0.4144	T1067_CROSSLINKS_2_NO_MSA_FDR5_AL=0.6741	T1067_CROSSLINKS_3_NO_MSA_FDR5_AL=0.5173	T1067_CROSSLINKS_4_NO_MSA_FDR5_AL=0.5293	T1067_CROSSLINKS_5_NO_MSA_FDR5_AL=0.2652	T1067_CROSSLINKS_6_NO_MSA_FDR5_AL=0.5744	T1067_CROSSLINKS_7_NO_MSA_FDR5_AL=0.5193	T1067_CROSSLINKS_8_NO_MSA_FDR5_AL=0.3568	T1067_CROSSLINKS_9_NO_MSA_FDR5_AL=0.5282	T1067_NO_MSA_AF2=0.2903
T1068_CROSSLINKS_0_NO_MSA_FDR5_AL=0.5864	T1068_CROSSLINKS_1_NO_MSA_FDR5_AL=0.4155	T1068_CROSSLINKS_2_NO_MSA_FDR5_AL=0.8365	T1068_CROSSLINKS_3_NO_MSA_FDR5_AL=0.4084	T1068_CROSSLINKS_4_NO_MSA_FDR5_AL=0.3163	T1068_CROSSLINKS_5_NO_MSA_FDR5_AL=0.4802	T1068_CROSSLINKS_6_NO_MSA_FDR5_AL=0.4332	T1068_CROSSLINKS_7_NO_MSA_FDR5_AL=0.6027	T1068_CROSSLINKS_8_NO_MSA_FDR5_AL=0.5378	T1068_CROSSLINKS_9_NO_MSA_FDR5_AL=0.3444	T1068_NO_MSA_AF2=0.4046
T1070_CROSSLINKS_0_NO_MSA_FDR5_AL=0.2601	T1070_CROSSLINKS_1_NO_MSA_FDR5_AL=0.3080	T1070_CROSSLINKS_2_NO_MSA_FDR5_AL=0.2797	T1070_CROSSLINKS_3_NO_MSA_FDR5_AL=0.2863	T1070_CROSSLINKS_4_NO_MSA_FDR5_AL=0.2514	T1070_CROSSLINKS_5_NO_MSA_FDR5_AL=0.2553	T1070_CROSSLINKS_6_NO_MSA_FDR5_AL=0.2887	T1070_CROSSLINKS_7_NO_MSA_FDR5_AL=0.2775	T1070_CROSSLINKS_8_NO_MSA_FDR5_AL=0.2762	T1070_CROSSLINKS_9_NO_MSA_FDR5_AL=0.2593	T1070_NO_MSA_AF2=0.2460
T1073_CROSSLINKS_0_NO_MSA_FDR5_AL=0.7996	T1073_CROSSLINKS_1_NO_MSA_FDR5_AL=0.8019	T1073_CROSSLINKS_2_NO_MSA_FDR5_AL=0.7985	T1073_CROSSLINKS_3_NO_MSA_FDR5_AL=0.8027	T1073_CROSSLINKS_4_NO_MSA_FDR5_AL=0.8138	T1073_CROSSLINKS_5_NO_MSA_FDR5_AL=0.7531	T1073_CROSSLINKS_6_NO_MSA_FDR5_AL=0.8144	T1073_CROSSLINKS_7_NO_MSA_FDR5_AL=0.8140	T1073_CROSSLINKS_8_NO_MSA_FDR5_AL=0.7939	T1073_CROSSLINKS_9_NO_MSA_FDR5_AL=0.8177	T1073_NO_MSA_AF2=0.8643
T1074_CROSSLINKS_0_NO_MSA_FDR5_AL=0.8917	T1074_CROSSLINKS_1_NO_MSA_FDR5_AL=0.9067	T1074_CROSSLINKS_2_NO_MSA_FDR5_AL=0.6732	T1074_CROSSLINKS_3_NO_MSA_FDR5_AL=0.7801	T1074_CROSSLINKS_4_NO_MSA_FDR5_AL=0.8127	T1074_CROSSLINKS_5_NO_MSA_FDR5_AL=0.8261	T1074_CROSSLINKS_6_NO_MSA_FDR5_AL=0.8914	T1074_CROSSLINKS_7_NO_MSA_FDR5_AL=0.9133	T1074_CROSSLINKS_8_NO_MSA_FDR5_AL=0.5645	T1074_CROSSLINKS_9_NO_MSA_FDR5_AL=0.7071	T1074_NO_MSA_AF2=0.3944
T1076_CROSSLINKS_0_NO_MSA_FDR5_AL=0.5422	T1076_CROSSLINKS_1_NO_MSA_FDR5_AL=0.5819	T1076_CROSSLINKS_2_NO_MSA_FDR5_AL=0.4817	T1076_CROSSLINKS_3_NO_MSA_FDR5_AL=0.5124	T1076_CROSSLINKS_4_NO_MSA_FDR5_AL=0.7548	T1076_CROSSLINKS_5_NO_MSA_FDR5_AL=0.5721	T1076_CROSSLINKS_6_NO_MSA_FDR5_AL=0.4635	T1076_CROSSLINKS_7_NO_MSA_FDR5_AL=0.5088	T1076_CROSSLINKS_8_NO_MSA_FDR5_AL=0.7668	T1076_CROSSLINKS_9_NO_MSA_FDR5_AL=0.7871	T1076_NO_MSA_AF2=0.2397
T1078_CROSSLINKS_0_NO_MSA_FDR5_AL=0.5691	T1078_CROSSLINKS_1_NO_MSA_FDR5_AL=0.5146	T1078_CROSSLINKS_2_NO_MSA_FDR5_AL=0.6574	T1078_CROSSLINKS_3_NO_MSA_FDR5_AL=0.4884	T1078_CROSSLINKS_4_NO_MSA_FDR5_AL=0.5505	T1078_CROSSLINKS_5_NO_MSA_FDR5_AL=0.6044	T1078_CROSSLINKS_6_NO_MSA_FDR5_AL=0.5609	T1078_CROSSLINKS_7_NO_MSA_FDR5_AL=0.6941	T1078_CROSSLINKS_8_NO_MSA_FDR5_AL=0.6217	T1078_CROSSLINKS_9_NO_MSA_FDR5_AL=0.6657	T1078_NO_MSA_AF2=0.6225
T1079_CROSSLINKS_0_NO_MSA_FDR5_AL=0.2342	T1079_CROSSLINKS_1_NO_MSA_FDR5_AL=0.2511	T1079_CROSSLINKS_2_NO_MSA_FDR5_AL=0.4126	T1079_CROSSLINKS_3_NO_MSA_FDR5_AL=0.4315	T1079_CROSSLINKS_4_NO_MSA_FDR5_AL=0.3182	T1079_CROSSLINKS_5_NO_MSA_FDR5_AL=0.2945	T1079_CROSSLINKS_6_NO_MSA_FDR5_AL=0.3608	T1079_CROSSLINKS_7_NO_MSA_FDR5_AL=0.3088	T1079_CROSSLINKS_8_NO_MSA_FDR5_AL=0.4008	T1079_CROSSLINKS_9_NO_MSA_FDR5_AL=0.3201	T1079_NO_MSA_AF2=0.1913
T1082_CROSSLINKS_0_NO_MSA_FDR5_AL=0.4760	T1082_CROSSLINKS_1_NO_MSA_FDR5_AL=0.4750	T1082_CROSSLINKS_2_NO_MSA_FDR5_AL=0.4749	T1082_CROSSLINKS_3_NO_MSA_FDR5_AL=0.4718	T1082_CROSSLINKS_4_NO_MSA_FDR5_AL=0.4754	T1082_CROSSLINKS_5_NO_MSA_FDR5_AL=0.4833	T1082_CROSSLINKS_6_NO_MSA_FDR5_AL=0.4783	T1082_CROSSLINKS_7_NO_MSA_FDR5_AL=0.4778	T1082_CROSSLINKS_8_NO_MSA_FDR5_AL=0.4781	T1082_CROSSLINKS_9_NO_MSA_FDR5_AL=0.4705	T1082_NO_MSA_AF2=0.4292
T1083_CROSSLINKS_0_NO_MSA_FDR5_AL=0.8113	T1083_CROSSLINKS_1_NO_MSA_FDR5_AL=0.8111	T1083_CROSSLINKS_2_NO_MSA_FDR5_AL=0.7838	T1083_CROSSLINKS_3_NO_MSA_FDR5_AL=0.7821	T1083_CROSSLINKS_4_NO_MSA_FDR5_AL=0.7884	T1083_CROSSLINKS_5_NO_MSA_FDR5_AL=0.7852	T1083_CROSSLINKS_6_NO_MSA_FDR5_AL=0.7908	T1083_CROSSLINKS_7_NO_MSA_FDR5_AL=0.8536	T1083_CROSSLINKS_8_NO_MSA_FDR5_AL=0.7939	T1083_CROSSLINKS_9_NO_MSA_FDR5_AL=0.7826	T1083_NO_MSA_AF2=0.5876
T1087_CROSSLINKS_0_NO_MSA_FDR5_AL=0.8293	T1087_CROSSLINKS_1_NO_MSA_FDR5_AL=0.8249	T1087_CROSSLINKS_2_NO_MSA_FDR5_AL=0.8254	T1087_CROSSLINKS_3_NO_MSA_FDR5_AL=0.8239	T1087_CROSSLINKS_4_NO_MSA_FDR5_AL=0.8253	T1087_CROSSLINKS_5_NO_MSA_FDR5_AL=0.8255	T1087_CROSSLINKS_6_NO_MSA_FDR5_AL=0.8275	T1087_CROSSLINKS_7_NO_MSA_FDR5_AL=0.8258	T1087_CROSSLINKS_8_NO_MSA_FDR5_AL=0.8285	T1087_CROSSLINKS_9_NO_MSA_FDR5_AL=0.8259	T1087_NO_MSA_AF2=0.7137
T1088_CROSSLINKS_0_NO_MSA_FDR5_AL=0.2533	T1088_CROSSLINKS_1_NO_MSA_FDR5_AL=0.3015	T1088_CROSSLINKS_2_NO_MSA_FDR5_AL=0.4440	T1088_CROSSLINKS_3_NO_MSA_FDR5_AL=0.2430	T1088_CROSSLINKS_4_NO_MSA_FDR5_AL=0.3117	T1088_CROSSLINKS_5_NO_MSA_FDR5_AL=0.2423	T1088_CROSSLINKS_6_NO_MSA_FDR5_AL=0.3437	T1088_CROSSLINKS_7_NO_MSA_FDR5_AL=0.3939	T1088_CROSSLINKS_8_NO_MSA_FDR5_AL=0.4220	T1088_CROSSLINKS_9_NO_MSA_FDR5_AL=0.3582	T1088_NO_MSA_AF2=0.2520
T1089_CROSSLINKS_0_NO_MSA_FDR5_AL=0.8549	T1089_CROSSLINKS_1_NO_MSA_FDR5_AL=0.7453	T1089_CROSSLINKS_2_NO_MSA_FDR5_AL=0.5933	T1089_CROSSLINKS_3_NO_MSA_FDR5_AL=0.8775	T1089_CROSSLINKS_4_NO_MSA_FDR5_AL=0.8261	T1089_CROSSLINKS_5_NO_MSA_FDR5_AL=0.8507	T1089_CROSSLINKS_6_NO_MSA_FDR5_AL=0.9000	T1089_CROSSLINKS_7_NO_MSA_FDR5_AL=0.8959	T1089_CROSSLINKS_8_NO_MSA_FDR5_AL=0.8358	T1089_CROSSLINKS_9_NO_MSA_FDR5_AL=0.8664	T1089_NO_MSA_AF2=0.3727
T1090_CROSSLINKS_0_NO_MSA_FDR5_AL=0.5419	T1090_CROSSLINKS_1_NO_MSA_FDR5_AL=0.2540	T1090_CROSSLINKS_2_NO_MSA_FDR5_AL=0.2900	T1090_CROSSLINKS_3_NO_MSA_FDR5_AL=0.2386	T1090_CROSSLINKS_4_NO_MSA_FDR5_AL=0.6377	T1090_CROSSLINKS_5_NO_MSA_FDR5_AL=0.1875	T1090_CROSSLINKS_6_NO_MSA_FDR5_AL=0.2538	T1090_CROSSLINKS_7_NO_MSA_FDR5_AL=0.2153	T1090_CROSSLINKS_8_NO_MSA_FDR5_AL=0.2390	T1090_CROSSLINKS_9_NO_MSA_FDR5_AL=0.2339	T1090_NO_MSA_AF2=0.1735
T1092_CROSSLINKS_0_NO_MSA_FDR5_AL=0.2403	T1092_CROSSLINKS_1_NO_MSA_FDR5_AL=0.1760	T1092_CROSSLINKS_2_NO_MSA_FDR5_AL=0.2595	T1092_CROSSLINKS_3_NO_MSA_FDR5_AL=0.3152	T1092_CROSSLINKS_4_NO_MSA_FDR5_AL=0.2552	T1092_CROSSLINKS_5_NO_MSA_FDR5_AL=0.2562	T1092_CROSSLINKS_6_NO_MSA_FDR5_AL=0.3774	T1092_CROSSLINKS_7_NO_MSA_FDR5_AL=0.3680	T1092_CROSSLINKS_8_NO_MSA_FDR5_AL=0.3529	T1092_CROSSLINKS_9_NO_MSA_FDR5_AL=0.2269	T1092_NO_MSA_AF2=0.1648
T1093_CROSSLINKS_0_NO_MSA_FDR5_AL=0.3412	T1093_CROSSLINKS_1_NO_MSA_FDR5_AL=0.2485	T1093_CROSSLINKS_2_NO_MSA_FDR5_AL=0.2919	T1093_CROSSLINKS_3_NO_MSA_FDR5_AL=0.2695	T1093_CROSSLINKS_4_NO_MSA_FDR5_AL=0.3288	T1093_CROSSLINKS_5_NO_MSA_FDR5_AL=0.2712	T1093_CROSSLINKS_6_NO_MSA_FDR5_AL=0.3373	T1093_CROSSLINKS_7_NO_MSA_FDR5_AL=0.2529	T1093_CROSSLINKS_8_NO_MSA_FDR5_AL=0.2398	T1093_CROSSLINKS_9_NO_MSA_FDR5_AL=0.2131	T1093_NO_MSA_AF2=0.1698
T1094_CROSSLINKS_0_NO_MSA_FDR5_AL=0.2834	T1094_CROSSLINKS_1_NO_MSA_FDR5_AL=0.4107	T1094_CROSSLINKS_2_NO_MSA_FDR5_AL=0.3596	T1094_CROSSLINKS_3_NO_MSA_FDR5_AL=0.3282	T1094_CROSSLINKS_4_NO_MSA_FDR5_AL=0.4376	T1094_CROSSLINKS_5_NO_MSA_FDR5_AL=0.4357	T1094_CROSSLINKS_6_NO_MSA_FDR5_AL=0.4515	T1094_CROSSLINKS_7_NO_MSA_FDR5_AL=0.4298	T1094_CROSSLINKS_8_NO_MSA_FDR5_AL=0.3692	T1094_CROSSLINKS_9_NO_MSA_FDR5_AL=0.3186	T1094_NO_MSA_AF2=0.1579
T1095_CROSSLINKS_0_NO_MSA_FDR5_AL=0.2957	T1095_CROSSLINKS_1_NO_MSA_FDR5_AL=0.3624	T1095_CROSSLINKS_2_NO_MSA_FDR5_AL=0.3650	T1095_CROSSLINKS_3_NO_MSA_FDR5_AL=0.2908	T1095_CROSSLINKS_4_NO_MSA_FDR5_AL=0.2715	T1095_CROSSLINKS_5_NO_MSA_FDR5_AL=0.2611	T1095_CROSSLINKS_6_NO_MSA_FDR5_AL=0.3006	T1095_CROSSLINKS_7_NO_MSA_FDR5_AL=0.2826	T1095_CROSSLINKS_8_NO_MSA_FDR5_AL=0.2382	T1095_CROSSLINKS_9_NO_MSA_FDR5_AL=0.3170	T1095_NO_MSA_AF2=0.1402
T1096_CROSSLINKS_0_NO_MSA_FDR5_AL=0.3306	T1096_CROSSLINKS_1_NO_MSA_FDR5_AL=0.3404	T1096_CROSSLINKS_2_NO_MSA_FDR5_AL=0.3811	T1096_CROSSLINKS_3_NO_MSA_FDR5_AL=0.3718	T1096_CROSSLINKS_4_NO_MSA_FDR5_AL=0.4023	T1096_CROSSLINKS_5_NO_MSA_FDR5_AL=0.3149	T1096_CROSSLINKS_6_NO_MSA_FDR5_AL=0.3332	T1096_CROSSLINKS_7_NO_MSA_FDR5_AL=0.2999	T1096_CROSSLINKS_8_NO_MSA_FDR5_AL=0.3764	T1096_CROSSLINKS_9_NO_MSA_FDR5_AL=0.3394	T1096_NO_MSA_AF2=0.1889
T1098_CROSSLINKS_0_NO_MSA_FDR5_AL=0.5627	T1098_CROSSLINKS_1_NO_MSA_FDR5_AL=0.6754	T1098_CROSSLINKS_2_NO_MSA_FDR5_AL=0.7058	T1098_CROSSLINKS_3_NO_MSA_FDR5_AL=0.6754	T1098_CROSSLINKS_4_NO_MSA_FDR5_AL=0.6611	T1098_CROSSLINKS_5_NO_MSA_FDR5_AL=0.7163	T1098_CROSSLINKS_6_NO_MSA_FDR5_AL=0.7264	T1098_CROSSLINKS_7_NO_MSA_FDR5_AL=0.7206	T1098_CROSSLINKS_8_NO_MSA_FDR5_AL=0.6165	T1098_CROSSLINKS_9_NO_MSA_FDR5_AL=0.6968	T1098_NO_MSA_AF2=0.2243
T1099_CROSSLINKS_0_NO_MSA_FDR5_AL=0.7736	T1099_CROSSLINKS_1_NO_MSA_FDR5_AL=0.8278	T1099_CROSSLINKS_2_NO_MSA_FDR5_AL=0.5986	T1099_CROSSLINKS_3_NO_MSA_FDR5_AL=0.7739	T1099_CROSSLINKS_4_NO_MSA_FDR5_AL=0.6802	T1099_CROSSLINKS_5_NO_MSA_FDR5_AL=0.6940	T1099_CROSSLINKS_6_NO_MSA_FDR5_AL=0.7668	T1099_CROSSLINKS_7_NO_MSA_FDR5_AL=0.7152	T1099_CROSSLINKS_8_NO_MSA_FDR5_AL=0.7108	T1099_CROSSLINKS_9_NO_MSA_FDR5_AL=0.2219	T1099_NO_MSA_AF2=0.2886
T1100_CROSSLINKS_0_NO_MSA_FDR5_AL=0.8380	T1100_CROSSLINKS_1_NO_MSA_FDR5_AL=0.4700	T1100_CROSSLINKS_2_NO_MSA_FDR5_AL=0.8364	T1100_CROSSLINKS_3_NO_MSA_FDR5_AL=0.7359	T1100_CROSSLINKS_4_NO_MSA_FDR5_AL=0.4956	T1100_CROSSLINKS_5_NO_MSA_FDR5_AL=0.6708	T1100_CROSSLINKS_6_NO_MSA_FDR5_AL=0.8589	T1100_CROSSLINKS_7_NO_MSA_FDR5_AL=0.4471	T1100_CROSSLINKS_8_NO_MSA_FDR5_AL=0.4592	T1100_CROSSLINKS_9_NO_MSA_FDR5_AL=0.7427	T1100_NO_MSA_AF2=0.2803
T1101_CROSSLINKS_0_NO_MSA_FDR5_AL=0.5328	T1101_CROSSLINKS_1_NO_MSA_FDR5_AL=0.4899	T1101_CROSSLINKS_2_NO_MSA_FDR5_AL=0.4505	T1101_CROSSLINKS_3_NO_MSA_FDR5_AL=0.6178	T1101_CROSSLINKS_4_NO_MSA_FDR5_AL=0.4268	T1101_CROSSLINKS_5_NO_MSA_FDR5_AL=0.4598	T1101_CROSSLINKS_6_NO_MSA_FDR5_AL=0.5338	T1101_CROSSLINKS_7_NO_MSA_FDR5_AL=0.4232	T1101_CROSSLINKS_8_NO_MSA_FDR5_AL=0.5921	T1101_CROSSLINKS_9_NO_MSA_FDR5_AL=0.5171	T1101_NO_MSA_AF2=0.1831
6wskA_CROSSLINKS_0_NO_MSA_FDR5_AL=0.4285	6wskA_CROSSLINKS_1_NO_MSA_FDR5_AL=0.4243	6wskA_CROSSLINKS_2_NO_MSA_FDR5_AL=0.2587	6wskA_CROSSLINKS_3_NO_MSA_FDR5_AL=0.4120	6wskA_CROSSLINKS_4_NO_MSA_FDR5_AL=0.3798	6wskA_CROSSLINKS_5_NO_MSA_FDR5_AL=0.3401	6wskA_CROSSLINKS_6_NO_MSA_FDR5_AL=0.4096	6wskA_CROSSLINKS_7_NO_MSA_FDR5_AL=0.3113	6wskA_CROSSLINKS_8_NO_MSA_FDR5_AL=0.4125	6wskA_CROSSLINKS_9_NO_MSA_FDR5_AL=0.4265	6wskA_NO_MSA_AF2=0.2177
6xqjA_CROSSLINKS_0_NO_MSA_FDR5_AL=0.4764	6xqjA_CROSSLINKS_1_NO_MSA_FDR5_AL=0.5010	6xqjA_CROSSLINKS_2_NO_MSA_FDR5_AL=0.5584	6xqjA_CROSSLINKS_3_NO_MSA_FDR5_AL=0.6515	6xqjA_CROSSLINKS_4_NO_MSA_FDR5_AL=0.5919	6xqjA_CROSSLINKS_5_NO_MSA_FDR5_AL=0.6961	6xqjA_CROSSLINKS_6_NO_MSA_FDR5_AL=0.6413	6xqjA_CROSSLINKS_7_NO_MSA_FDR5_AL=0.6117	6xqjA_CROSSLINKS_8_NO_MSA_FDR5_AL=0.4210	6xqjA_CROSSLINKS_9_NO_MSA_FDR5_AL=0.3863	6xqjA_NO_MSA_AF2=0.3601
6z01A_CROSSLINKS_0_NO_MSA_FDR5_AL=0.4353	6z01A_CROSSLINKS_1_NO_MSA_FDR5_AL=0.4574	6z01A_CROSSLINKS_2_NO_MSA_FDR5_AL=0.4317	6z01A_CROSSLINKS_3_NO_MSA_FDR5_AL=0.3996	6z01A_CROSSLINKS_4_NO_MSA_FDR5_AL=0.5658	6z01A_CROSSLINKS_5_NO_MSA_FDR5_AL=0.3863	6z01A_CROSSLINKS_6_NO_MSA_FDR5_AL=0.4429	6z01A_CROSSLINKS_7_NO_MSA_FDR5_AL=0.5842	6z01A_CROSSLINKS_8_NO_MSA_FDR5_AL=0.4392	6z01A_CROSSLINKS_9_NO_MSA_FDR5_AL=0.5746	6z01A_NO_MSA_AF2=0.2605
7a59B_CROSSLINKS_0_NO_MSA_FDR5_AL=0.3948	7a59B_CROSSLINKS_1_NO_MSA_FDR5_AL=0.4370	7a59B_CROSSLINKS_2_NO_MSA_FDR5_AL=0.4671	7a59B_CROSSLINKS_3_NO_MSA_FDR5_AL=0.2726	7a59B_CROSSLINKS_4_NO_MSA_FDR5_AL=0.4313	7a59B_CROSSLINKS_5_NO_MSA_FDR5_AL=0.3564	7a59B_CROSSLINKS_6_NO_MSA_FDR5_AL=0.3977	7a59B_CROSSLINKS_7_NO_MSA_FDR5_AL=0.3256	7a59B_CROSSLINKS_8_NO_MSA_FDR5_AL=0.4981	7a59B_CROSSLINKS_9_NO_MSA_FDR5_AL=0.3684	7a59B_NO_MSA_AF2=0.1239
7aaoA_CROSSLINKS_0_NO_MSA_FDR5_AL=0.4691	7aaoA_CROSSLINKS_1_NO_MSA_FDR5_AL=0.4933	7aaoA_CROSSLINKS_2_NO_MSA_FDR5_AL=0.4218	7aaoA_CROSSLINKS_3_NO_MSA_FDR5_AL=0.4433	7aaoA_CROSSLINKS_4_NO_MSA_FDR5_AL=0.3877	7aaoA_CROSSLINKS_5_NO_MSA_FDR5_AL=0.4795	7aaoA_CROSSLINKS_6_NO_MSA_FDR5_AL=0.4334	7aaoA_CROSSLINKS_7_NO_MSA_FDR5_AL=0.3290	7aaoA_CROSSLINKS_8_NO_MSA_FDR5_AL=0.2233	7aaoA_CROSSLINKS_9_NO_MSA_FDR5_AL=0.3810	7aaoA_NO_MSA_AF2=0.2388
7aj6L_CROSSLINKS_0_NO_MSA_FDR5_AL=0.4888	7aj6L_CROSSLINKS_1_NO_MSA_FDR5_AL=0.4644	7aj6L_CROSSLINKS_2_NO_MSA_FDR5_AL=0.2910	7aj6L_CROSSLINKS_3_NO_MSA_FDR5_AL=0.4911	7aj6L_CROSSLINKS_4_NO_MSA_FDR5_AL=0.2893	7aj6L_CROSSLINKS_5_NO_MSA_FDR5_AL=0.4443	7aj6L_CROSSLINKS_6_NO_MSA_FDR5_AL=0.4417	7aj6L_CROSSLINKS_7_NO_MSA_FDR5_AL=0.6648	7aj6L_CROSSLINKS_8_NO_MSA_FDR5_AL=0.4029	7aj6L_CROSSLINKS_9_NO_MSA_FDR5_AL=0.4092	7aj6L_NO_MSA_AF2=0.4866
7b5tA_CROSSLINKS_0_NO_MSA_FDR5_AL=0.4063	7b5tA_CROSSLINKS_1_NO_MSA_FDR5_AL=0.3735	7b5tA_CROSSLINKS_2_NO_MSA_FDR5_AL=0.4043	7b5tA_CROSSLINKS_3_NO_MSA_FDR5_AL=0.3022	7b5tA_CROSSLINKS_4_NO_MSA_FDR5_AL=0.4038	7b5tA_CROSSLINKS_5_NO_MSA_FDR5_AL=0.4036	7b5tA_CROSSLINKS_6_NO_MSA_FDR5_AL=0.3493	7b5tA_CROSSLINKS_7_NO_MSA_FDR5_AL=0.4083	7b5tA_CROSSLINKS_8_NO_MSA_FDR5_AL=0.4050	7b5tA_CROSSLINKS_9_NO_MSA_FDR5_AL=0.3336	7b5tA_NO_MSA_AF2=0.2670
7b5wA_CROSSLINKS_0_NO_MSA_FDR5_AL=0.2119	7b5wA_CROSSLINKS_1_NO_MSA_FDR5_AL=0.2190	7b5wA_CROSSLINKS_2_NO_MSA_FDR5_AL=0.2615	7b5wA_CROSSLINKS_3_NO_MSA_FDR5_AL=0.2255	7b5wA_CROSSLINKS_4_NO_MSA_FDR5_AL=0.2480	7b5wA_CROSSLINKS_5_NO_MSA_FDR5_AL=0.2307	7b5wA_CROSSLINKS_6_NO_MSA_FDR5_AL=0.2276	7b5wA_CROSSLINKS_7_NO_MSA_FDR5_AL=0.2276	7b5wA_CROSSLINKS_8_NO_MSA_FDR5_AL=0.2255	7b5wA_CROSSLINKS_9_NO_MSA_FDR5_AL=0.2614	7b5wA_NO_MSA_AF2=0.2293
7bcbB_CROSSLINKS_0_NO_MSA_FDR5_AL=0.6161	7bcbB_CROSSLINKS_1_NO_MSA_FDR5_AL=0.6158	7bcbB_CROSSLINKS_2_NO_MSA_FDR5_AL=0.6160	7bcbB_CROSSLINKS_3_NO_MSA_FDR5_AL=0.6152	7bcbB_CROSSLINKS_4_NO_MSA_FDR5_AL=0.6140	7bcbB_CROSSLINKS_5_NO_MSA_FDR5_AL=0.6179	7bcbB_CROSSLINKS_6_NO_MSA_FDR5_AL=0.6202	7bcbB_CROSSLINKS_7_NO_MSA_FDR5_AL=0.6167	7bcbB_CROSSLINKS_8_NO_MSA_FDR5_AL=0.6163	7bcbB_CROSSLINKS_9_NO_MSA_FDR5_AL=0.6158	7bcbB_NO_MSA_AF2=0.6136
7bcjA_CROSSLINKS_0_NO_MSA_FDR5_AL=0.6020	7bcjA_CROSSLINKS_1_NO_MSA_FDR5_AL=0.5669	7bcjA_CROSSLINKS_2_NO_MSA_FDR5_AL=0.6759	7bcjA_CROSSLINKS_3_NO_MSA_FDR5_AL=0.5560	7bcjA_CROSSLINKS_4_NO_MSA_FDR5_AL=0.6962	7bcjA_CROSSLINKS_5_NO_MSA_FDR5_AL=0.5893	7bcjA_CROSSLINKS_6_NO_MSA_FDR5_AL=0.2764	7bcjA_CROSSLINKS_7_NO_MSA_FDR5_AL=0.5211	7bcjA_CROSSLINKS_8_NO_MSA_FDR5_AL=0.5796	7bcjA_CROSSLINKS_9_NO_MSA_FDR5_AL=0.6671	7bcjA_NO_MSA_AF2=0.2472
7bnkA_CROSSLINKS_0_NO_MSA_FDR5_AL=0.4977	7bnkA_CROSSLINKS_1_NO_MSA_FDR5_AL=0.5279	7bnkA_CROSSLINKS_2_NO_MSA_FDR5_AL=0.5416	7bnkA_CROSSLINKS_3_NO_MSA_FDR5_AL=0.4883	7bnkA_CROSSLINKS_4_NO_MSA_FDR5_AL=0.5364	7bnkA_CROSSLINKS_5_NO_MSA_FDR5_AL=0.5153	7bnkA_CROSSLINKS_6_NO_MSA_FDR5_AL=0.4887	7bnkA_CROSSLINKS_7_NO_MSA_FDR5_AL=0.5138	7bnkA_CROSSLINKS_8_NO_MSA_FDR5_AL=0.4943	7bnkA_CROSSLINKS_9_NO_MSA_FDR5_AL=0.4746	7bnkA_NO_MSA_AF2=0.2397
7bnyB_CROSSLINKS_0_NO_MSA_FDR5_AL=0.4578	7bnyB_CROSSLINKS_1_NO_MSA_FDR5_AL=0.3214	7bnyB_CROSSLINKS_2_NO_MSA_FDR5_AL=0.5546	7bnyB_CROSSLINKS_3_NO_MSA_FDR5_AL=0.4149	7bnyB_CROSSLINKS_4_NO_MSA_FDR5_AL=0.5975	7bnyB_CROSSLINKS_5_NO_MSA_FDR5_AL=0.5954	7bnyB_CROSSLINKS_6_NO_MSA_FDR5_AL=0.4005	7bnyB_CROSSLINKS_7_NO_MSA_FDR5_AL=0.4364	7bnyB_CROSSLINKS_8_NO_MSA_FDR5_AL=0.5162	7bnyB_CROSSLINKS_9_NO_MSA_FDR5_AL=0.6022	7bnyB_NO_MSA_AF2=0.1677
7cuhA_CROSSLINKS_0_NO_MSA_FDR5_AL=0.4864	7cuhA_CROSSLINKS_1_NO_MSA_FDR5_AL=0.5016	7cuhA_CROSSLINKS_2_NO_MSA_FDR5_AL=0.3261	7cuhA_CROSSLINKS_3_NO_MSA_FDR5_AL=0.4471	7cuhA_CROSSLINKS_4_NO_MSA_FDR5_AL=0.4970	7cuhA_CROSSLINKS_5_NO_MSA_FDR5_AL=0.4802	7cuhA_CROSSLINKS_6_NO_MSA_FDR5_AL=0.4958	7cuhA_CROSSLINKS_7_NO_MSA_FDR5_AL=0.3556	7cuhA_CROSSLINKS_8_NO_MSA_FDR5_AL=0.4209	7cuhA_CROSSLINKS_9_NO_MSA_FDR5_AL=0.5638	7cuhA_NO_MSA_AF2=0.1784
7czoA_CROSSLINKS_0_NO_MSA_FDR5_AL=0.3556	7czoA_CROSSLINKS_1_NO_MSA_FDR5_AL=0.4423	7czoA_CROSSLINKS_2_NO_MSA_FDR5_AL=0.2726	7czoA_CROSSLINKS_3_NO_MSA_FDR5_AL=0.4081	7czoA_CROSSLINKS_4_NO_MSA_FDR5_AL=0.3487	7czoA_CROSSLINKS_5_NO_MSA_FDR5_AL=0.5153	7czoA_CROSSLINKS_6_NO_MSA_FDR5_AL=0.3511	7czoA_CROSSLINKS_7_NO_MSA_FDR5_AL=0.4323	7czoA_CROSSLINKS_8_NO_MSA_FDR5_AL=0.4563	7czoA_CROSSLINKS_9_NO_MSA_FDR5_AL=0.5019	7czoA_NO_MSA_AF2=0.3776
7d3yA_CROSSLINKS_0_NO_MSA_FDR5_AL=0.4076	7d3yA_CROSSLINKS_1_NO_MSA_FDR5_AL=0.5136	7d3yA_CROSSLINKS_2_NO_MSA_FDR5_AL=0.4469	7d3yA_CROSSLINKS_3_NO_MSA_FDR5_AL=0.4576	7d3yA_CROSSLINKS_4_NO_MSA_FDR5_AL=0.4921	7d3yA_CROSSLINKS_5_NO_MSA_FDR5_AL=0.4600	7d3yA_CROSSLINKS_6_NO_MSA_FDR5_AL=0.4404	7d3yA_CROSSLINKS_7_NO_MSA_FDR5_AL=0.3967	7d3yA_CROSSLINKS_8_NO_MSA_FDR5_AL=0.3884	7d3yA_CROSSLINKS_9_NO_MSA_FDR5_AL=0.3576	7d3yA_NO_MSA_AF2=0.2594
7d6lA_CROSSLINKS_0_NO_MSA_FDR5_AL=0.8452	7d6lA_CROSSLINKS_1_NO_MSA_FDR5_AL=0.8456	7d6lA_CROSSLINKS_2_NO_MSA_FDR5_AL=0.8586	7d6lA_CROSSLINKS_3_NO_MSA_FDR5_AL=0.8777	7d6lA_CROSSLINKS_4_NO_MSA_FDR5_AL=0.8540	7d6lA_CROSSLINKS_5_NO_MSA_FDR5_AL=0.8759	7d6lA_CROSSLINKS_6_NO_MSA_FDR5_AL=0.9524	7d6lA_CROSSLINKS_7_NO_MSA_FDR5_AL=0.7630	7d6lA_CROSSLINKS_8_NO_MSA_FDR5_AL=0.9160	7d6lA_CROSSLINKS_9_NO_MSA_FDR5_AL=0.6974	7d6lA_NO_MSA_AF2=0.4614
7d8rA_CROSSLINKS_0_NO_MSA_FDR5_AL=0.4533	7d8rA_CROSSLINKS_1_NO_MSA_FDR5_AL=0.4354	7d8rA_CROSSLINKS_2_NO_MSA_FDR5_AL=0.4407	7d8rA_CROSSLINKS_3_NO_MSA_FDR5_AL=0.4140	7d8rA_CROSSLINKS_4_NO_MSA_FDR5_AL=0.4386	7d8rA_CROSSLINKS_5_NO_MSA_FDR5_AL=0.4032	7d8rA_CROSSLINKS_6_NO_MSA_FDR5_AL=0.4536	7d8rA_CROSSLINKS_7_NO_MSA_FDR5_AL=0.4701	7d8rA_CROSSLINKS_8_NO_MSA_FDR5_AL=0.4360	7d8rA_CROSSLINKS_9_NO_MSA_FDR5_AL=0.4374	7d8rA_NO_MSA_AF2=0.2602
7d8sA_CROSSLINKS_0_NO_MSA_FDR5_AL=0.3665	7d8sA_CROSSLINKS_1_NO_MSA_FDR5_AL=0.3687	7d8sA_CROSSLINKS_2_NO_MSA_FDR5_AL=0.3633	7d8sA_CROSSLINKS_3_NO_MSA_FDR5_AL=0.3887	7d8sA_CROSSLINKS_4_NO_MSA_FDR5_AL=0.3781	7d8sA_CROSSLINKS_5_NO_MSA_FDR5_AL=0.3879	7d8sA_CROSSLINKS_6_NO_MSA_FDR5_AL=0.4137	7d8sA_CROSSLINKS_7_NO_MSA_FDR5_AL=0.4132	7d8sA_CROSSLINKS_8_NO_MSA_FDR5_AL=0.3935	7d8sA_CROSSLINKS_9_NO_MSA_FDR5_AL=0.3594	7d8sA_NO_MSA_AF2=0.2608
7dfeA_CROSSLINKS_0_NO_MSA_FDR5_AL=0.7989	7dfeA_CROSSLINKS_1_NO_MSA_FDR5_AL=0.6662	7dfeA_CROSSLINKS_2_NO_MSA_FDR5_AL=0.7753	7dfeA_CROSSLINKS_3_NO_MSA_FDR5_AL=0.7865	7dfeA_CROSSLINKS_4_NO_MSA_FDR5_AL=0.6781	7dfeA_CROSSLINKS_5_NO_MSA_FDR5_AL=0.7880	7dfeA_CROSSLINKS_6_NO_MSA_FDR5_AL=0.7564	7dfeA_CROSSLINKS_7_NO_MSA_FDR5_AL=0.7925	7dfeA_CROSSLINKS_8_NO_MSA_FDR5_AL=0.7915	7dfeA_CROSSLINKS_9_NO_MSA_FDR5_AL=0.7925	7dfeA_NO_MSA_AF2=0.5208
7dufA_CROSSLINKS_0_NO_MSA_FDR5_AL=0.2169	7dufA_CROSSLINKS_1_NO_MSA_FDR5_AL=0.2057	7dufA_CROSSLINKS_2_NO_MSA_FDR5_AL=0.2422	7dufA_CROSSLINKS_3_NO_MSA_FDR5_AL=0.1992	7dufA_CROSSLINKS_4_NO_MSA_FDR5_AL=0.2423	7dufA_CROSSLINKS_5_NO_MSA_FDR5_AL=0.2377	7dufA_CROSSLINKS_6_NO_MSA_FDR5_AL=0.2276	7dufA_CROSSLINKS_7_NO_MSA_FDR5_AL=0.2253	7dufA_CROSSLINKS_8_NO_MSA_FDR5_AL=0.2082	7dufA_CROSSLINKS_9_NO_MSA_FDR5_AL=0.2400	7dufA_NO_MSA_AF2=0.2226
7e57C_CROSSLINKS_0_NO_MSA_FDR5_AL=0.1641	7e57C_CROSSLINKS_1_NO_MSA_FDR5_AL=0.1764	7e57C_CROSSLINKS_2_NO_MSA_FDR5_AL=0.1821	7e57C_CROSSLINKS_3_NO_MSA_FDR5_AL=0.1821	7e57C_CROSSLINKS_4_NO_MSA_FDR5_AL=0.1764	7e57C_CROSSLINKS_5_NO_MSA_FDR5_AL=0.1763	7e57C_CROSSLINKS_6_NO_MSA_FDR5_AL=0.1735	7e57C_CROSSLINKS_7_NO_MSA_FDR5_AL=0.1906	7e57C_CROSSLINKS_8_NO_MSA_FDR5_AL=0.1849	7e57C_CROSSLINKS_9_NO_MSA_FDR5_AL=0.1764	7e57C_NO_MSA_AF2=0.1552
7e6gA_CROSSLINKS_0_NO_MSA_FDR5_AL=0.6360	7e6gA_CROSSLINKS_1_NO_MSA_FDR5_AL=0.5773	7e6gA_CROSSLINKS_2_NO_MSA_FDR5_AL=0.5602	7e6gA_CROSSLINKS_3_NO_MSA_FDR5_AL=0.6211	7e6gA_CROSSLINKS_4_NO_MSA_FDR5_AL=0.6291	7e6gA_CROSSLINKS_5_NO_MSA_FDR5_AL=0.6087	7e6gA_CROSSLINKS_6_NO_MSA_FDR5_AL=0.5348	7e6gA_CROSSLINKS_7_NO_MSA_FDR5_AL=0.6426	7e6gA_CROSSLINKS_8_NO_MSA_FDR5_AL=0.5923	7e6gA_CROSSLINKS_9_NO_MSA_FDR5_AL=0.6379	7e6gA_NO_MSA_AF2=0.3976
7eftB_CROSSLINKS_0_NO_MSA_FDR5_AL=0.6011	7eftB_CROSSLINKS_1_NO_MSA_FDR5_AL=0.5950	7eftB_CROSSLINKS_2_NO_MSA_FDR5_AL=0.4501	7eftB_CROSSLINKS_3_NO_MSA_FDR5_AL=0.3965	7eftB_CROSSLINKS_4_NO_MSA_FDR5_AL=0.4621	7eftB_CROSSLINKS_5_NO_MSA_FDR5_AL=0.6086	7eftB_CROSSLINKS_6_NO_MSA_FDR5_AL=0.4930	7eftB_CROSSLINKS_7_NO_MSA_FDR5_AL=0.3598	7eftB_CROSSLINKS_8_NO_MSA_FDR5_AL=0.2900	7eftB_CROSSLINKS_9_NO_MSA_FDR5_AL=0.3756	7eftB_NO_MSA_AF2=0.1786
7ejoA_CROSSLINKS_0_NO_MSA_FDR5_AL=0.6268	7ejoA_CROSSLINKS_1_NO_MSA_FDR5_AL=0.6439	7ejoA_CROSSLINKS_2_NO_MSA_FDR5_AL=0.6748	7ejoA_CROSSLINKS_3_NO_MSA_FDR5_AL=0.5100	7ejoA_CROSSLINKS_4_NO_MSA_FDR5_AL=0.6386	7ejoA_CROSSLINKS_5_NO_MSA_FDR5_AL=0.5892	7ejoA_CROSSLINKS_6_NO_MSA_FDR5_AL=0.5689	7ejoA_CROSSLINKS_7_NO_MSA_FDR5_AL=0.5903	7ejoA_CROSSLINKS_8_NO_MSA_FDR5_AL=0.6126	7ejoA_CROSSLINKS_9_NO_MSA_FDR5_AL=0.5276	7ejoA_NO_MSA_AF2=0.3762
7f7nA_CROSSLINKS_0_NO_MSA_FDR5_AL=0.1647	7f7nA_CROSSLINKS_1_NO_MSA_FDR5_AL=0.1683	7f7nA_CROSSLINKS_2_NO_MSA_FDR5_AL=0.1646	7f7nA_CROSSLINKS_3_NO_MSA_FDR5_AL=0.1955	7f7nA_CROSSLINKS_4_NO_MSA_FDR5_AL=0.1956	7f7nA_CROSSLINKS_5_NO_MSA_FDR5_AL=0.1906	7f7nA_CROSSLINKS_6_NO_MSA_FDR5_AL=0.1647	7f7nA_CROSSLINKS_7_NO_MSA_FDR5_AL=0.1919	7f7nA_CROSSLINKS_8_NO_MSA_FDR5_AL=0.1906	7f7nA_CROSSLINKS_9_NO_MSA_FDR5_AL=0.1683	7f7nA_NO_MSA_AF2=0.1771
7fe0A_CROSSLINKS_0_NO_MSA_FDR5_AL=0.6083	7fe0A_CROSSLINKS_1_NO_MSA_FDR5_AL=0.6270	7fe0A_CROSSLINKS_2_NO_MSA_FDR5_AL=0.6390	7fe0A_CROSSLINKS_3_NO_MSA_FDR5_AL=0.6331	7fe0A_CROSSLINKS_4_NO_MSA_FDR5_AL=0.6446	7fe0A_CROSSLINKS_5_NO_MSA_FDR5_AL=0.5852	7fe0A_CROSSLINKS_6_NO_MSA_FDR5_AL=0.6659	7fe0A_CROSSLINKS_7_NO_MSA_FDR5_AL=0.6997	7fe0A_CROSSLINKS_8_NO_MSA_FDR5_AL=0.6526	7fe0A_CROSSLINKS_9_NO_MSA_FDR5_AL=0.6873	7fe0A_NO_MSA_AF2=0.4166
7jrkA_CROSSLINKS_0_NO_MSA_FDR5_AL=0.3283	7jrkA_CROSSLINKS_1_NO_MSA_FDR5_AL=0.3470	7jrkA_CROSSLINKS_2_NO_MSA_FDR5_AL=0.3220	7jrkA_CROSSLINKS_3_NO_MSA_FDR5_AL=0.3539	7jrkA_CROSSLINKS_4_NO_MSA_FDR5_AL=0.3346	7jrkA_CROSSLINKS_5_NO_MSA_FDR5_AL=0.3049	7jrkA_CROSSLINKS_6_NO_MSA_FDR5_AL=0.2621	7jrkA_CROSSLINKS_7_NO_MSA_FDR5_AL=0.3050	7jrkA_CROSSLINKS_8_NO_MSA_FDR5_AL=0.2801	7jrkA_CROSSLINKS_9_NO_MSA_FDR5_AL=0.3619	7jrkA_NO_MSA_AF2=0.1889
7jvtD_CROSSLINKS_0_NO_MSA_FDR5_AL=0.4561	7jvtD_CROSSLINKS_1_NO_MSA_FDR5_AL=0.4564	7jvtD_CROSSLINKS_2_NO_MSA_FDR5_AL=0.4494	7jvtD_CROSSLINKS_3_NO_MSA_FDR5_AL=0.4579	7jvtD_CROSSLINKS_4_NO_MSA_FDR5_AL=0.4531	7jvtD_CROSSLINKS_5_NO_MSA_FDR5_AL=0.4584	7jvtD_CROSSLINKS_6_NO_MSA_FDR5_AL=0.4650	7jvtD_CROSSLINKS_7_NO_MSA_FDR5_AL=0.4509	7jvtD_CROSSLINKS_8_NO_MSA_FDR5_AL=0.4260	7jvtD_CROSSLINKS_9_NO_MSA_FDR5_AL=0.4334	7jvtD_NO_MSA_AF2=0.3389
7jypA_CROSSLINKS_0_NO_MSA_FDR5_AL=0.4798	7jypA_CROSSLINKS_1_NO_MSA_FDR5_AL=0.5047	7jypA_CROSSLINKS_2_NO_MSA_FDR5_AL=0.7319	7jypA_CROSSLINKS_3_NO_MSA_FDR5_AL=0.5398	7jypA_CROSSLINKS_4_NO_MSA_FDR5_AL=0.4153	7jypA_CROSSLINKS_5_NO_MSA_FDR5_AL=0.5863	7jypA_CROSSLINKS_6_NO_MSA_FDR5_AL=0.4949	7jypA_CROSSLINKS_7_NO_MSA_FDR5_AL=0.4723	7jypA_CROSSLINKS_8_NO_MSA_FDR5_AL=0.4986	7jypA_CROSSLINKS_9_NO_MSA_FDR5_AL=0.4331	7jypA_NO_MSA_AF2=0.1889
7kpjE_CROSSLINKS_0_NO_MSA_FDR5_AL=0.2976	7kpjE_CROSSLINKS_1_NO_MSA_FDR5_AL=0.6536	7kpjE_CROSSLINKS_2_NO_MSA_FDR5_AL=0.5735	7kpjE_CROSSLINKS_3_NO_MSA_FDR5_AL=0.5569	7kpjE_CROSSLINKS_4_NO_MSA_FDR5_AL=0.5421	7kpjE_CROSSLINKS_5_NO_MSA_FDR5_AL=0.6046	7kpjE_CROSSLINKS_6_NO_MSA_FDR5_AL=0.3714	7kpjE_CROSSLINKS_7_NO_MSA_FDR5_AL=0.6398	7kpjE_CROSSLINKS_8_NO_MSA_FDR5_AL=0.5076	7kpjE_CROSSLINKS_9_NO_MSA_FDR5_AL=0.2984	7kpjE_NO_MSA_AF2=0.1859
7kuwA_CROSSLINKS_0_NO_MSA_FDR5_AL=0.7722	7kuwA_CROSSLINKS_1_NO_MSA_FDR5_AL=0.8090	7kuwA_CROSSLINKS_2_NO_MSA_FDR5_AL=0.7873	7kuwA_CROSSLINKS_3_NO_MSA_FDR5_AL=0.7778	7kuwA_CROSSLINKS_4_NO_MSA_FDR5_AL=0.8091	7kuwA_CROSSLINKS_5_NO_MSA_FDR5_AL=0.7900	7kuwA_CROSSLINKS_6_NO_MSA_FDR5_AL=0.6855	7kuwA_CROSSLINKS_7_NO_MSA_FDR5_AL=0.7960	7kuwA_CROSSLINKS_8_NO_MSA_FDR5_AL=0.7854	7kuwA_CROSSLINKS_9_NO_MSA_FDR5_AL=0.8079	7kuwA_NO_MSA_AF2=0.6031
7lu8A_CROSSLINKS_0_NO_MSA_FDR5_AL=0.5813	7lu8A_CROSSLINKS_1_NO_MSA_FDR5_AL=0.6829	7lu8A_CROSSLINKS_2_NO_MSA_FDR5_AL=0.6810	7lu8A_CROSSLINKS_3_NO_MSA_FDR5_AL=0.5936	7lu8A_CROSSLINKS_4_NO_MSA_FDR5_AL=0.5620	7lu8A_CROSSLINKS_5_NO_MSA_FDR5_AL=0.6795	7lu8A_CROSSLINKS_6_NO_MSA_FDR5_AL=0.6839	7lu8A_CROSSLINKS_7_NO_MSA_FDR5_AL=0.6800	7lu8A_CROSSLINKS_8_NO_MSA_FDR5_AL=0.6026	7lu8A_CROSSLINKS_9_NO_MSA_FDR5_AL=0.6006	7lu8A_NO_MSA_AF2=0.5619
7lxcA_CROSSLINKS_0_NO_MSA_FDR5_AL=0.6612	7lxcA_CROSSLINKS_1_NO_MSA_FDR5_AL=0.6264	7lxcA_CROSSLINKS_2_NO_MSA_FDR5_AL=0.5894	7lxcA_CROSSLINKS_3_NO_MSA_FDR5_AL=0.6415	7lxcA_CROSSLINKS_4_NO_MSA_FDR5_AL=0.6389	7lxcA_CROSSLINKS_5_NO_MSA_FDR5_AL=0.6668	7lxcA_CROSSLINKS_6_NO_MSA_FDR5_AL=0.6524	7lxcA_CROSSLINKS_7_NO_MSA_FDR5_AL=0.5728	7lxcA_CROSSLINKS_8_NO_MSA_FDR5_AL=0.6619	7lxcA_CROSSLINKS_9_NO_MSA_FDR5_AL=0.5889	7lxcA_NO_MSA_AF2=0.3672
7m0qB_CROSSLINKS_0_NO_MSA_FDR5_AL=0.8921	7m0qB_CROSSLINKS_1_NO_MSA_FDR5_AL=0.9260	7m0qB_CROSSLINKS_2_NO_MSA_FDR5_AL=0.9347	7m0qB_CROSSLINKS_3_NO_MSA_FDR5_AL=0.9262	7m0qB_CROSSLINKS_4_NO_MSA_FDR5_AL=0.8751	7m0qB_CROSSLINKS_5_NO_MSA_FDR5_AL=0.9300	7m0qB_CROSSLINKS_6_NO_MSA_FDR5_AL=0.8876	7m0qB_CROSSLINKS_7_NO_MSA_FDR5_AL=0.9075	7m0qB_CROSSLINKS_8_NO_MSA_FDR5_AL=0.8797	7m0qB_CROSSLINKS_9_NO_MSA_FDR5_AL=0.9098	7m0qB_NO_MSA_AF2=0.6831
7m1wA_CROSSLINKS_0_NO_MSA_FDR5_AL=0.4221	7m1wA_CROSSLINKS_1_NO_MSA_FDR5_AL=0.6096	7m1wA_CROSSLINKS_2_NO_MSA_FDR5_AL=0.5501	7m1wA_CROSSLINKS_3_NO_MSA_FDR5_AL=0.5308	7m1wA_CROSSLINKS_4_NO_MSA_FDR5_AL=0.3090	7m1wA_CROSSLINKS_5_NO_MSA_FDR5_AL=0.5508	7m1wA_CROSSLINKS_6_NO_MSA_FDR5_AL=0.3269	7m1wA_CROSSLINKS_7_NO_MSA_FDR5_AL=0.4354	7m1wA_CROSSLINKS_8_NO_MSA_FDR5_AL=0.4073	7m1wA_CROSSLINKS_9_NO_MSA_FDR5_AL=0.4378	7m1wA_NO_MSA_AF2=0.3235
7m4mA_CROSSLINKS_0_NO_MSA_FDR5_AL=0.3137	7m4mA_CROSSLINKS_1_NO_MSA_FDR5_AL=0.2826	7m4mA_CROSSLINKS_2_NO_MSA_FDR5_AL=0.3669	7m4mA_CROSSLINKS_3_NO_MSA_FDR5_AL=0.2488	7m4mA_CROSSLINKS_4_NO_MSA_FDR5_AL=0.2823	7m4mA_CROSSLINKS_5_NO_MSA_FDR5_AL=0.2389	7m4mA_CROSSLINKS_6_NO_MSA_FDR5_AL=0.2890	7m4mA_CROSSLINKS_7_NO_MSA_FDR5_AL=0.2389	7m4mA_CROSSLINKS_8_NO_MSA_FDR5_AL=0.2392	7m4mA_CROSSLINKS_9_NO_MSA_FDR5_AL=0.3493	7m4mA_NO_MSA_AF2=0.2007
7m4nA_CROSSLINKS_0_NO_MSA_FDR5_AL=0.3130	7m4nA_CROSSLINKS_1_NO_MSA_FDR5_AL=0.3343	7m4nA_CROSSLINKS_2_NO_MSA_FDR5_AL=0.3123	7m4nA_CROSSLINKS_3_NO_MSA_FDR5_AL=0.3481	7m4nA_CROSSLINKS_4_NO_MSA_FDR5_AL=0.4230	7m4nA_CROSSLINKS_5_NO_MSA_FDR5_AL=0.3964	7m4nA_CROSSLINKS_6_NO_MSA_FDR5_AL=0.3250	7m4nA_CROSSLINKS_7_NO_MSA_FDR5_AL=0.3024	7m4nA_CROSSLINKS_8_NO_MSA_FDR5_AL=0.3153	7m4nA_CROSSLINKS_9_NO_MSA_FDR5_AL=0.3276	7m4nA_NO_MSA_AF2=0.3661
7mqyA_CROSSLINKS_0_NO_MSA_FDR5_AL=0.3098	7mqyA_CROSSLINKS_1_NO_MSA_FDR5_AL=0.3055	7mqyA_CROSSLINKS_2_NO_MSA_FDR5_AL=0.3062	7mqyA_CROSSLINKS_3_NO_MSA_FDR5_AL=0.3469	7mqyA_CROSSLINKS_4_NO_MSA_FDR5_AL=0.3235	7mqyA_CROSSLINKS_5_NO_MSA_FDR5_AL=0.3933	7mqyA_CROSSLINKS_6_NO_MSA_FDR5_AL=0.3191	7mqyA_CROSSLINKS_7_NO_MSA_FDR5_AL=0.3231	7mqyA_CROSSLINKS_8_NO_MSA_FDR5_AL=0.3087	7mqyA_CROSSLINKS_9_NO_MSA_FDR5_AL=0.3432	7mqyA_NO_MSA_AF2=0.2217
7mrqA_CROSSLINKS_0_NO_MSA_FDR5_AL=0.4046	7mrqA_CROSSLINKS_1_NO_MSA_FDR5_AL=0.4999	7mrqA_CROSSLINKS_2_NO_MSA_FDR5_AL=0.3537	7mrqA_CROSSLINKS_3_NO_MSA_FDR5_AL=0.3956	7mrqA_CROSSLINKS_4_NO_MSA_FDR5_AL=0.4043	7mrqA_CROSSLINKS_5_NO_MSA_FDR5_AL=0.3673	7mrqA_CROSSLINKS_6_NO_MSA_FDR5_AL=0.3783	7mrqA_CROSSLINKS_7_NO_MSA_FDR5_AL=0.3675	7mrqA_CROSSLINKS_8_NO_MSA_FDR5_AL=0.4151	7mrqA_CROSSLINKS_9_NO_MSA_FDR5_AL=0.4257	7mrqA_NO_MSA_AF2=0.2971
7mu9A_CROSSLINKS_0_NO_MSA_FDR5_AL=0.3042	7mu9A_CROSSLINKS_1_NO_MSA_FDR5_AL=0.4588	7mu9A_CROSSLINKS_2_NO_MSA_FDR5_AL=0.4455	7mu9A_CROSSLINKS_3_NO_MSA_FDR5_AL=0.4557	7mu9A_CROSSLINKS_4_NO_MSA_FDR5_AL=0.4164	7mu9A_CROSSLINKS_5_NO_MSA_FDR5_AL=0.5580	7mu9A_CROSSLINKS_6_NO_MSA_FDR5_AL=0.2614	7mu9A_CROSSLINKS_7_NO_MSA_FDR5_AL=0.2936	7mu9A_CROSSLINKS_8_NO_MSA_FDR5_AL=0.4288	7mu9A_CROSSLINKS_9_NO_MSA_FDR5_AL=0.4292	7mu9A_NO_MSA_AF2=0.7115
7nmbA_CROSSLINKS_0_NO_MSA_FDR5_AL=0.6115	7nmbA_CROSSLINKS_1_NO_MSA_FDR5_AL=0.5370	7nmbA_CROSSLINKS_2_NO_MSA_FDR5_AL=0.5857	7nmbA_CROSSLINKS_3_NO_MSA_FDR5_AL=0.7760	7nmbA_CROSSLINKS_4_NO_MSA_FDR5_AL=0.4012	7nmbA_CROSSLINKS_5_NO_MSA_FDR5_AL=0.7934	7nmbA_CROSSLINKS_6_NO_MSA_FDR5_AL=0.5036	7nmbA_CROSSLINKS_7_NO_MSA_FDR5_AL=0.7919	7nmbA_CROSSLINKS_8_NO_MSA_FDR5_AL=0.7683	7nmbA_CROSSLINKS_9_NO_MSA_FDR5_AL=0.7775	7nmbA_NO_MSA_AF2=0.3881
7pppA_CROSSLINKS_0_NO_MSA_FDR5_AL=0.2109	7pppA_CROSSLINKS_1_NO_MSA_FDR5_AL=0.2060	7pppA_CROSSLINKS_2_NO_MSA_FDR5_AL=0.2049	7pppA_CROSSLINKS_3_NO_MSA_FDR5_AL=0.2067	7pppA_CROSSLINKS_4_NO_MSA_FDR5_AL=0.2051	7pppA_CROSSLINKS_5_NO_MSA_FDR5_AL=0.2060	7pppA_CROSSLINKS_6_NO_MSA_FDR5_AL=0.2434	7pppA_CROSSLINKS_7_NO_MSA_FDR5_AL=0.2062	7pppA_CROSSLINKS_8_NO_MSA_FDR5_AL=0.2054	7pppA_CROSSLINKS_9_NO_MSA_FDR5_AL=0.2049	7pppA_NO_MSA_AF2=0.4236
7prdA_CROSSLINKS_0_NO_MSA_FDR5_AL=0.6675	7prdA_CROSSLINKS_1_NO_MSA_FDR5_AL=0.6865	7prdA_CROSSLINKS_2_NO_MSA_FDR5_AL=0.7816	7prdA_CROSSLINKS_3_NO_MSA_FDR5_AL=0.7817	7prdA_CROSSLINKS_4_NO_MSA_FDR5_AL=0.6667	7prdA_CROSSLINKS_5_NO_MSA_FDR5_AL=0.7058	7prdA_CROSSLINKS_6_NO_MSA_FDR5_AL=0.7922	7prdA_CROSSLINKS_7_NO_MSA_FDR5_AL=0.7857	7prdA_CROSSLINKS_8_NO_MSA_FDR5_AL=0.5348	7prdA_CROSSLINKS_9_NO_MSA_FDR5_AL=0.5267	7prdA_NO_MSA_AF2=0.3411
7rwkA_CROSSLINKS_0_NO_MSA_FDR5_AL=0.5934	7rwkA_CROSSLINKS_1_NO_MSA_FDR5_AL=0.5699	7rwkA_CROSSLINKS_2_NO_MSA_FDR5_AL=0.5648	7rwkA_CROSSLINKS_3_NO_MSA_FDR5_AL=0.3557	7rwkA_CROSSLINKS_4_NO_MSA_FDR5_AL=0.5481	7rwkA_CROSSLINKS_5_NO_MSA_FDR5_AL=0.5690	7rwkA_CROSSLINKS_6_NO_MSA_FDR5_AL=0.6308	7rwkA_CROSSLINKS_7_NO_MSA_FDR5_AL=0.5806	7rwkA_CROSSLINKS_8_NO_MSA_FDR5_AL=0.5799	7rwkA_CROSSLINKS_9_NO_MSA_FDR5_AL=0.5846	7rwkA_NO_MSA_AF2=0.2333
7sirA_CROSSLINKS_0_NO_MSA_FDR5_AL=0.5881	7sirA_CROSSLINKS_1_NO_MSA_FDR5_AL=0.6877	7sirA_CROSSLINKS_2_NO_MSA_FDR5_AL=0.6639	7sirA_CROSSLINKS_3_NO_MSA_FDR5_AL=0.7199	7sirA_CROSSLINKS_4_NO_MSA_FDR5_AL=0.8381	7sirA_CROSSLINKS_5_NO_MSA_FDR5_AL=0.6776	7sirA_CROSSLINKS_6_NO_MSA_FDR5_AL=0.8094	7sirA_CROSSLINKS_7_NO_MSA_FDR5_AL=0.7458	7sirA_CROSSLINKS_8_NO_MSA_FDR5_AL=0.6290	7sirA_CROSSLINKS_9_NO_MSA_FDR5_AL=0.7321	7sirA_NO_MSA_AF2=0.3346

## Sheet: FDR Experiment
T1024_CROSSLINKS_0_FDR0_AL=0.9830	T1024_CROSSLINKS_1_FDR0_AL=0.9842	T1024_CROSSLINKS_2_FDR0_AL=0.9583	T1024_CROSSLINKS_3_FDR0_AL=0.9840	T1024_CROSSLINKS_4_FDR0_AL=0.9805	T1024_CROSSLINKS_5_FDR0_AL=0.9863	T1024_CROSSLINKS_6_FDR0_AL=0.9823	T1024_CROSSLINKS_7_FDR0_AL=0.9840	T1024_CROSSLINKS_8_FDR0_AL=0.9837	T1024_CROSSLINKS_9_FDR0_AL=0.9812	T1024_CROSSLINKS_0_FDR5_AL=0.9830	T1024_CROSSLINKS_1_FDR5_AL=0.9842	T1024_CROSSLINKS_2_FDR5_AL=0.9611	T1024_CROSSLINKS_3_FDR5_AL=0.9847	T1024_CROSSLINKS_4_FDR5_AL=0.9805	T1024_CROSSLINKS_5_FDR5_AL=0.9865	T1024_CROSSLINKS_6_FDR5_AL=0.9823	T1024_CROSSLINKS_7_FDR5_AL=0.9839	T1024_CROSSLINKS_8_FDR5_AL=0.9837	T1024_CROSSLINKS_9_FDR5_AL=0.9810	T1024_CROSSLINKS_0_FDR10_AL=0.9824	T1024_CROSSLINKS_1_FDR10_AL=0.9845	T1024_CROSSLINKS_2_FDR10_AL=0.9645	T1024_CROSSLINKS_3_FDR10_AL=0.9839	T1024_CROSSLINKS_4_FDR10_AL=0.9771	T1024_CROSSLINKS_5_FDR10_AL=0.9849	T1024_CROSSLINKS_6_FDR10_AL=0.9824	T1024_CROSSLINKS_7_FDR10_AL=0.9840	T1024_CROSSLINKS_8_FDR10_AL=0.9842	T1024_CROSSLINKS_9_FDR10_AL=0.9818	T1024_CROSSLINKS_0_FDR20_AL=0.9826	T1024_CROSSLINKS_1_FDR20_AL=0.9831	T1024_CROSSLINKS_2_FDR20_AL=0.9824	T1024_CROSSLINKS_3_FDR20_AL=0.9814	T1024_CROSSLINKS_4_FDR20_AL=0.8506	T1024_CROSSLINKS_5_FDR20_AL=0.9852	T1024_CROSSLINKS_6_FDR20_AL=0.9828	T1024_CROSSLINKS_7_FDR20_AL=0.9842	T1024_CROSSLINKS_8_FDR20_AL=0.9841	T1024_CROSSLINKS_9_FDR20_AL=0.9824	T1024_CROSSLINKS_0_FDR50_AL=0.9811	T1024_CROSSLINKS_1_FDR50_AL=0.9836	T1024_CROSSLINKS_2_FDR50_AL=0.9833	T1024_CROSSLINKS_3_FDR50_AL=0.9835	T1024_CROSSLINKS_4_FDR50_AL=0.7421	T1024_CROSSLINKS_5_FDR50_AL=0.9850	T1024_CROSSLINKS_6_FDR50_AL=0.7744	T1024_CROSSLINKS_7_FDR50_AL=0.9846	T1024_CROSSLINKS_8_FDR50_AL=0.9837	T1024_CROSSLINKS_9_FDR50_AL=0.9817
T1025_CROSSLINKS_0_FDR0_AL=0.9348	T1025_CROSSLINKS_1_FDR0_AL=0.9589	T1025_CROSSLINKS_2_FDR0_AL=0.9389	T1025_CROSSLINKS_3_FDR0_AL=0.9275	T1025_CROSSLINKS_4_FDR0_AL=0.9469	T1025_CROSSLINKS_5_FDR0_AL=0.9339	T1025_CROSSLINKS_6_FDR0_AL=0.9389	T1025_CROSSLINKS_7_FDR0_AL=0.9585	T1025_CROSSLINKS_8_FDR0_AL=0.9469	T1025_CROSSLINKS_9_FDR0_AL=0.9305	T1025_CROSSLINKS_0_FDR5_AL=0.9344	T1025_CROSSLINKS_1_FDR5_AL=0.9586	T1025_CROSSLINKS_2_FDR5_AL=0.9398	T1025_CROSSLINKS_3_FDR5_AL=0.9276	T1025_CROSSLINKS_4_FDR5_AL=0.9461	T1025_CROSSLINKS_5_FDR5_AL=0.9318	T1025_CROSSLINKS_6_FDR5_AL=0.9264	T1025_CROSSLINKS_7_FDR5_AL=0.9507	T1025_CROSSLINKS_8_FDR5_AL=0.9480	T1025_CROSSLINKS_9_FDR5_AL=0.9310	T1025_CROSSLINKS_0_FDR10_AL=0.9291	T1025_CROSSLINKS_1_FDR10_AL=0.9659	T1025_CROSSLINKS_2_FDR10_AL=0.9447	T1025_CROSSLINKS_3_FDR10_AL=0.9213	T1025_CROSSLINKS_4_FDR10_AL=0.9517	T1025_CROSSLINKS_5_FDR10_AL=0.9659	T1025_CROSSLINKS_6_FDR10_AL=0.9294	T1025_CROSSLINKS_7_FDR10_AL=0.9584	T1025_CROSSLINKS_8_FDR10_AL=0.9480	T1025_CROSSLINKS_9_FDR10_AL=0.9375	T1025_CROSSLINKS_0_FDR20_AL=0.9313	T1025_CROSSLINKS_1_FDR20_AL=0.9670	T1025_CROSSLINKS_2_FDR20_AL=0.9454	T1025_CROSSLINKS_3_FDR20_AL=0.9201	T1025_CROSSLINKS_4_FDR20_AL=0.9507	T1025_CROSSLINKS_5_FDR20_AL=0.9335	T1025_CROSSLINKS_6_FDR20_AL=0.9429	T1025_CROSSLINKS_7_FDR20_AL=0.9596	T1025_CROSSLINKS_8_FDR20_AL=0.9510	T1025_CROSSLINKS_9_FDR20_AL=0.9349	T1025_CROSSLINKS_0_FDR50_AL=0.9190	T1025_CROSSLINKS_1_FDR50_AL=0.9381	T1025_CROSSLINKS_2_FDR50_AL=0.9367	T1025_CROSSLINKS_3_FDR50_AL=0.9238	T1025_CROSSLINKS_4_FDR50_AL=0.9556	T1025_CROSSLINKS_5_FDR50_AL=0.9502	T1025_CROSSLINKS_6_FDR50_AL=0.9353	T1025_CROSSLINKS_7_FDR50_AL=0.9535	T1025_CROSSLINKS_8_FDR50_AL=0.9156	T1025_CROSSLINKS_9_FDR50_AL=0.9045
T1026_CROSSLINKS_0_FDR0_AL=0.9462	T1026_CROSSLINKS_1_FDR0_AL=0.9512	T1026_CROSSLINKS_2_FDR0_AL=0.9458	T1026_CROSSLINKS_3_FDR0_AL=0.9432	T1026_CROSSLINKS_4_FDR0_AL=0.9462	T1026_CROSSLINKS_5_FDR0_AL=0.9543	T1026_CROSSLINKS_6_FDR0_AL=0.9289	T1026_CROSSLINKS_7_FDR0_AL=0.9276	T1026_CROSSLINKS_8_FDR0_AL=0.9476	T1026_CROSSLINKS_9_FDR0_AL=0.9357	T1026_CROSSLINKS_0_FDR5_AL=0.9464	T1026_CROSSLINKS_1_FDR5_AL=0.9473	T1026_CROSSLINKS_2_FDR5_AL=0.9360	T1026_CROSSLINKS_3_FDR5_AL=0.9437	T1026_CROSSLINKS_4_FDR5_AL=0.9461	T1026_CROSSLINKS_5_FDR5_AL=0.9543	T1026_CROSSLINKS_6_FDR5_AL=0.9321	T1026_CROSSLINKS_7_FDR5_AL=0.9357	T1026_CROSSLINKS_8_FDR5_AL=0.9478	T1026_CROSSLINKS_9_FDR5_AL=0.9405	T1026_CROSSLINKS_0_FDR10_AL=0.9580	T1026_CROSSLINKS_1_FDR10_AL=0.9549	T1026_CROSSLINKS_2_FDR10_AL=0.9245	T1026_CROSSLINKS_3_FDR10_AL=0.9406	T1026_CROSSLINKS_4_FDR10_AL=0.9450	T1026_CROSSLINKS_5_FDR10_AL=0.8882	T1026_CROSSLINKS_6_FDR10_AL=0.9328	T1026_CROSSLINKS_7_FDR10_AL=0.9450	T1026_CROSSLINKS_8_FDR10_AL=0.9396	T1026_CROSSLINKS_9_FDR10_AL=0.9577	T1026_CROSSLINKS_0_FDR20_AL=0.9459	T1026_CROSSLINKS_1_FDR20_AL=0.9500	T1026_CROSSLINKS_2_FDR20_AL=0.9459	T1026_CROSSLINKS_3_FDR20_AL=0.9454	T1026_CROSSLINKS_4_FDR20_AL=0.9350	T1026_CROSSLINKS_5_FDR20_AL=0.8483	T1026_CROSSLINKS_6_FDR20_AL=0.9443	T1026_CROSSLINKS_7_FDR20_AL=0.9492	T1026_CROSSLINKS_8_FDR20_AL=0.9491	T1026_CROSSLINKS_9_FDR20_AL=0.9420	T1026_CROSSLINKS_0_FDR50_AL=0.9476	T1026_CROSSLINKS_1_FDR50_AL=0.9529	T1026_CROSSLINKS_2_FDR50_AL=0.9445	T1026_CROSSLINKS_3_FDR50_AL=0.9455	T1026_CROSSLINKS_4_FDR50_AL=0.9494	T1026_CROSSLINKS_5_FDR50_AL=0.8833	T1026_CROSSLINKS_6_FDR50_AL=0.9455	T1026_CROSSLINKS_7_FDR50_AL=0.9511	T1026_CROSSLINKS_8_FDR50_AL=0.9373	T1026_CROSSLINKS_9_FDR50_AL=0.9472
T1027_CROSSLINKS_0_FDR0_AL=0.5939	T1027_CROSSLINKS_1_FDR0_AL=0.5536	T1027_CROSSLINKS_2_FDR0_AL=0.5954	T1027_CROSSLINKS_3_FDR0_AL=0.6089	T1027_CROSSLINKS_4_FDR0_AL=0.5390	T1027_CROSSLINKS_5_FDR0_AL=0.5895	T1027_CROSSLINKS_6_FDR0_AL=0.6104	T1027_CROSSLINKS_7_FDR0_AL=0.5936	T1027_CROSSLINKS_8_FDR0_AL=0.5933	T1027_CROSSLINKS_9_FDR0_AL=0.5811	T1027_CROSSLINKS_0_FDR5_AL=0.5940	T1027_CROSSLINKS_1_FDR5_AL=0.5973	T1027_CROSSLINKS_2_FDR5_AL=0.5957	T1027_CROSSLINKS_3_FDR5_AL=0.6090	T1027_CROSSLINKS_4_FDR5_AL=0.5654	T1027_CROSSLINKS_5_FDR5_AL=0.5904	T1027_CROSSLINKS_6_FDR5_AL=0.6103	T1027_CROSSLINKS_7_FDR5_AL=0.5963	T1027_CROSSLINKS_8_FDR5_AL=0.5931	T1027_CROSSLINKS_9_FDR5_AL=0.5563	T1027_CROSSLINKS_0_FDR10_AL=0.5956	T1027_CROSSLINKS_1_FDR10_AL=0.5472	T1027_CROSSLINKS_2_FDR10_AL=0.5986	T1027_CROSSLINKS_3_FDR10_AL=0.6045	T1027_CROSSLINKS_4_FDR10_AL=0.5633	T1027_CROSSLINKS_5_FDR10_AL=0.6027	T1027_CROSSLINKS_6_FDR10_AL=0.6074	T1027_CROSSLINKS_7_FDR10_AL=0.5855	T1027_CROSSLINKS_8_FDR10_AL=0.6016	T1027_CROSSLINKS_9_FDR10_AL=0.5865	T1027_CROSSLINKS_0_FDR20_AL=0.5941	T1027_CROSSLINKS_1_FDR20_AL=0.6111	T1027_CROSSLINKS_2_FDR20_AL=0.6228	T1027_CROSSLINKS_3_FDR20_AL=0.6004	T1027_CROSSLINKS_4_FDR20_AL=0.5141	T1027_CROSSLINKS_5_FDR20_AL=0.5758	T1027_CROSSLINKS_6_FDR20_AL=0.6112	T1027_CROSSLINKS_7_FDR20_AL=0.5848	T1027_CROSSLINKS_8_FDR20_AL=0.6012	T1027_CROSSLINKS_9_FDR20_AL=0.5919	T1027_CROSSLINKS_0_FDR50_AL=0.5961	T1027_CROSSLINKS_1_FDR50_AL=0.5990	T1027_CROSSLINKS_2_FDR50_AL=0.6090	T1027_CROSSLINKS_3_FDR50_AL=0.5860	T1027_CROSSLINKS_4_FDR50_AL=0.4955	T1027_CROSSLINKS_5_FDR50_AL=0.6013	T1027_CROSSLINKS_6_FDR50_AL=0.5195	T1027_CROSSLINKS_7_FDR50_AL=0.5462	T1027_CROSSLINKS_8_FDR50_AL=0.5913	T1027_CROSSLINKS_9_FDR50_AL=0.5355
T1029_CROSSLINKS_0_FDR0_AL=0.4676	T1029_CROSSLINKS_1_FDR0_AL=0.4674	T1029_CROSSLINKS_2_FDR0_AL=0.4678	T1029_CROSSLINKS_3_FDR0_AL=0.4673	T1029_CROSSLINKS_4_FDR0_AL=0.4680	T1029_CROSSLINKS_5_FDR0_AL=0.4670	T1029_CROSSLINKS_6_FDR0_AL=0.4679	T1029_CROSSLINKS_7_FDR0_AL=0.4678	T1029_CROSSLINKS_8_FDR0_AL=0.4676	T1029_CROSSLINKS_9_FDR0_AL=0.4674	T1029_CROSSLINKS_0_FDR5_AL=0.4678	T1029_CROSSLINKS_1_FDR5_AL=0.4673	T1029_CROSSLINKS_2_FDR5_AL=0.4674	T1029_CROSSLINKS_3_FDR5_AL=0.4674	T1029_CROSSLINKS_4_FDR5_AL=0.4681	T1029_CROSSLINKS_5_FDR5_AL=0.4668	T1029_CROSSLINKS_6_FDR5_AL=0.4677	T1029_CROSSLINKS_7_FDR5_AL=0.4677	T1029_CROSSLINKS_8_FDR5_AL=0.4676	T1029_CROSSLINKS_9_FDR5_AL=0.4671	T1029_CROSSLINKS_0_FDR10_AL=0.4676	T1029_CROSSLINKS_1_FDR10_AL=0.4678	T1029_CROSSLINKS_2_FDR10_AL=0.4667	T1029_CROSSLINKS_3_FDR10_AL=0.4678	T1029_CROSSLINKS_4_FDR10_AL=0.4681	T1029_CROSSLINKS_5_FDR10_AL=0.4666	T1029_CROSSLINKS_6_FDR10_AL=0.4677	T1029_CROSSLINKS_7_FDR10_AL=0.4673	T1029_CROSSLINKS_8_FDR10_AL=0.4677	T1029_CROSSLINKS_9_FDR10_AL=0.4669	T1029_CROSSLINKS_0_FDR20_AL=0.4673	T1029_CROSSLINKS_1_FDR20_AL=0.4674	T1029_CROSSLINKS_2_FDR20_AL=0.4670	T1029_CROSSLINKS_3_FDR20_AL=0.4673	T1029_CROSSLINKS_4_FDR20_AL=0.4671	T1029_CROSSLINKS_5_FDR20_AL=0.4666	T1029_CROSSLINKS_6_FDR20_AL=0.4673	T1029_CROSSLINKS_7_FDR20_AL=0.4675	T1029_CROSSLINKS_8_FDR20_AL=0.4677	T1029_CROSSLINKS_9_FDR20_AL=0.4671	T1029_CROSSLINKS_0_FDR50_AL=0.4681	T1029_CROSSLINKS_1_FDR50_AL=0.4679	T1029_CROSSLINKS_2_FDR50_AL=0.4675	T1029_CROSSLINKS_3_FDR50_AL=0.4682	T1029_CROSSLINKS_4_FDR50_AL=0.4670	T1029_CROSSLINKS_5_FDR50_AL=0.4665	T1029_CROSSLINKS_6_FDR50_AL=0.4669	T1029_CROSSLINKS_7_FDR50_AL=0.4677	T1029_CROSSLINKS_8_FDR50_AL=0.4679	T1029_CROSSLINKS_9_FDR50_AL=0.4669
T1030_CROSSLINKS_0_FDR0_AL=0.7495	T1030_CROSSLINKS_1_FDR0_AL=0.7532	T1030_CROSSLINKS_2_FDR0_AL=0.7568	T1030_CROSSLINKS_3_FDR0_AL=0.8169	T1030_CROSSLINKS_4_FDR0_AL=0.7519	T1030_CROSSLINKS_5_FDR0_AL=0.7453	T1030_CROSSLINKS_6_FDR0_AL=0.7517	T1030_CROSSLINKS_7_FDR0_AL=0.7433	T1030_CROSSLINKS_8_FDR0_AL=0.7457	T1030_CROSSLINKS_9_FDR0_AL=0.7408	T1030_CROSSLINKS_0_FDR5_AL=0.7498	T1030_CROSSLINKS_1_FDR5_AL=0.7589	T1030_CROSSLINKS_2_FDR5_AL=0.7567	T1030_CROSSLINKS_3_FDR5_AL=0.8167	T1030_CROSSLINKS_4_FDR5_AL=0.7466	T1030_CROSSLINKS_5_FDR5_AL=0.7452	T1030_CROSSLINKS_6_FDR5_AL=0.7549	T1030_CROSSLINKS_7_FDR5_AL=0.7439	T1030_CROSSLINKS_8_FDR5_AL=0.7475	T1030_CROSSLINKS_9_FDR5_AL=0.7416	T1030_CROSSLINKS_0_FDR10_AL=0.7495	T1030_CROSSLINKS_1_FDR10_AL=0.7499	T1030_CROSSLINKS_2_FDR10_AL=0.7537	T1030_CROSSLINKS_3_FDR10_AL=0.8143	T1030_CROSSLINKS_4_FDR10_AL=0.7471	T1030_CROSSLINKS_5_FDR10_AL=0.7450	T1030_CROSSLINKS_6_FDR10_AL=0.7618	T1030_CROSSLINKS_7_FDR10_AL=0.7442	T1030_CROSSLINKS_8_FDR10_AL=0.7458	T1030_CROSSLINKS_9_FDR10_AL=0.7448	T1030_CROSSLINKS_0_FDR20_AL=0.7437	T1030_CROSSLINKS_1_FDR20_AL=0.7606	T1030_CROSSLINKS_2_FDR20_AL=0.7513	T1030_CROSSLINKS_3_FDR20_AL=0.8149	T1030_CROSSLINKS_4_FDR20_AL=0.7437	T1030_CROSSLINKS_5_FDR20_AL=0.7432	T1030_CROSSLINKS_6_FDR20_AL=0.7621	T1030_CROSSLINKS_7_FDR20_AL=0.7448	T1030_CROSSLINKS_8_FDR20_AL=0.7471	T1030_CROSSLINKS_9_FDR20_AL=0.7489	T1030_CROSSLINKS_0_FDR50_AL=0.7389	T1030_CROSSLINKS_1_FDR50_AL=0.7699	T1030_CROSSLINKS_2_FDR50_AL=0.7559	T1030_CROSSLINKS_3_FDR50_AL=0.8142	T1030_CROSSLINKS_4_FDR50_AL=0.7582	T1030_CROSSLINKS_5_FDR50_AL=0.7544	T1030_CROSSLINKS_6_FDR50_AL=0.7650	T1030_CROSSLINKS_7_FDR50_AL=0.7478	T1030_CROSSLINKS_8_FDR50_AL=0.7437	T1030_CROSSLINKS_9_FDR50_AL=0.7469
T1031_CROSSLINKS_0_FDR0_AL=0.5603	T1031_CROSSLINKS_1_FDR0_AL=0.6216	T1031_CROSSLINKS_2_FDR0_AL=0.5533	T1031_CROSSLINKS_3_FDR0_AL=0.6885	T1031_CROSSLINKS_4_FDR0_AL=0.2743	T1031_CROSSLINKS_5_FDR0_AL=0.6999	T1031_CROSSLINKS_6_FDR0_AL=0.4036	T1031_CROSSLINKS_7_FDR0_AL=0.5021	T1031_CROSSLINKS_8_FDR0_AL=0.6191	T1031_CROSSLINKS_9_FDR0_AL=0.6737	T1031_CROSSLINKS_0_FDR5_AL=0.5603	T1031_CROSSLINKS_1_FDR5_AL=0.6329	T1031_CROSSLINKS_2_FDR5_AL=0.5532	T1031_CROSSLINKS_3_FDR5_AL=0.6890	T1031_CROSSLINKS_4_FDR5_AL=0.2743	T1031_CROSSLINKS_5_FDR5_AL=0.6717	T1031_CROSSLINKS_6_FDR5_AL=0.4045	T1031_CROSSLINKS_7_FDR5_AL=0.5035	T1031_CROSSLINKS_8_FDR5_AL=0.6255	T1031_CROSSLINKS_9_FDR5_AL=0.6737	T1031_CROSSLINKS_0_FDR10_AL=0.6166	T1031_CROSSLINKS_1_FDR10_AL=0.6387	T1031_CROSSLINKS_2_FDR10_AL=0.6023	T1031_CROSSLINKS_3_FDR10_AL=0.7441	T1031_CROSSLINKS_4_FDR10_AL=0.2972	T1031_CROSSLINKS_5_FDR10_AL=0.3238	T1031_CROSSLINKS_6_FDR10_AL=0.4135	T1031_CROSSLINKS_7_FDR10_AL=0.5405	T1031_CROSSLINKS_8_FDR10_AL=0.6411	T1031_CROSSLINKS_9_FDR10_AL=0.8254	T1031_CROSSLINKS_0_FDR20_AL=0.3324	T1031_CROSSLINKS_1_FDR20_AL=0.5564	T1031_CROSSLINKS_2_FDR20_AL=0.5982	T1031_CROSSLINKS_3_FDR20_AL=0.4935	T1031_CROSSLINKS_4_FDR20_AL=0.2979	T1031_CROSSLINKS_5_FDR20_AL=0.7220	T1031_CROSSLINKS_6_FDR20_AL=0.3638	T1031_CROSSLINKS_7_FDR20_AL=0.7072	T1031_CROSSLINKS_8_FDR20_AL=0.7049	T1031_CROSSLINKS_9_FDR20_AL=0.6681	T1031_CROSSLINKS_0_FDR50_AL=0.5321	T1031_CROSSLINKS_1_FDR50_AL=0.6056	T1031_CROSSLINKS_2_FDR50_AL=0.3378	T1031_CROSSLINKS_3_FDR50_AL=0.4464	T1031_CROSSLINKS_4_FDR50_AL=0.2896	T1031_CROSSLINKS_5_FDR50_AL=0.3254	T1031_CROSSLINKS_6_FDR50_AL=0.3663	T1031_CROSSLINKS_7_FDR50_AL=0.5114	T1031_CROSSLINKS_8_FDR50_AL=0.2944	T1031_CROSSLINKS_9_FDR50_AL=0.3088
T1032_CROSSLINKS_0_FDR0_AL=0.6547	T1032_CROSSLINKS_1_FDR0_AL=0.5724	T1032_CROSSLINKS_2_FDR0_AL=0.7532	T1032_CROSSLINKS_3_FDR0_AL=0.7053	T1032_CROSSLINKS_4_FDR0_AL=0.7347	T1032_CROSSLINKS_5_FDR0_AL=0.7309	T1032_CROSSLINKS_6_FDR0_AL=0.7220	T1032_CROSSLINKS_7_FDR0_AL=0.6227	T1032_CROSSLINKS_8_FDR0_AL=0.4317	T1032_CROSSLINKS_9_FDR0_AL=0.3129	T1032_CROSSLINKS_0_FDR5_AL=0.6565	T1032_CROSSLINKS_1_FDR5_AL=0.5732	T1032_CROSSLINKS_2_FDR5_AL=0.7468	T1032_CROSSLINKS_3_FDR5_AL=0.6989	T1032_CROSSLINKS_4_FDR5_AL=0.7498	T1032_CROSSLINKS_5_FDR5_AL=0.6849	T1032_CROSSLINKS_6_FDR5_AL=0.7246	T1032_CROSSLINKS_7_FDR5_AL=0.3418	T1032_CROSSLINKS_8_FDR5_AL=0.6112	T1032_CROSSLINKS_9_FDR5_AL=0.6652	T1032_CROSSLINKS_0_FDR10_AL=0.6305	T1032_CROSSLINKS_1_FDR10_AL=0.6322	T1032_CROSSLINKS_2_FDR10_AL=0.7092	T1032_CROSSLINKS_3_FDR10_AL=0.7185	T1032_CROSSLINKS_4_FDR10_AL=0.7336	T1032_CROSSLINKS_5_FDR10_AL=0.7736	T1032_CROSSLINKS_6_FDR10_AL=0.5936	T1032_CROSSLINKS_7_FDR10_AL=0.3090	T1032_CROSSLINKS_8_FDR10_AL=0.4334	T1032_CROSSLINKS_9_FDR10_AL=0.4528	T1032_CROSSLINKS_0_FDR20_AL=0.6694	T1032_CROSSLINKS_1_FDR20_AL=0.6960	T1032_CROSSLINKS_2_FDR20_AL=0.7818	T1032_CROSSLINKS_3_FDR20_AL=0.6825	T1032_CROSSLINKS_4_FDR20_AL=0.3816	T1032_CROSSLINKS_5_FDR20_AL=0.6475	T1032_CROSSLINKS_6_FDR20_AL=0.6190	T1032_CROSSLINKS_7_FDR20_AL=0.3176	T1032_CROSSLINKS_8_FDR20_AL=0.4866	T1032_CROSSLINKS_9_FDR20_AL=0.4488	T1032_CROSSLINKS_0_FDR50_AL=0.5359	T1032_CROSSLINKS_1_FDR50_AL=0.4392	T1032_CROSSLINKS_2_FDR50_AL=0.7612	T1032_CROSSLINKS_3_FDR50_AL=0.7162	T1032_CROSSLINKS_4_FDR50_AL=0.2942	T1032_CROSSLINKS_5_FDR50_AL=0.6633	T1032_CROSSLINKS_6_FDR50_AL=0.6004	T1032_CROSSLINKS_7_FDR50_AL=0.4091	T1032_CROSSLINKS_8_FDR50_AL=0.4702	T1032_CROSSLINKS_9_FDR50_AL=0.3251
T1033_CROSSLINKS_0_FDR0_AL=0.4293	T1033_CROSSLINKS_1_FDR0_AL=0.4335	T1033_CROSSLINKS_2_FDR0_AL=0.4381	T1033_CROSSLINKS_3_FDR0_AL=0.4425	T1033_CROSSLINKS_4_FDR0_AL=0.4307	T1033_CROSSLINKS_5_FDR0_AL=0.4365	T1033_CROSSLINKS_6_FDR0_AL=0.2802	T1033_CROSSLINKS_7_FDR0_AL=0.4293	T1033_CROSSLINKS_8_FDR0_AL=0.2594	T1033_CROSSLINKS_9_FDR0_AL=0.2621	T1033_CROSSLINKS_0_FDR5_AL=0.4294	T1033_CROSSLINKS_1_FDR5_AL=0.4336	T1033_CROSSLINKS_2_FDR5_AL=0.4374	T1033_CROSSLINKS_3_FDR5_AL=0.4426	T1033_CROSSLINKS_4_FDR5_AL=0.4312	T1033_CROSSLINKS_5_FDR5_AL=0.4369	T1033_CROSSLINKS_6_FDR5_AL=0.2801	T1033_CROSSLINKS_7_FDR5_AL=0.4295	T1033_CROSSLINKS_8_FDR5_AL=0.2594	T1033_CROSSLINKS_9_FDR5_AL=0.2618	T1033_CROSSLINKS_0_FDR10_AL=0.4294	T1033_CROSSLINKS_1_FDR10_AL=0.4233	T1033_CROSSLINKS_2_FDR10_AL=0.4394	T1033_CROSSLINKS_3_FDR10_AL=0.4417	T1033_CROSSLINKS_4_FDR10_AL=0.4445	T1033_CROSSLINKS_5_FDR10_AL=0.5622	T1033_CROSSLINKS_6_FDR10_AL=0.2616	T1033_CROSSLINKS_7_FDR10_AL=0.4420	T1033_CROSSLINKS_8_FDR10_AL=0.2661	T1033_CROSSLINKS_9_FDR10_AL=0.3101	T1033_CROSSLINKS_0_FDR20_AL=0.4343	T1033_CROSSLINKS_1_FDR20_AL=0.3044	T1033_CROSSLINKS_2_FDR20_AL=0.7953	T1033_CROSSLINKS_3_FDR20_AL=0.3047	T1033_CROSSLINKS_4_FDR20_AL=0.4452	T1033_CROSSLINKS_5_FDR20_AL=0.7891	T1033_CROSSLINKS_6_FDR20_AL=0.2627	T1033_CROSSLINKS_7_FDR20_AL=0.4458	T1033_CROSSLINKS_8_FDR20_AL=0.8228	T1033_CROSSLINKS_9_FDR20_AL=0.2657	T1033_CROSSLINKS_0_FDR50_AL=0.4174	T1033_CROSSLINKS_1_FDR50_AL=0.5565	T1033_CROSSLINKS_2_FDR50_AL=0.8344	T1033_CROSSLINKS_3_FDR50_AL=0.4243	T1033_CROSSLINKS_4_FDR50_AL=0.4274	T1033_CROSSLINKS_5_FDR50_AL=0.6120	T1033_CROSSLINKS_6_FDR50_AL=0.2626	T1033_CROSSLINKS_7_FDR50_AL=0.2710	T1033_CROSSLINKS_8_FDR50_AL=0.4545	T1033_CROSSLINKS_9_FDR50_AL=0.4225
T1034_CROSSLINKS_0_FDR0_AL=0.9235	T1034_CROSSLINKS_1_FDR0_AL=0.9220	T1034_CROSSLINKS_2_FDR0_AL=0.9094	T1034_CROSSLINKS_3_FDR0_AL=0.9219	T1034_CROSSLINKS_4_FDR0_AL=0.9163	T1034_CROSSLINKS_5_FDR0_AL=0.9222	T1034_CROSSLINKS_6_FDR0_AL=0.9350	T1034_CROSSLINKS_7_FDR0_AL=0.9135	T1034_CROSSLINKS_8_FDR0_AL=0.9256	T1034_CROSSLINKS_9_FDR0_AL=0.9049	T1034_CROSSLINKS_0_FDR5_AL=0.9236	T1034_CROSSLINKS_1_FDR5_AL=0.8993	T1034_CROSSLINKS_2_FDR5_AL=0.9094	T1034_CROSSLINKS_3_FDR5_AL=0.9219	T1034_CROSSLINKS_4_FDR5_AL=0.9161	T1034_CROSSLINKS_5_FDR5_AL=0.9223	T1034_CROSSLINKS_6_FDR5_AL=0.9349	T1034_CROSSLINKS_7_FDR5_AL=0.9307	T1034_CROSSLINKS_8_FDR5_AL=0.9292	T1034_CROSSLINKS_9_FDR5_AL=0.9049	T1034_CROSSLINKS_0_FDR10_AL=0.9272	T1034_CROSSLINKS_1_FDR10_AL=0.9163	T1034_CROSSLINKS_2_FDR10_AL=0.9118	T1034_CROSSLINKS_3_FDR10_AL=0.9234	T1034_CROSSLINKS_4_FDR10_AL=0.9167	T1034_CROSSLINKS_5_FDR10_AL=0.9261	T1034_CROSSLINKS_6_FDR10_AL=0.9364	T1034_CROSSLINKS_7_FDR10_AL=0.9255	T1034_CROSSLINKS_8_FDR10_AL=0.9312	T1034_CROSSLINKS_9_FDR10_AL=0.9254	T1034_CROSSLINKS_0_FDR20_AL=0.9304	T1034_CROSSLINKS_1_FDR20_AL=0.9228	T1034_CROSSLINKS_2_FDR20_AL=0.9175	T1034_CROSSLINKS_3_FDR20_AL=0.9232	T1034_CROSSLINKS_4_FDR20_AL=0.9317	T1034_CROSSLINKS_5_FDR20_AL=0.9267	T1034_CROSSLINKS_6_FDR20_AL=0.9393	T1034_CROSSLINKS_7_FDR20_AL=0.9230	T1034_CROSSLINKS_8_FDR20_AL=0.9282	T1034_CROSSLINKS_9_FDR20_AL=0.9250	T1034_CROSSLINKS_0_FDR50_AL=0.9248	T1034_CROSSLINKS_1_FDR50_AL=0.9167	T1034_CROSSLINKS_2_FDR50_AL=0.9203	T1034_CROSSLINKS_3_FDR50_AL=0.9196	T1034_CROSSLINKS_4_FDR50_AL=0.9265	T1034_CROSSLINKS_5_FDR50_AL=0.9164	T1034_CROSSLINKS_6_FDR50_AL=0.9163	T1034_CROSSLINKS_7_FDR50_AL=0.9470	T1034_CROSSLINKS_8_FDR50_AL=0.9217	T1034_CROSSLINKS_9_FDR50_AL=0.9368
T1035_CROSSLINKS_0_FDR0_AL=0.8689	T1035_CROSSLINKS_1_FDR0_AL=0.8775	T1035_CROSSLINKS_2_FDR0_AL=0.8610	T1035_CROSSLINKS_3_FDR0_AL=0.8605	T1035_CROSSLINKS_4_FDR0_AL=0.8650	T1035_CROSSLINKS_5_FDR0_AL=0.8710	T1035_CROSSLINKS_6_FDR0_AL=0.8601	T1035_CROSSLINKS_7_FDR0_AL=0.8515	T1035_CROSSLINKS_8_FDR0_AL=0.8633	T1035_CROSSLINKS_9_FDR0_AL=0.8629	T1035_CROSSLINKS_0_FDR5_AL=0.8690	T1035_CROSSLINKS_1_FDR5_AL=0.8775	T1035_CROSSLINKS_2_FDR5_AL=0.8611	T1035_CROSSLINKS_3_FDR5_AL=0.8605	T1035_CROSSLINKS_4_FDR5_AL=0.8649	T1035_CROSSLINKS_5_FDR5_AL=0.8712	T1035_CROSSLINKS_6_FDR5_AL=0.8605	T1035_CROSSLINKS_7_FDR5_AL=0.8514	T1035_CROSSLINKS_8_FDR5_AL=0.8634	T1035_CROSSLINKS_9_FDR5_AL=0.8630	T1035_CROSSLINKS_0_FDR10_AL=0.8690	T1035_CROSSLINKS_1_FDR10_AL=0.8757	T1035_CROSSLINKS_2_FDR10_AL=0.8573	T1035_CROSSLINKS_3_FDR10_AL=0.8571	T1035_CROSSLINKS_4_FDR10_AL=0.8633	T1035_CROSSLINKS_5_FDR10_AL=0.8699	T1035_CROSSLINKS_6_FDR10_AL=0.8659	T1035_CROSSLINKS_7_FDR10_AL=0.8524	T1035_CROSSLINKS_8_FDR10_AL=0.8665	T1035_CROSSLINKS_9_FDR10_AL=0.8616	T1035_CROSSLINKS_0_FDR20_AL=0.8745	T1035_CROSSLINKS_1_FDR20_AL=0.8756	T1035_CROSSLINKS_2_FDR20_AL=0.8629	T1035_CROSSLINKS_3_FDR20_AL=0.8549	T1035_CROSSLINKS_4_FDR20_AL=0.8663	T1035_CROSSLINKS_5_FDR20_AL=0.8735	T1035_CROSSLINKS_6_FDR20_AL=0.8660	T1035_CROSSLINKS_7_FDR20_AL=0.8498	T1035_CROSSLINKS_8_FDR20_AL=0.8666	T1035_CROSSLINKS_9_FDR20_AL=0.8660	T1035_CROSSLINKS_0_FDR50_AL=0.8752	T1035_CROSSLINKS_1_FDR50_AL=0.8755	T1035_CROSSLINKS_2_FDR50_AL=0.8335	T1035_CROSSLINKS_3_FDR50_AL=0.8396	T1035_CROSSLINKS_4_FDR50_AL=0.8698	T1035_CROSSLINKS_5_FDR50_AL=0.8720	T1035_CROSSLINKS_6_FDR50_AL=0.8670	T1035_CROSSLINKS_7_FDR50_AL=0.8318	T1035_CROSSLINKS_8_FDR50_AL=0.8686	T1035_CROSSLINKS_9_FDR50_AL=0.8626
T1036s1_CROSSLINKS_0_FDR0_AL=0.5154	T1036s1_CROSSLINKS_1_FDR0_AL=0.3924	T1036s1_CROSSLINKS_2_FDR0_AL=0.4896	T1036s1_CROSSLINKS_3_FDR0_AL=0.3846	T1036s1_CROSSLINKS_4_FDR0_AL=0.5674	T1036s1_CROSSLINKS_5_FDR0_AL=0.4269	T1036s1_CROSSLINKS_6_FDR0_AL=0.4069	T1036s1_CROSSLINKS_7_FDR0_AL=0.4597	T1036s1_CROSSLINKS_8_FDR0_AL=0.4267	T1036s1_CROSSLINKS_9_FDR0_AL=0.4463	T1036s1_CROSSLINKS_0_FDR5_AL=0.5200	T1036s1_CROSSLINKS_1_FDR5_AL=0.3939	T1036s1_CROSSLINKS_2_FDR5_AL=0.5558	T1036s1_CROSSLINKS_3_FDR5_AL=0.3863	T1036s1_CROSSLINKS_4_FDR5_AL=0.5670	T1036s1_CROSSLINKS_5_FDR5_AL=0.4254	T1036s1_CROSSLINKS_6_FDR5_AL=0.4130	T1036s1_CROSSLINKS_7_FDR5_AL=0.4593	T1036s1_CROSSLINKS_8_FDR5_AL=0.4260	T1036s1_CROSSLINKS_9_FDR5_AL=0.4450	T1036s1_CROSSLINKS_0_FDR10_AL=0.4932	T1036s1_CROSSLINKS_1_FDR10_AL=0.3779	T1036s1_CROSSLINKS_2_FDR10_AL=0.4668	T1036s1_CROSSLINKS_3_FDR10_AL=0.4401	T1036s1_CROSSLINKS_4_FDR10_AL=0.6082	T1036s1_CROSSLINKS_5_FDR10_AL=0.4232	T1036s1_CROSSLINKS_6_FDR10_AL=0.4032	T1036s1_CROSSLINKS_7_FDR10_AL=0.4474	T1036s1_CROSSLINKS_8_FDR10_AL=0.4312	T1036s1_CROSSLINKS_9_FDR10_AL=0.4455	T1036s1_CROSSLINKS_0_FDR20_AL=0.3938	T1036s1_CROSSLINKS_1_FDR20_AL=0.4449	T1036s1_CROSSLINKS_2_FDR20_AL=0.4907	T1036s1_CROSSLINKS_3_FDR20_AL=0.4464	T1036s1_CROSSLINKS_4_FDR20_AL=0.5994	T1036s1_CROSSLINKS_5_FDR20_AL=0.4228	T1036s1_CROSSLINKS_6_FDR20_AL=0.4366	T1036s1_CROSSLINKS_7_FDR20_AL=0.4488	T1036s1_CROSSLINKS_8_FDR20_AL=0.4440	T1036s1_CROSSLINKS_9_FDR20_AL=0.4593	T1036s1_CROSSLINKS_0_FDR50_AL=0.4246	T1036s1_CROSSLINKS_1_FDR50_AL=0.3728	T1036s1_CROSSLINKS_2_FDR50_AL=0.3554	T1036s1_CROSSLINKS_3_FDR50_AL=0.3974	T1036s1_CROSSLINKS_4_FDR50_AL=0.3769	T1036s1_CROSSLINKS_5_FDR50_AL=0.4202	T1036s1_CROSSLINKS_6_FDR50_AL=0.4031	T1036s1_CROSSLINKS_7_FDR50_AL=0.4264	T1036s1_CROSSLINKS_8_FDR50_AL=0.3905	T1036s1_CROSSLINKS_9_FDR50_AL=0.4503
T1037_CROSSLINKS_0_FDR0_AL=0.7551	T1037_CROSSLINKS_1_FDR0_AL=0.8265	T1037_CROSSLINKS_2_FDR0_AL=0.8724	T1037_CROSSLINKS_3_FDR0_AL=0.7947	T1037_CROSSLINKS_4_FDR0_AL=0.8340	T1037_CROSSLINKS_5_FDR0_AL=0.7801	T1037_CROSSLINKS_6_FDR0_AL=0.7356	T1037_CROSSLINKS_7_FDR0_AL=0.7617	T1037_CROSSLINKS_8_FDR0_AL=0.8242	T1037_CROSSLINKS_9_FDR0_AL=0.8183	T1037_CROSSLINKS_0_FDR5_AL=0.7709	T1037_CROSSLINKS_1_FDR5_AL=0.8246	T1037_CROSSLINKS_2_FDR5_AL=0.8725	T1037_CROSSLINKS_3_FDR5_AL=0.7789	T1037_CROSSLINKS_4_FDR5_AL=0.8375	T1037_CROSSLINKS_5_FDR5_AL=0.7967	T1037_CROSSLINKS_6_FDR5_AL=0.7361	T1037_CROSSLINKS_7_FDR5_AL=0.8546	T1037_CROSSLINKS_8_FDR5_AL=0.8249	T1037_CROSSLINKS_9_FDR5_AL=0.8233	T1037_CROSSLINKS_0_FDR10_AL=0.7550	T1037_CROSSLINKS_1_FDR10_AL=0.8235	T1037_CROSSLINKS_2_FDR10_AL=0.8591	T1037_CROSSLINKS_3_FDR10_AL=0.7919	T1037_CROSSLINKS_4_FDR10_AL=0.8485	T1037_CROSSLINKS_5_FDR10_AL=0.7898	T1037_CROSSLINKS_6_FDR10_AL=0.8117	T1037_CROSSLINKS_7_FDR10_AL=0.7530	T1037_CROSSLINKS_8_FDR10_AL=0.7939	T1037_CROSSLINKS_9_FDR10_AL=0.8206	T1037_CROSSLINKS_0_FDR20_AL=0.7707	T1037_CROSSLINKS_1_FDR20_AL=0.8473	T1037_CROSSLINKS_2_FDR20_AL=0.8671	T1037_CROSSLINKS_3_FDR20_AL=0.8097	T1037_CROSSLINKS_4_FDR20_AL=0.7865	T1037_CROSSLINKS_5_FDR20_AL=0.7805	T1037_CROSSLINKS_6_FDR20_AL=0.7416	T1037_CROSSLINKS_7_FDR20_AL=0.7529	T1037_CROSSLINKS_8_FDR20_AL=0.8357	T1037_CROSSLINKS_9_FDR20_AL=0.8256	T1037_CROSSLINKS_0_FDR50_AL=0.7471	T1037_CROSSLINKS_1_FDR50_AL=0.8562	T1037_CROSSLINKS_2_FDR50_AL=0.7939	T1037_CROSSLINKS_3_FDR50_AL=0.8377	T1037_CROSSLINKS_4_FDR50_AL=0.7748	T1037_CROSSLINKS_5_FDR50_AL=0.7909	T1037_CROSSLINKS_6_FDR50_AL=0.7503	T1037_CROSSLINKS_7_FDR50_AL=0.7784	T1037_CROSSLINKS_8_FDR50_AL=0.7885	T1037_CROSSLINKS_9_FDR50_AL=0.7348
T1038_CROSSLINKS_0_FDR0_AL=0.3542	T1038_CROSSLINKS_1_FDR0_AL=0.3269	T1038_CROSSLINKS_2_FDR0_AL=0.3642	T1038_CROSSLINKS_3_FDR0_AL=0.3281	T1038_CROSSLINKS_4_FDR0_AL=0.3379	T1038_CROSSLINKS_5_FDR0_AL=0.3279	T1038_CROSSLINKS_6_FDR0_AL=0.3391	T1038_CROSSLINKS_7_FDR0_AL=0.3379	T1038_CROSSLINKS_8_FDR0_AL=0.4198	T1038_CROSSLINKS_9_FDR0_AL=0.3689	T1038_CROSSLINKS_0_FDR5_AL=0.3424	T1038_CROSSLINKS_1_FDR5_AL=0.3256	T1038_CROSSLINKS_2_FDR5_AL=0.3597	T1038_CROSSLINKS_3_FDR5_AL=0.3284	T1038_CROSSLINKS_4_FDR5_AL=0.3462	T1038_CROSSLINKS_5_FDR5_AL=0.3288	T1038_CROSSLINKS_6_FDR5_AL=0.3527	T1038_CROSSLINKS_7_FDR5_AL=0.3375	T1038_CROSSLINKS_8_FDR5_AL=0.3467	T1038_CROSSLINKS_9_FDR5_AL=0.3572	T1038_CROSSLINKS_0_FDR10_AL=0.3262	T1038_CROSSLINKS_1_FDR10_AL=0.5040	T1038_CROSSLINKS_2_FDR10_AL=0.3358	T1038_CROSSLINKS_3_FDR10_AL=0.3350	T1038_CROSSLINKS_4_FDR10_AL=0.3465	T1038_CROSSLINKS_5_FDR10_AL=0.3935	T1038_CROSSLINKS_6_FDR10_AL=0.3351	T1038_CROSSLINKS_7_FDR10_AL=0.3367	T1038_CROSSLINKS_8_FDR10_AL=0.4567	T1038_CROSSLINKS_9_FDR10_AL=0.3273	T1038_CROSSLINKS_0_FDR20_AL=0.3276	T1038_CROSSLINKS_1_FDR20_AL=0.4851	T1038_CROSSLINKS_2_FDR20_AL=0.3738	T1038_CROSSLINKS_3_FDR20_AL=0.3336	T1038_CROSSLINKS_4_FDR20_AL=0.3434	T1038_CROSSLINKS_5_FDR20_AL=0.3826	T1038_CROSSLINKS_6_FDR20_AL=0.3356	T1038_CROSSLINKS_7_FDR20_AL=0.3367	T1038_CROSSLINKS_8_FDR20_AL=0.4154	T1038_CROSSLINKS_9_FDR20_AL=0.3678	T1038_CROSSLINKS_0_FDR50_AL=0.3267	T1038_CROSSLINKS_1_FDR50_AL=0.5753	T1038_CROSSLINKS_2_FDR50_AL=0.3434	T1038_CROSSLINKS_3_FDR50_AL=0.3302	T1038_CROSSLINKS_4_FDR50_AL=0.3391	T1038_CROSSLINKS_5_FDR50_AL=0.3530	T1038_CROSSLINKS_6_FDR50_AL=0.3358	T1038_CROSSLINKS_7_FDR50_AL=0.3977	T1038_CROSSLINKS_8_FDR50_AL=0.3221	T1038_CROSSLINKS_9_FDR50_AL=0.3600
T1039_CROSSLINKS_0_FDR0_AL=0.9095	T1039_CROSSLINKS_1_FDR0_AL=0.8659	T1039_CROSSLINKS_2_FDR0_AL=0.8960	T1039_CROSSLINKS_3_FDR0_AL=0.7816	T1039_CROSSLINKS_4_FDR0_AL=0.8600	T1039_CROSSLINKS_5_FDR0_AL=0.8397	T1039_CROSSLINKS_6_FDR0_AL=0.8673	T1039_CROSSLINKS_7_FDR0_AL=0.7865	T1039_CROSSLINKS_8_FDR0_AL=0.8148	T1039_CROSSLINKS_9_FDR0_AL=0.8472	T1039_CROSSLINKS_0_FDR5_AL=0.9090	T1039_CROSSLINKS_1_FDR5_AL=0.8660	T1039_CROSSLINKS_2_FDR5_AL=0.8961	T1039_CROSSLINKS_3_FDR5_AL=0.7811	T1039_CROSSLINKS_4_FDR5_AL=0.8629	T1039_CROSSLINKS_5_FDR5_AL=0.8399	T1039_CROSSLINKS_6_FDR5_AL=0.8672	T1039_CROSSLINKS_7_FDR5_AL=0.7790	T1039_CROSSLINKS_8_FDR5_AL=0.8152	T1039_CROSSLINKS_9_FDR5_AL=0.8475	T1039_CROSSLINKS_0_FDR10_AL=0.9225	T1039_CROSSLINKS_1_FDR10_AL=0.8654	T1039_CROSSLINKS_2_FDR10_AL=0.9275	T1039_CROSSLINKS_3_FDR10_AL=0.8616	T1039_CROSSLINKS_4_FDR10_AL=0.8561	T1039_CROSSLINKS_5_FDR10_AL=0.8381	T1039_CROSSLINKS_6_FDR10_AL=0.8671	T1039_CROSSLINKS_7_FDR10_AL=0.8680	T1039_CROSSLINKS_8_FDR10_AL=0.8406	T1039_CROSSLINKS_9_FDR10_AL=0.8610	T1039_CROSSLINKS_0_FDR20_AL=0.9191	T1039_CROSSLINKS_1_FDR20_AL=0.8604	T1039_CROSSLINKS_2_FDR20_AL=0.9287	T1039_CROSSLINKS_3_FDR20_AL=0.8640	T1039_CROSSLINKS_4_FDR20_AL=0.8574	T1039_CROSSLINKS_5_FDR20_AL=0.8651	T1039_CROSSLINKS_6_FDR20_AL=0.8631	T1039_CROSSLINKS_7_FDR20_AL=0.8673	T1039_CROSSLINKS_8_FDR20_AL=0.9434	T1039_CROSSLINKS_9_FDR20_AL=0.8562	T1039_CROSSLINKS_0_FDR50_AL=0.9274	T1039_CROSSLINKS_1_FDR50_AL=0.8830	T1039_CROSSLINKS_2_FDR50_AL=0.9329	T1039_CROSSLINKS_3_FDR50_AL=0.7989	T1039_CROSSLINKS_4_FDR50_AL=0.8580	T1039_CROSSLINKS_5_FDR50_AL=0.8444	T1039_CROSSLINKS_6_FDR50_AL=0.8551	T1039_CROSSLINKS_7_FDR50_AL=0.8259	T1039_CROSSLINKS_8_FDR50_AL=0.9167	T1039_CROSSLINKS_9_FDR50_AL=0.8707
T1040_CROSSLINKS_0_FDR0_AL=0.5637	T1040_CROSSLINKS_1_FDR0_AL=0.5553	T1040_CROSSLINKS_2_FDR0_AL=0.5051	T1040_CROSSLINKS_3_FDR0_AL=0.5500	T1040_CROSSLINKS_4_FDR0_AL=0.5813	T1040_CROSSLINKS_5_FDR0_AL=0.5595	T1040_CROSSLINKS_6_FDR0_AL=0.4585	T1040_CROSSLINKS_7_FDR0_AL=0.4875	T1040_CROSSLINKS_8_FDR0_AL=0.5578	T1040_CROSSLINKS_9_FDR0_AL=0.5676	T1040_CROSSLINKS_0_FDR5_AL=0.5596	T1040_CROSSLINKS_1_FDR5_AL=0.5611	T1040_CROSSLINKS_2_FDR5_AL=0.5186	T1040_CROSSLINKS_3_FDR5_AL=0.5501	T1040_CROSSLINKS_4_FDR5_AL=0.5822	T1040_CROSSLINKS_5_FDR5_AL=0.5596	T1040_CROSSLINKS_6_FDR5_AL=0.4592	T1040_CROSSLINKS_7_FDR5_AL=0.4872	T1040_CROSSLINKS_8_FDR5_AL=0.5586	T1040_CROSSLINKS_9_FDR5_AL=0.5676	T1040_CROSSLINKS_0_FDR10_AL=0.5427	T1040_CROSSLINKS_1_FDR10_AL=0.5587	T1040_CROSSLINKS_2_FDR10_AL=0.5604	T1040_CROSSLINKS_3_FDR10_AL=0.5495	T1040_CROSSLINKS_4_FDR10_AL=0.5725	T1040_CROSSLINKS_5_FDR10_AL=0.5530	T1040_CROSSLINKS_6_FDR10_AL=0.4450	T1040_CROSSLINKS_7_FDR10_AL=0.5022	T1040_CROSSLINKS_8_FDR10_AL=0.5548	T1040_CROSSLINKS_9_FDR10_AL=0.5721	T1040_CROSSLINKS_0_FDR20_AL=0.5654	T1040_CROSSLINKS_1_FDR20_AL=0.5532	T1040_CROSSLINKS_2_FDR20_AL=0.5619	T1040_CROSSLINKS_3_FDR20_AL=0.5516	T1040_CROSSLINKS_4_FDR20_AL=0.5804	T1040_CROSSLINKS_5_FDR20_AL=0.5510	T1040_CROSSLINKS_6_FDR20_AL=0.4402	T1040_CROSSLINKS_7_FDR20_AL=0.4997	T1040_CROSSLINKS_8_FDR20_AL=0.5568	T1040_CROSSLINKS_9_FDR20_AL=0.5622	T1040_CROSSLINKS_0_FDR50_AL=0.5652	T1040_CROSSLINKS_1_FDR50_AL=0.4463	T1040_CROSSLINKS_2_FDR50_AL=0.5595	T1040_CROSSLINKS_3_FDR50_AL=0.5505	T1040_CROSSLINKS_4_FDR50_AL=0.5749	T1040_CROSSLINKS_5_FDR50_AL=0.5507	T1040_CROSSLINKS_6_FDR50_AL=0.4369	T1040_CROSSLINKS_7_FDR50_AL=0.5014	T1040_CROSSLINKS_8_FDR50_AL=0.5548	T1040_CROSSLINKS_9_FDR50_AL=0.5591
T1041_CROSSLINKS_0_FDR0_AL=0.6162	T1041_CROSSLINKS_1_FDR0_AL=0.6295	T1041_CROSSLINKS_2_FDR0_AL=0.6034	T1041_CROSSLINKS_3_FDR0_AL=0.6128	T1041_CROSSLINKS_4_FDR0_AL=0.6139	T1041_CROSSLINKS_5_FDR0_AL=0.6357	T1041_CROSSLINKS_6_FDR0_AL=0.5153	T1041_CROSSLINKS_7_FDR0_AL=0.5684	T1041_CROSSLINKS_8_FDR0_AL=0.5285	T1041_CROSSLINKS_9_FDR0_AL=0.6011	T1041_CROSSLINKS_0_FDR5_AL=0.6128	T1041_CROSSLINKS_1_FDR5_AL=0.6231	T1041_CROSSLINKS_2_FDR5_AL=0.5923	T1041_CROSSLINKS_3_FDR5_AL=0.5989	T1041_CROSSLINKS_4_FDR5_AL=0.6133	T1041_CROSSLINKS_5_FDR5_AL=0.6368	T1041_CROSSLINKS_6_FDR5_AL=0.5353	T1041_CROSSLINKS_7_FDR5_AL=0.5698	T1041_CROSSLINKS_8_FDR5_AL=0.5158	T1041_CROSSLINKS_9_FDR5_AL=0.5812	T1041_CROSSLINKS_0_FDR10_AL=0.6162	T1041_CROSSLINKS_1_FDR10_AL=0.6781	T1041_CROSSLINKS_2_FDR10_AL=0.5635	T1041_CROSSLINKS_3_FDR10_AL=0.6625	T1041_CROSSLINKS_4_FDR10_AL=0.5991	T1041_CROSSLINKS_5_FDR10_AL=0.6119	T1041_CROSSLINKS_6_FDR10_AL=0.6192	T1041_CROSSLINKS_7_FDR10_AL=0.5731	T1041_CROSSLINKS_8_FDR10_AL=0.5139	T1041_CROSSLINKS_9_FDR10_AL=0.6180	T1041_CROSSLINKS_0_FDR20_AL=0.6122	T1041_CROSSLINKS_1_FDR20_AL=0.6964	T1041_CROSSLINKS_2_FDR20_AL=0.7356	T1041_CROSSLINKS_3_FDR20_AL=0.6253	T1041_CROSSLINKS_4_FDR20_AL=0.8099	T1041_CROSSLINKS_5_FDR20_AL=0.6137	T1041_CROSSLINKS_6_FDR20_AL=0.6772	T1041_CROSSLINKS_7_FDR20_AL=0.5529	T1041_CROSSLINKS_8_FDR20_AL=0.5277	T1041_CROSSLINKS_9_FDR20_AL=0.5930	T1041_CROSSLINKS_0_FDR50_AL=0.6071	T1041_CROSSLINKS_1_FDR50_AL=0.6326	T1041_CROSSLINKS_2_FDR50_AL=0.6351	T1041_CROSSLINKS_3_FDR50_AL=0.6459	T1041_CROSSLINKS_4_FDR50_AL=0.5968	T1041_CROSSLINKS_5_FDR50_AL=0.5526	T1041_CROSSLINKS_6_FDR50_AL=0.4314	T1041_CROSSLINKS_7_FDR50_AL=0.5717	T1041_CROSSLINKS_8_FDR50_AL=0.5402	T1041_CROSSLINKS_9_FDR50_AL=0.6055
T1042_CROSSLINKS_0_FDR0_AL=0.5907	T1042_CROSSLINKS_1_FDR0_AL=0.6549	T1042_CROSSLINKS_2_FDR0_AL=0.7161	T1042_CROSSLINKS_3_FDR0_AL=0.7036	T1042_CROSSLINKS_4_FDR0_AL=0.7438	T1042_CROSSLINKS_5_FDR0_AL=0.6594	T1042_CROSSLINKS_6_FDR0_AL=0.7022	T1042_CROSSLINKS_7_FDR0_AL=0.7369	T1042_CROSSLINKS_8_FDR0_AL=0.7366	T1042_CROSSLINKS_9_FDR0_AL=0.6767	T1042_CROSSLINKS_0_FDR5_AL=0.5901	T1042_CROSSLINKS_1_FDR5_AL=0.7157	T1042_CROSSLINKS_2_FDR5_AL=0.7249	T1042_CROSSLINKS_3_FDR5_AL=0.6947	T1042_CROSSLINKS_4_FDR5_AL=0.7444	T1042_CROSSLINKS_5_FDR5_AL=0.6647	T1042_CROSSLINKS_6_FDR5_AL=0.7033	T1042_CROSSLINKS_7_FDR5_AL=0.7066	T1042_CROSSLINKS_8_FDR5_AL=0.7408	T1042_CROSSLINKS_9_FDR5_AL=0.6775	T1042_CROSSLINKS_0_FDR10_AL=0.6471	T1042_CROSSLINKS_1_FDR10_AL=0.6929	T1042_CROSSLINKS_2_FDR10_AL=0.7259	T1042_CROSSLINKS_3_FDR10_AL=0.5940	T1042_CROSSLINKS_4_FDR10_AL=0.7240	T1042_CROSSLINKS_5_FDR10_AL=0.6872	T1042_CROSSLINKS_6_FDR10_AL=0.7042	T1042_CROSSLINKS_7_FDR10_AL=0.7217	T1042_CROSSLINKS_8_FDR10_AL=0.7515	T1042_CROSSLINKS_9_FDR10_AL=0.7111	T1042_CROSSLINKS_0_FDR20_AL=0.6405	T1042_CROSSLINKS_1_FDR20_AL=0.6197	T1042_CROSSLINKS_2_FDR20_AL=0.7065	T1042_CROSSLINKS_3_FDR20_AL=0.6721	T1042_CROSSLINKS_4_FDR20_AL=0.6738	T1042_CROSSLINKS_5_FDR20_AL=0.6781	T1042_CROSSLINKS_6_FDR20_AL=0.6563	T1042_CROSSLINKS_7_FDR20_AL=0.7624	T1042_CROSSLINKS_8_FDR20_AL=0.7193	T1042_CROSSLINKS_9_FDR20_AL=0.7290	T1042_CROSSLINKS_0_FDR50_AL=0.5871	T1042_CROSSLINKS_1_FDR50_AL=0.7209	T1042_CROSSLINKS_2_FDR50_AL=0.6631	T1042_CROSSLINKS_3_FDR50_AL=0.6131	T1042_CROSSLINKS_4_FDR50_AL=0.7153	T1042_CROSSLINKS_5_FDR50_AL=0.6563	T1042_CROSSLINKS_6_FDR50_AL=0.5330	T1042_CROSSLINKS_7_FDR50_AL=0.6399	T1042_CROSSLINKS_8_FDR50_AL=0.6924	T1042_CROSSLINKS_9_FDR50_AL=0.7107
T1043_CROSSLINKS_0_FDR0_AL=0.2241	T1043_CROSSLINKS_1_FDR0_AL=0.6331	T1043_CROSSLINKS_2_FDR0_AL=0.2659	T1043_CROSSLINKS_3_FDR0_AL=0.3032	T1043_CROSSLINKS_4_FDR0_AL=0.2414	T1043_CROSSLINKS_5_FDR0_AL=0.3477	T1043_CROSSLINKS_6_FDR0_AL=0.3331	T1043_CROSSLINKS_7_FDR0_AL=0.3703	T1043_CROSSLINKS_8_FDR0_AL=0.3181	T1043_CROSSLINKS_9_FDR0_AL=0.2363	T1043_CROSSLINKS_0_FDR5_AL=0.2234	T1043_CROSSLINKS_1_FDR5_AL=0.6001	T1043_CROSSLINKS_2_FDR5_AL=0.2924	T1043_CROSSLINKS_3_FDR5_AL=0.2996	T1043_CROSSLINKS_4_FDR5_AL=0.2609	T1043_CROSSLINKS_5_FDR5_AL=0.3392	T1043_CROSSLINKS_6_FDR5_AL=0.3312	T1043_CROSSLINKS_7_FDR5_AL=0.2663	T1043_CROSSLINKS_8_FDR5_AL=0.3161	T1043_CROSSLINKS_9_FDR5_AL=0.2943	T1043_CROSSLINKS_0_FDR10_AL=0.2325	T1043_CROSSLINKS_1_FDR10_AL=0.3505	T1043_CROSSLINKS_2_FDR10_AL=0.3223	T1043_CROSSLINKS_3_FDR10_AL=0.3224	T1043_CROSSLINKS_4_FDR10_AL=0.2499	T1043_CROSSLINKS_5_FDR10_AL=0.3723	T1043_CROSSLINKS_6_FDR10_AL=0.3498	T1043_CROSSLINKS_7_FDR10_AL=0.4425	T1043_CROSSLINKS_8_FDR10_AL=0.4608	T1043_CROSSLINKS_9_FDR10_AL=0.2323	T1043_CROSSLINKS_0_FDR20_AL=0.2219	T1043_CROSSLINKS_1_FDR20_AL=0.5895	T1043_CROSSLINKS_2_FDR20_AL=0.2644	T1043_CROSSLINKS_3_FDR20_AL=0.3138	T1043_CROSSLINKS_4_FDR20_AL=0.3155	T1043_CROSSLINKS_5_FDR20_AL=0.2604	T1043_CROSSLINKS_6_FDR20_AL=0.3166	T1043_CROSSLINKS_7_FDR20_AL=0.2920	T1043_CROSSLINKS_8_FDR20_AL=0.4448	T1043_CROSSLINKS_9_FDR20_AL=0.2726	T1043_CROSSLINKS_0_FDR50_AL=0.2471	T1043_CROSSLINKS_1_FDR50_AL=0.2912	T1043_CROSSLINKS_2_FDR50_AL=0.2467	T1043_CROSSLINKS_3_FDR50_AL=0.2934	T1043_CROSSLINKS_4_FDR50_AL=0.2705	T1043_CROSSLINKS_5_FDR50_AL=0.3079	T1043_CROSSLINKS_6_FDR50_AL=0.3772	T1043_CROSSLINKS_7_FDR50_AL=0.3516	T1043_CROSSLINKS_8_FDR50_AL=0.4582	T1043_CROSSLINKS_9_FDR50_AL=0.2281
T1045s1_CROSSLINKS_0_FDR0_AL=0.9342	T1045s1_CROSSLINKS_1_FDR0_AL=0.9361	T1045s1_CROSSLINKS_2_FDR0_AL=0.9308	T1045s1_CROSSLINKS_3_FDR0_AL=0.9257	T1045s1_CROSSLINKS_4_FDR0_AL=0.9445	T1045s1_CROSSLINKS_5_FDR0_AL=0.9325	T1045s1_CROSSLINKS_6_FDR0_AL=0.9344	T1045s1_CROSSLINKS_7_FDR0_AL=0.9483	T1045s1_CROSSLINKS_8_FDR0_AL=0.9197	T1045s1_CROSSLINKS_9_FDR0_AL=0.9305	T1045s1_CROSSLINKS_0_FDR5_AL=0.9341	T1045s1_CROSSLINKS_1_FDR5_AL=0.9361	T1045s1_CROSSLINKS_2_FDR5_AL=0.9308	T1045s1_CROSSLINKS_3_FDR5_AL=0.9254	T1045s1_CROSSLINKS_4_FDR5_AL=0.9446	T1045s1_CROSSLINKS_5_FDR5_AL=0.9326	T1045s1_CROSSLINKS_6_FDR5_AL=0.9344	T1045s1_CROSSLINKS_7_FDR5_AL=0.9483	T1045s1_CROSSLINKS_8_FDR5_AL=0.9410	T1045s1_CROSSLINKS_9_FDR5_AL=0.9303	T1045s1_CROSSLINKS_0_FDR10_AL=0.9339	T1045s1_CROSSLINKS_1_FDR10_AL=0.9363	T1045s1_CROSSLINKS_2_FDR10_AL=0.9314	T1045s1_CROSSLINKS_3_FDR10_AL=0.9307	T1045s1_CROSSLINKS_4_FDR10_AL=0.9458	T1045s1_CROSSLINKS_5_FDR10_AL=0.9338	T1045s1_CROSSLINKS_6_FDR10_AL=0.9073	T1045s1_CROSSLINKS_7_FDR10_AL=0.9187	T1045s1_CROSSLINKS_8_FDR10_AL=0.9423	T1045s1_CROSSLINKS_9_FDR10_AL=0.9313	T1045s1_CROSSLINKS_0_FDR20_AL=0.9317	T1045s1_CROSSLINKS_1_FDR20_AL=0.9362	T1045s1_CROSSLINKS_2_FDR20_AL=0.9338	T1045s1_CROSSLINKS_3_FDR20_AL=0.9263	T1045s1_CROSSLINKS_4_FDR20_AL=0.9461	T1045s1_CROSSLINKS_5_FDR20_AL=0.9245	T1045s1_CROSSLINKS_6_FDR20_AL=0.9329	T1045s1_CROSSLINKS_7_FDR20_AL=0.9472	T1045s1_CROSSLINKS_8_FDR20_AL=0.9341	T1045s1_CROSSLINKS_9_FDR20_AL=0.8966	T1045s1_CROSSLINKS_0_FDR50_AL=0.9300	T1045s1_CROSSLINKS_1_FDR50_AL=0.9356	T1045s1_CROSSLINKS_2_FDR50_AL=0.9276	T1045s1_CROSSLINKS_3_FDR50_AL=0.9307	T1045s1_CROSSLINKS_4_FDR50_AL=0.9423	T1045s1_CROSSLINKS_5_FDR50_AL=0.9386	T1045s1_CROSSLINKS_6_FDR50_AL=0.9304	T1045s1_CROSSLINKS_7_FDR50_AL=0.9491	T1045s1_CROSSLINKS_8_FDR50_AL=0.9387	T1045s1_CROSSLINKS_9_FDR50_AL=0.9244
T1045s2_CROSSLINKS_0_FDR0_AL=0.9353	T1045s2_CROSSLINKS_1_FDR0_AL=0.9402	T1045s2_CROSSLINKS_2_FDR0_AL=0.9211	T1045s2_CROSSLINKS_3_FDR0_AL=0.8838	T1045s2_CROSSLINKS_4_FDR0_AL=0.9375	T1045s2_CROSSLINKS_5_FDR0_AL=0.9387	T1045s2_CROSSLINKS_6_FDR0_AL=0.9408	T1045s2_CROSSLINKS_7_FDR0_AL=0.9220	T1045s2_CROSSLINKS_8_FDR0_AL=0.9333	T1045s2_CROSSLINKS_9_FDR0_AL=0.9333	T1045s2_CROSSLINKS_0_FDR5_AL=0.8630	T1045s2_CROSSLINKS_1_FDR5_AL=0.9332	T1045s2_CROSSLINKS_2_FDR5_AL=0.9212	T1045s2_CROSSLINKS_3_FDR5_AL=0.9329	T1045s2_CROSSLINKS_4_FDR5_AL=0.9376	T1045s2_CROSSLINKS_5_FDR5_AL=0.9390	T1045s2_CROSSLINKS_6_FDR5_AL=0.9409	T1045s2_CROSSLINKS_7_FDR5_AL=0.9259	T1045s2_CROSSLINKS_8_FDR5_AL=0.9337	T1045s2_CROSSLINKS_9_FDR5_AL=0.9360	T1045s2_CROSSLINKS_0_FDR10_AL=0.9199	T1045s2_CROSSLINKS_1_FDR10_AL=0.9422	T1045s2_CROSSLINKS_2_FDR10_AL=0.9330	T1045s2_CROSSLINKS_3_FDR10_AL=0.9478	T1045s2_CROSSLINKS_4_FDR10_AL=0.9339	T1045s2_CROSSLINKS_5_FDR10_AL=0.9440	T1045s2_CROSSLINKS_6_FDR10_AL=0.9379	T1045s2_CROSSLINKS_7_FDR10_AL=0.9314	T1045s2_CROSSLINKS_8_FDR10_AL=0.9398	T1045s2_CROSSLINKS_9_FDR10_AL=0.9363	T1045s2_CROSSLINKS_0_FDR20_AL=0.9221	T1045s2_CROSSLINKS_1_FDR20_AL=0.9184	T1045s2_CROSSLINKS_2_FDR20_AL=0.8503	T1045s2_CROSSLINKS_3_FDR20_AL=0.9327	T1045s2_CROSSLINKS_4_FDR20_AL=0.8663	T1045s2_CROSSLINKS_5_FDR20_AL=0.9444	T1045s2_CROSSLINKS_6_FDR20_AL=0.9367	T1045s2_CROSSLINKS_7_FDR20_AL=0.9417	T1045s2_CROSSLINKS_8_FDR20_AL=0.9322	T1045s2_CROSSLINKS_9_FDR20_AL=0.8824	T1045s2_CROSSLINKS_0_FDR50_AL=0.9143	T1045s2_CROSSLINKS_1_FDR50_AL=0.8634	T1045s2_CROSSLINKS_2_FDR50_AL=0.8420	T1045s2_CROSSLINKS_3_FDR50_AL=0.9412	T1045s2_CROSSLINKS_4_FDR50_AL=0.9452	T1045s2_CROSSLINKS_5_FDR50_AL=0.8655	T1045s2_CROSSLINKS_6_FDR50_AL=0.9355	T1045s2_CROSSLINKS_7_FDR50_AL=0.9322	T1045s2_CROSSLINKS_8_FDR50_AL=0.9169	T1045s2_CROSSLINKS_9_FDR50_AL=0.9314
T1046s1_CROSSLINKS_0_FDR0_AL=0.8451	T1046s1_CROSSLINKS_1_FDR0_AL=0.8454	T1046s1_CROSSLINKS_2_FDR0_AL=0.8453	T1046s1_CROSSLINKS_3_FDR0_AL=0.9475	T1046s1_CROSSLINKS_4_FDR0_AL=0.9460	T1046s1_CROSSLINKS_5_FDR0_AL=0.8881	T1046s1_CROSSLINKS_6_FDR0_AL=0.8454	T1046s1_CROSSLINKS_7_FDR0_AL=0.9470	T1046s1_CROSSLINKS_8_FDR0_AL=0.9461	T1046s1_CROSSLINKS_9_FDR0_AL=0.9461	T1046s1_CROSSLINKS_0_FDR5_AL=0.8445	T1046s1_CROSSLINKS_1_FDR5_AL=0.8444	T1046s1_CROSSLINKS_2_FDR5_AL=0.8444	T1046s1_CROSSLINKS_3_FDR5_AL=0.9474	T1046s1_CROSSLINKS_4_FDR5_AL=0.9460	T1046s1_CROSSLINKS_5_FDR5_AL=0.8826	T1046s1_CROSSLINKS_6_FDR5_AL=0.8445	T1046s1_CROSSLINKS_7_FDR5_AL=0.9468	T1046s1_CROSSLINKS_8_FDR5_AL=0.9460	T1046s1_CROSSLINKS_9_FDR5_AL=0.9461	T1046s1_CROSSLINKS_0_FDR10_AL=0.8756	T1046s1_CROSSLINKS_1_FDR10_AL=0.8773	T1046s1_CROSSLINKS_2_FDR10_AL=0.8730	T1046s1_CROSSLINKS_3_FDR10_AL=0.9477	T1046s1_CROSSLINKS_4_FDR10_AL=0.9462	T1046s1_CROSSLINKS_5_FDR10_AL=0.8668	T1046s1_CROSSLINKS_6_FDR10_AL=0.8729	T1046s1_CROSSLINKS_7_FDR10_AL=0.9469	T1046s1_CROSSLINKS_8_FDR10_AL=0.9456	T1046s1_CROSSLINKS_9_FDR10_AL=0.9455	T1046s1_CROSSLINKS_0_FDR20_AL=0.8753	T1046s1_CROSSLINKS_1_FDR20_AL=0.8769	T1046s1_CROSSLINKS_2_FDR20_AL=0.8754	T1046s1_CROSSLINKS_3_FDR20_AL=0.9469	T1046s1_CROSSLINKS_4_FDR20_AL=0.9456	T1046s1_CROSSLINKS_5_FDR20_AL=0.9228	T1046s1_CROSSLINKS_6_FDR20_AL=0.8755	T1046s1_CROSSLINKS_7_FDR20_AL=0.9472	T1046s1_CROSSLINKS_8_FDR20_AL=0.9458	T1046s1_CROSSLINKS_9_FDR20_AL=0.9459	T1046s1_CROSSLINKS_0_FDR50_AL=0.8756	T1046s1_CROSSLINKS_1_FDR50_AL=0.9462	T1046s1_CROSSLINKS_2_FDR50_AL=0.8806	T1046s1_CROSSLINKS_3_FDR50_AL=0.9460	T1046s1_CROSSLINKS_4_FDR50_AL=0.8440	T1046s1_CROSSLINKS_5_FDR50_AL=0.8683	T1046s1_CROSSLINKS_6_FDR50_AL=0.8489	T1046s1_CROSSLINKS_7_FDR50_AL=0.9482	T1046s1_CROSSLINKS_8_FDR50_AL=0.9457	T1046s1_CROSSLINKS_9_FDR50_AL=0.9437
T1046s2_CROSSLINKS_0_FDR0_AL=0.9627	T1046s2_CROSSLINKS_1_FDR0_AL=0.9650	T1046s2_CROSSLINKS_2_FDR0_AL=0.9688	T1046s2_CROSSLINKS_3_FDR0_AL=0.9699	T1046s2_CROSSLINKS_4_FDR0_AL=0.9584	T1046s2_CROSSLINKS_5_FDR0_AL=0.9705	T1046s2_CROSSLINKS_6_FDR0_AL=0.9597	T1046s2_CROSSLINKS_7_FDR0_AL=0.9711	T1046s2_CROSSLINKS_8_FDR0_AL=0.9677	T1046s2_CROSSLINKS_9_FDR0_AL=0.9685	T1046s2_CROSSLINKS_0_FDR5_AL=0.9629	T1046s2_CROSSLINKS_1_FDR5_AL=0.9649	T1046s2_CROSSLINKS_2_FDR5_AL=0.9689	T1046s2_CROSSLINKS_3_FDR5_AL=0.9628	T1046s2_CROSSLINKS_4_FDR5_AL=0.9621	T1046s2_CROSSLINKS_5_FDR5_AL=0.9705	T1046s2_CROSSLINKS_6_FDR5_AL=0.9602	T1046s2_CROSSLINKS_7_FDR5_AL=0.9677	T1046s2_CROSSLINKS_8_FDR5_AL=0.9673	T1046s2_CROSSLINKS_9_FDR5_AL=0.9688	T1046s2_CROSSLINKS_0_FDR10_AL=0.9648	T1046s2_CROSSLINKS_1_FDR10_AL=0.9689	T1046s2_CROSSLINKS_2_FDR10_AL=0.9495	T1046s2_CROSSLINKS_3_FDR10_AL=0.9554	T1046s2_CROSSLINKS_4_FDR10_AL=0.9582	T1046s2_CROSSLINKS_5_FDR10_AL=0.9720	T1046s2_CROSSLINKS_6_FDR10_AL=0.9665	T1046s2_CROSSLINKS_7_FDR10_AL=0.9703	T1046s2_CROSSLINKS_8_FDR10_AL=0.9664	T1046s2_CROSSLINKS_9_FDR10_AL=0.9686	T1046s2_CROSSLINKS_0_FDR20_AL=0.9598	T1046s2_CROSSLINKS_1_FDR20_AL=0.9658	T1046s2_CROSSLINKS_2_FDR20_AL=0.9543	T1046s2_CROSSLINKS_3_FDR20_AL=0.9697	T1046s2_CROSSLINKS_4_FDR20_AL=0.9674	T1046s2_CROSSLINKS_5_FDR20_AL=0.9703	T1046s2_CROSSLINKS_6_FDR20_AL=0.9643	T1046s2_CROSSLINKS_7_FDR20_AL=0.9659	T1046s2_CROSSLINKS_8_FDR20_AL=0.9593	T1046s2_CROSSLINKS_9_FDR20_AL=0.9700	T1046s2_CROSSLINKS_0_FDR50_AL=0.9657	T1046s2_CROSSLINKS_1_FDR50_AL=0.9682	T1046s2_CROSSLINKS_2_FDR50_AL=0.9585	T1046s2_CROSSLINKS_3_FDR50_AL=0.9610	T1046s2_CROSSLINKS_4_FDR50_AL=0.9656	T1046s2_CROSSLINKS_5_FDR50_AL=0.9509	T1046s2_CROSSLINKS_6_FDR50_AL=0.9531	T1046s2_CROSSLINKS_7_FDR50_AL=0.9796	T1046s2_CROSSLINKS_8_FDR50_AL=0.7916	T1046s2_CROSSLINKS_9_FDR50_AL=0.9628
T1047s1_CROSSLINKS_0_FDR0_AL=0.4348	T1047s1_CROSSLINKS_1_FDR0_AL=0.4481	T1047s1_CROSSLINKS_2_FDR0_AL=0.4397	T1047s1_CROSSLINKS_3_FDR0_AL=0.4457	T1047s1_CROSSLINKS_4_FDR0_AL=0.4309	T1047s1_CROSSLINKS_5_FDR0_AL=0.4280	T1047s1_CROSSLINKS_6_FDR0_AL=0.4384	T1047s1_CROSSLINKS_7_FDR0_AL=0.4431	T1047s1_CROSSLINKS_8_FDR0_AL=0.4323	T1047s1_CROSSLINKS_9_FDR0_AL=0.4591	T1047s1_CROSSLINKS_0_FDR5_AL=0.4343	T1047s1_CROSSLINKS_1_FDR5_AL=0.4483	T1047s1_CROSSLINKS_2_FDR5_AL=0.4396	T1047s1_CROSSLINKS_3_FDR5_AL=0.4459	T1047s1_CROSSLINKS_4_FDR5_AL=0.4278	T1047s1_CROSSLINKS_5_FDR5_AL=0.4405	T1047s1_CROSSLINKS_6_FDR5_AL=0.4381	T1047s1_CROSSLINKS_7_FDR5_AL=0.4432	T1047s1_CROSSLINKS_8_FDR5_AL=0.4321	T1047s1_CROSSLINKS_9_FDR5_AL=0.4584	T1047s1_CROSSLINKS_0_FDR10_AL=0.4331	T1047s1_CROSSLINKS_1_FDR10_AL=0.4502	T1047s1_CROSSLINKS_2_FDR10_AL=0.4503	T1047s1_CROSSLINKS_3_FDR10_AL=0.4455	T1047s1_CROSSLINKS_4_FDR10_AL=0.4300	T1047s1_CROSSLINKS_5_FDR10_AL=0.4414	T1047s1_CROSSLINKS_6_FDR10_AL=0.4238	T1047s1_CROSSLINKS_7_FDR10_AL=0.4414	T1047s1_CROSSLINKS_8_FDR10_AL=0.4323	T1047s1_CROSSLINKS_9_FDR10_AL=0.4681	T1047s1_CROSSLINKS_0_FDR20_AL=0.4320	T1047s1_CROSSLINKS_1_FDR20_AL=0.4563	T1047s1_CROSSLINKS_2_FDR20_AL=0.4407	T1047s1_CROSSLINKS_3_FDR20_AL=0.4466	T1047s1_CROSSLINKS_4_FDR20_AL=0.4421	T1047s1_CROSSLINKS_5_FDR20_AL=0.4404	T1047s1_CROSSLINKS_6_FDR20_AL=0.4268	T1047s1_CROSSLINKS_7_FDR20_AL=0.4457	T1047s1_CROSSLINKS_8_FDR20_AL=0.4328	T1047s1_CROSSLINKS_9_FDR20_AL=0.4777	T1047s1_CROSSLINKS_0_FDR50_AL=0.4383	T1047s1_CROSSLINKS_1_FDR50_AL=0.4447	T1047s1_CROSSLINKS_2_FDR50_AL=0.4547	T1047s1_CROSSLINKS_3_FDR50_AL=0.4444	T1047s1_CROSSLINKS_4_FDR50_AL=0.4408	T1047s1_CROSSLINKS_5_FDR50_AL=0.4393	T1047s1_CROSSLINKS_6_FDR50_AL=0.4294	T1047s1_CROSSLINKS_7_FDR50_AL=0.4473	T1047s1_CROSSLINKS_8_FDR50_AL=0.4390	T1047s1_CROSSLINKS_9_FDR50_AL=0.4747
T1047s2_CROSSLINKS_0_FDR0_AL=0.5623	T1047s2_CROSSLINKS_1_FDR0_AL=0.5481	T1047s2_CROSSLINKS_2_FDR0_AL=0.5483	T1047s2_CROSSLINKS_3_FDR0_AL=0.5498	T1047s2_CROSSLINKS_4_FDR0_AL=0.5491	T1047s2_CROSSLINKS_5_FDR0_AL=0.5570	T1047s2_CROSSLINKS_6_FDR0_AL=0.5500	T1047s2_CROSSLINKS_7_FDR0_AL=0.5592	T1047s2_CROSSLINKS_8_FDR0_AL=0.5407	T1047s2_CROSSLINKS_9_FDR0_AL=0.5398	T1047s2_CROSSLINKS_0_FDR5_AL=0.5624	T1047s2_CROSSLINKS_1_FDR5_AL=0.5503	T1047s2_CROSSLINKS_2_FDR5_AL=0.5486	T1047s2_CROSSLINKS_3_FDR5_AL=0.5495	T1047s2_CROSSLINKS_4_FDR5_AL=0.5478	T1047s2_CROSSLINKS_5_FDR5_AL=0.5581	T1047s2_CROSSLINKS_6_FDR5_AL=0.5560	T1047s2_CROSSLINKS_7_FDR5_AL=0.5646	T1047s2_CROSSLINKS_8_FDR5_AL=0.5406	T1047s2_CROSSLINKS_9_FDR5_AL=0.5398	T1047s2_CROSSLINKS_0_FDR10_AL=0.5536	T1047s2_CROSSLINKS_1_FDR10_AL=0.5830	T1047s2_CROSSLINKS_2_FDR10_AL=0.5520	T1047s2_CROSSLINKS_3_FDR10_AL=0.5443	T1047s2_CROSSLINKS_4_FDR10_AL=0.5497	T1047s2_CROSSLINKS_5_FDR10_AL=0.5508	T1047s2_CROSSLINKS_6_FDR10_AL=0.5568	T1047s2_CROSSLINKS_7_FDR10_AL=0.5608	T1047s2_CROSSLINKS_8_FDR10_AL=0.5094	T1047s2_CROSSLINKS_9_FDR10_AL=0.5460	T1047s2_CROSSLINKS_0_FDR20_AL=0.5714	T1047s2_CROSSLINKS_1_FDR20_AL=0.5841	T1047s2_CROSSLINKS_2_FDR20_AL=0.5436	T1047s2_CROSSLINKS_3_FDR20_AL=0.5165	T1047s2_CROSSLINKS_4_FDR20_AL=0.5393	T1047s2_CROSSLINKS_5_FDR20_AL=0.5457	T1047s2_CROSSLINKS_6_FDR20_AL=0.5568	T1047s2_CROSSLINKS_7_FDR20_AL=0.5561	T1047s2_CROSSLINKS_8_FDR20_AL=0.5161	T1047s2_CROSSLINKS_9_FDR20_AL=0.5452	T1047s2_CROSSLINKS_0_FDR50_AL=0.5535	T1047s2_CROSSLINKS_1_FDR50_AL=0.5665	T1047s2_CROSSLINKS_2_FDR50_AL=0.5550	T1047s2_CROSSLINKS_3_FDR50_AL=0.5090	T1047s2_CROSSLINKS_4_FDR50_AL=0.5703	T1047s2_CROSSLINKS_5_FDR50_AL=0.5522	T1047s2_CROSSLINKS_6_FDR50_AL=0.5473	T1047s2_CROSSLINKS_7_FDR50_AL=0.5459	T1047s2_CROSSLINKS_8_FDR50_AL=0.5557	T1047s2_CROSSLINKS_9_FDR50_AL=0.5439
T1049_CROSSLINKS_0_FDR0_AL=0.8994	T1049_CROSSLINKS_1_FDR0_AL=0.9160	T1049_CROSSLINKS_2_FDR0_AL=0.9134	T1049_CROSSLINKS_3_FDR0_AL=0.9091	T1049_CROSSLINKS_4_FDR0_AL=0.9015	T1049_CROSSLINKS_5_FDR0_AL=0.9082	T1049_CROSSLINKS_6_FDR0_AL=0.9034	T1049_CROSSLINKS_7_FDR0_AL=0.9281	T1049_CROSSLINKS_8_FDR0_AL=0.9064	T1049_CROSSLINKS_9_FDR0_AL=0.8854	T1049_CROSSLINKS_0_FDR5_AL=0.8989	T1049_CROSSLINKS_1_FDR5_AL=0.9163	T1049_CROSSLINKS_2_FDR5_AL=0.9122	T1049_CROSSLINKS_3_FDR5_AL=0.9084	T1049_CROSSLINKS_4_FDR5_AL=0.9015	T1049_CROSSLINKS_5_FDR5_AL=0.9083	T1049_CROSSLINKS_6_FDR5_AL=0.9030	T1049_CROSSLINKS_7_FDR5_AL=0.9282	T1049_CROSSLINKS_8_FDR5_AL=0.9062	T1049_CROSSLINKS_9_FDR5_AL=0.8797	T1049_CROSSLINKS_0_FDR10_AL=0.8976	T1049_CROSSLINKS_1_FDR10_AL=0.9118	T1049_CROSSLINKS_2_FDR10_AL=0.9118	T1049_CROSSLINKS_3_FDR10_AL=0.9063	T1049_CROSSLINKS_4_FDR10_AL=0.9057	T1049_CROSSLINKS_5_FDR10_AL=0.9122	T1049_CROSSLINKS_6_FDR10_AL=0.9086	T1049_CROSSLINKS_7_FDR10_AL=0.9277	T1049_CROSSLINKS_8_FDR10_AL=0.9198	T1049_CROSSLINKS_9_FDR10_AL=0.8848	T1049_CROSSLINKS_0_FDR20_AL=0.8969	T1049_CROSSLINKS_1_FDR20_AL=0.9070	T1049_CROSSLINKS_2_FDR20_AL=0.8982	T1049_CROSSLINKS_3_FDR20_AL=0.9088	T1049_CROSSLINKS_4_FDR20_AL=0.9062	T1049_CROSSLINKS_5_FDR20_AL=0.9130	T1049_CROSSLINKS_6_FDR20_AL=0.9071	T1049_CROSSLINKS_7_FDR20_AL=0.9275	T1049_CROSSLINKS_8_FDR20_AL=0.9060	T1049_CROSSLINKS_9_FDR20_AL=0.8641	T1049_CROSSLINKS_0_FDR50_AL=0.8861	T1049_CROSSLINKS_1_FDR50_AL=0.9085	T1049_CROSSLINKS_2_FDR50_AL=0.8772	T1049_CROSSLINKS_3_FDR50_AL=0.9033	T1049_CROSSLINKS_4_FDR50_AL=0.9058	T1049_CROSSLINKS_5_FDR50_AL=0.8965	T1049_CROSSLINKS_6_FDR50_AL=0.8954	T1049_CROSSLINKS_7_FDR50_AL=0.9127	T1049_CROSSLINKS_8_FDR50_AL=0.8908	T1049_CROSSLINKS_9_FDR50_AL=0.9035
T1053_CROSSLINKS_0_FDR0_AL=0.9363	T1053_CROSSLINKS_1_FDR0_AL=0.8849	T1053_CROSSLINKS_2_FDR0_AL=0.8939	T1053_CROSSLINKS_3_FDR0_AL=0.9240	T1053_CROSSLINKS_4_FDR0_AL=0.9363	T1053_CROSSLINKS_5_FDR0_AL=0.9219	T1053_CROSSLINKS_6_FDR0_AL=0.9012	T1053_CROSSLINKS_7_FDR0_AL=0.9112	T1053_CROSSLINKS_8_FDR0_AL=0.9274	T1053_CROSSLINKS_9_FDR0_AL=0.9315	T1053_CROSSLINKS_0_FDR5_AL=0.9335	T1053_CROSSLINKS_1_FDR5_AL=0.8802	T1053_CROSSLINKS_2_FDR5_AL=0.8886	T1053_CROSSLINKS_3_FDR5_AL=0.9245	T1053_CROSSLINKS_4_FDR5_AL=0.9448	T1053_CROSSLINKS_5_FDR5_AL=0.9206	T1053_CROSSLINKS_6_FDR5_AL=0.9015	T1053_CROSSLINKS_7_FDR5_AL=0.8963	T1053_CROSSLINKS_8_FDR5_AL=0.9279	T1053_CROSSLINKS_9_FDR5_AL=0.9303	T1053_CROSSLINKS_0_FDR10_AL=0.9375	T1053_CROSSLINKS_1_FDR10_AL=0.8929	T1053_CROSSLINKS_2_FDR10_AL=0.8997	T1053_CROSSLINKS_3_FDR10_AL=0.9149	T1053_CROSSLINKS_4_FDR10_AL=0.9346	T1053_CROSSLINKS_5_FDR10_AL=0.9059	T1053_CROSSLINKS_6_FDR10_AL=0.8886	T1053_CROSSLINKS_7_FDR10_AL=0.9125	T1053_CROSSLINKS_8_FDR10_AL=0.9351	T1053_CROSSLINKS_9_FDR10_AL=0.9312	T1053_CROSSLINKS_0_FDR20_AL=0.9203	T1053_CROSSLINKS_1_FDR20_AL=0.8857	T1053_CROSSLINKS_2_FDR20_AL=0.9211	T1053_CROSSLINKS_3_FDR20_AL=0.9222	T1053_CROSSLINKS_4_FDR20_AL=0.9377	T1053_CROSSLINKS_5_FDR20_AL=0.9033	T1053_CROSSLINKS_6_FDR20_AL=0.8897	T1053_CROSSLINKS_7_FDR20_AL=0.9118	T1053_CROSSLINKS_8_FDR20_AL=0.9359	T1053_CROSSLINKS_9_FDR20_AL=0.9345	T1053_CROSSLINKS_0_FDR50_AL=0.9287	T1053_CROSSLINKS_1_FDR50_AL=0.8674	T1053_CROSSLINKS_2_FDR50_AL=0.9028	T1053_CROSSLINKS_3_FDR50_AL=0.9177	T1053_CROSSLINKS_4_FDR50_AL=0.9217	T1053_CROSSLINKS_5_FDR50_AL=0.9353	T1053_CROSSLINKS_6_FDR50_AL=0.8799	T1053_CROSSLINKS_7_FDR50_AL=0.9300	T1053_CROSSLINKS_8_FDR50_AL=0.9316	T1053_CROSSLINKS_9_FDR50_AL=0.9440
T1054_CROSSLINKS_0_FDR0_AL=0.9051	T1054_CROSSLINKS_1_FDR0_AL=0.9072	T1054_CROSSLINKS_2_FDR0_AL=0.9022	T1054_CROSSLINKS_3_FDR0_AL=0.9071	T1054_CROSSLINKS_4_FDR0_AL=0.9047	T1054_CROSSLINKS_5_FDR0_AL=0.9066	T1054_CROSSLINKS_6_FDR0_AL=0.9035	T1054_CROSSLINKS_7_FDR0_AL=0.9140	T1054_CROSSLINKS_8_FDR0_AL=0.9096	T1054_CROSSLINKS_9_FDR0_AL=0.9105	T1054_CROSSLINKS_0_FDR5_AL=0.9053	T1054_CROSSLINKS_1_FDR5_AL=0.9071	T1054_CROSSLINKS_2_FDR5_AL=0.9020	T1054_CROSSLINKS_3_FDR5_AL=0.9070	T1054_CROSSLINKS_4_FDR5_AL=0.9045	T1054_CROSSLINKS_5_FDR5_AL=0.9066	T1054_CROSSLINKS_6_FDR5_AL=0.9036	T1054_CROSSLINKS_7_FDR5_AL=0.9139	T1054_CROSSLINKS_8_FDR5_AL=0.9062	T1054_CROSSLINKS_9_FDR5_AL=0.9106	T1054_CROSSLINKS_0_FDR10_AL=0.9113	T1054_CROSSLINKS_1_FDR10_AL=0.9125	T1054_CROSSLINKS_2_FDR10_AL=0.9138	T1054_CROSSLINKS_3_FDR10_AL=0.9061	T1054_CROSSLINKS_4_FDR10_AL=0.9164	T1054_CROSSLINKS_5_FDR10_AL=0.9064	T1054_CROSSLINKS_6_FDR10_AL=0.9043	T1054_CROSSLINKS_7_FDR10_AL=0.9148	T1054_CROSSLINKS_8_FDR10_AL=0.9066	T1054_CROSSLINKS_9_FDR10_AL=0.9132	T1054_CROSSLINKS_0_FDR20_AL=0.9167	T1054_CROSSLINKS_1_FDR20_AL=0.9123	T1054_CROSSLINKS_2_FDR20_AL=0.9132	T1054_CROSSLINKS_3_FDR20_AL=0.9062	T1054_CROSSLINKS_4_FDR20_AL=0.9160	T1054_CROSSLINKS_5_FDR20_AL=0.9064	T1054_CROSSLINKS_6_FDR20_AL=0.9042	T1054_CROSSLINKS_7_FDR20_AL=0.9173	T1054_CROSSLINKS_8_FDR20_AL=0.9082	T1054_CROSSLINKS_9_FDR20_AL=0.9128	T1054_CROSSLINKS_0_FDR50_AL=0.9106	T1054_CROSSLINKS_1_FDR50_AL=0.9144	T1054_CROSSLINKS_2_FDR50_AL=0.9162	T1054_CROSSLINKS_3_FDR50_AL=0.9038	T1054_CROSSLINKS_4_FDR50_AL=0.9166	T1054_CROSSLINKS_5_FDR50_AL=0.9072	T1054_CROSSLINKS_6_FDR50_AL=0.9142	T1054_CROSSLINKS_7_FDR50_AL=0.9171	T1054_CROSSLINKS_8_FDR50_AL=0.9104	T1054_CROSSLINKS_9_FDR50_AL=0.9094
T1055_CROSSLINKS_0_FDR0_AL=0.8925	T1055_CROSSLINKS_1_FDR0_AL=0.9007	T1055_CROSSLINKS_2_FDR0_AL=0.8960	T1055_CROSSLINKS_3_FDR0_AL=0.8996	T1055_CROSSLINKS_4_FDR0_AL=0.8978	T1055_CROSSLINKS_5_FDR0_AL=0.9043	T1055_CROSSLINKS_6_FDR0_AL=0.8561	T1055_CROSSLINKS_7_FDR0_AL=0.8913	T1055_CROSSLINKS_8_FDR0_AL=0.8998	T1055_CROSSLINKS_9_FDR0_AL=0.9053	T1055_CROSSLINKS_0_FDR5_AL=0.8924	T1055_CROSSLINKS_1_FDR5_AL=0.9006	T1055_CROSSLINKS_2_FDR5_AL=0.8958	T1055_CROSSLINKS_3_FDR5_AL=0.8994	T1055_CROSSLINKS_4_FDR5_AL=0.8978	T1055_CROSSLINKS_5_FDR5_AL=0.9042	T1055_CROSSLINKS_6_FDR5_AL=0.8560	T1055_CROSSLINKS_7_FDR5_AL=0.8913	T1055_CROSSLINKS_8_FDR5_AL=0.8997	T1055_CROSSLINKS_9_FDR5_AL=0.9054	T1055_CROSSLINKS_0_FDR10_AL=0.8905	T1055_CROSSLINKS_1_FDR10_AL=0.9027	T1055_CROSSLINKS_2_FDR10_AL=0.8967	T1055_CROSSLINKS_3_FDR10_AL=0.8985	T1055_CROSSLINKS_4_FDR10_AL=0.8795	T1055_CROSSLINKS_5_FDR10_AL=0.9041	T1055_CROSSLINKS_6_FDR10_AL=0.8553	T1055_CROSSLINKS_7_FDR10_AL=0.8907	T1055_CROSSLINKS_8_FDR10_AL=0.9000	T1055_CROSSLINKS_9_FDR10_AL=0.8985	T1055_CROSSLINKS_0_FDR20_AL=0.8944	T1055_CROSSLINKS_1_FDR20_AL=0.9018	T1055_CROSSLINKS_2_FDR20_AL=0.8992	T1055_CROSSLINKS_3_FDR20_AL=0.8988	T1055_CROSSLINKS_4_FDR20_AL=0.8891	T1055_CROSSLINKS_5_FDR20_AL=0.9038	T1055_CROSSLINKS_6_FDR20_AL=0.8555	T1055_CROSSLINKS_7_FDR20_AL=0.8859	T1055_CROSSLINKS_8_FDR20_AL=0.8999	T1055_CROSSLINKS_9_FDR20_AL=0.8650	T1055_CROSSLINKS_0_FDR50_AL=0.8977	T1055_CROSSLINKS_1_FDR50_AL=0.8938	T1055_CROSSLINKS_2_FDR50_AL=0.8915	T1055_CROSSLINKS_3_FDR50_AL=0.8952	T1055_CROSSLINKS_4_FDR50_AL=0.8863	T1055_CROSSLINKS_5_FDR50_AL=0.9044	T1055_CROSSLINKS_6_FDR50_AL=0.8549	T1055_CROSSLINKS_7_FDR50_AL=0.8908	T1055_CROSSLINKS_8_FDR50_AL=0.8916	T1055_CROSSLINKS_9_FDR50_AL=0.8839
T1056_CROSSLINKS_0_FDR0_AL=0.7562	T1056_CROSSLINKS_1_FDR0_AL=0.7591	T1056_CROSSLINKS_2_FDR0_AL=0.7329	T1056_CROSSLINKS_3_FDR0_AL=0.7062	T1056_CROSSLINKS_4_FDR0_AL=0.7160	T1056_CROSSLINKS_5_FDR0_AL=0.7366	T1056_CROSSLINKS_6_FDR0_AL=0.6937	T1056_CROSSLINKS_7_FDR0_AL=0.6809	T1056_CROSSLINKS_8_FDR0_AL=0.6636	T1056_CROSSLINKS_9_FDR0_AL=0.7476	T1056_CROSSLINKS_0_FDR5_AL=0.7560	T1056_CROSSLINKS_1_FDR5_AL=0.7587	T1056_CROSSLINKS_2_FDR5_AL=0.7321	T1056_CROSSLINKS_3_FDR5_AL=0.7063	T1056_CROSSLINKS_4_FDR5_AL=0.7133	T1056_CROSSLINKS_5_FDR5_AL=0.7340	T1056_CROSSLINKS_6_FDR5_AL=0.6934	T1056_CROSSLINKS_7_FDR5_AL=0.7034	T1056_CROSSLINKS_8_FDR5_AL=0.6639	T1056_CROSSLINKS_9_FDR5_AL=0.7470	T1056_CROSSLINKS_0_FDR10_AL=0.7531	T1056_CROSSLINKS_1_FDR10_AL=0.7389	T1056_CROSSLINKS_2_FDR10_AL=0.7236	T1056_CROSSLINKS_3_FDR10_AL=0.7106	T1056_CROSSLINKS_4_FDR10_AL=0.7319	T1056_CROSSLINKS_5_FDR10_AL=0.6996	T1056_CROSSLINKS_6_FDR10_AL=0.7505	T1056_CROSSLINKS_7_FDR10_AL=0.6808	T1056_CROSSLINKS_8_FDR10_AL=0.6559	T1056_CROSSLINKS_9_FDR10_AL=0.7458	T1056_CROSSLINKS_0_FDR20_AL=0.7444	T1056_CROSSLINKS_1_FDR20_AL=0.6638	T1056_CROSSLINKS_2_FDR20_AL=0.7244	T1056_CROSSLINKS_3_FDR20_AL=0.7074	T1056_CROSSLINKS_4_FDR20_AL=0.7333	T1056_CROSSLINKS_5_FDR20_AL=0.6651	T1056_CROSSLINKS_6_FDR20_AL=0.7467	T1056_CROSSLINKS_7_FDR20_AL=0.6904	T1056_CROSSLINKS_8_FDR20_AL=0.7020	T1056_CROSSLINKS_9_FDR20_AL=0.7459	T1056_CROSSLINKS_0_FDR50_AL=0.6921	T1056_CROSSLINKS_1_FDR50_AL=0.6530	T1056_CROSSLINKS_2_FDR50_AL=0.7261	T1056_CROSSLINKS_3_FDR50_AL=0.7097	T1056_CROSSLINKS_4_FDR50_AL=0.7113	T1056_CROSSLINKS_5_FDR50_AL=0.6561	T1056_CROSSLINKS_6_FDR50_AL=0.7039	T1056_CROSSLINKS_7_FDR50_AL=0.6589	T1056_CROSSLINKS_8_FDR50_AL=0.6504	T1056_CROSSLINKS_9_FDR50_AL=0.7264
T1057_CROSSLINKS_0_FDR0_AL=0.9633	T1057_CROSSLINKS_1_FDR0_AL=0.9644	T1057_CROSSLINKS_2_FDR0_AL=0.9558	T1057_CROSSLINKS_3_FDR0_AL=0.9577	T1057_CROSSLINKS_4_FDR0_AL=0.9617	T1057_CROSSLINKS_5_FDR0_AL=0.9474	T1057_CROSSLINKS_6_FDR0_AL=0.9613	T1057_CROSSLINKS_7_FDR0_AL=0.9524	T1057_CROSSLINKS_8_FDR0_AL=0.9662	T1057_CROSSLINKS_9_FDR0_AL=0.9590	T1057_CROSSLINKS_0_FDR5_AL=0.9635	T1057_CROSSLINKS_1_FDR5_AL=0.9645	T1057_CROSSLINKS_2_FDR5_AL=0.9411	T1057_CROSSLINKS_3_FDR5_AL=0.9584	T1057_CROSSLINKS_4_FDR5_AL=0.9619	T1057_CROSSLINKS_5_FDR5_AL=0.9457	T1057_CROSSLINKS_6_FDR5_AL=0.9613	T1057_CROSSLINKS_7_FDR5_AL=0.9644	T1057_CROSSLINKS_8_FDR5_AL=0.9696	T1057_CROSSLINKS_9_FDR5_AL=0.9607	T1057_CROSSLINKS_0_FDR10_AL=0.9584	T1057_CROSSLINKS_1_FDR10_AL=0.9558	T1057_CROSSLINKS_2_FDR10_AL=0.9557	T1057_CROSSLINKS_3_FDR10_AL=0.9637	T1057_CROSSLINKS_4_FDR10_AL=0.9656	T1057_CROSSLINKS_5_FDR10_AL=0.9572	T1057_CROSSLINKS_6_FDR10_AL=0.9616	T1057_CROSSLINKS_7_FDR10_AL=0.9563	T1057_CROSSLINKS_8_FDR10_AL=0.9647	T1057_CROSSLINKS_9_FDR10_AL=0.9640	T1057_CROSSLINKS_0_FDR20_AL=0.9632	T1057_CROSSLINKS_1_FDR20_AL=0.9526	T1057_CROSSLINKS_2_FDR20_AL=0.9548	T1057_CROSSLINKS_3_FDR20_AL=0.9628	T1057_CROSSLINKS_4_FDR20_AL=0.9560	T1057_CROSSLINKS_5_FDR20_AL=0.9584	T1057_CROSSLINKS_6_FDR20_AL=0.9616	T1057_CROSSLINKS_7_FDR20_AL=0.9562	T1057_CROSSLINKS_8_FDR20_AL=0.9641	T1057_CROSSLINKS_9_FDR20_AL=0.9580	T1057_CROSSLINKS_0_FDR50_AL=0.9668	T1057_CROSSLINKS_1_FDR50_AL=0.9518	T1057_CROSSLINKS_2_FDR50_AL=0.9473	T1057_CROSSLINKS_3_FDR50_AL=0.9686	T1057_CROSSLINKS_4_FDR50_AL=0.9362	T1057_CROSSLINKS_5_FDR50_AL=0.9574	T1057_CROSSLINKS_6_FDR50_AL=0.9635	T1057_CROSSLINKS_7_FDR50_AL=0.9453	T1057_CROSSLINKS_8_FDR50_AL=0.9675	T1057_CROSSLINKS_9_FDR50_AL=0.9607
T1058_CROSSLINKS_0_FDR0_AL=0.9105	T1058_CROSSLINKS_1_FDR0_AL=0.8855	T1058_CROSSLINKS_2_FDR0_AL=0.8614	T1058_CROSSLINKS_3_FDR0_AL=0.9069	T1058_CROSSLINKS_4_FDR0_AL=0.8717	T1058_CROSSLINKS_5_FDR0_AL=0.8734	T1058_CROSSLINKS_6_FDR0_AL=0.8711	T1058_CROSSLINKS_7_FDR0_AL=0.9119	T1058_CROSSLINKS_8_FDR0_AL=0.9063	T1058_CROSSLINKS_9_FDR0_AL=0.8984	T1058_CROSSLINKS_0_FDR5_AL=0.8926	T1058_CROSSLINKS_1_FDR5_AL=0.8882	T1058_CROSSLINKS_2_FDR5_AL=0.8541	T1058_CROSSLINKS_3_FDR5_AL=0.9063	T1058_CROSSLINKS_4_FDR5_AL=0.8876	T1058_CROSSLINKS_5_FDR5_AL=0.9087	T1058_CROSSLINKS_6_FDR5_AL=0.8653	T1058_CROSSLINKS_7_FDR5_AL=0.9122	T1058_CROSSLINKS_8_FDR5_AL=0.9087	T1058_CROSSLINKS_9_FDR5_AL=0.9024	T1058_CROSSLINKS_0_FDR10_AL=0.8663	T1058_CROSSLINKS_1_FDR10_AL=0.9044	T1058_CROSSLINKS_2_FDR10_AL=0.9001	T1058_CROSSLINKS_3_FDR10_AL=0.8985	T1058_CROSSLINKS_4_FDR10_AL=0.8851	T1058_CROSSLINKS_5_FDR10_AL=0.9118	T1058_CROSSLINKS_6_FDR10_AL=0.8660	T1058_CROSSLINKS_7_FDR10_AL=0.8988	T1058_CROSSLINKS_8_FDR10_AL=0.9183	T1058_CROSSLINKS_9_FDR10_AL=0.9033	T1058_CROSSLINKS_0_FDR20_AL=0.8671	T1058_CROSSLINKS_1_FDR20_AL=0.8877	T1058_CROSSLINKS_2_FDR20_AL=0.8977	T1058_CROSSLINKS_3_FDR20_AL=0.8694	T1058_CROSSLINKS_4_FDR20_AL=0.9007	T1058_CROSSLINKS_5_FDR20_AL=0.8747	T1058_CROSSLINKS_6_FDR20_AL=0.8862	T1058_CROSSLINKS_7_FDR20_AL=0.9021	T1058_CROSSLINKS_8_FDR20_AL=0.9174	T1058_CROSSLINKS_9_FDR20_AL=0.9056	T1058_CROSSLINKS_0_FDR50_AL=0.8589	T1058_CROSSLINKS_1_FDR50_AL=0.9244	T1058_CROSSLINKS_2_FDR50_AL=0.8951	T1058_CROSSLINKS_3_FDR50_AL=0.9045	T1058_CROSSLINKS_4_FDR50_AL=0.8925	T1058_CROSSLINKS_5_FDR50_AL=0.8793	T1058_CROSSLINKS_6_FDR50_AL=0.8908	T1058_CROSSLINKS_7_FDR50_AL=0.8672	T1058_CROSSLINKS_8_FDR50_AL=0.9128	T1058_CROSSLINKS_9_FDR50_AL=0.8886
T1060s2_CROSSLINKS_0_FDR0_AL=0.8140	T1060s2_CROSSLINKS_1_FDR0_AL=0.7828	T1060s2_CROSSLINKS_2_FDR0_AL=0.7928	T1060s2_CROSSLINKS_3_FDR0_AL=0.8416	T1060s2_CROSSLINKS_4_FDR0_AL=0.8095	T1060s2_CROSSLINKS_5_FDR0_AL=0.8075	T1060s2_CROSSLINKS_6_FDR0_AL=0.8321	T1060s2_CROSSLINKS_7_FDR0_AL=0.8471	T1060s2_CROSSLINKS_8_FDR0_AL=0.8127	T1060s2_CROSSLINKS_9_FDR0_AL=0.7996	T1060s2_CROSSLINKS_0_FDR5_AL=0.8139	T1060s2_CROSSLINKS_1_FDR5_AL=0.7828	T1060s2_CROSSLINKS_2_FDR5_AL=0.7923	T1060s2_CROSSLINKS_3_FDR5_AL=0.8405	T1060s2_CROSSLINKS_4_FDR5_AL=0.7833	T1060s2_CROSSLINKS_5_FDR5_AL=0.8076	T1060s2_CROSSLINKS_6_FDR5_AL=0.8356	T1060s2_CROSSLINKS_7_FDR5_AL=0.8440	T1060s2_CROSSLINKS_8_FDR5_AL=0.8126	T1060s2_CROSSLINKS_9_FDR5_AL=0.7974	T1060s2_CROSSLINKS_0_FDR10_AL=0.8114	T1060s2_CROSSLINKS_1_FDR10_AL=0.7808	T1060s2_CROSSLINKS_2_FDR10_AL=0.7701	T1060s2_CROSSLINKS_3_FDR10_AL=0.8450	T1060s2_CROSSLINKS_4_FDR10_AL=0.8073	T1060s2_CROSSLINKS_5_FDR10_AL=0.8086	T1060s2_CROSSLINKS_6_FDR10_AL=0.8383	T1060s2_CROSSLINKS_7_FDR10_AL=0.8448	T1060s2_CROSSLINKS_8_FDR10_AL=0.8359	T1060s2_CROSSLINKS_9_FDR10_AL=0.8255	T1060s2_CROSSLINKS_0_FDR20_AL=0.8205	T1060s2_CROSSLINKS_1_FDR20_AL=0.7757	T1060s2_CROSSLINKS_2_FDR20_AL=0.7830	T1060s2_CROSSLINKS_3_FDR20_AL=0.8145	T1060s2_CROSSLINKS_4_FDR20_AL=0.8035	T1060s2_CROSSLINKS_5_FDR20_AL=0.8042	T1060s2_CROSSLINKS_6_FDR20_AL=0.8444	T1060s2_CROSSLINKS_7_FDR20_AL=0.8462	T1060s2_CROSSLINKS_8_FDR20_AL=0.8404	T1060s2_CROSSLINKS_9_FDR20_AL=0.7957	T1060s2_CROSSLINKS_0_FDR50_AL=0.8284	T1060s2_CROSSLINKS_1_FDR50_AL=0.7673	T1060s2_CROSSLINKS_2_FDR50_AL=0.7976	T1060s2_CROSSLINKS_3_FDR50_AL=0.8162	T1060s2_CROSSLINKS_4_FDR50_AL=0.8066	T1060s2_CROSSLINKS_5_FDR50_AL=0.8019	T1060s2_CROSSLINKS_6_FDR50_AL=0.8548	T1060s2_CROSSLINKS_7_FDR50_AL=0.8387	T1060s2_CROSSLINKS_8_FDR50_AL=0.8380	T1060s2_CROSSLINKS_9_FDR50_AL=0.8329
T1060s3_CROSSLINKS_0_FDR0_AL=0.8862	T1060s3_CROSSLINKS_1_FDR0_AL=0.8824	T1060s3_CROSSLINKS_2_FDR0_AL=0.8801	T1060s3_CROSSLINKS_3_FDR0_AL=0.8900	T1060s3_CROSSLINKS_4_FDR0_AL=0.8866	T1060s3_CROSSLINKS_5_FDR0_AL=0.8879	T1060s3_CROSSLINKS_6_FDR0_AL=0.8850	T1060s3_CROSSLINKS_7_FDR0_AL=0.9106	T1060s3_CROSSLINKS_8_FDR0_AL=0.8866	T1060s3_CROSSLINKS_9_FDR0_AL=0.8823	T1060s3_CROSSLINKS_0_FDR5_AL=0.8863	T1060s3_CROSSLINKS_1_FDR5_AL=0.8827	T1060s3_CROSSLINKS_2_FDR5_AL=0.8802	T1060s3_CROSSLINKS_3_FDR5_AL=0.9039	T1060s3_CROSSLINKS_4_FDR5_AL=0.8867	T1060s3_CROSSLINKS_5_FDR5_AL=0.8880	T1060s3_CROSSLINKS_6_FDR5_AL=0.8849	T1060s3_CROSSLINKS_7_FDR5_AL=0.9053	T1060s3_CROSSLINKS_8_FDR5_AL=0.8866	T1060s3_CROSSLINKS_9_FDR5_AL=0.8824	T1060s3_CROSSLINKS_0_FDR10_AL=0.8872	T1060s3_CROSSLINKS_1_FDR10_AL=0.8870	T1060s3_CROSSLINKS_2_FDR10_AL=0.8995	T1060s3_CROSSLINKS_3_FDR10_AL=0.8784	T1060s3_CROSSLINKS_4_FDR10_AL=0.9063	T1060s3_CROSSLINKS_5_FDR10_AL=0.8949	T1060s3_CROSSLINKS_6_FDR10_AL=0.8760	T1060s3_CROSSLINKS_7_FDR10_AL=0.8945	T1060s3_CROSSLINKS_8_FDR10_AL=0.9051	T1060s3_CROSSLINKS_9_FDR10_AL=0.8846	T1060s3_CROSSLINKS_0_FDR20_AL=0.8924	T1060s3_CROSSLINKS_1_FDR20_AL=0.8847	T1060s3_CROSSLINKS_2_FDR20_AL=0.8803	T1060s3_CROSSLINKS_3_FDR20_AL=0.8828	T1060s3_CROSSLINKS_4_FDR20_AL=0.8873	T1060s3_CROSSLINKS_5_FDR20_AL=0.8791	T1060s3_CROSSLINKS_6_FDR20_AL=0.8723	T1060s3_CROSSLINKS_7_FDR20_AL=0.8797	T1060s3_CROSSLINKS_8_FDR20_AL=0.8816	T1060s3_CROSSLINKS_9_FDR20_AL=0.9026	T1060s3_CROSSLINKS_0_FDR50_AL=0.8796	T1060s3_CROSSLINKS_1_FDR50_AL=0.8826	T1060s3_CROSSLINKS_2_FDR50_AL=0.8836	T1060s3_CROSSLINKS_3_FDR50_AL=0.8837	T1060s3_CROSSLINKS_4_FDR50_AL=0.9034	T1060s3_CROSSLINKS_5_FDR50_AL=0.8832	T1060s3_CROSSLINKS_6_FDR50_AL=0.8753	T1060s3_CROSSLINKS_7_FDR50_AL=0.8695	T1060s3_CROSSLINKS_8_FDR50_AL=0.8715	T1060s3_CROSSLINKS_9_FDR50_AL=0.9041
T1064_CROSSLINKS_0_FDR0_AL=0.8213	T1064_CROSSLINKS_1_FDR0_AL=0.8174	T1064_CROSSLINKS_2_FDR0_AL=0.7903	T1064_CROSSLINKS_3_FDR0_AL=0.5760	T1064_CROSSLINKS_4_FDR0_AL=0.4257	T1064_CROSSLINKS_5_FDR0_AL=0.8236	T1064_CROSSLINKS_6_FDR0_AL=0.7525	T1064_CROSSLINKS_7_FDR0_AL=0.7864	T1064_CROSSLINKS_8_FDR0_AL=0.8253	T1064_CROSSLINKS_9_FDR0_AL=0.2404	T1064_CROSSLINKS_0_FDR5_AL=0.8212	T1064_CROSSLINKS_1_FDR5_AL=0.8218	T1064_CROSSLINKS_2_FDR5_AL=0.8136	T1064_CROSSLINKS_3_FDR5_AL=0.5596	T1064_CROSSLINKS_4_FDR5_AL=0.4260	T1064_CROSSLINKS_5_FDR5_AL=0.8233	T1064_CROSSLINKS_6_FDR5_AL=0.7510	T1064_CROSSLINKS_7_FDR5_AL=0.7857	T1064_CROSSLINKS_8_FDR5_AL=0.8254	T1064_CROSSLINKS_9_FDR5_AL=0.2477	T1064_CROSSLINKS_0_FDR10_AL=0.8322	T1064_CROSSLINKS_1_FDR10_AL=0.5420	T1064_CROSSLINKS_2_FDR10_AL=0.8103	T1064_CROSSLINKS_3_FDR10_AL=0.6972	T1064_CROSSLINKS_4_FDR10_AL=0.4733	T1064_CROSSLINKS_5_FDR10_AL=0.8161	T1064_CROSSLINKS_6_FDR10_AL=0.7387	T1064_CROSSLINKS_7_FDR10_AL=0.4986	T1064_CROSSLINKS_8_FDR10_AL=0.8266	T1064_CROSSLINKS_9_FDR10_AL=0.2328	T1064_CROSSLINKS_0_FDR20_AL=0.7133	T1064_CROSSLINKS_1_FDR20_AL=0.5638	T1064_CROSSLINKS_2_FDR20_AL=0.8081	T1064_CROSSLINKS_3_FDR20_AL=0.6831	T1064_CROSSLINKS_4_FDR20_AL=0.5049	T1064_CROSSLINKS_5_FDR20_AL=0.8180	T1064_CROSSLINKS_6_FDR20_AL=0.8265	T1064_CROSSLINKS_7_FDR20_AL=0.5330	T1064_CROSSLINKS_8_FDR20_AL=0.2593	T1064_CROSSLINKS_9_FDR20_AL=0.2544	T1064_CROSSLINKS_0_FDR50_AL=0.5421	T1064_CROSSLINKS_1_FDR50_AL=0.4986	T1064_CROSSLINKS_2_FDR50_AL=0.7661	T1064_CROSSLINKS_3_FDR50_AL=0.2613	T1064_CROSSLINKS_4_FDR50_AL=0.3909	T1064_CROSSLINKS_5_FDR50_AL=0.2525	T1064_CROSSLINKS_6_FDR50_AL=0.2214	T1064_CROSSLINKS_7_FDR50_AL=0.5218	T1064_CROSSLINKS_8_FDR50_AL=0.2401	T1064_CROSSLINKS_9_FDR50_AL=0.2210
T1065s1_CROSSLINKS_0_FDR0_AL=0.9543	T1065s1_CROSSLINKS_1_FDR0_AL=0.9543	T1065s1_CROSSLINKS_2_FDR0_AL=0.9562	T1065s1_CROSSLINKS_3_FDR0_AL=0.9548	T1065s1_CROSSLINKS_4_FDR0_AL=0.9554	T1065s1_CROSSLINKS_5_FDR0_AL=0.9552	T1065s1_CROSSLINKS_6_FDR0_AL=0.9557	T1065s1_CROSSLINKS_7_FDR0_AL=0.9534	T1065s1_CROSSLINKS_8_FDR0_AL=0.9551	T1065s1_CROSSLINKS_9_FDR0_AL=0.9492	T1065s1_CROSSLINKS_0_FDR5_AL=0.9543	T1065s1_CROSSLINKS_1_FDR5_AL=0.9543	T1065s1_CROSSLINKS_2_FDR5_AL=0.9562	T1065s1_CROSSLINKS_3_FDR5_AL=0.9555	T1065s1_CROSSLINKS_4_FDR5_AL=0.9554	T1065s1_CROSSLINKS_5_FDR5_AL=0.9552	T1065s1_CROSSLINKS_6_FDR5_AL=0.9557	T1065s1_CROSSLINKS_7_FDR5_AL=0.9556	T1065s1_CROSSLINKS_8_FDR5_AL=0.9567	T1065s1_CROSSLINKS_9_FDR5_AL=0.9492	T1065s1_CROSSLINKS_0_FDR10_AL=0.9541	T1065s1_CROSSLINKS_1_FDR10_AL=0.9565	T1065s1_CROSSLINKS_2_FDR10_AL=0.9547	T1065s1_CROSSLINKS_3_FDR10_AL=0.9557	T1065s1_CROSSLINKS_4_FDR10_AL=0.9556	T1065s1_CROSSLINKS_5_FDR10_AL=0.9559	T1065s1_CROSSLINKS_6_FDR10_AL=0.9553	T1065s1_CROSSLINKS_7_FDR10_AL=0.9525	T1065s1_CROSSLINKS_8_FDR10_AL=0.9570	T1065s1_CROSSLINKS_9_FDR10_AL=0.9506	T1065s1_CROSSLINKS_0_FDR20_AL=0.9555	T1065s1_CROSSLINKS_1_FDR20_AL=0.9560	T1065s1_CROSSLINKS_2_FDR20_AL=0.9565	T1065s1_CROSSLINKS_3_FDR20_AL=0.9592	T1065s1_CROSSLINKS_4_FDR20_AL=0.9539	T1065s1_CROSSLINKS_5_FDR20_AL=0.9549	T1065s1_CROSSLINKS_6_FDR20_AL=0.9553	T1065s1_CROSSLINKS_7_FDR20_AL=0.9528	T1065s1_CROSSLINKS_8_FDR20_AL=0.9563	T1065s1_CROSSLINKS_9_FDR20_AL=0.9516	T1065s1_CROSSLINKS_0_FDR50_AL=0.9543	T1065s1_CROSSLINKS_1_FDR50_AL=0.9554	T1065s1_CROSSLINKS_2_FDR50_AL=0.9557	T1065s1_CROSSLINKS_3_FDR50_AL=0.9599	T1065s1_CROSSLINKS_4_FDR50_AL=0.9450	T1065s1_CROSSLINKS_5_FDR50_AL=0.9563	T1065s1_CROSSLINKS_6_FDR50_AL=0.9565	T1065s1_CROSSLINKS_7_FDR50_AL=0.9540	T1065s1_CROSSLINKS_8_FDR50_AL=0.9545	T1065s1_CROSSLINKS_9_FDR50_AL=0.9471
T1065s2_CROSSLINKS_0_FDR0_AL=0.9269	T1065s2_CROSSLINKS_1_FDR0_AL=0.9202	T1065s2_CROSSLINKS_2_FDR0_AL=0.9371	T1065s2_CROSSLINKS_3_FDR0_AL=0.9322	T1065s2_CROSSLINKS_4_FDR0_AL=0.9355	T1065s2_CROSSLINKS_5_FDR0_AL=0.9268	T1065s2_CROSSLINKS_6_FDR0_AL=0.9230	T1065s2_CROSSLINKS_7_FDR0_AL=0.9273	T1065s2_CROSSLINKS_8_FDR0_AL=0.9317	T1065s2_CROSSLINKS_9_FDR0_AL=0.9195	T1065s2_CROSSLINKS_0_FDR5_AL=0.9268	T1065s2_CROSSLINKS_1_FDR5_AL=0.9201	T1065s2_CROSSLINKS_2_FDR5_AL=0.9368	T1065s2_CROSSLINKS_3_FDR5_AL=0.9323	T1065s2_CROSSLINKS_4_FDR5_AL=0.9353	T1065s2_CROSSLINKS_5_FDR5_AL=0.9191	T1065s2_CROSSLINKS_6_FDR5_AL=0.9263	T1065s2_CROSSLINKS_7_FDR5_AL=0.9233	T1065s2_CROSSLINKS_8_FDR5_AL=0.9309	T1065s2_CROSSLINKS_9_FDR5_AL=0.9191	T1065s2_CROSSLINKS_0_FDR10_AL=0.9264	T1065s2_CROSSLINKS_1_FDR10_AL=0.9226	T1065s2_CROSSLINKS_2_FDR10_AL=0.9355	T1065s2_CROSSLINKS_3_FDR10_AL=0.9205	T1065s2_CROSSLINKS_4_FDR10_AL=0.9638	T1065s2_CROSSLINKS_5_FDR10_AL=0.9222	T1065s2_CROSSLINKS_6_FDR10_AL=0.9213	T1065s2_CROSSLINKS_7_FDR10_AL=0.9347	T1065s2_CROSSLINKS_8_FDR10_AL=0.9355	T1065s2_CROSSLINKS_9_FDR10_AL=0.9322	T1065s2_CROSSLINKS_0_FDR20_AL=0.9280	T1065s2_CROSSLINKS_1_FDR20_AL=0.9226	T1065s2_CROSSLINKS_2_FDR20_AL=0.9323	T1065s2_CROSSLINKS_3_FDR20_AL=0.9184	T1065s2_CROSSLINKS_4_FDR20_AL=0.9245	T1065s2_CROSSLINKS_5_FDR20_AL=0.9220	T1065s2_CROSSLINKS_6_FDR20_AL=0.9615	T1065s2_CROSSLINKS_7_FDR20_AL=0.9318	T1065s2_CROSSLINKS_8_FDR20_AL=0.9284	T1065s2_CROSSLINKS_9_FDR20_AL=0.9293	T1065s2_CROSSLINKS_0_FDR50_AL=0.9235	T1065s2_CROSSLINKS_1_FDR50_AL=0.9682	T1065s2_CROSSLINKS_2_FDR50_AL=0.9308	T1065s2_CROSSLINKS_3_FDR50_AL=0.9229	T1065s2_CROSSLINKS_4_FDR50_AL=0.9198	T1065s2_CROSSLINKS_5_FDR50_AL=0.9203	T1065s2_CROSSLINKS_6_FDR50_AL=0.9610	T1065s2_CROSSLINKS_7_FDR50_AL=0.9287	T1065s2_CROSSLINKS_8_FDR50_AL=0.9303	T1065s2_CROSSLINKS_9_FDR50_AL=0.9234
T1067_CROSSLINKS_0_FDR0_AL=0.6817	T1067_CROSSLINKS_1_FDR0_AL=0.8256	T1067_CROSSLINKS_2_FDR0_AL=0.8086	T1067_CROSSLINKS_3_FDR0_AL=0.8040	T1067_CROSSLINKS_4_FDR0_AL=0.8162	T1067_CROSSLINKS_5_FDR0_AL=0.8378	T1067_CROSSLINKS_6_FDR0_AL=0.8411	T1067_CROSSLINKS_7_FDR0_AL=0.7402	T1067_CROSSLINKS_8_FDR0_AL=0.8170	T1067_CROSSLINKS_9_FDR0_AL=0.8666	T1067_CROSSLINKS_0_FDR5_AL=0.7048	T1067_CROSSLINKS_1_FDR5_AL=0.8136	T1067_CROSSLINKS_2_FDR5_AL=0.7686	T1067_CROSSLINKS_3_FDR5_AL=0.8077	T1067_CROSSLINKS_4_FDR5_AL=0.8268	T1067_CROSSLINKS_5_FDR5_AL=0.8301	T1067_CROSSLINKS_6_FDR5_AL=0.8291	T1067_CROSSLINKS_7_FDR5_AL=0.7919	T1067_CROSSLINKS_8_FDR5_AL=0.8169	T1067_CROSSLINKS_9_FDR5_AL=0.8648	T1067_CROSSLINKS_0_FDR10_AL=0.8024	T1067_CROSSLINKS_1_FDR10_AL=0.8138	T1067_CROSSLINKS_2_FDR10_AL=0.8151	T1067_CROSSLINKS_3_FDR10_AL=0.7920	T1067_CROSSLINKS_4_FDR10_AL=0.8028	T1067_CROSSLINKS_5_FDR10_AL=0.8349	T1067_CROSSLINKS_6_FDR10_AL=0.8202	T1067_CROSSLINKS_7_FDR10_AL=0.8009	T1067_CROSSLINKS_8_FDR10_AL=0.6705	T1067_CROSSLINKS_9_FDR10_AL=0.7896	T1067_CROSSLINKS_0_FDR20_AL=0.8253	T1067_CROSSLINKS_1_FDR20_AL=0.8115	T1067_CROSSLINKS_2_FDR20_AL=0.7695	T1067_CROSSLINKS_3_FDR20_AL=0.8127	T1067_CROSSLINKS_4_FDR20_AL=0.8067	T1067_CROSSLINKS_5_FDR20_AL=0.7851	T1067_CROSSLINKS_6_FDR20_AL=0.8277	T1067_CROSSLINKS_7_FDR20_AL=0.7897	T1067_CROSSLINKS_8_FDR20_AL=0.5956	T1067_CROSSLINKS_9_FDR20_AL=0.8284	T1067_CROSSLINKS_0_FDR50_AL=0.7984	T1067_CROSSLINKS_1_FDR50_AL=0.8069	T1067_CROSSLINKS_2_FDR50_AL=0.7394	T1067_CROSSLINKS_3_FDR50_AL=0.8006	T1067_CROSSLINKS_4_FDR50_AL=0.8296	T1067_CROSSLINKS_5_FDR50_AL=0.8094	T1067_CROSSLINKS_6_FDR50_AL=0.6512	T1067_CROSSLINKS_7_FDR50_AL=0.6951	T1067_CROSSLINKS_8_FDR50_AL=0.7131	T1067_CROSSLINKS_9_FDR50_AL=0.8552
T1068_CROSSLINKS_0_FDR0_AL=0.9258	T1068_CROSSLINKS_1_FDR0_AL=0.9698	T1068_CROSSLINKS_2_FDR0_AL=0.9702	T1068_CROSSLINKS_3_FDR0_AL=0.9714	T1068_CROSSLINKS_4_FDR0_AL=0.9482	T1068_CROSSLINKS_5_FDR0_AL=0.9623	T1068_CROSSLINKS_6_FDR0_AL=0.9748	T1068_CROSSLINKS_7_FDR0_AL=0.9708	T1068_CROSSLINKS_8_FDR0_AL=0.9508	T1068_CROSSLINKS_9_FDR0_AL=0.9396	T1068_CROSSLINKS_0_FDR5_AL=0.9259	T1068_CROSSLINKS_1_FDR5_AL=0.9656	T1068_CROSSLINKS_2_FDR5_AL=0.9702	T1068_CROSSLINKS_3_FDR5_AL=0.9780	T1068_CROSSLINKS_4_FDR5_AL=0.9472	T1068_CROSSLINKS_5_FDR5_AL=0.9425	T1068_CROSSLINKS_6_FDR5_AL=0.9673	T1068_CROSSLINKS_7_FDR5_AL=0.9705	T1068_CROSSLINKS_8_FDR5_AL=0.9508	T1068_CROSSLINKS_9_FDR5_AL=0.9400	T1068_CROSSLINKS_0_FDR10_AL=0.9467	T1068_CROSSLINKS_1_FDR10_AL=0.9566	T1068_CROSSLINKS_2_FDR10_AL=0.9430	T1068_CROSSLINKS_3_FDR10_AL=0.9751	T1068_CROSSLINKS_4_FDR10_AL=0.9458	T1068_CROSSLINKS_5_FDR10_AL=0.9403	T1068_CROSSLINKS_6_FDR10_AL=0.9479	T1068_CROSSLINKS_7_FDR10_AL=0.9711	T1068_CROSSLINKS_8_FDR10_AL=0.9459	T1068_CROSSLINKS_9_FDR10_AL=0.9596	T1068_CROSSLINKS_0_FDR20_AL=0.9714	T1068_CROSSLINKS_1_FDR20_AL=0.9453	T1068_CROSSLINKS_2_FDR20_AL=0.9435	T1068_CROSSLINKS_3_FDR20_AL=0.9703	T1068_CROSSLINKS_4_FDR20_AL=0.9464	T1068_CROSSLINKS_5_FDR20_AL=0.9501	T1068_CROSSLINKS_6_FDR20_AL=0.9320	T1068_CROSSLINKS_7_FDR20_AL=0.9501	T1068_CROSSLINKS_8_FDR20_AL=0.9605	T1068_CROSSLINKS_9_FDR20_AL=0.9545	T1068_CROSSLINKS_0_FDR50_AL=0.9657	T1068_CROSSLINKS_1_FDR50_AL=0.9500	T1068_CROSSLINKS_2_FDR50_AL=0.9707	T1068_CROSSLINKS_3_FDR50_AL=0.9472	T1068_CROSSLINKS_4_FDR50_AL=0.9733	T1068_CROSSLINKS_5_FDR50_AL=0.9497	T1068_CROSSLINKS_6_FDR50_AL=0.9437	T1068_CROSSLINKS_7_FDR50_AL=0.9686	T1068_CROSSLINKS_8_FDR50_AL=0.8623	T1068_CROSSLINKS_9_FDR50_AL=0.9727
T1070_CROSSLINKS_0_FDR0_AL=0.3418	T1070_CROSSLINKS_1_FDR0_AL=0.3941	T1070_CROSSLINKS_2_FDR0_AL=0.3495	T1070_CROSSLINKS_3_FDR0_AL=0.3961	T1070_CROSSLINKS_4_FDR0_AL=0.4237	T1070_CROSSLINKS_5_FDR0_AL=0.3509	T1070_CROSSLINKS_6_FDR0_AL=0.3676	T1070_CROSSLINKS_7_FDR0_AL=0.5774	T1070_CROSSLINKS_8_FDR0_AL=0.4181	T1070_CROSSLINKS_9_FDR0_AL=0.4200	T1070_CROSSLINKS_0_FDR5_AL=0.3534	T1070_CROSSLINKS_1_FDR5_AL=0.3564	T1070_CROSSLINKS_2_FDR5_AL=0.3663	T1070_CROSSLINKS_3_FDR5_AL=0.3670	T1070_CROSSLINKS_4_FDR5_AL=0.4166	T1070_CROSSLINKS_5_FDR5_AL=0.3507	T1070_CROSSLINKS_6_FDR5_AL=0.3552	T1070_CROSSLINKS_7_FDR5_AL=0.5793	T1070_CROSSLINKS_8_FDR5_AL=0.4175	T1070_CROSSLINKS_9_FDR5_AL=0.3586	T1070_CROSSLINKS_0_FDR10_AL=0.3724	T1070_CROSSLINKS_1_FDR10_AL=0.3726	T1070_CROSSLINKS_2_FDR10_AL=0.3865	T1070_CROSSLINKS_3_FDR10_AL=0.3958	T1070_CROSSLINKS_4_FDR10_AL=0.4348	T1070_CROSSLINKS_5_FDR10_AL=0.3650	T1070_CROSSLINKS_6_FDR10_AL=0.4060	T1070_CROSSLINKS_7_FDR10_AL=0.3928	T1070_CROSSLINKS_8_FDR10_AL=0.3664	T1070_CROSSLINKS_9_FDR10_AL=0.3490	T1070_CROSSLINKS_0_FDR20_AL=0.3536	T1070_CROSSLINKS_1_FDR20_AL=0.3684	T1070_CROSSLINKS_2_FDR20_AL=0.6086	T1070_CROSSLINKS_3_FDR20_AL=0.3598	T1070_CROSSLINKS_4_FDR20_AL=0.4202	T1070_CROSSLINKS_5_FDR20_AL=0.3519	T1070_CROSSLINKS_6_FDR20_AL=0.3936	T1070_CROSSLINKS_7_FDR20_AL=0.4574	T1070_CROSSLINKS_8_FDR20_AL=0.4182	T1070_CROSSLINKS_9_FDR20_AL=0.3967	T1070_CROSSLINKS_0_FDR50_AL=0.3587	T1070_CROSSLINKS_1_FDR50_AL=0.3887	T1070_CROSSLINKS_2_FDR50_AL=0.4646	T1070_CROSSLINKS_3_FDR50_AL=0.3760	T1070_CROSSLINKS_4_FDR50_AL=0.3539	T1070_CROSSLINKS_5_FDR50_AL=0.3503	T1070_CROSSLINKS_6_FDR50_AL=0.3976	T1070_CROSSLINKS_7_FDR50_AL=0.3631	T1070_CROSSLINKS_8_FDR50_AL=0.4019	T1070_CROSSLINKS_9_FDR50_AL=0.3475
T1073_CROSSLINKS_0_FDR0_AL=0.7773	T1073_CROSSLINKS_1_FDR0_AL=0.7789	T1073_CROSSLINKS_2_FDR0_AL=0.7697	T1073_CROSSLINKS_3_FDR0_AL=0.7791	T1073_CROSSLINKS_4_FDR0_AL=0.7843	T1073_CROSSLINKS_5_FDR0_AL=0.7730	T1073_CROSSLINKS_6_FDR0_AL=0.7860	T1073_CROSSLINKS_7_FDR0_AL=0.7789	T1073_CROSSLINKS_8_FDR0_AL=0.7694	T1073_CROSSLINKS_9_FDR0_AL=0.7855	T1073_CROSSLINKS_0_FDR5_AL=0.7774	T1073_CROSSLINKS_1_FDR5_AL=0.7786	T1073_CROSSLINKS_2_FDR5_AL=0.7692	T1073_CROSSLINKS_3_FDR5_AL=0.7791	T1073_CROSSLINKS_4_FDR5_AL=0.7840	T1073_CROSSLINKS_5_FDR5_AL=0.7721	T1073_CROSSLINKS_6_FDR5_AL=0.7859	T1073_CROSSLINKS_7_FDR5_AL=0.7771	T1073_CROSSLINKS_8_FDR5_AL=0.7692	T1073_CROSSLINKS_9_FDR5_AL=0.7852	T1073_CROSSLINKS_0_FDR10_AL=0.7759	T1073_CROSSLINKS_1_FDR10_AL=0.7669	T1073_CROSSLINKS_2_FDR10_AL=0.7760	T1073_CROSSLINKS_3_FDR10_AL=0.7794	T1073_CROSSLINKS_4_FDR10_AL=0.7824	T1073_CROSSLINKS_5_FDR10_AL=0.7725	T1073_CROSSLINKS_6_FDR10_AL=0.7777	T1073_CROSSLINKS_7_FDR10_AL=0.7809	T1073_CROSSLINKS_8_FDR10_AL=0.7724	T1073_CROSSLINKS_9_FDR10_AL=0.7887	T1073_CROSSLINKS_0_FDR20_AL=0.7702	T1073_CROSSLINKS_1_FDR20_AL=0.7669	T1073_CROSSLINKS_2_FDR20_AL=0.7759	T1073_CROSSLINKS_3_FDR20_AL=0.7787	T1073_CROSSLINKS_4_FDR20_AL=0.7823	T1073_CROSSLINKS_5_FDR20_AL=0.7711	T1073_CROSSLINKS_6_FDR20_AL=0.7857	T1073_CROSSLINKS_7_FDR20_AL=0.7729	T1073_CROSSLINKS_8_FDR20_AL=0.7702	T1073_CROSSLINKS_9_FDR20_AL=0.7887	T1073_CROSSLINKS_0_FDR50_AL=0.7752	T1073_CROSSLINKS_1_FDR50_AL=0.7709	T1073_CROSSLINKS_2_FDR50_AL=0.7704	T1073_CROSSLINKS_3_FDR50_AL=0.7800	T1073_CROSSLINKS_4_FDR50_AL=0.7819	T1073_CROSSLINKS_5_FDR50_AL=0.7692	T1073_CROSSLINKS_6_FDR50_AL=0.7782	T1073_CROSSLINKS_7_FDR50_AL=0.7792	T1073_CROSSLINKS_8_FDR50_AL=0.7711	T1073_CROSSLINKS_9_FDR50_AL=0.7782
T1074_CROSSLINKS_0_FDR0_AL=0.9274	T1074_CROSSLINKS_1_FDR0_AL=0.9214	T1074_CROSSLINKS_2_FDR0_AL=0.9249	T1074_CROSSLINKS_3_FDR0_AL=0.9259	T1074_CROSSLINKS_4_FDR0_AL=0.9341	T1074_CROSSLINKS_5_FDR0_AL=0.9335	T1074_CROSSLINKS_6_FDR0_AL=0.9299	T1074_CROSSLINKS_7_FDR0_AL=0.9205	T1074_CROSSLINKS_8_FDR0_AL=0.9288	T1074_CROSSLINKS_9_FDR0_AL=0.9270	T1074_CROSSLINKS_0_FDR5_AL=0.9272	T1074_CROSSLINKS_1_FDR5_AL=0.9112	T1074_CROSSLINKS_2_FDR5_AL=0.9249	T1074_CROSSLINKS_3_FDR5_AL=0.9264	T1074_CROSSLINKS_4_FDR5_AL=0.9340	T1074_CROSSLINKS_5_FDR5_AL=0.9335	T1074_CROSSLINKS_6_FDR5_AL=0.9299	T1074_CROSSLINKS_7_FDR5_AL=0.9202	T1074_CROSSLINKS_8_FDR5_AL=0.9288	T1074_CROSSLINKS_9_FDR5_AL=0.9270	T1074_CROSSLINKS_0_FDR10_AL=0.9283	T1074_CROSSLINKS_1_FDR10_AL=0.9210	T1074_CROSSLINKS_2_FDR10_AL=0.9237	T1074_CROSSLINKS_3_FDR10_AL=0.9263	T1074_CROSSLINKS_4_FDR10_AL=0.9344	T1074_CROSSLINKS_5_FDR10_AL=0.9338	T1074_CROSSLINKS_6_FDR10_AL=0.9238	T1074_CROSSLINKS_7_FDR10_AL=0.9254	T1074_CROSSLINKS_8_FDR10_AL=0.9291	T1074_CROSSLINKS_9_FDR10_AL=0.9259	T1074_CROSSLINKS_0_FDR20_AL=0.9291	T1074_CROSSLINKS_1_FDR20_AL=0.8900	T1074_CROSSLINKS_2_FDR20_AL=0.9235	T1074_CROSSLINKS_3_FDR20_AL=0.9299	T1074_CROSSLINKS_4_FDR20_AL=0.9258	T1074_CROSSLINKS_5_FDR20_AL=0.9285	T1074_CROSSLINKS_6_FDR20_AL=0.8922	T1074_CROSSLINKS_7_FDR20_AL=0.9223	T1074_CROSSLINKS_8_FDR20_AL=0.9269	T1074_CROSSLINKS_9_FDR20_AL=0.9253	T1074_CROSSLINKS_0_FDR50_AL=0.9280	T1074_CROSSLINKS_1_FDR50_AL=0.9270	T1074_CROSSLINKS_2_FDR50_AL=0.8971	T1074_CROSSLINKS_3_FDR50_AL=0.9277	T1074_CROSSLINKS_4_FDR50_AL=0.9377	T1074_CROSSLINKS_5_FDR50_AL=0.9292	T1074_CROSSLINKS_6_FDR50_AL=0.9197	T1074_CROSSLINKS_7_FDR50_AL=0.9216	T1074_CROSSLINKS_8_FDR50_AL=0.9287	T1074_CROSSLINKS_9_FDR50_AL=0.9207
T1076_CROSSLINKS_0_FDR0_AL=0.9296	T1076_CROSSLINKS_1_FDR0_AL=0.9128	T1076_CROSSLINKS_2_FDR0_AL=0.8809	T1076_CROSSLINKS_3_FDR0_AL=0.8530	T1076_CROSSLINKS_4_FDR0_AL=0.9338	T1076_CROSSLINKS_5_FDR0_AL=0.9208	T1076_CROSSLINKS_6_FDR0_AL=0.8802	T1076_CROSSLINKS_7_FDR0_AL=0.8548	T1076_CROSSLINKS_8_FDR0_AL=0.9174	T1076_CROSSLINKS_9_FDR0_AL=0.9193	T1076_CROSSLINKS_0_FDR5_AL=0.9073	T1076_CROSSLINKS_1_FDR5_AL=0.9110	T1076_CROSSLINKS_2_FDR5_AL=0.8784	T1076_CROSSLINKS_3_FDR5_AL=0.8526	T1076_CROSSLINKS_4_FDR5_AL=0.9342	T1076_CROSSLINKS_5_FDR5_AL=0.9237	T1076_CROSSLINKS_6_FDR5_AL=0.9136	T1076_CROSSLINKS_7_FDR5_AL=0.8527	T1076_CROSSLINKS_8_FDR5_AL=0.9154	T1076_CROSSLINKS_9_FDR5_AL=0.9185	T1076_CROSSLINKS_0_FDR10_AL=0.8927	T1076_CROSSLINKS_1_FDR10_AL=0.9258	T1076_CROSSLINKS_2_FDR10_AL=0.8459	T1076_CROSSLINKS_3_FDR10_AL=0.8624	T1076_CROSSLINKS_4_FDR10_AL=0.9337	T1076_CROSSLINKS_5_FDR10_AL=0.9066	T1076_CROSSLINKS_6_FDR10_AL=0.9075	T1076_CROSSLINKS_7_FDR10_AL=0.8417	T1076_CROSSLINKS_8_FDR10_AL=0.8789	T1076_CROSSLINKS_9_FDR10_AL=0.9279	T1076_CROSSLINKS_0_FDR20_AL=0.9182	T1076_CROSSLINKS_1_FDR20_AL=0.9039	T1076_CROSSLINKS_2_FDR20_AL=0.8944	T1076_CROSSLINKS_3_FDR20_AL=0.8964	T1076_CROSSLINKS_4_FDR20_AL=0.9342	T1076_CROSSLINKS_5_FDR20_AL=0.8859	T1076_CROSSLINKS_6_FDR20_AL=0.9196	T1076_CROSSLINKS_7_FDR20_AL=0.8311	T1076_CROSSLINKS_8_FDR20_AL=0.9221	T1076_CROSSLINKS_9_FDR20_AL=0.9124	T1076_CROSSLINKS_0_FDR50_AL=0.8990	T1076_CROSSLINKS_1_FDR50_AL=0.9410	T1076_CROSSLINKS_2_FDR50_AL=0.9199	T1076_CROSSLINKS_3_FDR50_AL=0.8649	T1076_CROSSLINKS_4_FDR50_AL=0.9296	T1076_CROSSLINKS_5_FDR50_AL=0.8741	T1076_CROSSLINKS_6_FDR50_AL=0.9095	T1076_CROSSLINKS_7_FDR50_AL=0.8782	T1076_CROSSLINKS_8_FDR50_AL=0.9201	T1076_CROSSLINKS_9_FDR50_AL=0.9288
T1078_CROSSLINKS_0_FDR0_AL=0.9016	T1078_CROSSLINKS_1_FDR0_AL=0.8935	T1078_CROSSLINKS_2_FDR0_AL=0.9080	T1078_CROSSLINKS_3_FDR0_AL=0.9010	T1078_CROSSLINKS_4_FDR0_AL=0.9390	T1078_CROSSLINKS_5_FDR0_AL=0.9019	T1078_CROSSLINKS_6_FDR0_AL=0.9013	T1078_CROSSLINKS_7_FDR0_AL=0.9045	T1078_CROSSLINKS_8_FDR0_AL=0.9065	T1078_CROSSLINKS_9_FDR0_AL=0.9044	T1078_CROSSLINKS_0_FDR5_AL=0.9016	T1078_CROSSLINKS_1_FDR5_AL=0.8937	T1078_CROSSLINKS_2_FDR5_AL=0.9080	T1078_CROSSLINKS_3_FDR5_AL=0.9012	T1078_CROSSLINKS_4_FDR5_AL=0.9386	T1078_CROSSLINKS_5_FDR5_AL=0.9019	T1078_CROSSLINKS_6_FDR5_AL=0.9169	T1078_CROSSLINKS_7_FDR5_AL=0.9043	T1078_CROSSLINKS_8_FDR5_AL=0.9063	T1078_CROSSLINKS_9_FDR5_AL=0.9044	T1078_CROSSLINKS_0_FDR10_AL=0.9008	T1078_CROSSLINKS_1_FDR10_AL=0.9014	T1078_CROSSLINKS_2_FDR10_AL=0.9067	T1078_CROSSLINKS_3_FDR10_AL=0.9017	T1078_CROSSLINKS_4_FDR10_AL=0.9136	T1078_CROSSLINKS_5_FDR10_AL=0.9024	T1078_CROSSLINKS_6_FDR10_AL=0.9011	T1078_CROSSLINKS_7_FDR10_AL=0.9049	T1078_CROSSLINKS_8_FDR10_AL=0.9043	T1078_CROSSLINKS_9_FDR10_AL=0.9052	T1078_CROSSLINKS_0_FDR20_AL=0.9011	T1078_CROSSLINKS_1_FDR20_AL=0.8936	T1078_CROSSLINKS_2_FDR20_AL=0.9412	T1078_CROSSLINKS_3_FDR20_AL=0.9017	T1078_CROSSLINKS_4_FDR20_AL=0.9039	T1078_CROSSLINKS_5_FDR20_AL=0.9017	T1078_CROSSLINKS_6_FDR20_AL=0.9015	T1078_CROSSLINKS_7_FDR20_AL=0.9403	T1078_CROSSLINKS_8_FDR20_AL=0.9019	T1078_CROSSLINKS_9_FDR20_AL=0.9039	T1078_CROSSLINKS_0_FDR50_AL=0.9021	T1078_CROSSLINKS_1_FDR50_AL=0.9014	T1078_CROSSLINKS_2_FDR50_AL=0.9072	T1078_CROSSLINKS_3_FDR50_AL=0.9026	T1078_CROSSLINKS_4_FDR50_AL=0.9070	T1078_CROSSLINKS_5_FDR50_AL=0.9021	T1078_CROSSLINKS_6_FDR50_AL=0.9162	T1078_CROSSLINKS_7_FDR50_AL=0.9412	T1078_CROSSLINKS_8_FDR50_AL=0.9114	T1078_CROSSLINKS_9_FDR50_AL=0.9060
T1079_CROSSLINKS_0_FDR0_AL=0.9694	T1079_CROSSLINKS_1_FDR0_AL=0.9681	T1079_CROSSLINKS_2_FDR0_AL=0.9321	T1079_CROSSLINKS_3_FDR0_AL=0.9736	T1079_CROSSLINKS_4_FDR0_AL=0.9764	T1079_CROSSLINKS_5_FDR0_AL=0.9383	T1079_CROSSLINKS_6_FDR0_AL=0.9202	T1079_CROSSLINKS_7_FDR0_AL=0.9802	T1079_CROSSLINKS_8_FDR0_AL=0.9783	T1079_CROSSLINKS_9_FDR0_AL=0.9422	T1079_CROSSLINKS_0_FDR5_AL=0.9689	T1079_CROSSLINKS_1_FDR5_AL=0.9679	T1079_CROSSLINKS_2_FDR5_AL=0.9320	T1079_CROSSLINKS_3_FDR5_AL=0.9711	T1079_CROSSLINKS_4_FDR5_AL=0.9765	T1079_CROSSLINKS_5_FDR5_AL=0.9379	T1079_CROSSLINKS_6_FDR5_AL=0.9201	T1079_CROSSLINKS_7_FDR5_AL=0.9715	T1079_CROSSLINKS_8_FDR5_AL=0.9682	T1079_CROSSLINKS_9_FDR5_AL=0.9425	T1079_CROSSLINKS_0_FDR10_AL=0.9633	T1079_CROSSLINKS_1_FDR10_AL=0.9683	T1079_CROSSLINKS_2_FDR10_AL=0.9575	T1079_CROSSLINKS_3_FDR10_AL=0.9608	T1079_CROSSLINKS_4_FDR10_AL=0.9668	T1079_CROSSLINKS_5_FDR10_AL=0.9350	T1079_CROSSLINKS_6_FDR10_AL=0.9355	T1079_CROSSLINKS_7_FDR10_AL=0.9694	T1079_CROSSLINKS_8_FDR10_AL=0.9548	T1079_CROSSLINKS_9_FDR10_AL=0.9540	T1079_CROSSLINKS_0_FDR20_AL=0.9762	T1079_CROSSLINKS_1_FDR20_AL=0.9641	T1079_CROSSLINKS_2_FDR20_AL=0.9669	T1079_CROSSLINKS_3_FDR20_AL=0.9677	T1079_CROSSLINKS_4_FDR20_AL=0.9651	T1079_CROSSLINKS_5_FDR20_AL=0.9329	T1079_CROSSLINKS_6_FDR20_AL=0.9113	T1079_CROSSLINKS_7_FDR20_AL=0.9454	T1079_CROSSLINKS_8_FDR20_AL=0.9696	T1079_CROSSLINKS_9_FDR20_AL=0.9546	T1079_CROSSLINKS_0_FDR50_AL=0.9610	T1079_CROSSLINKS_1_FDR50_AL=0.9402	T1079_CROSSLINKS_2_FDR50_AL=0.9625	T1079_CROSSLINKS_3_FDR50_AL=0.9590	T1079_CROSSLINKS_4_FDR50_AL=0.9758	T1079_CROSSLINKS_5_FDR50_AL=0.9250	T1079_CROSSLINKS_6_FDR50_AL=0.8870	T1079_CROSSLINKS_7_FDR50_AL=0.9642	T1079_CROSSLINKS_8_FDR50_AL=0.9719	T1079_CROSSLINKS_9_FDR50_AL=0.9409
T1082_CROSSLINKS_0_FDR0_AL=0.9425	T1082_CROSSLINKS_1_FDR0_AL=0.9369	T1082_CROSSLINKS_2_FDR0_AL=0.9422	T1082_CROSSLINKS_3_FDR0_AL=0.9380	T1082_CROSSLINKS_4_FDR0_AL=0.9367	T1082_CROSSLINKS_5_FDR0_AL=0.9413	T1082_CROSSLINKS_6_FDR0_AL=0.9352	T1082_CROSSLINKS_7_FDR0_AL=0.9384	T1082_CROSSLINKS_8_FDR0_AL=0.9385	T1082_CROSSLINKS_9_FDR0_AL=0.9368	T1082_CROSSLINKS_0_FDR5_AL=0.9423	T1082_CROSSLINKS_1_FDR5_AL=0.9364	T1082_CROSSLINKS_2_FDR5_AL=0.9421	T1082_CROSSLINKS_3_FDR5_AL=0.9381	T1082_CROSSLINKS_4_FDR5_AL=0.9364	T1082_CROSSLINKS_5_FDR5_AL=0.9415	T1082_CROSSLINKS_6_FDR5_AL=0.9352	T1082_CROSSLINKS_7_FDR5_AL=0.9384	T1082_CROSSLINKS_8_FDR5_AL=0.9393	T1082_CROSSLINKS_9_FDR5_AL=0.9369	T1082_CROSSLINKS_0_FDR10_AL=0.9423	T1082_CROSSLINKS_1_FDR10_AL=0.9398	T1082_CROSSLINKS_2_FDR10_AL=0.9416	T1082_CROSSLINKS_3_FDR10_AL=0.9384	T1082_CROSSLINKS_4_FDR10_AL=0.9398	T1082_CROSSLINKS_5_FDR10_AL=0.9393	T1082_CROSSLINKS_6_FDR10_AL=0.9358	T1082_CROSSLINKS_7_FDR10_AL=0.9380	T1082_CROSSLINKS_8_FDR10_AL=0.9388	T1082_CROSSLINKS_9_FDR10_AL=0.9367	T1082_CROSSLINKS_0_FDR20_AL=0.9424	T1082_CROSSLINKS_1_FDR20_AL=0.9360	T1082_CROSSLINKS_2_FDR20_AL=0.9417	T1082_CROSSLINKS_3_FDR20_AL=0.9389	T1082_CROSSLINKS_4_FDR20_AL=0.9395	T1082_CROSSLINKS_5_FDR20_AL=0.9388	T1082_CROSSLINKS_6_FDR20_AL=0.9365	T1082_CROSSLINKS_7_FDR20_AL=0.9384	T1082_CROSSLINKS_8_FDR20_AL=0.9387	T1082_CROSSLINKS_9_FDR20_AL=0.9351	T1082_CROSSLINKS_0_FDR50_AL=0.9392	T1082_CROSSLINKS_1_FDR50_AL=0.9173	T1082_CROSSLINKS_2_FDR50_AL=0.9423	T1082_CROSSLINKS_3_FDR50_AL=0.9235	T1082_CROSSLINKS_4_FDR50_AL=0.9067	T1082_CROSSLINKS_5_FDR50_AL=0.9417	T1082_CROSSLINKS_6_FDR50_AL=0.9401	T1082_CROSSLINKS_7_FDR50_AL=0.9378	T1082_CROSSLINKS_8_FDR50_AL=0.9383	T1082_CROSSLINKS_9_FDR50_AL=0.9344
T1083_CROSSLINKS_0_FDR0_AL=0.8317	T1083_CROSSLINKS_1_FDR0_AL=0.8744	T1083_CROSSLINKS_2_FDR0_AL=0.8305	T1083_CROSSLINKS_3_FDR0_AL=0.8304	T1083_CROSSLINKS_4_FDR0_AL=0.8304	T1083_CROSSLINKS_5_FDR0_AL=0.8293	T1083_CROSSLINKS_6_FDR0_AL=0.8273	T1083_CROSSLINKS_7_FDR0_AL=0.8735	T1083_CROSSLINKS_8_FDR0_AL=0.8742	T1083_CROSSLINKS_9_FDR0_AL=0.8284	T1083_CROSSLINKS_0_FDR5_AL=0.8311	T1083_CROSSLINKS_1_FDR5_AL=0.8750	T1083_CROSSLINKS_2_FDR5_AL=0.8302	T1083_CROSSLINKS_3_FDR5_AL=0.8303	T1083_CROSSLINKS_4_FDR5_AL=0.8305	T1083_CROSSLINKS_5_FDR5_AL=0.8296	T1083_CROSSLINKS_6_FDR5_AL=0.8268	T1083_CROSSLINKS_7_FDR5_AL=0.8735	T1083_CROSSLINKS_8_FDR5_AL=0.8742	T1083_CROSSLINKS_9_FDR5_AL=0.8283	T1083_CROSSLINKS_0_FDR10_AL=0.8288	T1083_CROSSLINKS_1_FDR10_AL=0.8751	T1083_CROSSLINKS_2_FDR10_AL=0.8304	T1083_CROSSLINKS_3_FDR10_AL=0.8300	T1083_CROSSLINKS_4_FDR10_AL=0.8304	T1083_CROSSLINKS_5_FDR10_AL=0.8295	T1083_CROSSLINKS_6_FDR10_AL=0.8258	T1083_CROSSLINKS_7_FDR10_AL=0.8725	T1083_CROSSLINKS_8_FDR10_AL=0.8746	T1083_CROSSLINKS_9_FDR10_AL=0.8281	T1083_CROSSLINKS_0_FDR20_AL=0.8281	T1083_CROSSLINKS_1_FDR20_AL=0.8752	T1083_CROSSLINKS_2_FDR20_AL=0.8315	T1083_CROSSLINKS_3_FDR20_AL=0.8301	T1083_CROSSLINKS_4_FDR20_AL=0.8737	T1083_CROSSLINKS_5_FDR20_AL=0.8296	T1083_CROSSLINKS_6_FDR20_AL=0.8257	T1083_CROSSLINKS_7_FDR20_AL=0.8732	T1083_CROSSLINKS_8_FDR20_AL=0.8752	T1083_CROSSLINKS_9_FDR20_AL=0.8282	T1083_CROSSLINKS_0_FDR50_AL=0.8310	T1083_CROSSLINKS_1_FDR50_AL=0.8070	T1083_CROSSLINKS_2_FDR50_AL=0.8332	T1083_CROSSLINKS_3_FDR50_AL=0.8307	T1083_CROSSLINKS_4_FDR50_AL=0.8721	T1083_CROSSLINKS_5_FDR50_AL=0.8252	T1083_CROSSLINKS_6_FDR50_AL=0.8253	T1083_CROSSLINKS_7_FDR50_AL=0.8731	T1083_CROSSLINKS_8_FDR50_AL=0.8739	T1083_CROSSLINKS_9_FDR50_AL=0.8310
T1087_CROSSLINKS_0_FDR0_AL=0.8255	T1087_CROSSLINKS_1_FDR0_AL=0.8246	T1087_CROSSLINKS_2_FDR0_AL=0.8244	T1087_CROSSLINKS_3_FDR0_AL=0.8235	T1087_CROSSLINKS_4_FDR0_AL=0.8257	T1087_CROSSLINKS_5_FDR0_AL=0.8256	T1087_CROSSLINKS_6_FDR0_AL=0.8256	T1087_CROSSLINKS_7_FDR0_AL=0.8249	T1087_CROSSLINKS_8_FDR0_AL=0.8255	T1087_CROSSLINKS_9_FDR0_AL=0.8258	T1087_CROSSLINKS_0_FDR5_AL=0.8265	T1087_CROSSLINKS_1_FDR5_AL=0.8228	T1087_CROSSLINKS_2_FDR5_AL=0.8245	T1087_CROSSLINKS_3_FDR5_AL=0.8234	T1087_CROSSLINKS_4_FDR5_AL=0.8257	T1087_CROSSLINKS_5_FDR5_AL=0.8257	T1087_CROSSLINKS_6_FDR5_AL=0.8257	T1087_CROSSLINKS_7_FDR5_AL=0.8250	T1087_CROSSLINKS_8_FDR5_AL=0.8264	T1087_CROSSLINKS_9_FDR5_AL=0.8260	T1087_CROSSLINKS_0_FDR10_AL=0.8245	T1087_CROSSLINKS_1_FDR10_AL=0.8233	T1087_CROSSLINKS_2_FDR10_AL=0.8328	T1087_CROSSLINKS_3_FDR10_AL=0.8350	T1087_CROSSLINKS_4_FDR10_AL=0.8244	T1087_CROSSLINKS_5_FDR10_AL=0.8249	T1087_CROSSLINKS_6_FDR10_AL=0.8260	T1087_CROSSLINKS_7_FDR10_AL=0.8281	T1087_CROSSLINKS_8_FDR10_AL=0.8048	T1087_CROSSLINKS_9_FDR10_AL=0.8280	T1087_CROSSLINKS_0_FDR20_AL=0.8234	T1087_CROSSLINKS_1_FDR20_AL=0.8255	T1087_CROSSLINKS_2_FDR20_AL=0.8244	T1087_CROSSLINKS_3_FDR20_AL=0.8306	T1087_CROSSLINKS_4_FDR20_AL=0.8247	T1087_CROSSLINKS_5_FDR20_AL=0.8241	T1087_CROSSLINKS_6_FDR20_AL=0.8070	T1087_CROSSLINKS_7_FDR20_AL=0.8280	T1087_CROSSLINKS_8_FDR20_AL=0.8031	T1087_CROSSLINKS_9_FDR20_AL=0.8260	T1087_CROSSLINKS_0_FDR50_AL=0.8241	T1087_CROSSLINKS_1_FDR50_AL=0.8222	T1087_CROSSLINKS_2_FDR50_AL=0.8247	T1087_CROSSLINKS_3_FDR50_AL=0.8086	T1087_CROSSLINKS_4_FDR50_AL=0.8357	T1087_CROSSLINKS_5_FDR50_AL=0.8235	T1087_CROSSLINKS_6_FDR50_AL=0.8062	T1087_CROSSLINKS_7_FDR50_AL=0.8246	T1087_CROSSLINKS_8_FDR50_AL=0.8260	T1087_CROSSLINKS_9_FDR50_AL=0.8155
T1088_CROSSLINKS_0_FDR0_AL=0.8009	T1088_CROSSLINKS_1_FDR0_AL=0.7986	T1088_CROSSLINKS_2_FDR0_AL=0.8002	T1088_CROSSLINKS_3_FDR0_AL=0.7999	T1088_CROSSLINKS_4_FDR0_AL=0.8024	T1088_CROSSLINKS_5_FDR0_AL=0.8023	T1088_CROSSLINKS_6_FDR0_AL=0.8011	T1088_CROSSLINKS_7_FDR0_AL=0.8010	T1088_CROSSLINKS_8_FDR0_AL=0.7988	T1088_CROSSLINKS_9_FDR0_AL=0.8007	T1088_CROSSLINKS_0_FDR5_AL=0.8009	T1088_CROSSLINKS_1_FDR5_AL=0.7992	T1088_CROSSLINKS_2_FDR5_AL=0.8000	T1088_CROSSLINKS_3_FDR5_AL=0.7999	T1088_CROSSLINKS_4_FDR5_AL=0.8008	T1088_CROSSLINKS_5_FDR5_AL=0.8023	T1088_CROSSLINKS_6_FDR5_AL=0.8011	T1088_CROSSLINKS_7_FDR5_AL=0.8010	T1088_CROSSLINKS_8_FDR5_AL=0.7992	T1088_CROSSLINKS_9_FDR5_AL=0.8007	T1088_CROSSLINKS_0_FDR10_AL=0.8005	T1088_CROSSLINKS_1_FDR10_AL=0.7992	T1088_CROSSLINKS_2_FDR10_AL=0.8007	T1088_CROSSLINKS_3_FDR10_AL=0.8010	T1088_CROSSLINKS_4_FDR10_AL=0.7960	T1088_CROSSLINKS_5_FDR10_AL=0.8020	T1088_CROSSLINKS_6_FDR10_AL=0.8015	T1088_CROSSLINKS_7_FDR10_AL=0.8027	T1088_CROSSLINKS_8_FDR10_AL=0.8011	T1088_CROSSLINKS_9_FDR10_AL=0.8004	T1088_CROSSLINKS_0_FDR20_AL=0.8007	T1088_CROSSLINKS_1_FDR20_AL=0.7994	T1088_CROSSLINKS_2_FDR20_AL=0.8000	T1088_CROSSLINKS_3_FDR20_AL=0.8013	T1088_CROSSLINKS_4_FDR20_AL=0.7969	T1088_CROSSLINKS_5_FDR20_AL=0.8020	T1088_CROSSLINKS_6_FDR20_AL=0.8027	T1088_CROSSLINKS_7_FDR20_AL=0.8025	T1088_CROSSLINKS_8_FDR20_AL=0.8004	T1088_CROSSLINKS_9_FDR20_AL=0.8000	T1088_CROSSLINKS_0_FDR50_AL=0.7972	T1088_CROSSLINKS_1_FDR50_AL=0.7972	T1088_CROSSLINKS_2_FDR50_AL=0.7980	T1088_CROSSLINKS_3_FDR50_AL=0.8026	T1088_CROSSLINKS_4_FDR50_AL=0.6557	T1088_CROSSLINKS_5_FDR50_AL=0.8017	T1088_CROSSLINKS_6_FDR50_AL=0.7999	T1088_CROSSLINKS_7_FDR50_AL=0.8012	T1088_CROSSLINKS_8_FDR50_AL=0.8000	T1088_CROSSLINKS_9_FDR50_AL=0.8002
T1089_CROSSLINKS_0_FDR0_AL=0.9709	T1089_CROSSLINKS_1_FDR0_AL=0.9647	T1089_CROSSLINKS_2_FDR0_AL=0.9544	T1089_CROSSLINKS_3_FDR0_AL=0.9575	T1089_CROSSLINKS_4_FDR0_AL=0.9456	T1089_CROSSLINKS_5_FDR0_AL=0.9387	T1089_CROSSLINKS_6_FDR0_AL=0.9545	T1089_CROSSLINKS_7_FDR0_AL=0.9493	T1089_CROSSLINKS_8_FDR0_AL=0.9634	T1089_CROSSLINKS_9_FDR0_AL=0.9491	T1089_CROSSLINKS_0_FDR5_AL=0.9725	T1089_CROSSLINKS_1_FDR5_AL=0.9647	T1089_CROSSLINKS_2_FDR5_AL=0.9544	T1089_CROSSLINKS_3_FDR5_AL=0.9588	T1089_CROSSLINKS_4_FDR5_AL=0.9421	T1089_CROSSLINKS_5_FDR5_AL=0.9439	T1089_CROSSLINKS_6_FDR5_AL=0.9544	T1089_CROSSLINKS_7_FDR5_AL=0.9577	T1089_CROSSLINKS_8_FDR5_AL=0.9560	T1089_CROSSLINKS_9_FDR5_AL=0.9511	T1089_CROSSLINKS_0_FDR10_AL=0.9722	T1089_CROSSLINKS_1_FDR10_AL=0.9695	T1089_CROSSLINKS_2_FDR10_AL=0.9438	T1089_CROSSLINKS_3_FDR10_AL=0.9556	T1089_CROSSLINKS_4_FDR10_AL=0.9510	T1089_CROSSLINKS_5_FDR10_AL=0.9363	T1089_CROSSLINKS_6_FDR10_AL=0.9574	T1089_CROSSLINKS_7_FDR10_AL=0.9534	T1089_CROSSLINKS_8_FDR10_AL=0.9535	T1089_CROSSLINKS_9_FDR10_AL=0.9527	T1089_CROSSLINKS_0_FDR20_AL=0.9724	T1089_CROSSLINKS_1_FDR20_AL=0.9689	T1089_CROSSLINKS_2_FDR20_AL=0.9453	T1089_CROSSLINKS_3_FDR20_AL=0.9535	T1089_CROSSLINKS_4_FDR20_AL=0.9562	T1089_CROSSLINKS_5_FDR20_AL=0.9425	T1089_CROSSLINKS_6_FDR20_AL=0.9550	T1089_CROSSLINKS_7_FDR20_AL=0.9514	T1089_CROSSLINKS_8_FDR20_AL=0.9439	T1089_CROSSLINKS_9_FDR20_AL=0.9497	T1089_CROSSLINKS_0_FDR50_AL=0.9584	T1089_CROSSLINKS_1_FDR50_AL=0.9578	T1089_CROSSLINKS_2_FDR50_AL=0.9580	T1089_CROSSLINKS_3_FDR50_AL=0.9423	T1089_CROSSLINKS_4_FDR50_AL=0.9440	T1089_CROSSLINKS_5_FDR50_AL=0.9386	T1089_CROSSLINKS_6_FDR50_AL=0.9552	T1089_CROSSLINKS_7_FDR50_AL=0.9364	T1089_CROSSLINKS_8_FDR50_AL=0.9352	T1089_CROSSLINKS_9_FDR50_AL=0.9419
T1090_CROSSLINKS_0_FDR0_AL=0.8953	T1090_CROSSLINKS_1_FDR0_AL=0.8781	T1090_CROSSLINKS_2_FDR0_AL=0.8941	T1090_CROSSLINKS_3_FDR0_AL=0.8840	T1090_CROSSLINKS_4_FDR0_AL=0.8935	T1090_CROSSLINKS_5_FDR0_AL=0.8472	T1090_CROSSLINKS_6_FDR0_AL=0.8703	T1090_CROSSLINKS_7_FDR0_AL=0.8917	T1090_CROSSLINKS_8_FDR0_AL=0.8805	T1090_CROSSLINKS_9_FDR0_AL=0.8655	T1090_CROSSLINKS_0_FDR5_AL=0.8963	T1090_CROSSLINKS_1_FDR5_AL=0.8782	T1090_CROSSLINKS_2_FDR5_AL=0.8940	T1090_CROSSLINKS_3_FDR5_AL=0.8823	T1090_CROSSLINKS_4_FDR5_AL=0.8937	T1090_CROSSLINKS_5_FDR5_AL=0.8699	T1090_CROSSLINKS_6_FDR5_AL=0.8759	T1090_CROSSLINKS_7_FDR5_AL=0.8504	T1090_CROSSLINKS_8_FDR5_AL=0.8804	T1090_CROSSLINKS_9_FDR5_AL=0.8429	T1090_CROSSLINKS_0_FDR10_AL=0.8841	T1090_CROSSLINKS_1_FDR10_AL=0.8783	T1090_CROSSLINKS_2_FDR10_AL=0.8922	T1090_CROSSLINKS_3_FDR10_AL=0.8818	T1090_CROSSLINKS_4_FDR10_AL=0.8923	T1090_CROSSLINKS_5_FDR10_AL=0.8814	T1090_CROSSLINKS_6_FDR10_AL=0.8490	T1090_CROSSLINKS_7_FDR10_AL=0.7212	T1090_CROSSLINKS_8_FDR10_AL=0.8807	T1090_CROSSLINKS_9_FDR10_AL=0.8446	T1090_CROSSLINKS_0_FDR20_AL=0.8960	T1090_CROSSLINKS_1_FDR20_AL=0.8765	T1090_CROSSLINKS_2_FDR20_AL=0.8905	T1090_CROSSLINKS_3_FDR20_AL=0.8795	T1090_CROSSLINKS_4_FDR20_AL=0.8934	T1090_CROSSLINKS_5_FDR20_AL=0.8620	T1090_CROSSLINKS_6_FDR20_AL=0.8611	T1090_CROSSLINKS_7_FDR20_AL=0.8120	T1090_CROSSLINKS_8_FDR20_AL=0.8896	T1090_CROSSLINKS_9_FDR20_AL=0.7792	T1090_CROSSLINKS_0_FDR50_AL=0.7852	T1090_CROSSLINKS_1_FDR50_AL=0.8851	T1090_CROSSLINKS_2_FDR50_AL=0.8978	T1090_CROSSLINKS_3_FDR50_AL=0.8593	T1090_CROSSLINKS_4_FDR50_AL=0.8781	T1090_CROSSLINKS_5_FDR50_AL=0.8698	T1090_CROSSLINKS_6_FDR50_AL=0.8512	T1090_CROSSLINKS_7_FDR50_AL=0.7558	T1090_CROSSLINKS_8_FDR50_AL=0.8869	T1090_CROSSLINKS_9_FDR50_AL=0.6707
T1092_CROSSLINKS_0_FDR0_AL=0.3688	T1092_CROSSLINKS_1_FDR0_AL=0.4567	T1092_CROSSLINKS_2_FDR0_AL=0.3839	T1092_CROSSLINKS_3_FDR0_AL=0.4299	T1092_CROSSLINKS_4_FDR0_AL=0.4216	T1092_CROSSLINKS_5_FDR0_AL=0.4110	T1092_CROSSLINKS_6_FDR0_AL=0.4407	T1092_CROSSLINKS_7_FDR0_AL=0.4030	T1092_CROSSLINKS_8_FDR0_AL=0.4617	T1092_CROSSLINKS_9_FDR0_AL=0.4256	T1092_CROSSLINKS_0_FDR5_AL=0.3946	T1092_CROSSLINKS_1_FDR5_AL=0.4019	T1092_CROSSLINKS_2_FDR5_AL=0.3906	T1092_CROSSLINKS_3_FDR5_AL=0.4306	T1092_CROSSLINKS_4_FDR5_AL=0.4239	T1092_CROSSLINKS_5_FDR5_AL=0.4110	T1092_CROSSLINKS_6_FDR5_AL=0.4940	T1092_CROSSLINKS_7_FDR5_AL=0.3996	T1092_CROSSLINKS_8_FDR5_AL=0.4603	T1092_CROSSLINKS_9_FDR5_AL=0.3993	T1092_CROSSLINKS_0_FDR10_AL=0.3878	T1092_CROSSLINKS_1_FDR10_AL=0.3846	T1092_CROSSLINKS_2_FDR10_AL=0.3853	T1092_CROSSLINKS_3_FDR10_AL=0.4020	T1092_CROSSLINKS_4_FDR10_AL=0.3981	T1092_CROSSLINKS_5_FDR10_AL=0.4169	T1092_CROSSLINKS_6_FDR10_AL=0.4026	T1092_CROSSLINKS_7_FDR10_AL=0.4293	T1092_CROSSLINKS_8_FDR10_AL=0.4312	T1092_CROSSLINKS_9_FDR10_AL=0.4216	T1092_CROSSLINKS_0_FDR20_AL=0.3643	T1092_CROSSLINKS_1_FDR20_AL=0.3882	T1092_CROSSLINKS_2_FDR20_AL=0.3656	T1092_CROSSLINKS_3_FDR20_AL=0.4030	T1092_CROSSLINKS_4_FDR20_AL=0.3909	T1092_CROSSLINKS_5_FDR20_AL=0.3966	T1092_CROSSLINKS_6_FDR20_AL=0.4618	T1092_CROSSLINKS_7_FDR20_AL=0.4262	T1092_CROSSLINKS_8_FDR20_AL=0.4211	T1092_CROSSLINKS_9_FDR20_AL=0.3678	T1092_CROSSLINKS_0_FDR50_AL=0.3826	T1092_CROSSLINKS_1_FDR50_AL=0.3433	T1092_CROSSLINKS_2_FDR50_AL=0.3579	T1092_CROSSLINKS_3_FDR50_AL=0.3836	T1092_CROSSLINKS_4_FDR50_AL=0.3906	T1092_CROSSLINKS_5_FDR50_AL=0.3775	T1092_CROSSLINKS_6_FDR50_AL=0.3831	T1092_CROSSLINKS_7_FDR50_AL=0.4050	T1092_CROSSLINKS_8_FDR50_AL=0.3697	T1092_CROSSLINKS_9_FDR50_AL=0.3334
T1093_CROSSLINKS_0_FDR0_AL=0.4883	T1093_CROSSLINKS_1_FDR0_AL=0.4064	T1093_CROSSLINKS_2_FDR0_AL=0.4641	T1093_CROSSLINKS_3_FDR0_AL=0.3653	T1093_CROSSLINKS_4_FDR0_AL=0.5282	T1093_CROSSLINKS_5_FDR0_AL=0.3973	T1093_CROSSLINKS_6_FDR0_AL=0.3559	T1093_CROSSLINKS_7_FDR0_AL=0.2279	T1093_CROSSLINKS_8_FDR0_AL=0.3479	T1093_CROSSLINKS_9_FDR0_AL=0.3748	T1093_CROSSLINKS_0_FDR5_AL=0.4655	T1093_CROSSLINKS_1_FDR5_AL=0.4073	T1093_CROSSLINKS_2_FDR5_AL=0.4610	T1093_CROSSLINKS_3_FDR5_AL=0.3649	T1093_CROSSLINKS_4_FDR5_AL=0.5617	T1093_CROSSLINKS_5_FDR5_AL=0.3958	T1093_CROSSLINKS_6_FDR5_AL=0.4306	T1093_CROSSLINKS_7_FDR5_AL=0.2238	T1093_CROSSLINKS_8_FDR5_AL=0.2460	T1093_CROSSLINKS_9_FDR5_AL=0.3749	T1093_CROSSLINKS_0_FDR10_AL=0.4494	T1093_CROSSLINKS_1_FDR10_AL=0.3532	T1093_CROSSLINKS_2_FDR10_AL=0.4232	T1093_CROSSLINKS_3_FDR10_AL=0.4461	T1093_CROSSLINKS_4_FDR10_AL=0.4721	T1093_CROSSLINKS_5_FDR10_AL=0.4051	T1093_CROSSLINKS_6_FDR10_AL=0.3574	T1093_CROSSLINKS_7_FDR10_AL=0.2515	T1093_CROSSLINKS_8_FDR10_AL=0.2307	T1093_CROSSLINKS_9_FDR10_AL=0.4305	T1093_CROSSLINKS_0_FDR20_AL=0.4574	T1093_CROSSLINKS_1_FDR20_AL=0.3960	T1093_CROSSLINKS_2_FDR20_AL=0.4472	T1093_CROSSLINKS_3_FDR20_AL=0.4430	T1093_CROSSLINKS_4_FDR20_AL=0.3858	T1093_CROSSLINKS_5_FDR20_AL=0.3771	T1093_CROSSLINKS_6_FDR20_AL=0.4468	T1093_CROSSLINKS_7_FDR20_AL=0.2619	T1093_CROSSLINKS_8_FDR20_AL=0.3015	T1093_CROSSLINKS_9_FDR20_AL=0.3153	T1093_CROSSLINKS_0_FDR50_AL=0.3902	T1093_CROSSLINKS_1_FDR50_AL=0.3319	T1093_CROSSLINKS_2_FDR50_AL=0.3363	T1093_CROSSLINKS_3_FDR50_AL=0.4049	T1093_CROSSLINKS_4_FDR50_AL=0.3502	T1093_CROSSLINKS_5_FDR50_AL=0.3644	T1093_CROSSLINKS_6_FDR50_AL=0.3012	T1093_CROSSLINKS_7_FDR50_AL=0.2248	T1093_CROSSLINKS_8_FDR50_AL=0.2342	T1093_CROSSLINKS_9_FDR50_AL=0.2528
T1094_CROSSLINKS_0_FDR0_AL=0.6703	T1094_CROSSLINKS_1_FDR0_AL=0.8115	T1094_CROSSLINKS_2_FDR0_AL=0.7415	T1094_CROSSLINKS_3_FDR0_AL=0.8232	T1094_CROSSLINKS_4_FDR0_AL=0.7967	T1094_CROSSLINKS_5_FDR0_AL=0.7986	T1094_CROSSLINKS_6_FDR0_AL=0.8400	T1094_CROSSLINKS_7_FDR0_AL=0.8055	T1094_CROSSLINKS_8_FDR0_AL=0.8397	T1094_CROSSLINKS_9_FDR0_AL=0.8352	T1094_CROSSLINKS_0_FDR5_AL=0.6722	T1094_CROSSLINKS_1_FDR5_AL=0.7905	T1094_CROSSLINKS_2_FDR5_AL=0.7619	T1094_CROSSLINKS_3_FDR5_AL=0.7956	T1094_CROSSLINKS_4_FDR5_AL=0.7975	T1094_CROSSLINKS_5_FDR5_AL=0.8122	T1094_CROSSLINKS_6_FDR5_AL=0.8397	T1094_CROSSLINKS_7_FDR5_AL=0.8054	T1094_CROSSLINKS_8_FDR5_AL=0.8225	T1094_CROSSLINKS_9_FDR5_AL=0.8407	T1094_CROSSLINKS_0_FDR10_AL=0.8288	T1094_CROSSLINKS_1_FDR10_AL=0.7975	T1094_CROSSLINKS_2_FDR10_AL=0.8007	T1094_CROSSLINKS_3_FDR10_AL=0.8347	T1094_CROSSLINKS_4_FDR10_AL=0.7995	T1094_CROSSLINKS_5_FDR10_AL=0.8057	T1094_CROSSLINKS_6_FDR10_AL=0.8351	T1094_CROSSLINKS_7_FDR10_AL=0.7895	T1094_CROSSLINKS_8_FDR10_AL=0.8103	T1094_CROSSLINKS_9_FDR10_AL=0.8472	T1094_CROSSLINKS_0_FDR20_AL=0.7491	T1094_CROSSLINKS_1_FDR20_AL=0.7951	T1094_CROSSLINKS_2_FDR20_AL=0.7570	T1094_CROSSLINKS_3_FDR20_AL=0.8072	T1094_CROSSLINKS_4_FDR20_AL=0.8028	T1094_CROSSLINKS_5_FDR20_AL=0.7718	T1094_CROSSLINKS_6_FDR20_AL=0.8306	T1094_CROSSLINKS_7_FDR20_AL=0.7940	T1094_CROSSLINKS_8_FDR20_AL=0.8053	T1094_CROSSLINKS_9_FDR20_AL=0.8115	T1094_CROSSLINKS_0_FDR50_AL=0.8013	T1094_CROSSLINKS_1_FDR50_AL=0.5794	T1094_CROSSLINKS_2_FDR50_AL=0.7958	T1094_CROSSLINKS_3_FDR50_AL=0.4636	T1094_CROSSLINKS_4_FDR50_AL=0.7776	T1094_CROSSLINKS_5_FDR50_AL=0.8172	T1094_CROSSLINKS_6_FDR50_AL=0.8340	T1094_CROSSLINKS_7_FDR50_AL=0.7951	T1094_CROSSLINKS_8_FDR50_AL=0.8282	T1094_CROSSLINKS_9_FDR50_AL=0.7301
T1095_CROSSLINKS_0_FDR0_AL=0.6394	T1095_CROSSLINKS_1_FDR0_AL=0.6647	T1095_CROSSLINKS_2_FDR0_AL=0.6652	T1095_CROSSLINKS_3_FDR0_AL=0.6609	T1095_CROSSLINKS_4_FDR0_AL=0.5466	T1095_CROSSLINKS_5_FDR0_AL=0.6678	T1095_CROSSLINKS_6_FDR0_AL=0.5895	T1095_CROSSLINKS_7_FDR0_AL=0.6515	T1095_CROSSLINKS_8_FDR0_AL=0.6261	T1095_CROSSLINKS_9_FDR0_AL=0.6873	T1095_CROSSLINKS_0_FDR5_AL=0.6274	T1095_CROSSLINKS_1_FDR5_AL=0.6594	T1095_CROSSLINKS_2_FDR5_AL=0.6317	T1095_CROSSLINKS_3_FDR5_AL=0.6774	T1095_CROSSLINKS_4_FDR5_AL=0.5273	T1095_CROSSLINKS_5_FDR5_AL=0.6598	T1095_CROSSLINKS_6_FDR5_AL=0.5178	T1095_CROSSLINKS_7_FDR5_AL=0.6620	T1095_CROSSLINKS_8_FDR5_AL=0.5282	T1095_CROSSLINKS_9_FDR5_AL=0.6831	T1095_CROSSLINKS_0_FDR10_AL=0.6390	T1095_CROSSLINKS_1_FDR10_AL=0.6373	T1095_CROSSLINKS_2_FDR10_AL=0.6079	T1095_CROSSLINKS_3_FDR10_AL=0.6925	T1095_CROSSLINKS_4_FDR10_AL=0.5339	T1095_CROSSLINKS_5_FDR10_AL=0.6761	T1095_CROSSLINKS_6_FDR10_AL=0.5619	T1095_CROSSLINKS_7_FDR10_AL=0.6371	T1095_CROSSLINKS_8_FDR10_AL=0.5413	T1095_CROSSLINKS_9_FDR10_AL=0.6626	T1095_CROSSLINKS_0_FDR20_AL=0.7025	T1095_CROSSLINKS_1_FDR20_AL=0.6526	T1095_CROSSLINKS_2_FDR20_AL=0.6539	T1095_CROSSLINKS_3_FDR20_AL=0.6459	T1095_CROSSLINKS_4_FDR20_AL=0.5524	T1095_CROSSLINKS_5_FDR20_AL=0.6952	T1095_CROSSLINKS_6_FDR20_AL=0.4660	T1095_CROSSLINKS_7_FDR20_AL=0.6315	T1095_CROSSLINKS_8_FDR20_AL=0.4995	T1095_CROSSLINKS_9_FDR20_AL=0.6573	T1095_CROSSLINKS_0_FDR50_AL=0.6213	T1095_CROSSLINKS_1_FDR50_AL=0.4774	T1095_CROSSLINKS_2_FDR50_AL=0.5986	T1095_CROSSLINKS_3_FDR50_AL=0.6735	T1095_CROSSLINKS_4_FDR50_AL=0.5589	T1095_CROSSLINKS_5_FDR50_AL=0.6689	T1095_CROSSLINKS_6_FDR50_AL=0.6082	T1095_CROSSLINKS_7_FDR50_AL=0.6483	T1095_CROSSLINKS_8_FDR50_AL=0.5267	T1095_CROSSLINKS_9_FDR50_AL=0.5941
T1096_CROSSLINKS_0_FDR0_AL=0.5602	T1096_CROSSLINKS_1_FDR0_AL=0.5407	T1096_CROSSLINKS_2_FDR0_AL=0.5467	T1096_CROSSLINKS_3_FDR0_AL=0.5505	T1096_CROSSLINKS_4_FDR0_AL=0.5546	T1096_CROSSLINKS_5_FDR0_AL=0.5545	T1096_CROSSLINKS_6_FDR0_AL=0.5519	T1096_CROSSLINKS_7_FDR0_AL=0.5540	T1096_CROSSLINKS_8_FDR0_AL=0.4711	T1096_CROSSLINKS_9_FDR0_AL=0.5506	T1096_CROSSLINKS_0_FDR5_AL=0.5523	T1096_CROSSLINKS_1_FDR5_AL=0.5406	T1096_CROSSLINKS_2_FDR5_AL=0.5470	T1096_CROSSLINKS_3_FDR5_AL=0.5503	T1096_CROSSLINKS_4_FDR5_AL=0.5546	T1096_CROSSLINKS_5_FDR5_AL=0.5538	T1096_CROSSLINKS_6_FDR5_AL=0.5520	T1096_CROSSLINKS_7_FDR5_AL=0.5244	T1096_CROSSLINKS_8_FDR5_AL=0.4710	T1096_CROSSLINKS_9_FDR5_AL=0.5463	T1096_CROSSLINKS_0_FDR10_AL=0.5554	T1096_CROSSLINKS_1_FDR10_AL=0.5514	T1096_CROSSLINKS_2_FDR10_AL=0.5624	T1096_CROSSLINKS_3_FDR10_AL=0.5501	T1096_CROSSLINKS_4_FDR10_AL=0.5555	T1096_CROSSLINKS_5_FDR10_AL=0.5559	T1096_CROSSLINKS_6_FDR10_AL=0.5530	T1096_CROSSLINKS_7_FDR10_AL=0.5534	T1096_CROSSLINKS_8_FDR10_AL=0.4723	T1096_CROSSLINKS_9_FDR10_AL=0.5502	T1096_CROSSLINKS_0_FDR20_AL=0.5559	T1096_CROSSLINKS_1_FDR20_AL=0.5464	T1096_CROSSLINKS_2_FDR20_AL=0.5524	T1096_CROSSLINKS_3_FDR20_AL=0.5495	T1096_CROSSLINKS_4_FDR20_AL=0.5274	T1096_CROSSLINKS_5_FDR20_AL=0.5513	T1096_CROSSLINKS_6_FDR20_AL=0.5414	T1096_CROSSLINKS_7_FDR20_AL=0.5522	T1096_CROSSLINKS_8_FDR20_AL=0.5469	T1096_CROSSLINKS_9_FDR20_AL=0.5578	T1096_CROSSLINKS_0_FDR50_AL=0.5475	T1096_CROSSLINKS_1_FDR50_AL=0.4881	T1096_CROSSLINKS_2_FDR50_AL=0.5502	T1096_CROSSLINKS_3_FDR50_AL=0.5413	T1096_CROSSLINKS_4_FDR50_AL=0.5491	T1096_CROSSLINKS_5_FDR50_AL=0.5587	T1096_CROSSLINKS_6_FDR50_AL=0.5376	T1096_CROSSLINKS_7_FDR50_AL=0.5466	T1096_CROSSLINKS_8_FDR50_AL=0.5482	T1096_CROSSLINKS_9_FDR50_AL=0.5450
T1098_CROSSLINKS_0_FDR0_AL=0.7247	T1098_CROSSLINKS_1_FDR0_AL=0.7168	T1098_CROSSLINKS_2_FDR0_AL=0.7212	T1098_CROSSLINKS_3_FDR0_AL=0.7199	T1098_CROSSLINKS_4_FDR0_AL=0.7222	T1098_CROSSLINKS_5_FDR0_AL=0.7222	T1098_CROSSLINKS_6_FDR0_AL=0.7135	T1098_CROSSLINKS_7_FDR0_AL=0.7212	T1098_CROSSLINKS_8_FDR0_AL=0.7194	T1098_CROSSLINKS_9_FDR0_AL=0.7183	T1098_CROSSLINKS_0_FDR5_AL=0.7246	T1098_CROSSLINKS_1_FDR5_AL=0.7155	T1098_CROSSLINKS_2_FDR5_AL=0.7210	T1098_CROSSLINKS_3_FDR5_AL=0.7200	T1098_CROSSLINKS_4_FDR5_AL=0.7229	T1098_CROSSLINKS_5_FDR5_AL=0.7209	T1098_CROSSLINKS_6_FDR5_AL=0.7149	T1098_CROSSLINKS_7_FDR5_AL=0.7168	T1098_CROSSLINKS_8_FDR5_AL=0.7227	T1098_CROSSLINKS_9_FDR5_AL=0.7178	T1098_CROSSLINKS_0_FDR10_AL=0.7226	T1098_CROSSLINKS_1_FDR10_AL=0.7140	T1098_CROSSLINKS_2_FDR10_AL=0.7289	T1098_CROSSLINKS_3_FDR10_AL=0.7164	T1098_CROSSLINKS_4_FDR10_AL=0.7240	T1098_CROSSLINKS_5_FDR10_AL=0.7231	T1098_CROSSLINKS_6_FDR10_AL=0.7146	T1098_CROSSLINKS_7_FDR10_AL=0.7187	T1098_CROSSLINKS_8_FDR10_AL=0.7183	T1098_CROSSLINKS_9_FDR10_AL=0.7253	T1098_CROSSLINKS_0_FDR20_AL=0.7229	T1098_CROSSLINKS_1_FDR20_AL=0.7155	T1098_CROSSLINKS_2_FDR20_AL=0.7268	T1098_CROSSLINKS_3_FDR20_AL=0.7211	T1098_CROSSLINKS_4_FDR20_AL=0.7226	T1098_CROSSLINKS_5_FDR20_AL=0.7155	T1098_CROSSLINKS_6_FDR20_AL=0.7158	T1098_CROSSLINKS_7_FDR20_AL=0.7195	T1098_CROSSLINKS_8_FDR20_AL=0.7191	T1098_CROSSLINKS_9_FDR20_AL=0.7185	T1098_CROSSLINKS_0_FDR50_AL=0.7201	T1098_CROSSLINKS_1_FDR50_AL=0.7153	T1098_CROSSLINKS_2_FDR50_AL=0.7156	T1098_CROSSLINKS_3_FDR50_AL=0.7187	T1098_CROSSLINKS_4_FDR50_AL=0.7195	T1098_CROSSLINKS_5_FDR50_AL=0.7232	T1098_CROSSLINKS_6_FDR50_AL=0.7153	T1098_CROSSLINKS_7_FDR50_AL=0.7218	T1098_CROSSLINKS_8_FDR50_AL=0.7161	T1098_CROSSLINKS_9_FDR50_AL=0.7264
T1099_CROSSLINKS_0_FDR0_AL=0.8385	T1099_CROSSLINKS_1_FDR0_AL=0.7946	T1099_CROSSLINKS_2_FDR0_AL=0.8356	T1099_CROSSLINKS_3_FDR0_AL=0.7969	T1099_CROSSLINKS_4_FDR0_AL=0.8384	T1099_CROSSLINKS_5_FDR0_AL=0.8400	T1099_CROSSLINKS_6_FDR0_AL=0.7990	T1099_CROSSLINKS_7_FDR0_AL=0.8382	T1099_CROSSLINKS_8_FDR0_AL=0.8111	T1099_CROSSLINKS_9_FDR0_AL=0.7945	T1099_CROSSLINKS_0_FDR5_AL=0.8386	T1099_CROSSLINKS_1_FDR5_AL=0.7921	T1099_CROSSLINKS_2_FDR5_AL=0.8359	T1099_CROSSLINKS_3_FDR5_AL=0.7968	T1099_CROSSLINKS_4_FDR5_AL=0.8384	T1099_CROSSLINKS_5_FDR5_AL=0.8400	T1099_CROSSLINKS_6_FDR5_AL=0.7990	T1099_CROSSLINKS_7_FDR5_AL=0.8382	T1099_CROSSLINKS_8_FDR5_AL=0.8112	T1099_CROSSLINKS_9_FDR5_AL=0.7942	T1099_CROSSLINKS_0_FDR10_AL=0.8244	T1099_CROSSLINKS_1_FDR10_AL=0.7993	T1099_CROSSLINKS_2_FDR10_AL=0.8332	T1099_CROSSLINKS_3_FDR10_AL=0.7956	T1099_CROSSLINKS_4_FDR10_AL=0.8298	T1099_CROSSLINKS_5_FDR10_AL=0.8481	T1099_CROSSLINKS_6_FDR10_AL=0.7952	T1099_CROSSLINKS_7_FDR10_AL=0.8383	T1099_CROSSLINKS_8_FDR10_AL=0.8084	T1099_CROSSLINKS_9_FDR10_AL=0.7790	T1099_CROSSLINKS_0_FDR20_AL=0.8145	T1099_CROSSLINKS_1_FDR20_AL=0.7950	T1099_CROSSLINKS_2_FDR20_AL=0.8354	T1099_CROSSLINKS_3_FDR20_AL=0.8316	T1099_CROSSLINKS_4_FDR20_AL=0.8384	T1099_CROSSLINKS_5_FDR20_AL=0.8150	T1099_CROSSLINKS_6_FDR20_AL=0.8099	T1099_CROSSLINKS_7_FDR20_AL=0.8316	T1099_CROSSLINKS_8_FDR20_AL=0.8053	T1099_CROSSLINKS_9_FDR20_AL=0.7947	T1099_CROSSLINKS_0_FDR50_AL=0.8255	T1099_CROSSLINKS_1_FDR50_AL=0.7908	T1099_CROSSLINKS_2_FDR50_AL=0.8067	T1099_CROSSLINKS_3_FDR50_AL=0.7836	T1099_CROSSLINKS_4_FDR50_AL=0.8319	T1099_CROSSLINKS_5_FDR50_AL=0.7903	T1099_CROSSLINKS_6_FDR50_AL=0.8273	T1099_CROSSLINKS_7_FDR50_AL=0.7707	T1099_CROSSLINKS_8_FDR50_AL=0.7990	T1099_CROSSLINKS_9_FDR50_AL=0.8322
T1100_CROSSLINKS_0_FDR0_AL=0.8850	T1100_CROSSLINKS_1_FDR0_AL=0.8625	T1100_CROSSLINKS_2_FDR0_AL=0.8653	T1100_CROSSLINKS_3_FDR0_AL=0.8793	T1100_CROSSLINKS_4_FDR0_AL=0.8761	T1100_CROSSLINKS_5_FDR0_AL=0.8463	T1100_CROSSLINKS_6_FDR0_AL=0.8654	T1100_CROSSLINKS_7_FDR0_AL=0.8994	T1100_CROSSLINKS_8_FDR0_AL=0.8911	T1100_CROSSLINKS_9_FDR0_AL=0.6187	T1100_CROSSLINKS_0_FDR5_AL=0.8852	T1100_CROSSLINKS_1_FDR5_AL=0.8266	T1100_CROSSLINKS_2_FDR5_AL=0.8643	T1100_CROSSLINKS_3_FDR5_AL=0.8806	T1100_CROSSLINKS_4_FDR5_AL=0.8859	T1100_CROSSLINKS_5_FDR5_AL=0.8461	T1100_CROSSLINKS_6_FDR5_AL=0.8782	T1100_CROSSLINKS_7_FDR5_AL=0.8956	T1100_CROSSLINKS_8_FDR5_AL=0.8893	T1100_CROSSLINKS_9_FDR5_AL=0.6164	T1100_CROSSLINKS_0_FDR10_AL=0.8879	T1100_CROSSLINKS_1_FDR10_AL=0.8758	T1100_CROSSLINKS_2_FDR10_AL=0.7924	T1100_CROSSLINKS_3_FDR10_AL=0.8770	T1100_CROSSLINKS_4_FDR10_AL=0.8638	T1100_CROSSLINKS_5_FDR10_AL=0.8318	T1100_CROSSLINKS_6_FDR10_AL=0.8802	T1100_CROSSLINKS_7_FDR10_AL=0.7874	T1100_CROSSLINKS_8_FDR10_AL=0.6192	T1100_CROSSLINKS_9_FDR10_AL=0.5830	T1100_CROSSLINKS_0_FDR20_AL=0.8905	T1100_CROSSLINKS_1_FDR20_AL=0.8161	T1100_CROSSLINKS_2_FDR20_AL=0.8574	T1100_CROSSLINKS_3_FDR20_AL=0.8725	T1100_CROSSLINKS_4_FDR20_AL=0.8700	T1100_CROSSLINKS_5_FDR20_AL=0.7037	T1100_CROSSLINKS_6_FDR20_AL=0.8809	T1100_CROSSLINKS_7_FDR20_AL=0.7532	T1100_CROSSLINKS_8_FDR20_AL=0.6278	T1100_CROSSLINKS_9_FDR20_AL=0.6344	T1100_CROSSLINKS_0_FDR50_AL=0.8592	T1100_CROSSLINKS_1_FDR50_AL=0.7210	T1100_CROSSLINKS_2_FDR50_AL=0.7858	T1100_CROSSLINKS_3_FDR50_AL=0.8790	T1100_CROSSLINKS_4_FDR50_AL=0.8675	T1100_CROSSLINKS_5_FDR50_AL=0.8395	T1100_CROSSLINKS_6_FDR50_AL=0.8776	T1100_CROSSLINKS_7_FDR50_AL=0.7614	T1100_CROSSLINKS_8_FDR50_AL=0.4827	T1100_CROSSLINKS_9_FDR50_AL=0.6408
T1101_CROSSLINKS_0_FDR0_AL=0.9065	T1101_CROSSLINKS_1_FDR0_AL=0.9056	T1101_CROSSLINKS_2_FDR0_AL=0.8869	T1101_CROSSLINKS_3_FDR0_AL=0.9084	T1101_CROSSLINKS_4_FDR0_AL=0.9071	T1101_CROSSLINKS_5_FDR0_AL=0.9034	T1101_CROSSLINKS_6_FDR0_AL=0.9062	T1101_CROSSLINKS_7_FDR0_AL=0.9045	T1101_CROSSLINKS_8_FDR0_AL=0.8900	T1101_CROSSLINKS_9_FDR0_AL=0.9032	T1101_CROSSLINKS_0_FDR5_AL=0.9010	T1101_CROSSLINKS_1_FDR5_AL=0.9036	T1101_CROSSLINKS_2_FDR5_AL=0.8797	T1101_CROSSLINKS_3_FDR5_AL=0.9095	T1101_CROSSLINKS_4_FDR5_AL=0.9065	T1101_CROSSLINKS_5_FDR5_AL=0.9034	T1101_CROSSLINKS_6_FDR5_AL=0.8967	T1101_CROSSLINKS_7_FDR5_AL=0.9046	T1101_CROSSLINKS_8_FDR5_AL=0.8953	T1101_CROSSLINKS_9_FDR5_AL=0.9033	T1101_CROSSLINKS_0_FDR10_AL=0.9016	T1101_CROSSLINKS_1_FDR10_AL=0.9143	T1101_CROSSLINKS_2_FDR10_AL=0.8806	T1101_CROSSLINKS_3_FDR10_AL=0.9046	T1101_CROSSLINKS_4_FDR10_AL=0.9058	T1101_CROSSLINKS_5_FDR10_AL=0.8827	T1101_CROSSLINKS_6_FDR10_AL=0.9008	T1101_CROSSLINKS_7_FDR10_AL=0.9058	T1101_CROSSLINKS_8_FDR10_AL=0.8952	T1101_CROSSLINKS_9_FDR10_AL=0.9036	T1101_CROSSLINKS_0_FDR20_AL=0.9005	T1101_CROSSLINKS_1_FDR20_AL=0.9116	T1101_CROSSLINKS_2_FDR20_AL=0.8911	T1101_CROSSLINKS_3_FDR20_AL=0.9081	T1101_CROSSLINKS_4_FDR20_AL=0.9052	T1101_CROSSLINKS_5_FDR20_AL=0.8781	T1101_CROSSLINKS_6_FDR20_AL=0.8994	T1101_CROSSLINKS_7_FDR20_AL=0.9064	T1101_CROSSLINKS_8_FDR20_AL=0.8965	T1101_CROSSLINKS_9_FDR20_AL=0.9023	T1101_CROSSLINKS_0_FDR50_AL=0.9016	T1101_CROSSLINKS_1_FDR50_AL=0.7349	T1101_CROSSLINKS_2_FDR50_AL=0.8410	T1101_CROSSLINKS_3_FDR50_AL=0.9060	T1101_CROSSLINKS_4_FDR50_AL=0.9027	T1101_CROSSLINKS_5_FDR50_AL=0.8823	T1101_CROSSLINKS_6_FDR50_AL=0.8990	T1101_CROSSLINKS_7_FDR50_AL=0.8833	T1101_CROSSLINKS_8_FDR50_AL=0.9005	T1101_CROSSLINKS_9_FDR50_AL=0.8796
[truncated: 1 more columns]

## Sheet: Neff Experiment
T1024_NO_MSA_CROSSLINKS_0_AL=0.7650	T1024_NO_MSA_CROSSLINKS_1_AL=0.9303	T1024_NO_MSA_CROSSLINKS_2_AL=0.8428	T1024_NO_MSA_CROSSLINKS_3_AL=0.8653	T1024_NO_MSA_CROSSLINKS_4_AL=0.7659	T1024_NO_MSA_CROSSLINKS_5_AL=0.7152	T1024_NO_MSA_CROSSLINKS_6_AL=0.9268	T1024_NO_MSA_CROSSLINKS_7_AL=0.9407	T1024_NO_MSA_CROSSLINKS_8_AL=0.7091	T1024_NO_MSA_CROSSLINKS_9_AL=0.9545	T1024_MSA_0_CROSSLINKS_0_NEFF10_AL=0.9825	T1024_MSA_0_CROSSLINKS_1_NEFF10_AL=0.9815	T1024_MSA_0_CROSSLINKS_2_NEFF10_AL=0.9828	T1024_MSA_0_CROSSLINKS_3_NEFF10_AL=0.9795	T1024_MSA_0_CROSSLINKS_4_NEFF10_AL=0.9813	T1024_MSA_0_CROSSLINKS_5_NEFF10_AL=0.9794	T1024_MSA_0_CROSSLINKS_6_NEFF10_AL=0.9780	T1024_MSA_0_CROSSLINKS_7_NEFF10_AL=0.9817	T1024_MSA_0_CROSSLINKS_8_NEFF10_AL=0.9829	T1024_MSA_0_CROSSLINKS_9_NEFF10_AL=0.9813	T1024_MSA_1_CROSSLINKS_0_NEFF10_AL=0.9782	T1024_MSA_1_CROSSLINKS_1_NEFF10_AL=0.9779	T1024_MSA_1_CROSSLINKS_2_NEFF10_AL=0.9764	T1024_MSA_1_CROSSLINKS_3_NEFF10_AL=0.9764	T1024_MSA_1_CROSSLINKS_4_NEFF10_AL=0.9736	T1024_MSA_1_CROSSLINKS_5_NEFF10_AL=0.9780	T1024_MSA_1_CROSSLINKS_6_NEFF10_AL=0.9668	T1024_MSA_1_CROSSLINKS_7_NEFF10_AL=0.9801	T1024_MSA_1_CROSSLINKS_8_NEFF10_AL=0.9803	T1024_MSA_1_CROSSLINKS_9_NEFF10_AL=0.9706	T1024_MSA_2_CROSSLINKS_0_NEFF10_AL=0.9735	T1024_MSA_2_CROSSLINKS_1_NEFF10_AL=0.9770	T1024_MSA_2_CROSSLINKS_2_NEFF10_AL=0.9776	T1024_MSA_2_CROSSLINKS_3_NEFF10_AL=0.9745	T1024_MSA_2_CROSSLINKS_4_NEFF10_AL=0.9745	T1024_MSA_2_CROSSLINKS_5_NEFF10_AL=0.9790	T1024_MSA_2_CROSSLINKS_6_NEFF10_AL=0.9716	T1024_MSA_2_CROSSLINKS_7_NEFF10_AL=0.9754	T1024_MSA_2_CROSSLINKS_8_NEFF10_AL=0.9768	T1024_MSA_2_CROSSLINKS_9_NEFF10_AL=0.9771	T1024_MSA_3_CROSSLINKS_0_NEFF10_AL=0.9796	T1024_MSA_3_CROSSLINKS_1_NEFF10_AL=0.9770	T1024_MSA_3_CROSSLINKS_2_NEFF10_AL=0.9774	T1024_MSA_3_CROSSLINKS_3_NEFF10_AL=0.9855	T1024_MSA_3_CROSSLINKS_4_NEFF10_AL=0.9797	T1024_MSA_3_CROSSLINKS_5_NEFF10_AL=0.9878	T1024_MSA_3_CROSSLINKS_6_NEFF10_AL=0.9792	T1024_MSA_3_CROSSLINKS_7_NEFF10_AL=0.9786	T1024_MSA_3_CROSSLINKS_8_NEFF10_AL=0.9850	T1024_MSA_3_CROSSLINKS_9_NEFF10_AL=0.9800
T1025_NO_MSA_CROSSLINKS_0_AL=0.9098	T1025_NO_MSA_CROSSLINKS_1_AL=0.8207	T1025_NO_MSA_CROSSLINKS_2_AL=0.8916	T1025_NO_MSA_CROSSLINKS_3_AL=0.8931	T1025_NO_MSA_CROSSLINKS_4_AL=0.6104	T1025_NO_MSA_CROSSLINKS_5_AL=0.7037	T1025_NO_MSA_CROSSLINKS_6_AL=0.8269	T1025_NO_MSA_CROSSLINKS_7_AL=0.6847	T1025_NO_MSA_CROSSLINKS_8_AL=0.6298	T1025_NO_MSA_CROSSLINKS_9_AL=0.9141	T1025_MSA_0_CROSSLINKS_0_NEFF10_AL=0.9240	T1025_MSA_0_CROSSLINKS_1_NEFF10_AL=0.9642	T1025_MSA_0_CROSSLINKS_2_NEFF10_AL=0.9456	T1025_MSA_0_CROSSLINKS_3_NEFF10_AL=0.9222	T1025_MSA_0_CROSSLINKS_4_NEFF10_AL=0.9555	T1025_MSA_0_CROSSLINKS_5_NEFF10_AL=0.9269	T1025_MSA_0_CROSSLINKS_6_NEFF10_AL=0.9309	T1025_MSA_0_CROSSLINKS_7_NEFF10_AL=0.9352	T1025_MSA_0_CROSSLINKS_8_NEFF10_AL=0.9646	T1025_MSA_0_CROSSLINKS_9_NEFF10_AL=0.9389	T1025_MSA_1_CROSSLINKS_0_NEFF10_AL=0.9151	T1025_MSA_1_CROSSLINKS_1_NEFF10_AL=0.8398	T1025_MSA_1_CROSSLINKS_2_NEFF10_AL=0.9375	T1025_MSA_1_CROSSLINKS_3_NEFF10_AL=0.9150	T1025_MSA_1_CROSSLINKS_4_NEFF10_AL=0.9256	T1025_MSA_1_CROSSLINKS_5_NEFF10_AL=0.9243	T1025_MSA_1_CROSSLINKS_6_NEFF10_AL=0.9148	T1025_MSA_1_CROSSLINKS_7_NEFF10_AL=0.9167	T1025_MSA_1_CROSSLINKS_8_NEFF10_AL=0.9340	T1025_MSA_1_CROSSLINKS_9_NEFF10_AL=0.9180	T1025_MSA_2_CROSSLINKS_0_NEFF10_AL=0.9376	T1025_MSA_2_CROSSLINKS_1_NEFF10_AL=0.9653	T1025_MSA_2_CROSSLINKS_2_NEFF10_AL=0.9431	T1025_MSA_2_CROSSLINKS_3_NEFF10_AL=0.9094	T1025_MSA_2_CROSSLINKS_4_NEFF10_AL=0.9546	T1025_MSA_2_CROSSLINKS_5_NEFF10_AL=0.9277	T1025_MSA_2_CROSSLINKS_6_NEFF10_AL=0.9283	T1025_MSA_2_CROSSLINKS_7_NEFF10_AL=0.9593	T1025_MSA_2_CROSSLINKS_8_NEFF10_AL=0.9389	T1025_MSA_2_CROSSLINKS_9_NEFF10_AL=0.9420	T1025_MSA_3_CROSSLINKS_0_NEFF10_AL=0.9248	T1025_MSA_3_CROSSLINKS_1_NEFF10_AL=0.9670	T1025_MSA_3_CROSSLINKS_2_NEFF10_AL=0.9512	T1025_MSA_3_CROSSLINKS_3_NEFF10_AL=0.9275	T1025_MSA_3_CROSSLINKS_4_NEFF10_AL=0.9631	T1025_MSA_3_CROSSLINKS_5_NEFF10_AL=0.9258	T1025_MSA_3_CROSSLINKS_6_NEFF10_AL=0.9283	T1025_MSA_3_CROSSLINKS_7_NEFF10_AL=0.9553	T1025_MSA_3_CROSSLINKS_8_NEFF10_AL=0.9630	T1025_MSA_3_CROSSLINKS_9_NEFF10_AL=0.9344
T1026_NO_MSA_CROSSLINKS_0_AL=0.7464	T1026_NO_MSA_CROSSLINKS_1_AL=0.5249	T1026_NO_MSA_CROSSLINKS_2_AL=0.6798	T1026_NO_MSA_CROSSLINKS_3_AL=0.7280	T1026_NO_MSA_CROSSLINKS_4_AL=0.6270	T1026_NO_MSA_CROSSLINKS_5_AL=0.6356	T1026_NO_MSA_CROSSLINKS_6_AL=0.7262	T1026_NO_MSA_CROSSLINKS_7_AL=0.6492	T1026_NO_MSA_CROSSLINKS_8_AL=0.6210	T1026_NO_MSA_CROSSLINKS_9_AL=0.8334	T1026_MSA_0_CROSSLINKS_0_NEFF10_AL=0.9519	T1026_MSA_0_CROSSLINKS_1_NEFF10_AL=0.9573	T1026_MSA_0_CROSSLINKS_2_NEFF10_AL=0.9299	T1026_MSA_0_CROSSLINKS_3_NEFF10_AL=0.9557	T1026_MSA_0_CROSSLINKS_4_NEFF10_AL=0.9525	T1026_MSA_0_CROSSLINKS_5_NEFF10_AL=0.8828	T1026_MSA_0_CROSSLINKS_6_NEFF10_AL=0.9556	T1026_MSA_0_CROSSLINKS_7_NEFF10_AL=0.9526	T1026_MSA_0_CROSSLINKS_8_NEFF10_AL=0.9530	T1026_MSA_0_CROSSLINKS_9_NEFF10_AL=0.9558	T1026_MSA_1_CROSSLINKS_0_NEFF10_AL=0.9634	T1026_MSA_1_CROSSLINKS_1_NEFF10_AL=0.9624	T1026_MSA_1_CROSSLINKS_2_NEFF10_AL=0.9434	T1026_MSA_1_CROSSLINKS_3_NEFF10_AL=0.9563	T1026_MSA_1_CROSSLINKS_4_NEFF10_AL=0.9554	T1026_MSA_1_CROSSLINKS_5_NEFF10_AL=0.9589	T1026_MSA_1_CROSSLINKS_6_NEFF10_AL=0.9548	T1026_MSA_1_CROSSLINKS_7_NEFF10_AL=0.9489	T1026_MSA_1_CROSSLINKS_8_NEFF10_AL=0.9532	T1026_MSA_1_CROSSLINKS_9_NEFF10_AL=0.9593	T1026_MSA_2_CROSSLINKS_0_NEFF10_AL=0.9469	T1026_MSA_2_CROSSLINKS_1_NEFF10_AL=0.9424	T1026_MSA_2_CROSSLINKS_2_NEFF10_AL=0.9280	T1026_MSA_2_CROSSLINKS_3_NEFF10_AL=0.9500	T1026_MSA_2_CROSSLINKS_4_NEFF10_AL=0.9320	T1026_MSA_2_CROSSLINKS_5_NEFF10_AL=0.9571	T1026_MSA_2_CROSSLINKS_6_NEFF10_AL=0.9296	T1026_MSA_2_CROSSLINKS_7_NEFF10_AL=0.9318	T1026_MSA_2_CROSSLINKS_8_NEFF10_AL=0.9551	T1026_MSA_2_CROSSLINKS_9_NEFF10_AL=0.9596	T1026_MSA_3_CROSSLINKS_0_NEFF10_AL=0.9628	T1026_MSA_3_CROSSLINKS_1_NEFF10_AL=0.9533	T1026_MSA_3_CROSSLINKS_2_NEFF10_AL=0.9241	T1026_MSA_3_CROSSLINKS_3_NEFF10_AL=0.9486	T1026_MSA_3_CROSSLINKS_4_NEFF10_AL=0.9535	T1026_MSA_3_CROSSLINKS_5_NEFF10_AL=0.8719	T1026_MSA_3_CROSSLINKS_6_NEFF10_AL=0.9557	T1026_MSA_3_CROSSLINKS_7_NEFF10_AL=0.9575	T1026_MSA_3_CROSSLINKS_8_NEFF10_AL=0.9532	T1026_MSA_3_CROSSLINKS_9_NEFF10_AL=0.9567
T1027_NO_MSA_CROSSLINKS_0_AL=0.3450	T1027_NO_MSA_CROSSLINKS_1_AL=0.3555	T1027_NO_MSA_CROSSLINKS_2_AL=0.3946	T1027_NO_MSA_CROSSLINKS_3_AL=0.4063	T1027_NO_MSA_CROSSLINKS_4_AL=0.3818	T1027_NO_MSA_CROSSLINKS_5_AL=0.5380	T1027_NO_MSA_CROSSLINKS_6_AL=0.5598	T1027_NO_MSA_CROSSLINKS_7_AL=0.4238	T1027_NO_MSA_CROSSLINKS_8_AL=0.3547	T1027_NO_MSA_CROSSLINKS_9_AL=0.3598	T1027_MSA_0_CROSSLINKS_0_NEFF10_AL=0.5370	T1027_MSA_0_CROSSLINKS_1_NEFF10_AL=0.5130	T1027_MSA_0_CROSSLINKS_2_NEFF10_AL=0.4894	T1027_MSA_0_CROSSLINKS_3_NEFF10_AL=0.5579	T1027_MSA_0_CROSSLINKS_4_NEFF10_AL=0.4772	T1027_MSA_0_CROSSLINKS_5_NEFF10_AL=0.5836	T1027_MSA_0_CROSSLINKS_6_NEFF10_AL=0.5893	T1027_MSA_0_CROSSLINKS_7_NEFF10_AL=0.5611	T1027_MSA_0_CROSSLINKS_8_NEFF10_AL=0.5766	T1027_MSA_0_CROSSLINKS_9_NEFF10_AL=0.5089	T1027_MSA_1_CROSSLINKS_0_NEFF10_AL=0.4943	T1027_MSA_1_CROSSLINKS_1_NEFF10_AL=0.4941	T1027_MSA_1_CROSSLINKS_2_NEFF10_AL=0.4509	T1027_MSA_1_CROSSLINKS_3_NEFF10_AL=0.4604	T1027_MSA_1_CROSSLINKS_4_NEFF10_AL=0.4587	T1027_MSA_1_CROSSLINKS_5_NEFF10_AL=0.5295	T1027_MSA_1_CROSSLINKS_6_NEFF10_AL=0.5218	T1027_MSA_1_CROSSLINKS_7_NEFF10_AL=0.5591	T1027_MSA_1_CROSSLINKS_8_NEFF10_AL=0.5074	T1027_MSA_1_CROSSLINKS_9_NEFF10_AL=0.4931	T1027_MSA_2_CROSSLINKS_0_NEFF10_AL=0.4746	T1027_MSA_2_CROSSLINKS_1_NEFF10_AL=0.5437	T1027_MSA_2_CROSSLINKS_2_NEFF10_AL=0.5016	T1027_MSA_2_CROSSLINKS_3_NEFF10_AL=0.5218	T1027_MSA_2_CROSSLINKS_4_NEFF10_AL=0.4838	T1027_MSA_2_CROSSLINKS_5_NEFF10_AL=0.5554	T1027_MSA_2_CROSSLINKS_6_NEFF10_AL=0.5620	T1027_MSA_2_CROSSLINKS_7_NEFF10_AL=0.5601	T1027_MSA_2_CROSSLINKS_8_NEFF10_AL=0.5446	T1027_MSA_2_CROSSLINKS_9_NEFF10_AL=0.5225	T1027_MSA_3_CROSSLINKS_0_NEFF10_AL=0.3230	T1027_MSA_3_CROSSLINKS_1_NEFF10_AL=0.4660	T1027_MSA_3_CROSSLINKS_2_NEFF10_AL=0.4794	T1027_MSA_3_CROSSLINKS_3_NEFF10_AL=0.4285	T1027_MSA_3_CROSSLINKS_4_NEFF10_AL=0.4844	T1027_MSA_3_CROSSLINKS_5_NEFF10_AL=0.5864	T1027_MSA_3_CROSSLINKS_6_NEFF10_AL=0.5613	T1027_MSA_3_CROSSLINKS_7_NEFF10_AL=0.5015	T1027_MSA_3_CROSSLINKS_8_NEFF10_AL=0.3422	T1027_MSA_3_CROSSLINKS_9_NEFF10_AL=0.6095
T1029_NO_MSA_CROSSLINKS_0_AL=0.4535	T1029_NO_MSA_CROSSLINKS_1_AL=0.4421	T1029_NO_MSA_CROSSLINKS_2_AL=0.4222	T1029_NO_MSA_CROSSLINKS_3_AL=0.3762	T1029_NO_MSA_CROSSLINKS_4_AL=0.3847	T1029_NO_MSA_CROSSLINKS_5_AL=0.4607	T1029_NO_MSA_CROSSLINKS_6_AL=0.4046	T1029_NO_MSA_CROSSLINKS_7_AL=0.4231	T1029_NO_MSA_CROSSLINKS_8_AL=0.4450	T1029_NO_MSA_CROSSLINKS_9_AL=0.4674	T1029_MSA_0_CROSSLINKS_0_NEFF10_AL=0.4722	T1029_MSA_0_CROSSLINKS_1_NEFF10_AL=0.4719	T1029_MSA_0_CROSSLINKS_2_NEFF10_AL=0.4726	T1029_MSA_0_CROSSLINKS_3_NEFF10_AL=0.4721	T1029_MSA_0_CROSSLINKS_4_NEFF10_AL=0.4722	T1029_MSA_0_CROSSLINKS_5_NEFF10_AL=0.4716	T1029_MSA_0_CROSSLINKS_6_NEFF10_AL=0.4724	T1029_MSA_0_CROSSLINKS_7_NEFF10_AL=0.4716	T1029_MSA_0_CROSSLINKS_8_NEFF10_AL=0.4725	T1029_MSA_0_CROSSLINKS_9_NEFF10_AL=0.4717	T1029_MSA_1_CROSSLINKS_0_NEFF10_AL=0.4717	T1029_MSA_1_CROSSLINKS_1_NEFF10_AL=0.4807	T1029_MSA_1_CROSSLINKS_2_NEFF10_AL=0.4722	T1029_MSA_1_CROSSLINKS_3_NEFF10_AL=0.4727	T1029_MSA_1_CROSSLINKS_4_NEFF10_AL=0.4718	T1029_MSA_1_CROSSLINKS_5_NEFF10_AL=0.4714	T1029_MSA_1_CROSSLINKS_6_NEFF10_AL=0.4718	T1029_MSA_1_CROSSLINKS_7_NEFF10_AL=0.4708	T1029_MSA_1_CROSSLINKS_8_NEFF10_AL=0.4714	T1029_MSA_1_CROSSLINKS_9_NEFF10_AL=0.4719	T1029_MSA_2_CROSSLINKS_0_NEFF10_AL=0.4686	T1029_MSA_2_CROSSLINKS_1_NEFF10_AL=0.4686	T1029_MSA_2_CROSSLINKS_2_NEFF10_AL=0.4693	T1029_MSA_2_CROSSLINKS_3_NEFF10_AL=0.4687	T1029_MSA_2_CROSSLINKS_4_NEFF10_AL=0.4685	T1029_MSA_2_CROSSLINKS_5_NEFF10_AL=0.4676	T1029_MSA_2_CROSSLINKS_6_NEFF10_AL=0.4686	T1029_MSA_2_CROSSLINKS_7_NEFF10_AL=0.4675	T1029_MSA_2_CROSSLINKS_8_NEFF10_AL=0.4686	T1029_MSA_2_CROSSLINKS_9_NEFF10_AL=0.4687	T1029_MSA_3_CROSSLINKS_0_NEFF10_AL=0.4705	T1029_MSA_3_CROSSLINKS_1_NEFF10_AL=0.4721	T1029_MSA_3_CROSSLINKS_2_NEFF10_AL=0.4705	T1029_MSA_3_CROSSLINKS_3_NEFF10_AL=0.4899	T1029_MSA_3_CROSSLINKS_4_NEFF10_AL=0.4708	T1029_MSA_3_CROSSLINKS_5_NEFF10_AL=0.4702	T1029_MSA_3_CROSSLINKS_6_NEFF10_AL=0.4761	T1029_MSA_3_CROSSLINKS_7_NEFF10_AL=0.4759	T1029_MSA_3_CROSSLINKS_8_NEFF10_AL=0.4705	T1029_MSA_3_CROSSLINKS_9_NEFF10_AL=0.4700
T1030_NO_MSA_CROSSLINKS_0_AL=0.7601	T1030_NO_MSA_CROSSLINKS_1_AL=0.7577	T1030_NO_MSA_CROSSLINKS_2_AL=0.7644	T1030_NO_MSA_CROSSLINKS_3_AL=0.7962	T1030_NO_MSA_CROSSLINKS_4_AL=0.7633	T1030_NO_MSA_CROSSLINKS_5_AL=0.7502	T1030_NO_MSA_CROSSLINKS_6_AL=0.7679	T1030_NO_MSA_CROSSLINKS_7_AL=0.7480	T1030_NO_MSA_CROSSLINKS_8_AL=0.7557	T1030_NO_MSA_CROSSLINKS_9_AL=0.7788	T1030_MSA_0_CROSSLINKS_0_NEFF10_AL=0.7287	T1030_MSA_0_CROSSLINKS_1_NEFF10_AL=0.7213	T1030_MSA_0_CROSSLINKS_2_NEFF10_AL=0.7207	T1030_MSA_0_CROSSLINKS_3_NEFF10_AL=0.8196	T1030_MSA_0_CROSSLINKS_4_NEFF10_AL=0.7298	T1030_MSA_0_CROSSLINKS_5_NEFF10_AL=0.7226	T1030_MSA_0_CROSSLINKS_6_NEFF10_AL=0.7344	T1030_MSA_0_CROSSLINKS_7_NEFF10_AL=0.7129	T1030_MSA_0_CROSSLINKS_8_NEFF10_AL=0.7208	T1030_MSA_0_CROSSLINKS_9_NEFF10_AL=0.7254	T1030_MSA_1_CROSSLINKS_0_NEFF10_AL=0.7412	T1030_MSA_1_CROSSLINKS_1_NEFF10_AL=0.7597	T1030_MSA_1_CROSSLINKS_2_NEFF10_AL=0.7570	T1030_MSA_1_CROSSLINKS_3_NEFF10_AL=0.8298	T1030_MSA_1_CROSSLINKS_4_NEFF10_AL=0.7522	T1030_MSA_1_CROSSLINKS_5_NEFF10_AL=0.7510	T1030_MSA_1_CROSSLINKS_6_NEFF10_AL=0.7579	T1030_MSA_1_CROSSLINKS_7_NEFF10_AL=0.7477	T1030_MSA_1_CROSSLINKS_8_NEFF10_AL=0.7547	T1030_MSA_1_CROSSLINKS_9_NEFF10_AL=0.7495	T1030_MSA_2_CROSSLINKS_0_NEFF10_AL=0.7353	T1030_MSA_2_CROSSLINKS_1_NEFF10_AL=0.7361	T1030_MSA_2_CROSSLINKS_2_NEFF10_AL=0.7397	T1030_MSA_2_CROSSLINKS_3_NEFF10_AL=0.8283	T1030_MSA_2_CROSSLINKS_4_NEFF10_AL=0.7457	T1030_MSA_2_CROSSLINKS_5_NEFF10_AL=0.7358	T1030_MSA_2_CROSSLINKS_6_NEFF10_AL=0.7428	T1030_MSA_2_CROSSLINKS_7_NEFF10_AL=0.7253	T1030_MSA_2_CROSSLINKS_8_NEFF10_AL=0.7342	T1030_MSA_2_CROSSLINKS_9_NEFF10_AL=0.7392	T1030_MSA_3_CROSSLINKS_0_NEFF10_AL=0.7467	T1030_MSA_3_CROSSLINKS_1_NEFF10_AL=0.7560	T1030_MSA_3_CROSSLINKS_2_NEFF10_AL=0.7638	T1030_MSA_3_CROSSLINKS_3_NEFF10_AL=0.8318	T1030_MSA_3_CROSSLINKS_4_NEFF10_AL=0.7653	T1030_MSA_3_CROSSLINKS_5_NEFF10_AL=0.7507	T1030_MSA_3_CROSSLINKS_6_NEFF10_AL=0.7687	T1030_MSA_3_CROSSLINKS_7_NEFF10_AL=0.7531	T1030_MSA_3_CROSSLINKS_8_NEFF10_AL=0.7556	T1030_MSA_3_CROSSLINKS_9_NEFF10_AL=0.7292
T1031_NO_MSA_CROSSLINKS_0_AL=0.4903	T1031_NO_MSA_CROSSLINKS_1_AL=0.4988	T1031_NO_MSA_CROSSLINKS_2_AL=0.3053	T1031_NO_MSA_CROSSLINKS_3_AL=0.2263	T1031_NO_MSA_CROSSLINKS_4_AL=0.2714	T1031_NO_MSA_CROSSLINKS_5_AL=0.3265	T1031_NO_MSA_CROSSLINKS_6_AL=0.2936	T1031_NO_MSA_CROSSLINKS_7_AL=0.4448	T1031_NO_MSA_CROSSLINKS_8_AL=0.4220	T1031_NO_MSA_CROSSLINKS_9_AL=0.3381	T1031_MSA_0_CROSSLINKS_0_NEFF10_AL=0.7725	T1031_MSA_0_CROSSLINKS_1_NEFF10_AL=0.7849	T1031_MSA_0_CROSSLINKS_2_NEFF10_AL=0.7771	T1031_MSA_0_CROSSLINKS_3_NEFF10_AL=0.7594	T1031_MSA_0_CROSSLINKS_4_NEFF10_AL=0.7841	T1031_MSA_0_CROSSLINKS_5_NEFF10_AL=0.7803	T1031_MSA_0_CROSSLINKS_6_NEFF10_AL=0.8556	T1031_MSA_0_CROSSLINKS_7_NEFF10_AL=0.7768	T1031_MSA_0_CROSSLINKS_8_NEFF10_AL=0.7695	T1031_MSA_0_CROSSLINKS_9_NEFF10_AL=0.7799	T1031_MSA_1_CROSSLINKS_0_NEFF10_AL=0.7842	T1031_MSA_1_CROSSLINKS_1_NEFF10_AL=0.7702	T1031_MSA_1_CROSSLINKS_2_NEFF10_AL=0.8407	T1031_MSA_1_CROSSLINKS_3_NEFF10_AL=0.8708	T1031_MSA_1_CROSSLINKS_4_NEFF10_AL=0.8177	T1031_MSA_1_CROSSLINKS_5_NEFF10_AL=0.8553	T1031_MSA_1_CROSSLINKS_6_NEFF10_AL=0.7844	T1031_MSA_1_CROSSLINKS_7_NEFF10_AL=0.8518	T1031_MSA_1_CROSSLINKS_8_NEFF10_AL=0.5115	T1031_MSA_1_CROSSLINKS_9_NEFF10_AL=0.8519	T1031_MSA_2_CROSSLINKS_0_NEFF10_AL=0.8412	T1031_MSA_2_CROSSLINKS_1_NEFF10_AL=0.8400	T1031_MSA_2_CROSSLINKS_2_NEFF10_AL=0.8617	T1031_MSA_2_CROSSLINKS_3_NEFF10_AL=0.8522	T1031_MSA_2_CROSSLINKS_4_NEFF10_AL=0.8634	T1031_MSA_2_CROSSLINKS_5_NEFF10_AL=0.8396	T1031_MSA_2_CROSSLINKS_6_NEFF10_AL=0.8489	T1031_MSA_2_CROSSLINKS_7_NEFF10_AL=0.8573	T1031_MSA_2_CROSSLINKS_8_NEFF10_AL=0.8515	T1031_MSA_2_CROSSLINKS_9_NEFF10_AL=0.8629	T1031_MSA_3_CROSSLINKS_0_NEFF10_AL=0.4465	T1031_MSA_3_CROSSLINKS_1_NEFF10_AL=0.7097	T1031_MSA_3_CROSSLINKS_2_NEFF10_AL=0.7663	T1031_MSA_3_CROSSLINKS_3_NEFF10_AL=0.7597	T1031_MSA_3_CROSSLINKS_4_NEFF10_AL=0.8210	T1031_MSA_3_CROSSLINKS_5_NEFF10_AL=0.7629	T1031_MSA_3_CROSSLINKS_6_NEFF10_AL=0.7978	T1031_MSA_3_CROSSLINKS_7_NEFF10_AL=0.7740	T1031_MSA_3_CROSSLINKS_8_NEFF10_AL=0.7579	T1031_MSA_3_CROSSLINKS_9_NEFF10_AL=0.7709
T1032_NO_MSA_CROSSLINKS_0_AL=0.3843	T1032_NO_MSA_CROSSLINKS_1_AL=0.2278	T1032_NO_MSA_CROSSLINKS_2_AL=0.2347	T1032_NO_MSA_CROSSLINKS_3_AL=0.5620	T1032_NO_MSA_CROSSLINKS_4_AL=0.3231	T1032_NO_MSA_CROSSLINKS_5_AL=0.2839	T1032_NO_MSA_CROSSLINKS_6_AL=0.2831	T1032_NO_MSA_CROSSLINKS_7_AL=0.2397	T1032_NO_MSA_CROSSLINKS_8_AL=0.3369	T1032_NO_MSA_CROSSLINKS_9_AL=0.2667	T1032_MSA_0_CROSSLINKS_0_NEFF10_AL=0.7197	T1032_MSA_0_CROSSLINKS_1_NEFF10_AL=0.7182	T1032_MSA_0_CROSSLINKS_2_NEFF10_AL=0.7298	T1032_MSA_0_CROSSLINKS_3_NEFF10_AL=0.7589	T1032_MSA_0_CROSSLINKS_4_NEFF10_AL=0.7125	T1032_MSA_0_CROSSLINKS_5_NEFF10_AL=0.7526	T1032_MSA_0_CROSSLINKS_6_NEFF10_AL=0.6622	T1032_MSA_0_CROSSLINKS_7_NEFF10_AL=0.6629	T1032_MSA_0_CROSSLINKS_8_NEFF10_AL=0.6631	T1032_MSA_0_CROSSLINKS_9_NEFF10_AL=0.7805	T1032_MSA_1_CROSSLINKS_0_NEFF10_AL=0.7017	T1032_MSA_1_CROSSLINKS_1_NEFF10_AL=0.6690	T1032_MSA_1_CROSSLINKS_2_NEFF10_AL=0.6681	T1032_MSA_1_CROSSLINKS_3_NEFF10_AL=0.6684	T1032_MSA_1_CROSSLINKS_4_NEFF10_AL=0.6688	T1032_MSA_1_CROSSLINKS_5_NEFF10_AL=0.6730	T1032_MSA_1_CROSSLINKS_6_NEFF10_AL=0.6705	T1032_MSA_1_CROSSLINKS_7_NEFF10_AL=0.7001	T1032_MSA_1_CROSSLINKS_8_NEFF10_AL=0.6959	T1032_MSA_1_CROSSLINKS_9_NEFF10_AL=0.7025	T1032_MSA_2_CROSSLINKS_0_NEFF10_AL=0.6874	T1032_MSA_2_CROSSLINKS_1_NEFF10_AL=0.6596	T1032_MSA_2_CROSSLINKS_2_NEFF10_AL=0.6738	T1032_MSA_2_CROSSLINKS_3_NEFF10_AL=0.7243	T1032_MSA_2_CROSSLINKS_4_NEFF10_AL=0.6590	T1032_MSA_2_CROSSLINKS_5_NEFF10_AL=0.6595	T1032_MSA_2_CROSSLINKS_6_NEFF10_AL=0.6607	T1032_MSA_2_CROSSLINKS_7_NEFF10_AL=0.6799	T1032_MSA_2_CROSSLINKS_8_NEFF10_AL=0.6349	T1032_MSA_2_CROSSLINKS_9_NEFF10_AL=0.6660	T1032_MSA_3_CROSSLINKS_0_NEFF10_AL=0.8302	T1032_MSA_3_CROSSLINKS_1_NEFF10_AL=0.7032	T1032_MSA_3_CROSSLINKS_2_NEFF10_AL=0.6668	T1032_MSA_3_CROSSLINKS_3_NEFF10_AL=0.6828	T1032_MSA_3_CROSSLINKS_4_NEFF10_AL=0.6948	T1032_MSA_3_CROSSLINKS_5_NEFF10_AL=0.7001	T1032_MSA_3_CROSSLINKS_6_NEFF10_AL=0.6906	T1032_MSA_3_CROSSLINKS_7_NEFF10_AL=0.4312	T1032_MSA_3_CROSSLINKS_8_NEFF10_AL=0.6911	T1032_MSA_3_CROSSLINKS_9_NEFF10_AL=0.6872
T1033_NO_MSA_CROSSLINKS_0_AL=0.2756	T1033_NO_MSA_CROSSLINKS_1_AL=0.3237	T1033_NO_MSA_CROSSLINKS_2_AL=0.3090	T1033_NO_MSA_CROSSLINKS_3_AL=0.3060	T1033_NO_MSA_CROSSLINKS_4_AL=0.8303	T1033_NO_MSA_CROSSLINKS_5_AL=0.3310	T1033_NO_MSA_CROSSLINKS_6_AL=0.3136	T1033_NO_MSA_CROSSLINKS_7_AL=0.3939	T1033_NO_MSA_CROSSLINKS_8_AL=0.2794	T1033_NO_MSA_CROSSLINKS_9_AL=0.3640	T1033_MSA_0_CROSSLINKS_0_NEFF10_AL=0.4293	T1033_MSA_0_CROSSLINKS_1_NEFF10_AL=0.4341	T1033_MSA_0_CROSSLINKS_2_NEFF10_AL=0.4386	T1033_MSA_0_CROSSLINKS_3_NEFF10_AL=0.4425	T1033_MSA_0_CROSSLINKS_4_NEFF10_AL=0.4300	T1033_MSA_0_CROSSLINKS_5_NEFF10_AL=0.4355	T1033_MSA_0_CROSSLINKS_6_NEFF10_AL=0.2801	T1033_MSA_0_CROSSLINKS_7_NEFF10_AL=0.4293	T1033_MSA_0_CROSSLINKS_8_NEFF10_AL=0.2594	T1033_MSA_0_CROSSLINKS_9_NEFF10_AL=0.2620	T1033_MSA_1_CROSSLINKS_0_NEFF10_AL=0.4356	T1033_MSA_1_CROSSLINKS_1_NEFF10_AL=0.4344	T1033_MSA_1_CROSSLINKS_2_NEFF10_AL=0.4360	T1033_MSA_1_CROSSLINKS_3_NEFF10_AL=0.4410	T1033_MSA_1_CROSSLINKS_4_NEFF10_AL=0.6315	T1033_MSA_1_CROSSLINKS_5_NEFF10_AL=0.4477	T1033_MSA_1_CROSSLINKS_6_NEFF10_AL=0.2777	T1033_MSA_1_CROSSLINKS_7_NEFF10_AL=0.4399	T1033_MSA_1_CROSSLINKS_8_NEFF10_AL=0.2609	T1033_MSA_1_CROSSLINKS_9_NEFF10_AL=0.2750	T1033_MSA_2_CROSSLINKS_0_NEFF10_AL=0.4357	T1033_MSA_2_CROSSLINKS_1_NEFF10_AL=0.4347	T1033_MSA_2_CROSSLINKS_2_NEFF10_AL=0.4304	T1033_MSA_2_CROSSLINKS_3_NEFF10_AL=0.4302	T1033_MSA_2_CROSSLINKS_4_NEFF10_AL=0.2632	T1033_MSA_2_CROSSLINKS_5_NEFF10_AL=0.4437	T1033_MSA_2_CROSSLINKS_6_NEFF10_AL=0.2614	T1033_MSA_2_CROSSLINKS_7_NEFF10_AL=0.4416	T1033_MSA_2_CROSSLINKS_8_NEFF10_AL=0.2601	T1033_MSA_2_CROSSLINKS_9_NEFF10_AL=0.4233	T1033_MSA_3_CROSSLINKS_0_NEFF10_AL=0.4358	T1033_MSA_3_CROSSLINKS_1_NEFF10_AL=0.4347	T1033_MSA_3_CROSSLINKS_2_NEFF10_AL=0.4299	T1033_MSA_3_CROSSLINKS_3_NEFF10_AL=0.4299	T1033_MSA_3_CROSSLINKS_4_NEFF10_AL=0.2632	T1033_MSA_3_CROSSLINKS_5_NEFF10_AL=0.4438	T1033_MSA_3_CROSSLINKS_6_NEFF10_AL=0.2615	T1033_MSA_3_CROSSLINKS_7_NEFF10_AL=0.4418	T1033_MSA_3_CROSSLINKS_8_NEFF10_AL=0.2601	T1033_MSA_3_CROSSLINKS_9_NEFF10_AL=0.4230
T1034_NO_MSA_CROSSLINKS_0_AL=0.3046	T1034_NO_MSA_CROSSLINKS_1_AL=0.2820	T1034_NO_MSA_CROSSLINKS_2_AL=0.5108	T1034_NO_MSA_CROSSLINKS_3_AL=0.3020	T1034_NO_MSA_CROSSLINKS_4_AL=0.4422	T1034_NO_MSA_CROSSLINKS_5_AL=0.2616	T1034_NO_MSA_CROSSLINKS_6_AL=0.2033	T1034_NO_MSA_CROSSLINKS_7_AL=0.2000	T1034_NO_MSA_CROSSLINKS_8_AL=0.2084	T1034_NO_MSA_CROSSLINKS_9_AL=0.2720	T1034_MSA_0_CROSSLINKS_0_NEFF10_AL=0.9598	T1034_MSA_0_CROSSLINKS_1_NEFF10_AL=0.9446	T1034_MSA_0_CROSSLINKS_2_NEFF10_AL=0.9480	T1034_MSA_0_CROSSLINKS_3_NEFF10_AL=0.9599	T1034_MSA_0_CROSSLINKS_4_NEFF10_AL=0.9542	T1034_MSA_0_CROSSLINKS_5_NEFF10_AL=0.9564	T1034_MSA_0_CROSSLINKS_6_NEFF10_AL=0.9658	T1034_MSA_0_CROSSLINKS_7_NEFF10_AL=0.9424	T1034_MSA_0_CROSSLINKS_8_NEFF10_AL=0.9550	T1034_MSA_0_CROSSLINKS_9_NEFF10_AL=0.9617	T1034_MSA_1_CROSSLINKS_0_NEFF10_AL=0.9400	T1034_MSA_1_CROSSLINKS_1_NEFF10_AL=0.9339	T1034_MSA_1_CROSSLINKS_2_NEFF10_AL=0.9443	T1034_MSA_1_CROSSLINKS_3_NEFF10_AL=0.9395	T1034_MSA_1_CROSSLINKS_4_NEFF10_AL=0.9428	T1034_MSA_1_CROSSLINKS_5_NEFF10_AL=0.9356	T1034_MSA_1_CROSSLINKS_6_NEFF10_AL=0.9372	T1034_MSA_1_CROSSLINKS_7_NEFF10_AL=0.9339	T1034_MSA_1_CROSSLINKS_8_NEFF10_AL=0.9341	T1034_MSA_1_CROSSLINKS_9_NEFF10_AL=0.9425	T1034_MSA_2_CROSSLINKS_0_NEFF10_AL=0.9454	T1034_MSA_2_CROSSLINKS_1_NEFF10_AL=0.9510	T1034_MSA_2_CROSSLINKS_2_NEFF10_AL=0.9514	T1034_MSA_2_CROSSLINKS_3_NEFF10_AL=0.9400	T1034_MSA_2_CROSSLINKS_4_NEFF10_AL=0.9489	T1034_MSA_2_CROSSLINKS_5_NEFF10_AL=0.9440	T1034_MSA_2_CROSSLINKS_6_NEFF10_AL=0.9620	T1034_MSA_2_CROSSLINKS_7_NEFF10_AL=0.9505	T1034_MSA_2_CROSSLINKS_8_NEFF10_AL=0.9400	T1034_MSA_2_CROSSLINKS_9_NEFF10_AL=0.8555	T1034_MSA_3_CROSSLINKS_0_NEFF10_AL=0.9544	T1034_MSA_3_CROSSLINKS_1_NEFF10_AL=0.9594	T1034_MSA_3_CROSSLINKS_2_NEFF10_AL=0.8992	T1034_MSA_3_CROSSLINKS_3_NEFF10_AL=0.9586	T1034_MSA_3_CROSSLINKS_4_NEFF10_AL=0.9534	T1034_MSA_3_CROSSLINKS_5_NEFF10_AL=0.9590	T1034_MSA_3_CROSSLINKS_6_NEFF10_AL=0.9610	T1034_MSA_3_CROSSLINKS_7_NEFF10_AL=0.8814	T1034_MSA_3_CROSSLINKS_8_NEFF10_AL=0.9572	T1034_MSA_3_CROSSLINKS_9_NEFF10_AL=0.9565
T1035_NO_MSA_CROSSLINKS_0_AL=0.4716	T1035_NO_MSA_CROSSLINKS_1_AL=0.4991	T1035_NO_MSA_CROSSLINKS_2_AL=0.5111	T1035_NO_MSA_CROSSLINKS_3_AL=0.5308	T1035_NO_MSA_CROSSLINKS_4_AL=0.5032	T1035_NO_MSA_CROSSLINKS_5_AL=0.5077	T1035_NO_MSA_CROSSLINKS_6_AL=0.5839	T1035_NO_MSA_CROSSLINKS_7_AL=0.5738	T1035_NO_MSA_CROSSLINKS_8_AL=0.4968	T1035_NO_MSA_CROSSLINKS_9_AL=0.4898	T1035_MSA_0_CROSSLINKS_0_NEFF10_AL=0.8734	T1035_MSA_0_CROSSLINKS_1_NEFF10_AL=0.8671	T1035_MSA_0_CROSSLINKS_2_NEFF10_AL=0.8653	T1035_MSA_0_CROSSLINKS_3_NEFF10_AL=0.8579	T1035_MSA_0_CROSSLINKS_4_NEFF10_AL=0.9076	T1035_MSA_0_CROSSLINKS_5_NEFF10_AL=0.9173	T1035_MSA_0_CROSSLINKS_6_NEFF10_AL=0.8678	T1035_MSA_0_CROSSLINKS_7_NEFF10_AL=0.8507	T1035_MSA_0_CROSSLINKS_8_NEFF10_AL=0.8542	T1035_MSA_0_CROSSLINKS_9_NEFF10_AL=0.8515	T1035_MSA_1_CROSSLINKS_0_NEFF10_AL=0.8470	T1035_MSA_1_CROSSLINKS_1_NEFF10_AL=0.8552	T1035_MSA_1_CROSSLINKS_2_NEFF10_AL=0.8562	T1035_MSA_1_CROSSLINKS_3_NEFF10_AL=0.8551	T1035_MSA_1_CROSSLINKS_4_NEFF10_AL=0.8427	T1035_MSA_1_CROSSLINKS_5_NEFF10_AL=0.8477	T1035_MSA_1_CROSSLINKS_6_NEFF10_AL=0.8385	T1035_MSA_1_CROSSLINKS_7_NEFF10_AL=0.8353	T1035_MSA_1_CROSSLINKS_8_NEFF10_AL=0.8469	T1035_MSA_1_CROSSLINKS_9_NEFF10_AL=0.8386	T1035_MSA_2_CROSSLINKS_0_NEFF10_AL=0.8942	T1035_MSA_2_CROSSLINKS_1_NEFF10_AL=0.8692	T1035_MSA_2_CROSSLINKS_2_NEFF10_AL=0.8851	T1035_MSA_2_CROSSLINKS_3_NEFF10_AL=0.8392	T1035_MSA_2_CROSSLINKS_4_NEFF10_AL=0.8631	T1035_MSA_2_CROSSLINKS_5_NEFF10_AL=0.8466	T1035_MSA_2_CROSSLINKS_6_NEFF10_AL=0.8887	T1035_MSA_2_CROSSLINKS_7_NEFF10_AL=0.8362	T1035_MSA_2_CROSSLINKS_8_NEFF10_AL=0.8436	T1035_MSA_2_CROSSLINKS_9_NEFF10_AL=0.8409	T1035_MSA_3_CROSSLINKS_0_NEFF10_AL=0.8547	T1035_MSA_3_CROSSLINKS_1_NEFF10_AL=0.8728	T1035_MSA_3_CROSSLINKS_2_NEFF10_AL=0.8540	T1035_MSA_3_CROSSLINKS_3_NEFF10_AL=0.8364	T1035_MSA_3_CROSSLINKS_4_NEFF10_AL=0.8542	T1035_MSA_3_CROSSLINKS_5_NEFF10_AL=0.8499	T1035_MSA_3_CROSSLINKS_6_NEFF10_AL=0.8427	T1035_MSA_3_CROSSLINKS_7_NEFF10_AL=0.8510	T1035_MSA_3_CROSSLINKS_8_NEFF10_AL=0.8617	T1035_MSA_3_CROSSLINKS_9_NEFF10_AL=0.8421
T1036s1_NO_MSA_CROSSLINKS_0_AL=0.1529	T1036s1_NO_MSA_CROSSLINKS_1_AL=0.1529	T1036s1_NO_MSA_CROSSLINKS_2_AL=0.1623	T1036s1_NO_MSA_CROSSLINKS_3_AL=0.1824	T1036s1_NO_MSA_CROSSLINKS_4_AL=0.1746	T1036s1_NO_MSA_CROSSLINKS_5_AL=0.1646	T1036s1_NO_MSA_CROSSLINKS_6_AL=0.1583	T1036s1_NO_MSA_CROSSLINKS_7_AL=0.1788	T1036s1_NO_MSA_CROSSLINKS_8_AL=0.1572	T1036s1_NO_MSA_CROSSLINKS_9_AL=0.1950	T1036s1_MSA_0_CROSSLINKS_0_NEFF10_AL=0.3933	T1036s1_MSA_0_CROSSLINKS_1_NEFF10_AL=0.3876	T1036s1_MSA_0_CROSSLINKS_2_NEFF10_AL=0.4192	T1036s1_MSA_0_CROSSLINKS_3_NEFF10_AL=0.3156	T1036s1_MSA_0_CROSSLINKS_4_NEFF10_AL=0.4516	T1036s1_MSA_0_CROSSLINKS_5_NEFF10_AL=0.4776	T1036s1_MSA_0_CROSSLINKS_6_NEFF10_AL=0.4584	T1036s1_MSA_0_CROSSLINKS_7_NEFF10_AL=0.4372	T1036s1_MSA_0_CROSSLINKS_8_NEFF10_AL=0.4036	T1036s1_MSA_0_CROSSLINKS_9_NEFF10_AL=0.4088	T1036s1_MSA_1_CROSSLINKS_0_NEFF10_AL=0.4268	T1036s1_MSA_1_CROSSLINKS_1_NEFF10_AL=0.4087	T1036s1_MSA_1_CROSSLINKS_2_NEFF10_AL=0.3441	T1036s1_MSA_1_CROSSLINKS_3_NEFF10_AL=0.5601	T1036s1_MSA_1_CROSSLINKS_4_NEFF10_AL=0.5695	T1036s1_MSA_1_CROSSLINKS_5_NEFF10_AL=0.4467	T1036s1_MSA_1_CROSSLINKS_6_NEFF10_AL=0.4324	T1036s1_MSA_1_CROSSLINKS_7_NEFF10_AL=0.4068	T1036s1_MSA_1_CROSSLINKS_8_NEFF10_AL=0.3941	T1036s1_MSA_1_CROSSLINKS_9_NEFF10_AL=0.4389	T1036s1_MSA_2_CROSSLINKS_0_NEFF10_AL=0.3593	T1036s1_MSA_2_CROSSLINKS_1_NEFF10_AL=0.4101	T1036s1_MSA_2_CROSSLINKS_2_NEFF10_AL=0.4500	T1036s1_MSA_2_CROSSLINKS_3_NEFF10_AL=0.3450	T1036s1_MSA_2_CROSSLINKS_4_NEFF10_AL=0.3508	T1036s1_MSA_2_CROSSLINKS_5_NEFF10_AL=0.3434	T1036s1_MSA_2_CROSSLINKS_6_NEFF10_AL=0.3327	T1036s1_MSA_2_CROSSLINKS_7_NEFF10_AL=0.4658	T1036s1_MSA_2_CROSSLINKS_8_NEFF10_AL=0.2749	T1036s1_MSA_2_CROSSLINKS_9_NEFF10_AL=0.3767	T1036s1_MSA_3_CROSSLINKS_0_NEFF10_AL=0.3953	T1036s1_MSA_3_CROSSLINKS_1_NEFF10_AL=0.4070	T1036s1_MSA_3_CROSSLINKS_2_NEFF10_AL=0.3790	T1036s1_MSA_3_CROSSLINKS_3_NEFF10_AL=0.4710	T1036s1_MSA_3_CROSSLINKS_4_NEFF10_AL=0.4000	T1036s1_MSA_3_CROSSLINKS_5_NEFF10_AL=0.4016	T1036s1_MSA_3_CROSSLINKS_6_NEFF10_AL=0.4029	T1036s1_MSA_3_CROSSLINKS_7_NEFF10_AL=0.3884	T1036s1_MSA_3_CROSSLINKS_8_NEFF10_AL=0.4048	T1036s1_MSA_3_CROSSLINKS_9_NEFF10_AL=0.4062
T1037_NO_MSA_CROSSLINKS_0_AL=0.6885	T1037_NO_MSA_CROSSLINKS_1_AL=0.4856	T1037_NO_MSA_CROSSLINKS_2_AL=0.6929	T1037_NO_MSA_CROSSLINKS_3_AL=0.4258	T1037_NO_MSA_CROSSLINKS_4_AL=0.5496	T1037_NO_MSA_CROSSLINKS_5_AL=0.4961	T1037_NO_MSA_CROSSLINKS_6_AL=0.4245	T1037_NO_MSA_CROSSLINKS_7_AL=0.4439	T1037_NO_MSA_CROSSLINKS_8_AL=0.4430	T1037_NO_MSA_CROSSLINKS_9_AL=0.6369	T1037_MSA_0_CROSSLINKS_0_NEFF10_AL=0.7676	T1037_MSA_0_CROSSLINKS_1_NEFF10_AL=0.8559	T1037_MSA_0_CROSSLINKS_2_NEFF10_AL=0.8233	T1037_MSA_0_CROSSLINKS_3_NEFF10_AL=0.8155	T1037_MSA_0_CROSSLINKS_4_NEFF10_AL=0.7736	T1037_MSA_0_CROSSLINKS_5_NEFF10_AL=0.7523	T1037_MSA_0_CROSSLINKS_6_NEFF10_AL=0.8464	T1037_MSA_0_CROSSLINKS_7_NEFF10_AL=0.8511	T1037_MSA_0_CROSSLINKS_8_NEFF10_AL=0.7619	T1037_MSA_0_CROSSLINKS_9_NEFF10_AL=0.6960	T1037_MSA_1_CROSSLINKS_0_NEFF10_AL=0.7842	T1037_MSA_1_CROSSLINKS_1_NEFF10_AL=0.8720	T1037_MSA_1_CROSSLINKS_2_NEFF10_AL=0.8060	T1037_MSA_1_CROSSLINKS_3_NEFF10_AL=0.7821	T1037_MSA_1_CROSSLINKS_4_NEFF10_AL=0.7894	T1037_MSA_1_CROSSLINKS_5_NEFF10_AL=0.7698	T1037_MSA_1_CROSSLINKS_6_NEFF10_AL=0.8544	T1037_MSA_1_CROSSLINKS_7_NEFF10_AL=0.8605	T1037_MSA_1_CROSSLINKS_8_NEFF10_AL=0.8337	T1037_MSA_1_CROSSLINKS_9_NEFF10_AL=0.7953	T1037_MSA_2_CROSSLINKS_0_NEFF10_AL=0.7396	T1037_MSA_2_CROSSLINKS_1_NEFF10_AL=0.7997	T1037_MSA_2_CROSSLINKS_2_NEFF10_AL=0.7939	T1037_MSA_2_CROSSLINKS_3_NEFF10_AL=0.7681	T1037_MSA_2_CROSSLINKS_4_NEFF10_AL=0.8172	T1037_MSA_2_CROSSLINKS_5_NEFF10_AL=0.7433	T1037_MSA_2_CROSSLINKS_6_NEFF10_AL=0.7667	T1037_MSA_2_CROSSLINKS_7_NEFF10_AL=0.8442	T1037_MSA_2_CROSSLINKS_8_NEFF10_AL=0.7776	T1037_MSA_2_CROSSLINKS_9_NEFF10_AL=0.7690	T1037_MSA_3_CROSSLINKS_0_NEFF10_AL=0.7700	T1037_MSA_3_CROSSLINKS_1_NEFF10_AL=0.8113	T1037_MSA_3_CROSSLINKS_2_NEFF10_AL=0.8228	T1037_MSA_3_CROSSLINKS_3_NEFF10_AL=0.7538	T1037_MSA_3_CROSSLINKS_4_NEFF10_AL=0.7564	T1037_MSA_3_CROSSLINKS_5_NEFF10_AL=0.7580	T1037_MSA_3_CROSSLINKS_6_NEFF10_AL=0.8155	T1037_MSA_3_CROSSLINKS_7_NEFF10_AL=0.8117	T1037_MSA_3_CROSSLINKS_8_NEFF10_AL=0.7215	T1037_MSA_3_CROSSLINKS_9_NEFF10_AL=0.7714
T1038_NO_MSA_CROSSLINKS_0_AL=0.4086	T1038_NO_MSA_CROSSLINKS_1_AL=0.3661	T1038_NO_MSA_CROSSLINKS_2_AL=0.3740	T1038_NO_MSA_CROSSLINKS_3_AL=0.2888	T1038_NO_MSA_CROSSLINKS_4_AL=0.2741	T1038_NO_MSA_CROSSLINKS_5_AL=0.4194	T1038_NO_MSA_CROSSLINKS_6_AL=0.3579	T1038_NO_MSA_CROSSLINKS_7_AL=0.3153	T1038_NO_MSA_CROSSLINKS_8_AL=0.3614	T1038_NO_MSA_CROSSLINKS_9_AL=0.2945	T1038_MSA_0_CROSSLINKS_0_NEFF10_AL=0.4935	T1038_MSA_0_CROSSLINKS_1_NEFF10_AL=0.4783	T1038_MSA_0_CROSSLINKS_2_NEFF10_AL=0.4110	T1038_MSA_0_CROSSLINKS_3_NEFF10_AL=0.4584	T1038_MSA_0_CROSSLINKS_4_NEFF10_AL=0.4508	T1038_MSA_0_CROSSLINKS_5_NEFF10_AL=0.4565	T1038_MSA_0_CROSSLINKS_6_NEFF10_AL=0.5109	T1038_MSA_0_CROSSLINKS_7_NEFF10_AL=0.3663	T1038_MSA_0_CROSSLINKS_8_NEFF10_AL=0.9211	T1038_MSA_0_CROSSLINKS_9_NEFF10_AL=0.3532	T1038_MSA_1_CROSSLINKS_0_NEFF10_AL=0.4000	T1038_MSA_1_CROSSLINKS_1_NEFF10_AL=0.3391	T1038_MSA_1_CROSSLINKS_2_NEFF10_AL=0.3401	T1038_MSA_1_CROSSLINKS_3_NEFF10_AL=0.3286	T1038_MSA_1_CROSSLINKS_4_NEFF10_AL=0.3458	T1038_MSA_1_CROSSLINKS_5_NEFF10_AL=0.3841	T1038_MSA_1_CROSSLINKS_6_NEFF10_AL=0.3358	T1038_MSA_1_CROSSLINKS_7_NEFF10_AL=0.3381	T1038_MSA_1_CROSSLINKS_8_NEFF10_AL=0.4190	T1038_MSA_1_CROSSLINKS_9_NEFF10_AL=0.3919	T1038_MSA_2_CROSSLINKS_0_NEFF10_AL=0.4247	T1038_MSA_2_CROSSLINKS_1_NEFF10_AL=0.3286	T1038_MSA_2_CROSSLINKS_2_NEFF10_AL=0.4801	T1038_MSA_2_CROSSLINKS_3_NEFF10_AL=0.5480	T1038_MSA_2_CROSSLINKS_4_NEFF10_AL=0.4614	T1038_MSA_2_CROSSLINKS_5_NEFF10_AL=0.5727	T1038_MSA_2_CROSSLINKS_6_NEFF10_AL=0.4680	T1038_MSA_2_CROSSLINKS_7_NEFF10_AL=0.3345	T1038_MSA_2_CROSSLINKS_8_NEFF10_AL=0.6793	T1038_MSA_2_CROSSLINKS_9_NEFF10_AL=0.6175	T1038_MSA_3_CROSSLINKS_0_NEFF10_AL=0.4637	T1038_MSA_3_CROSSLINKS_1_NEFF10_AL=0.3948	T1038_MSA_3_CROSSLINKS_2_NEFF10_AL=0.3986	T1038_MSA_3_CROSSLINKS_3_NEFF10_AL=0.4416	T1038_MSA_3_CROSSLINKS_4_NEFF10_AL=0.4144	T1038_MSA_3_CROSSLINKS_5_NEFF10_AL=0.4252	T1038_MSA_3_CROSSLINKS_6_NEFF10_AL=0.4110	T1038_MSA_3_CROSSLINKS_7_NEFF10_AL=0.4448	T1038_MSA_3_CROSSLINKS_8_NEFF10_AL=0.8736	T1038_MSA_3_CROSSLINKS_9_NEFF10_AL=0.3846
T1039_NO_MSA_CROSSLINKS_0_AL=0.7594	T1039_NO_MSA_CROSSLINKS_1_AL=0.6746	T1039_NO_MSA_CROSSLINKS_2_AL=0.6116	T1039_NO_MSA_CROSSLINKS_3_AL=0.8454	T1039_NO_MSA_CROSSLINKS_4_AL=0.5579	T1039_NO_MSA_CROSSLINKS_5_AL=0.7664	T1039_NO_MSA_CROSSLINKS_6_AL=0.5944	T1039_NO_MSA_CROSSLINKS_7_AL=0.8723	T1039_NO_MSA_CROSSLINKS_8_AL=0.8746	T1039_NO_MSA_CROSSLINKS_9_AL=0.8814	T1039_MSA_0_CROSSLINKS_0_NEFF10_AL=0.9230	T1039_MSA_0_CROSSLINKS_1_NEFF10_AL=0.8662	T1039_MSA_0_CROSSLINKS_2_NEFF10_AL=0.8963	T1039_MSA_0_CROSSLINKS_3_NEFF10_AL=0.7804	T1039_MSA_0_CROSSLINKS_4_NEFF10_AL=0.8640	T1039_MSA_0_CROSSLINKS_5_NEFF10_AL=0.8402	T1039_MSA_0_CROSSLINKS_6_NEFF10_AL=0.8664	T1039_MSA_0_CROSSLINKS_7_NEFF10_AL=0.7790	T1039_MSA_0_CROSSLINKS_8_NEFF10_AL=0.8120	T1039_MSA_0_CROSSLINKS_9_NEFF10_AL=0.8482	T1039_MSA_1_CROSSLINKS_0_NEFF10_AL=0.9179	T1039_MSA_1_CROSSLINKS_1_NEFF10_AL=0.8632	T1039_MSA_1_CROSSLINKS_2_NEFF10_AL=0.8917	T1039_MSA_1_CROSSLINKS_3_NEFF10_AL=0.7802	T1039_MSA_1_CROSSLINKS_4_NEFF10_AL=0.8600	T1039_MSA_1_CROSSLINKS_5_NEFF10_AL=0.8386	T1039_MSA_1_CROSSLINKS_6_NEFF10_AL=0.8676	T1039_MSA_1_CROSSLINKS_7_NEFF10_AL=0.8056	T1039_MSA_1_CROSSLINKS_8_NEFF10_AL=0.8080	T1039_MSA_1_CROSSLINKS_9_NEFF10_AL=0.8527	T1039_MSA_2_CROSSLINKS_0_NEFF10_AL=0.9211	T1039_MSA_2_CROSSLINKS_1_NEFF10_AL=0.8629	T1039_MSA_2_CROSSLINKS_2_NEFF10_AL=0.8909	T1039_MSA_2_CROSSLINKS_3_NEFF10_AL=0.7900	T1039_MSA_2_CROSSLINKS_4_NEFF10_AL=0.8605	T1039_MSA_2_CROSSLINKS_5_NEFF10_AL=0.8371	T1039_MSA_2_CROSSLINKS_6_NEFF10_AL=0.8669	T1039_MSA_2_CROSSLINKS_7_NEFF10_AL=0.8044	T1039_MSA_2_CROSSLINKS_8_NEFF10_AL=0.8216	T1039_MSA_2_CROSSLINKS_9_NEFF10_AL=0.8484	T1039_MSA_3_CROSSLINKS_0_NEFF10_AL=0.9225	T1039_MSA_3_CROSSLINKS_1_NEFF10_AL=0.8658	T1039_MSA_3_CROSSLINKS_2_NEFF10_AL=0.8932	T1039_MSA_3_CROSSLINKS_3_NEFF10_AL=0.8061	T1039_MSA_3_CROSSLINKS_4_NEFF10_AL=0.8577	T1039_MSA_3_CROSSLINKS_5_NEFF10_AL=0.8394	T1039_MSA_3_CROSSLINKS_6_NEFF10_AL=0.8675	T1039_MSA_3_CROSSLINKS_7_NEFF10_AL=0.7823	T1039_MSA_3_CROSSLINKS_8_NEFF10_AL=0.8091	T1039_MSA_3_CROSSLINKS_9_NEFF10_AL=0.8558
T1040_NO_MSA_CROSSLINKS_0_AL=0.3039	T1040_NO_MSA_CROSSLINKS_1_AL=0.2678	T1040_NO_MSA_CROSSLINKS_2_AL=0.4366	T1040_NO_MSA_CROSSLINKS_3_AL=0.4702	T1040_NO_MSA_CROSSLINKS_4_AL=0.4682	T1040_NO_MSA_CROSSLINKS_5_AL=0.4418	T1040_NO_MSA_CROSSLINKS_6_AL=0.2835	T1040_NO_MSA_CROSSLINKS_7_AL=0.2736	T1040_NO_MSA_CROSSLINKS_8_AL=0.4509	T1040_NO_MSA_CROSSLINKS_9_AL=0.3326	T1040_MSA_0_CROSSLINKS_0_NEFF10_AL=0.5652	T1040_MSA_0_CROSSLINKS_1_NEFF10_AL=0.5672	T1040_MSA_0_CROSSLINKS_2_NEFF10_AL=0.5585	T1040_MSA_0_CROSSLINKS_3_NEFF10_AL=0.5660	T1040_MSA_0_CROSSLINKS_4_NEFF10_AL=0.5644	T1040_MSA_0_CROSSLINKS_5_NEFF10_AL=0.5635	T1040_MSA_0_CROSSLINKS_6_NEFF10_AL=0.5605	T1040_MSA_0_CROSSLINKS_7_NEFF10_AL=0.5625	T1040_MSA_0_CROSSLINKS_8_NEFF10_AL=0.5550	T1040_MSA_0_CROSSLINKS_9_NEFF10_AL=0.5647	T1040_MSA_1_CROSSLINKS_0_NEFF10_AL=0.5703	T1040_MSA_1_CROSSLINKS_1_NEFF10_AL=0.5572	T1040_MSA_1_CROSSLINKS_2_NEFF10_AL=0.4540	T1040_MSA_1_CROSSLINKS_3_NEFF10_AL=0.5673	T1040_MSA_1_CROSSLINKS_4_NEFF10_AL=0.5618	T1040_MSA_1_CROSSLINKS_5_NEFF10_AL=0.5607	T1040_MSA_1_CROSSLINKS_6_NEFF10_AL=0.4689	T1040_MSA_1_CROSSLINKS_7_NEFF10_AL=0.4364	T1040_MSA_1_CROSSLINKS_8_NEFF10_AL=0.5589	T1040_MSA_1_CROSSLINKS_9_NEFF10_AL=0.5716	T1040_MSA_2_CROSSLINKS_0_NEFF10_AL=0.5682	T1040_MSA_2_CROSSLINKS_1_NEFF10_AL=0.5587	T1040_MSA_2_CROSSLINKS_2_NEFF10_AL=0.5690	T1040_MSA_2_CROSSLINKS_3_NEFF10_AL=0.5579	T1040_MSA_2_CROSSLINKS_4_NEFF10_AL=0.5637	T1040_MSA_2_CROSSLINKS_5_NEFF10_AL=0.5622	T1040_MSA_2_CROSSLINKS_6_NEFF10_AL=0.5569	T1040_MSA_2_CROSSLINKS_7_NEFF10_AL=0.5422	T1040_MSA_2_CROSSLINKS_8_NEFF10_AL=0.5545	T1040_MSA_2_CROSSLINKS_9_NEFF10_AL=0.5539	T1040_MSA_3_CROSSLINKS_0_NEFF10_AL=0.5584	T1040_MSA_3_CROSSLINKS_1_NEFF10_AL=0.5591	T1040_MSA_3_CROSSLINKS_2_NEFF10_AL=0.5546	T1040_MSA_3_CROSSLINKS_3_NEFF10_AL=0.5618	T1040_MSA_3_CROSSLINKS_4_NEFF10_AL=0.5595	T1040_MSA_3_CROSSLINKS_5_NEFF10_AL=0.5582	T1040_MSA_3_CROSSLINKS_6_NEFF10_AL=0.5564	T1040_MSA_3_CROSSLINKS_7_NEFF10_AL=0.5531	T1040_MSA_3_CROSSLINKS_8_NEFF10_AL=0.5547	T1040_MSA_3_CROSSLINKS_9_NEFF10_AL=0.5598
T1041_NO_MSA_CROSSLINKS_0_AL=0.2378	T1041_NO_MSA_CROSSLINKS_1_AL=0.3463	T1041_NO_MSA_CROSSLINKS_2_AL=0.3970	T1041_NO_MSA_CROSSLINKS_3_AL=0.4767	T1041_NO_MSA_CROSSLINKS_4_AL=0.2809	T1041_NO_MSA_CROSSLINKS_5_AL=0.3989	T1041_NO_MSA_CROSSLINKS_6_AL=0.3266	T1041_NO_MSA_CROSSLINKS_7_AL=0.5098	T1041_NO_MSA_CROSSLINKS_8_AL=0.3306	T1041_NO_MSA_CROSSLINKS_9_AL=0.2982	T1041_MSA_0_CROSSLINKS_0_NEFF10_AL=0.7776	T1041_MSA_0_CROSSLINKS_1_NEFF10_AL=0.8122	T1041_MSA_0_CROSSLINKS_2_NEFF10_AL=0.8115	T1041_MSA_0_CROSSLINKS_3_NEFF10_AL=0.7845	T1041_MSA_0_CROSSLINKS_4_NEFF10_AL=0.7633	T1041_MSA_0_CROSSLINKS_5_NEFF10_AL=0.7567	T1041_MSA_0_CROSSLINKS_6_NEFF10_AL=0.8151	T1041_MSA_0_CROSSLINKS_7_NEFF10_AL=0.6321	T1041_MSA_0_CROSSLINKS_8_NEFF10_AL=0.7149	T1041_MSA_0_CROSSLINKS_9_NEFF10_AL=0.7427	T1041_MSA_1_CROSSLINKS_0_NEFF10_AL=0.3562	T1041_MSA_1_CROSSLINKS_1_NEFF10_AL=0.7257	T1041_MSA_1_CROSSLINKS_2_NEFF10_AL=0.2639	T1041_MSA_1_CROSSLINKS_3_NEFF10_AL=0.7875	T1041_MSA_1_CROSSLINKS_4_NEFF10_AL=0.7650	T1041_MSA_1_CROSSLINKS_5_NEFF10_AL=0.5655	T1041_MSA_1_CROSSLINKS_6_NEFF10_AL=0.4772	T1041_MSA_1_CROSSLINKS_7_NEFF10_AL=0.5088	T1041_MSA_1_CROSSLINKS_8_NEFF10_AL=0.6713	T1041_MSA_1_CROSSLINKS_9_NEFF10_AL=0.5816	T1041_MSA_2_CROSSLINKS_0_NEFF10_AL=0.6503	T1041_MSA_2_CROSSLINKS_1_NEFF10_AL=0.7115	T1041_MSA_2_CROSSLINKS_2_NEFF10_AL=0.7159	T1041_MSA_2_CROSSLINKS_3_NEFF10_AL=0.6394	T1041_MSA_2_CROSSLINKS_4_NEFF10_AL=0.6540	T1041_MSA_2_CROSSLINKS_5_NEFF10_AL=0.5976	T1041_MSA_2_CROSSLINKS_6_NEFF10_AL=0.6863	T1041_MSA_2_CROSSLINKS_7_NEFF10_AL=0.6524	T1041_MSA_2_CROSSLINKS_8_NEFF10_AL=0.5387	T1041_MSA_2_CROSSLINKS_9_NEFF10_AL=0.7206	T1041_MSA_3_CROSSLINKS_0_NEFF10_AL=0.3858	T1041_MSA_3_CROSSLINKS_1_NEFF10_AL=0.5708	T1041_MSA_3_CROSSLINKS_2_NEFF10_AL=0.5627	T1041_MSA_3_CROSSLINKS_3_NEFF10_AL=0.5941	T1041_MSA_3_CROSSLINKS_4_NEFF10_AL=0.5302	T1041_MSA_3_CROSSLINKS_5_NEFF10_AL=0.4837	T1041_MSA_3_CROSSLINKS_6_NEFF10_AL=0.4620	T1041_MSA_3_CROSSLINKS_7_NEFF10_AL=0.6053	T1041_MSA_3_CROSSLINKS_8_NEFF10_AL=0.5170	T1041_MSA_3_CROSSLINKS_9_NEFF10_AL=0.5428
T1042_NO_MSA_CROSSLINKS_0_AL=0.4711	T1042_NO_MSA_CROSSLINKS_1_AL=0.4069	T1042_NO_MSA_CROSSLINKS_2_AL=0.3252	T1042_NO_MSA_CROSSLINKS_3_AL=0.4233	T1042_NO_MSA_CROSSLINKS_4_AL=0.4706	T1042_NO_MSA_CROSSLINKS_5_AL=0.3974	T1042_NO_MSA_CROSSLINKS_6_AL=0.3855	T1042_NO_MSA_CROSSLINKS_7_AL=0.3934	T1042_NO_MSA_CROSSLINKS_8_AL=0.3735	T1042_NO_MSA_CROSSLINKS_9_AL=0.3932	T1042_MSA_0_CROSSLINKS_0_NEFF10_AL=0.6048	T1042_MSA_0_CROSSLINKS_1_NEFF10_AL=0.5574	T1042_MSA_0_CROSSLINKS_2_NEFF10_AL=0.8428	T1042_MSA_0_CROSSLINKS_3_NEFF10_AL=0.7558	T1042_MSA_0_CROSSLINKS_4_NEFF10_AL=0.7364	T1042_MSA_0_CROSSLINKS_5_NEFF10_AL=0.7976	T1042_MSA_0_CROSSLINKS_6_NEFF10_AL=0.6194	T1042_MSA_0_CROSSLINKS_7_NEFF10_AL=0.5122	T1042_MSA_0_CROSSLINKS_8_NEFF10_AL=0.7574	T1042_MSA_0_CROSSLINKS_9_NEFF10_AL=0.7033	T1042_MSA_1_CROSSLINKS_0_NEFF10_AL=0.5543	T1042_MSA_1_CROSSLINKS_1_NEFF10_AL=0.6090	T1042_MSA_1_CROSSLINKS_2_NEFF10_AL=0.5528	T1042_MSA_1_CROSSLINKS_3_NEFF10_AL=0.6522	T1042_MSA_1_CROSSLINKS_4_NEFF10_AL=0.6657	T1042_MSA_1_CROSSLINKS_5_NEFF10_AL=0.6091	T1042_MSA_1_CROSSLINKS_6_NEFF10_AL=0.6281	T1042_MSA_1_CROSSLINKS_7_NEFF10_AL=0.6046	T1042_MSA_1_CROSSLINKS_8_NEFF10_AL=0.6750	T1042_MSA_1_CROSSLINKS_9_NEFF10_AL=0.5662	T1042_MSA_2_CROSSLINKS_0_NEFF10_AL=0.5446	T1042_MSA_2_CROSSLINKS_1_NEFF10_AL=0.6868	T1042_MSA_2_CROSSLINKS_2_NEFF10_AL=0.5273	T1042_MSA_2_CROSSLINKS_3_NEFF10_AL=0.6483	T1042_MSA_2_CROSSLINKS_4_NEFF10_AL=0.7736	T1042_MSA_2_CROSSLINKS_5_NEFF10_AL=0.6090	T1042_MSA_2_CROSSLINKS_6_NEFF10_AL=0.7928	T1042_MSA_2_CROSSLINKS_7_NEFF10_AL=0.5934	T1042_MSA_2_CROSSLINKS_8_NEFF10_AL=0.5861	T1042_MSA_2_CROSSLINKS_9_NEFF10_AL=0.5886	T1042_MSA_3_CROSSLINKS_0_NEFF10_AL=0.6551	T1042_MSA_3_CROSSLINKS_1_NEFF10_AL=0.6576	T1042_MSA_3_CROSSLINKS_2_NEFF10_AL=0.7137	T1042_MSA_3_CROSSLINKS_3_NEFF10_AL=0.6962	T1042_MSA_3_CROSSLINKS_4_NEFF10_AL=0.7543	T1042_MSA_3_CROSSLINKS_5_NEFF10_AL=0.6847	T1042_MSA_3_CROSSLINKS_6_NEFF10_AL=0.7095	T1042_MSA_3_CROSSLINKS_7_NEFF10_AL=0.6590	T1042_MSA_3_CROSSLINKS_8_NEFF10_AL=0.7235	T1042_MSA_3_CROSSLINKS_9_NEFF10_AL=0.6832
T1043_NO_MSA_CROSSLINKS_0_AL=0.3428	T1043_NO_MSA_CROSSLINKS_1_AL=0.2435	T1043_NO_MSA_CROSSLINKS_2_AL=0.3709	T1043_NO_MSA_CROSSLINKS_3_AL=0.1811	T1043_NO_MSA_CROSSLINKS_4_AL=0.3330	T1043_NO_MSA_CROSSLINKS_5_AL=0.2495	T1043_NO_MSA_CROSSLINKS_6_AL=0.3247	T1043_NO_MSA_CROSSLINKS_7_AL=0.1892	T1043_NO_MSA_CROSSLINKS_8_AL=0.3129	T1043_NO_MSA_CROSSLINKS_9_AL=0.2431	T1043_MSA_0_CROSSLINKS_0_NEFF10_AL=0.2254	T1043_MSA_0_CROSSLINKS_1_NEFF10_AL=0.5690	T1043_MSA_0_CROSSLINKS_2_NEFF10_AL=0.3095	T1043_MSA_0_CROSSLINKS_3_NEFF10_AL=0.2916	T1043_MSA_0_CROSSLINKS_4_NEFF10_AL=0.2447	T1043_MSA_0_CROSSLINKS_5_NEFF10_AL=0.3499	T1043_MSA_0_CROSSLINKS_6_NEFF10_AL=0.3332	T1043_MSA_0_CROSSLINKS_7_NEFF10_AL=0.2781	T1043_MSA_0_CROSSLINKS_8_NEFF10_AL=0.3274	T1043_MSA_0_CROSSLINKS_9_NEFF10_AL=0.3009	T1043_MSA_1_CROSSLINKS_0_NEFF10_AL=0.2479	T1043_MSA_1_CROSSLINKS_1_NEFF10_AL=0.6153	T1043_MSA_1_CROSSLINKS_2_NEFF10_AL=0.3283	T1043_MSA_1_CROSSLINKS_3_NEFF10_AL=0.3598	T1043_MSA_1_CROSSLINKS_4_NEFF10_AL=0.2625	T1043_MSA_1_CROSSLINKS_5_NEFF10_AL=0.3631	T1043_MSA_1_CROSSLINKS_6_NEFF10_AL=0.3337	T1043_MSA_1_CROSSLINKS_7_NEFF10_AL=0.2798	T1043_MSA_1_CROSSLINKS_8_NEFF10_AL=0.3221	T1043_MSA_1_CROSSLINKS_9_NEFF10_AL=0.3019	T1043_MSA_2_CROSSLINKS_0_NEFF10_AL=0.2473	T1043_MSA_2_CROSSLINKS_1_NEFF10_AL=0.6073	T1043_MSA_2_CROSSLINKS_2_NEFF10_AL=0.3200	T1043_MSA_2_CROSSLINKS_3_NEFF10_AL=0.3559	T1043_MSA_2_CROSSLINKS_4_NEFF10_AL=0.2496	T1043_MSA_2_CROSSLINKS_5_NEFF10_AL=0.3096	T1043_MSA_2_CROSSLINKS_6_NEFF10_AL=0.3373	T1043_MSA_2_CROSSLINKS_7_NEFF10_AL=0.2783	T1043_MSA_2_CROSSLINKS_8_NEFF10_AL=0.3154	T1043_MSA_2_CROSSLINKS_9_NEFF10_AL=0.3047	T1043_MSA_3_CROSSLINKS_0_NEFF10_AL=0.2240	T1043_MSA_3_CROSSLINKS_1_NEFF10_AL=0.6090	T1043_MSA_3_CROSSLINKS_2_NEFF10_AL=0.2698	T1043_MSA_3_CROSSLINKS_3_NEFF10_AL=0.3661	T1043_MSA_3_CROSSLINKS_4_NEFF10_AL=0.2468	T1043_MSA_3_CROSSLINKS_5_NEFF10_AL=0.3527	T1043_MSA_3_CROSSLINKS_6_NEFF10_AL=0.3341	T1043_MSA_3_CROSSLINKS_7_NEFF10_AL=0.2885	T1043_MSA_3_CROSSLINKS_8_NEFF10_AL=0.3294	T1043_MSA_3_CROSSLINKS_9_NEFF10_AL=0.2753
T1045s1_NO_MSA_CROSSLINKS_0_AL=0.2630	T1045s1_NO_MSA_CROSSLINKS_1_AL=0.2920	T1045s1_NO_MSA_CROSSLINKS_2_AL=0.4984	T1045s1_NO_MSA_CROSSLINKS_3_AL=0.5029	T1045s1_NO_MSA_CROSSLINKS_4_AL=0.4911	T1045s1_NO_MSA_CROSSLINKS_5_AL=0.4753	T1045s1_NO_MSA_CROSSLINKS_6_AL=0.4854	T1045s1_NO_MSA_CROSSLINKS_7_AL=0.6522	T1045s1_NO_MSA_CROSSLINKS_8_AL=0.4352	T1045s1_NO_MSA_CROSSLINKS_9_AL=0.6476	T1045s1_MSA_0_CROSSLINKS_0_NEFF10_AL=0.9135	T1045s1_MSA_0_CROSSLINKS_1_NEFF10_AL=0.9297	T1045s1_MSA_0_CROSSLINKS_2_NEFF10_AL=0.9235	T1045s1_MSA_0_CROSSLINKS_3_NEFF10_AL=0.9264	T1045s1_MSA_0_CROSSLINKS_4_NEFF10_AL=0.9213	T1045s1_MSA_0_CROSSLINKS_5_NEFF10_AL=0.9477	T1045s1_MSA_0_CROSSLINKS_6_NEFF10_AL=0.9412	T1045s1_MSA_0_CROSSLINKS_7_NEFF10_AL=0.9576	T1045s1_MSA_0_CROSSLINKS_8_NEFF10_AL=0.9199	T1045s1_MSA_0_CROSSLINKS_9_NEFF10_AL=0.9558	T1045s1_MSA_1_CROSSLINKS_0_NEFF10_AL=0.9342	T1045s1_MSA_1_CROSSLINKS_1_NEFF10_AL=0.9410	T1045s1_MSA_1_CROSSLINKS_2_NEFF10_AL=0.9604	T1045s1_MSA_1_CROSSLINKS_3_NEFF10_AL=0.9355	T1045s1_MSA_1_CROSSLINKS_4_NEFF10_AL=0.9559	T1045s1_MSA_1_CROSSLINKS_5_NEFF10_AL=0.9453	T1045s1_MSA_1_CROSSLINKS_6_NEFF10_AL=0.9317	T1045s1_MSA_1_CROSSLINKS_7_NEFF10_AL=0.9583	T1045s1_MSA_1_CROSSLINKS_8_NEFF10_AL=0.9408	T1045s1_MSA_1_CROSSLINKS_9_NEFF10_AL=0.9520	T1045s1_MSA_2_CROSSLINKS_0_NEFF10_AL=0.9206	T1045s1_MSA_2_CROSSLINKS_1_NEFF10_AL=0.9329	T1045s1_MSA_2_CROSSLINKS_2_NEFF10_AL=0.9243	T1045s1_MSA_2_CROSSLINKS_3_NEFF10_AL=0.9328	T1045s1_MSA_2_CROSSLINKS_4_NEFF10_AL=0.9458	T1045s1_MSA_2_CROSSLINKS_5_NEFF10_AL=0.9335	T1045s1_MSA_2_CROSSLINKS_6_NEFF10_AL=0.9208	T1045s1_MSA_2_CROSSLINKS_7_NEFF10_AL=0.9460	T1045s1_MSA_2_CROSSLINKS_8_NEFF10_AL=0.9215	T1045s1_MSA_2_CROSSLINKS_9_NEFF10_AL=0.9419	T1045s1_MSA_3_CROSSLINKS_0_NEFF10_AL=0.9375	T1045s1_MSA_3_CROSSLINKS_1_NEFF10_AL=0.9288	T1045s1_MSA_3_CROSSLINKS_2_NEFF10_AL=0.9320	T1045s1_MSA_3_CROSSLINKS_3_NEFF10_AL=0.9318	T1045s1_MSA_3_CROSSLINKS_4_NEFF10_AL=0.9524	T1045s1_MSA_3_CROSSLINKS_5_NEFF10_AL=0.9349	T1045s1_MSA_3_CROSSLINKS_6_NEFF10_AL=0.9289	T1045s1_MSA_3_CROSSLINKS_7_NEFF10_AL=0.9451	T1045s1_MSA_3_CROSSLINKS_8_NEFF10_AL=0.9335	T1045s1_MSA_3_CROSSLINKS_9_NEFF10_AL=0.9480
T1045s2_NO_MSA_CROSSLINKS_0_AL=0.5349	T1045s2_NO_MSA_CROSSLINKS_1_AL=0.3393	T1045s2_NO_MSA_CROSSLINKS_2_AL=0.3937	T1045s2_NO_MSA_CROSSLINKS_3_AL=0.3977	T1045s2_NO_MSA_CROSSLINKS_4_AL=0.2515	T1045s2_NO_MSA_CROSSLINKS_5_AL=0.4600	T1045s2_NO_MSA_CROSSLINKS_6_AL=0.4793	T1045s2_NO_MSA_CROSSLINKS_7_AL=0.2812	T1045s2_NO_MSA_CROSSLINKS_8_AL=0.5348	T1045s2_NO_MSA_CROSSLINKS_9_AL=0.3704	T1045s2_MSA_0_CROSSLINKS_0_NEFF10_AL=0.8776	T1045s2_MSA_0_CROSSLINKS_1_NEFF10_AL=0.9375	T1045s2_MSA_0_CROSSLINKS_2_NEFF10_AL=0.9311	T1045s2_MSA_0_CROSSLINKS_3_NEFF10_AL=0.8797	T1045s2_MSA_0_CROSSLINKS_4_NEFF10_AL=0.9355	T1045s2_MSA_0_CROSSLINKS_5_NEFF10_AL=0.9458	T1045s2_MSA_0_CROSSLINKS_6_NEFF10_AL=0.9410	T1045s2_MSA_0_CROSSLINKS_7_NEFF10_AL=0.9347	T1045s2_MSA_0_CROSSLINKS_8_NEFF10_AL=0.9121	T1045s2_MSA_0_CROSSLINKS_9_NEFF10_AL=0.9436	T1045s2_MSA_1_CROSSLINKS_0_NEFF10_AL=0.8634	T1045s2_MSA_1_CROSSLINKS_1_NEFF10_AL=0.8784	T1045s2_MSA_1_CROSSLINKS_2_NEFF10_AL=0.8613	T1045s2_MSA_1_CROSSLINKS_3_NEFF10_AL=0.8784	T1045s2_MSA_1_CROSSLINKS_4_NEFF10_AL=0.8793	T1045s2_MSA_1_CROSSLINKS_5_NEFF10_AL=0.8783	T1045s2_MSA_1_CROSSLINKS_6_NEFF10_AL=0.9281	T1045s2_MSA_1_CROSSLINKS_7_NEFF10_AL=0.8670	T1045s2_MSA_1_CROSSLINKS_8_NEFF10_AL=0.8761	T1045s2_MSA_1_CROSSLINKS_9_NEFF10_AL=0.9312	T1045s2_MSA_2_CROSSLINKS_0_NEFF10_AL=0.8622	T1045s2_MSA_2_CROSSLINKS_1_NEFF10_AL=0.9319	T1045s2_MSA_2_CROSSLINKS_2_NEFF10_AL=0.9289	T1045s2_MSA_2_CROSSLINKS_3_NEFF10_AL=0.9360	T1045s2_MSA_2_CROSSLINKS_4_NEFF10_AL=0.9314	T1045s2_MSA_2_CROSSLINKS_5_NEFF10_AL=0.9300	T1045s2_MSA_2_CROSSLINKS_6_NEFF10_AL=0.9338	T1045s2_MSA_2_CROSSLINKS_7_NEFF10_AL=0.9231	T1045s2_MSA_2_CROSSLINKS_8_NEFF10_AL=0.8732	T1045s2_MSA_2_CROSSLINKS_9_NEFF10_AL=0.8761	T1045s2_MSA_3_CROSSLINKS_0_NEFF10_AL=0.9228	T1045s2_MSA_3_CROSSLINKS_1_NEFF10_AL=0.9411	T1045s2_MSA_3_CROSSLINKS_2_NEFF10_AL=0.8742	T1045s2_MSA_3_CROSSLINKS_3_NEFF10_AL=0.9424	T1045s2_MSA_3_CROSSLINKS_4_NEFF10_AL=0.9368	T1045s2_MSA_3_CROSSLINKS_5_NEFF10_AL=0.9347	T1045s2_MSA_3_CROSSLINKS_6_NEFF10_AL=0.9214	T1045s2_MSA_3_CROSSLINKS_7_NEFF10_AL=0.9372	T1045s2_MSA_3_CROSSLINKS_8_NEFF10_AL=0.9301	T1045s2_MSA_3_CROSSLINKS_9_NEFF10_AL=0.9352
T1046s1_NO_MSA_CROSSLINKS_0_AL=0.3712	T1046s1_NO_MSA_CROSSLINKS_1_AL=0.3711	T1046s1_NO_MSA_CROSSLINKS_2_AL=0.3711	T1046s1_NO_MSA_CROSSLINKS_3_AL=0.3659	T1046s1_NO_MSA_CROSSLINKS_4_AL=0.3734	T1046s1_NO_MSA_CROSSLINKS_5_AL=0.3777	T1046s1_NO_MSA_CROSSLINKS_6_AL=0.3712	T1046s1_NO_MSA_CROSSLINKS_7_AL=0.3447	T1046s1_NO_MSA_CROSSLINKS_8_AL=0.3734	T1046s1_NO_MSA_CROSSLINKS_9_AL=0.3735	T1046s1_MSA_0_CROSSLINKS_0_NEFF10_AL=0.9556	T1046s1_MSA_0_CROSSLINKS_1_NEFF10_AL=0.9555	T1046s1_MSA_0_CROSSLINKS_2_NEFF10_AL=0.9555	T1046s1_MSA_0_CROSSLINKS_3_NEFF10_AL=0.9561	T1046s1_MSA_0_CROSSLINKS_4_NEFF10_AL=0.9558	T1046s1_MSA_0_CROSSLINKS_5_NEFF10_AL=0.9548	T1046s1_MSA_0_CROSSLINKS_6_NEFF10_AL=0.9556	T1046s1_MSA_0_CROSSLINKS_7_NEFF10_AL=0.8733	T1046s1_MSA_0_CROSSLINKS_8_NEFF10_AL=0.9556	T1046s1_MSA_0_CROSSLINKS_9_NEFF10_AL=0.9558	T1046s1_MSA_1_CROSSLINKS_0_NEFF10_AL=0.9543	T1046s1_MSA_1_CROSSLINKS_1_NEFF10_AL=0.9542	T1046s1_MSA_1_CROSSLINKS_2_NEFF10_AL=0.9542	T1046s1_MSA_1_CROSSLINKS_3_NEFF10_AL=0.9555	T1046s1_MSA_1_CROSSLINKS_4_NEFF10_AL=0.9555	T1046s1_MSA_1_CROSSLINKS_5_NEFF10_AL=0.9560	T1046s1_MSA_1_CROSSLINKS_6_NEFF10_AL=0.9542	T1046s1_MSA_1_CROSSLINKS_7_NEFF10_AL=0.9558	T1046s1_MSA_1_CROSSLINKS_8_NEFF10_AL=0.9555	T1046s1_MSA_1_CROSSLINKS_9_NEFF10_AL=0.9555	T1046s1_MSA_2_CROSSLINKS_0_NEFF10_AL=0.9559	T1046s1_MSA_2_CROSSLINKS_1_NEFF10_AL=0.9560	T1046s1_MSA_2_CROSSLINKS_2_NEFF10_AL=0.9560	T1046s1_MSA_2_CROSSLINKS_3_NEFF10_AL=0.9564	T1046s1_MSA_2_CROSSLINKS_4_NEFF10_AL=0.9564	T1046s1_MSA_2_CROSSLINKS_5_NEFF10_AL=0.9557	T1046s1_MSA_2_CROSSLINKS_6_NEFF10_AL=0.9560	T1046s1_MSA_2_CROSSLINKS_7_NEFF10_AL=0.9561	T1046s1_MSA_2_CROSSLINKS_8_NEFF10_AL=0.9564	T1046s1_MSA_2_CROSSLINKS_9_NEFF10_AL=0.9564	T1046s1_MSA_3_CROSSLINKS_0_NEFF10_AL=0.9541	T1046s1_MSA_3_CROSSLINKS_1_NEFF10_AL=0.9541	T1046s1_MSA_3_CROSSLINKS_2_NEFF10_AL=0.9541	T1046s1_MSA_3_CROSSLINKS_3_NEFF10_AL=0.9540	T1046s1_MSA_3_CROSSLINKS_4_NEFF10_AL=0.9542	T1046s1_MSA_3_CROSSLINKS_5_NEFF10_AL=0.9541	T1046s1_MSA_3_CROSSLINKS_6_NEFF10_AL=0.9540	T1046s1_MSA_3_CROSSLINKS_7_NEFF10_AL=0.9535	T1046s1_MSA_3_CROSSLINKS_8_NEFF10_AL=0.9542	T1046s1_MSA_3_CROSSLINKS_9_NEFF10_AL=0.9543
T1046s2_NO_MSA_CROSSLINKS_0_AL=0.3896	T1046s2_NO_MSA_CROSSLINKS_1_AL=0.2953	T1046s2_NO_MSA_CROSSLINKS_2_AL=0.3070	T1046s2_NO_MSA_CROSSLINKS_3_AL=0.3572	T1046s2_NO_MSA_CROSSLINKS_4_AL=0.2338	T1046s2_NO_MSA_CROSSLINKS_5_AL=0.3612	T1046s2_NO_MSA_CROSSLINKS_6_AL=0.2833	T1046s2_NO_MSA_CROSSLINKS_7_AL=0.4043	T1046s2_NO_MSA_CROSSLINKS_8_AL=0.2955	T1046s2_NO_MSA_CROSSLINKS_9_AL=0.4433	T1046s2_MSA_0_CROSSLINKS_0_NEFF10_AL=0.9331	T1046s2_MSA_0_CROSSLINKS_1_NEFF10_AL=0.9642	T1046s2_MSA_0_CROSSLINKS_2_NEFF10_AL=0.9649	T1046s2_MSA_0_CROSSLINKS_3_NEFF10_AL=0.9673	T1046s2_MSA_0_CROSSLINKS_4_NEFF10_AL=0.9436	T1046s2_MSA_0_CROSSLINKS_5_NEFF10_AL=0.9394	T1046s2_MSA_0_CROSSLINKS_6_NEFF10_AL=0.9680	T1046s2_MSA_0_CROSSLINKS_7_NEFF10_AL=0.9668	T1046s2_MSA_0_CROSSLINKS_8_NEFF10_AL=0.9331	T1046s2_MSA_0_CROSSLINKS_9_NEFF10_AL=0.9530	T1046s2_MSA_1_CROSSLINKS_0_NEFF10_AL=0.9406	T1046s2_MSA_1_CROSSLINKS_1_NEFF10_AL=0.9812	T1046s2_MSA_1_CROSSLINKS_2_NEFF10_AL=0.9801	T1046s2_MSA_1_CROSSLINKS_3_NEFF10_AL=0.9584	T1046s2_MSA_1_CROSSLINKS_4_NEFF10_AL=0.9430	T1046s2_MSA_1_CROSSLINKS_5_NEFF10_AL=0.9813	T1046s2_MSA_1_CROSSLINKS_6_NEFF10_AL=0.9578	T1046s2_MSA_1_CROSSLINKS_7_NEFF10_AL=0.9617	T1046s2_MSA_1_CROSSLINKS_8_NEFF10_AL=0.9573	T1046s2_MSA_1_CROSSLINKS_9_NEFF10_AL=0.9612	T1046s2_MSA_2_CROSSLINKS_0_NEFF10_AL=0.8967	T1046s2_MSA_2_CROSSLINKS_1_NEFF10_AL=0.9737	T1046s2_MSA_2_CROSSLINKS_2_NEFF10_AL=0.9789	T1046s2_MSA_2_CROSSLINKS_3_NEFF10_AL=0.9778	T1046s2_MSA_2_CROSSLINKS_4_NEFF10_AL=0.9390	T1046s2_MSA_2_CROSSLINKS_5_NEFF10_AL=0.9701	T1046s2_MSA_2_CROSSLINKS_6_NEFF10_AL=0.9840	T1046s2_MSA_2_CROSSLINKS_7_NEFF10_AL=0.9803	T1046s2_MSA_2_CROSSLINKS_8_NEFF10_AL=0.8929	T1046s2_MSA_2_CROSSLINKS_9_NEFF10_AL=0.9457	T1046s2_MSA_3_CROSSLINKS_0_NEFF10_AL=0.9621	T1046s2_MSA_3_CROSSLINKS_1_NEFF10_AL=0.9751	T1046s2_MSA_3_CROSSLINKS_2_NEFF10_AL=0.9747	T1046s2_MSA_3_CROSSLINKS_3_NEFF10_AL=0.9638	T1046s2_MSA_3_CROSSLINKS_4_NEFF10_AL=0.9615	T1046s2_MSA_3_CROSSLINKS_5_NEFF10_AL=0.9712	T1046s2_MSA_3_CROSSLINKS_6_NEFF10_AL=0.9567	T1046s2_MSA_3_CROSSLINKS_7_NEFF10_AL=0.9569	T1046s2_MSA_3_CROSSLINKS_8_NEFF10_AL=0.9575	T1046s2_MSA_3_CROSSLINKS_9_NEFF10_AL=0.9573
T1047s1_NO_MSA_CROSSLINKS_0_AL=0.3997	T1047s1_NO_MSA_CROSSLINKS_1_AL=0.4180	T1047s1_NO_MSA_CROSSLINKS_2_AL=0.2355	T1047s1_NO_MSA_CROSSLINKS_3_AL=0.3853	T1047s1_NO_MSA_CROSSLINKS_4_AL=0.3950	T1047s1_NO_MSA_CROSSLINKS_5_AL=0.3556	T1047s1_NO_MSA_CROSSLINKS_6_AL=0.3962	T1047s1_NO_MSA_CROSSLINKS_7_AL=0.3611	T1047s1_NO_MSA_CROSSLINKS_8_AL=0.3761	T1047s1_NO_MSA_CROSSLINKS_9_AL=0.1661	T1047s1_MSA_0_CROSSLINKS_0_NEFF10_AL=0.4392	T1047s1_MSA_0_CROSSLINKS_1_NEFF10_AL=0.4901	T1047s1_MSA_0_CROSSLINKS_2_NEFF10_AL=0.4265	T1047s1_MSA_0_CROSSLINKS_3_NEFF10_AL=0.4499	T1047s1_MSA_0_CROSSLINKS_4_NEFF10_AL=0.4406	T1047s1_MSA_0_CROSSLINKS_5_NEFF10_AL=0.4408	T1047s1_MSA_0_CROSSLINKS_6_NEFF10_AL=0.4420	T1047s1_MSA_0_CROSSLINKS_7_NEFF10_AL=0.4475	T1047s1_MSA_0_CROSSLINKS_8_NEFF10_AL=0.4407	T1047s1_MSA_0_CROSSLINKS_9_NEFF10_AL=0.4436	T1047s1_MSA_1_CROSSLINKS_0_NEFF10_AL=0.4422	T1047s1_MSA_1_CROSSLINKS_1_NEFF10_AL=0.4734	T1047s1_MSA_1_CROSSLINKS_2_NEFF10_AL=0.4474	T1047s1_MSA_1_CROSSLINKS_3_NEFF10_AL=0.4382	T1047s1_MSA_1_CROSSLINKS_4_NEFF10_AL=0.4383	T1047s1_MSA_1_CROSSLINKS_5_NEFF10_AL=0.4600	T1047s1_MSA_1_CROSSLINKS_6_NEFF10_AL=0.4327	T1047s1_MSA_1_CROSSLINKS_7_NEFF10_AL=0.4440	T1047s1_MSA_1_CROSSLINKS_8_NEFF10_AL=0.4368	T1047s1_MSA_1_CROSSLINKS_9_NEFF10_AL=0.4445	T1047s1_MSA_2_CROSSLINKS_0_NEFF10_AL=0.4760	T1047s1_MSA_2_CROSSLINKS_1_NEFF10_AL=0.5041	T1047s1_MSA_2_CROSSLINKS_2_NEFF10_AL=0.4871	T1047s1_MSA_2_CROSSLINKS_3_NEFF10_AL=0.5225	T1047s1_MSA_2_CROSSLINKS_4_NEFF10_AL=0.4819	T1047s1_MSA_2_CROSSLINKS_5_NEFF10_AL=0.4809	T1047s1_MSA_2_CROSSLINKS_6_NEFF10_AL=0.4746	T1047s1_MSA_2_CROSSLINKS_7_NEFF10_AL=0.5161	T1047s1_MSA_2_CROSSLINKS_8_NEFF10_AL=0.4793	T1047s1_MSA_2_CROSSLINKS_9_NEFF10_AL=0.5291	T1047s1_MSA_3_CROSSLINKS_0_NEFF10_AL=0.4321	T1047s1_MSA_3_CROSSLINKS_1_NEFF10_AL=0.4352	T1047s1_MSA_3_CROSSLINKS_2_NEFF10_AL=0.4184	T1047s1_MSA_3_CROSSLINKS_3_NEFF10_AL=0.4349	T1047s1_MSA_3_CROSSLINKS_4_NEFF10_AL=0.4297	T1047s1_MSA_3_CROSSLINKS_5_NEFF10_AL=0.4415	T1047s1_MSA_3_CROSSLINKS_6_NEFF10_AL=0.4314	T1047s1_MSA_3_CROSSLINKS_7_NEFF10_AL=0.4355	T1047s1_MSA_3_CROSSLINKS_8_NEFF10_AL=0.4317	T1047s1_MSA_3_CROSSLINKS_9_NEFF10_AL=0.4460
T1047s2_NO_MSA_CROSSLINKS_0_AL=0.3379	T1047s2_NO_MSA_CROSSLINKS_1_AL=0.3423	T1047s2_NO_MSA_CROSSLINKS_2_AL=0.3218	T1047s2_NO_MSA_CROSSLINKS_3_AL=0.4715	T1047s2_NO_MSA_CROSSLINKS_4_AL=0.3200	T1047s2_NO_MSA_CROSSLINKS_5_AL=0.3822	T1047s2_NO_MSA_CROSSLINKS_6_AL=0.2710	T1047s2_NO_MSA_CROSSLINKS_7_AL=0.3327	T1047s2_NO_MSA_CROSSLINKS_8_AL=0.3007	T1047s2_NO_MSA_CROSSLINKS_9_AL=0.4291	T1047s2_MSA_0_CROSSLINKS_0_NEFF10_AL=0.5494	T1047s2_MSA_0_CROSSLINKS_1_NEFF10_AL=0.5579	T1047s2_MSA_0_CROSSLINKS_2_NEFF10_AL=0.5620	T1047s2_MSA_0_CROSSLINKS_3_NEFF10_AL=0.5594	T1047s2_MSA_0_CROSSLINKS_4_NEFF10_AL=0.5691	T1047s2_MSA_0_CROSSLINKS_5_NEFF10_AL=0.5747	T1047s2_MSA_0_CROSSLINKS_6_NEFF10_AL=0.5677	T1047s2_MSA_0_CROSSLINKS_7_NEFF10_AL=0.5664	T1047s2_MSA_0_CROSSLINKS_8_NEFF10_AL=0.5675	T1047s2_MSA_0_CROSSLINKS_9_NEFF10_AL=0.5780	T1047s2_MSA_1_CROSSLINKS_0_NEFF10_AL=0.6932	T1047s2_MSA_1_CROSSLINKS_1_NEFF10_AL=0.6893	T1047s2_MSA_1_CROSSLINKS_2_NEFF10_AL=0.6291	T1047s2_MSA_1_CROSSLINKS_3_NEFF10_AL=0.6445	T1047s2_MSA_1_CROSSLINKS_4_NEFF10_AL=0.7225	T1047s2_MSA_1_CROSSLINKS_5_NEFF10_AL=0.7217	T1047s2_MSA_1_CROSSLINKS_6_NEFF10_AL=0.7334	T1047s2_MSA_1_CROSSLINKS_7_NEFF10_AL=0.6260	T1047s2_MSA_1_CROSSLINKS_8_NEFF10_AL=0.7387	T1047s2_MSA_1_CROSSLINKS_9_NEFF10_AL=0.6170	T1047s2_MSA_2_CROSSLINKS_0_NEFF10_AL=0.5170	T1047s2_MSA_2_CROSSLINKS_1_NEFF10_AL=0.5080	T1047s2_MSA_2_CROSSLINKS_2_NEFF10_AL=0.4996	T1047s2_MSA_2_CROSSLINKS_3_NEFF10_AL=0.5022	T1047s2_MSA_2_CROSSLINKS_4_NEFF10_AL=0.5149	T1047s2_MSA_2_CROSSLINKS_5_NEFF10_AL=0.5090	T1047s2_MSA_2_CROSSLINKS_6_NEFF10_AL=0.4997	T1047s2_MSA_2_CROSSLINKS_7_NEFF10_AL=0.5071	T1047s2_MSA_2_CROSSLINKS_8_NEFF10_AL=0.5006	T1047s2_MSA_2_CROSSLINKS_9_NEFF10_AL=0.4995	T1047s2_MSA_3_CROSSLINKS_0_NEFF10_AL=0.5502	T1047s2_MSA_3_CROSSLINKS_1_NEFF10_AL=0.5507	T1047s2_MSA_3_CROSSLINKS_2_NEFF10_AL=0.5178	T1047s2_MSA_3_CROSSLINKS_3_NEFF10_AL=0.5358	T1047s2_MSA_3_CROSSLINKS_4_NEFF10_AL=0.5480	T1047s2_MSA_3_CROSSLINKS_5_NEFF10_AL=0.5068	T1047s2_MSA_3_CROSSLINKS_6_NEFF10_AL=0.5523	T1047s2_MSA_3_CROSSLINKS_7_NEFF10_AL=0.5812	T1047s2_MSA_3_CROSSLINKS_8_NEFF10_AL=0.5064	T1047s2_MSA_3_CROSSLINKS_9_NEFF10_AL=0.5461
T1049_NO_MSA_CROSSLINKS_0_AL=0.6724	T1049_NO_MSA_CROSSLINKS_1_AL=0.3001	T1049_NO_MSA_CROSSLINKS_2_AL=0.2341	T1049_NO_MSA_CROSSLINKS_3_AL=0.4094	T1049_NO_MSA_CROSSLINKS_4_AL=0.3280	T1049_NO_MSA_CROSSLINKS_5_AL=0.3893	T1049_NO_MSA_CROSSLINKS_6_AL=0.5434	T1049_NO_MSA_CROSSLINKS_7_AL=0.3302	T1049_NO_MSA_CROSSLINKS_8_AL=0.3162	T1049_NO_MSA_CROSSLINKS_9_AL=0.5794	T1049_MSA_0_CROSSLINKS_0_NEFF10_AL=0.9240	T1049_MSA_0_CROSSLINKS_1_NEFF10_AL=0.9121	T1049_MSA_0_CROSSLINKS_2_NEFF10_AL=0.8774	T1049_MSA_0_CROSSLINKS_3_NEFF10_AL=0.9266	T1049_MSA_0_CROSSLINKS_4_NEFF10_AL=0.9176	T1049_MSA_0_CROSSLINKS_5_NEFF10_AL=0.8965	T1049_MSA_0_CROSSLINKS_6_NEFF10_AL=0.9253	T1049_MSA_0_CROSSLINKS_7_NEFF10_AL=0.9196	T1049_MSA_0_CROSSLINKS_8_NEFF10_AL=0.8687	T1049_MSA_0_CROSSLINKS_9_NEFF10_AL=0.8894	T1049_MSA_1_CROSSLINKS_0_NEFF10_AL=0.9239	T1049_MSA_1_CROSSLINKS_1_NEFF10_AL=0.8653	T1049_MSA_1_CROSSLINKS_2_NEFF10_AL=0.9041	T1049_MSA_1_CROSSLINKS_3_NEFF10_AL=0.9187	T1049_MSA_1_CROSSLINKS_4_NEFF10_AL=0.8971	T1049_MSA_1_CROSSLINKS_5_NEFF10_AL=0.8731	T1049_MSA_1_CROSSLINKS_6_NEFF10_AL=0.8682	T1049_MSA_1_CROSSLINKS_7_NEFF10_AL=0.8601	T1049_MSA_1_CROSSLINKS_8_NEFF10_AL=0.8751	T1049_MSA_1_CROSSLINKS_9_NEFF10_AL=0.9117	T1049_MSA_2_CROSSLINKS_0_NEFF10_AL=0.8900	T1049_MSA_2_CROSSLINKS_1_NEFF10_AL=0.8998	T1049_MSA_2_CROSSLINKS_2_NEFF10_AL=0.8578	T1049_MSA_2_CROSSLINKS_3_NEFF10_AL=0.8936	T1049_MSA_2_CROSSLINKS_4_NEFF10_AL=0.8935	T1049_MSA_2_CROSSLINKS_5_NEFF10_AL=0.8190	T1049_MSA_2_CROSSLINKS_6_NEFF10_AL=0.8797	T1049_MSA_2_CROSSLINKS_7_NEFF10_AL=0.9040	T1049_MSA_2_CROSSLINKS_8_NEFF10_AL=0.8654	T1049_MSA_2_CROSSLINKS_9_NEFF10_AL=0.8640	T1049_MSA_3_CROSSLINKS_0_NEFF10_AL=0.8604	T1049_MSA_3_CROSSLINKS_1_NEFF10_AL=0.8966	T1049_MSA_3_CROSSLINKS_2_NEFF10_AL=0.9020	T1049_MSA_3_CROSSLINKS_3_NEFF10_AL=0.8950	T1049_MSA_3_CROSSLINKS_4_NEFF10_AL=0.8936	T1049_MSA_3_CROSSLINKS_5_NEFF10_AL=0.8927	T1049_MSA_3_CROSSLINKS_6_NEFF10_AL=0.8659	T1049_MSA_3_CROSSLINKS_7_NEFF10_AL=0.8998	T1049_MSA_3_CROSSLINKS_8_NEFF10_AL=0.9181	T1049_MSA_3_CROSSLINKS_9_NEFF10_AL=0.9054
T1053_NO_MSA_CROSSLINKS_0_AL=0.7757	T1053_NO_MSA_CROSSLINKS_1_AL=0.3942	T1053_NO_MSA_CROSSLINKS_2_AL=0.6688	T1053_NO_MSA_CROSSLINKS_3_AL=0.5476	T1053_NO_MSA_CROSSLINKS_4_AL=0.6780	T1053_NO_MSA_CROSSLINKS_5_AL=0.6174	T1053_NO_MSA_CROSSLINKS_6_AL=0.6964	T1053_NO_MSA_CROSSLINKS_7_AL=0.4404	T1053_NO_MSA_CROSSLINKS_8_AL=0.7315	T1053_NO_MSA_CROSSLINKS_9_AL=0.4645	T1053_MSA_0_CROSSLINKS_0_NEFF10_AL=0.9033	T1053_MSA_0_CROSSLINKS_1_NEFF10_AL=0.5830	T1053_MSA_0_CROSSLINKS_2_NEFF10_AL=0.9303	T1053_MSA_0_CROSSLINKS_3_NEFF10_AL=0.9130	T1053_MSA_0_CROSSLINKS_4_NEFF10_AL=0.9412	T1053_MSA_0_CROSSLINKS_5_NEFF10_AL=0.9349	T1053_MSA_0_CROSSLINKS_6_NEFF10_AL=0.9203	T1053_MSA_0_CROSSLINKS_7_NEFF10_AL=0.9408	T1053_MSA_0_CROSSLINKS_8_NEFF10_AL=0.9492	T1053_MSA_0_CROSSLINKS_9_NEFF10_AL=0.9208	T1053_MSA_1_CROSSLINKS_0_NEFF10_AL=0.9471	T1053_MSA_1_CROSSLINKS_1_NEFF10_AL=0.9382	T1053_MSA_1_CROSSLINKS_2_NEFF10_AL=0.9543	T1053_MSA_1_CROSSLINKS_3_NEFF10_AL=0.9480	T1053_MSA_1_CROSSLINKS_4_NEFF10_AL=0.9474	T1053_MSA_1_CROSSLINKS_5_NEFF10_AL=0.9444	T1053_MSA_1_CROSSLINKS_6_NEFF10_AL=0.9609	T1053_MSA_1_CROSSLINKS_7_NEFF10_AL=0.9626	T1053_MSA_1_CROSSLINKS_8_NEFF10_AL=0.9460	T1053_MSA_1_CROSSLINKS_9_NEFF10_AL=0.9496	T1053_MSA_2_CROSSLINKS_0_NEFF10_AL=0.9420	T1053_MSA_2_CROSSLINKS_1_NEFF10_AL=0.9398	T1053_MSA_2_CROSSLINKS_2_NEFF10_AL=0.9326	T1053_MSA_2_CROSSLINKS_3_NEFF10_AL=0.9532	T1053_MSA_2_CROSSLINKS_4_NEFF10_AL=0.9643	T1053_MSA_2_CROSSLINKS_5_NEFF10_AL=0.9474	T1053_MSA_2_CROSSLINKS_6_NEFF10_AL=0.9379	T1053_MSA_2_CROSSLINKS_7_NEFF10_AL=0.9623	T1053_MSA_2_CROSSLINKS_8_NEFF10_AL=0.9574	T1053_MSA_2_CROSSLINKS_9_NEFF10_AL=0.9364	T1053_MSA_3_CROSSLINKS_0_NEFF10_AL=0.8489	T1053_MSA_3_CROSSLINKS_1_NEFF10_AL=0.8717	T1053_MSA_3_CROSSLINKS_2_NEFF10_AL=0.9061	T1053_MSA_3_CROSSLINKS_3_NEFF10_AL=0.8993	T1053_MSA_3_CROSSLINKS_4_NEFF10_AL=0.9226	T1053_MSA_3_CROSSLINKS_5_NEFF10_AL=0.9347	T1053_MSA_3_CROSSLINKS_6_NEFF10_AL=0.8971	T1053_MSA_3_CROSSLINKS_7_NEFF10_AL=0.8904	T1053_MSA_3_CROSSLINKS_8_NEFF10_AL=0.9245	T1053_MSA_3_CROSSLINKS_9_NEFF10_AL=0.8532
T1054_NO_MSA_CROSSLINKS_0_AL=0.3964	T1054_NO_MSA_CROSSLINKS_1_AL=0.3990	T1054_NO_MSA_CROSSLINKS_2_AL=0.2999	T1054_NO_MSA_CROSSLINKS_3_AL=0.3818	T1054_NO_MSA_CROSSLINKS_4_AL=0.3675	T1054_NO_MSA_CROSSLINKS_5_AL=0.4211	T1054_NO_MSA_CROSSLINKS_6_AL=0.3581	T1054_NO_MSA_CROSSLINKS_7_AL=0.3484	T1054_NO_MSA_CROSSLINKS_8_AL=0.4197	T1054_NO_MSA_CROSSLINKS_9_AL=0.3936	T1054_MSA_0_CROSSLINKS_0_NEFF10_AL=0.9113	T1054_MSA_0_CROSSLINKS_1_NEFF10_AL=0.9159	T1054_MSA_0_CROSSLINKS_2_NEFF10_AL=0.9098	T1054_MSA_0_CROSSLINKS_3_NEFF10_AL=0.9271	T1054_MSA_0_CROSSLINKS_4_NEFF10_AL=0.9092	T1054_MSA_0_CROSSLINKS_5_NEFF10_AL=0.9199	T1054_MSA_0_CROSSLINKS_6_NEFF10_AL=0.9074	T1054_MSA_0_CROSSLINKS_7_NEFF10_AL=0.9131	T1054_MSA_0_CROSSLINKS_8_NEFF10_AL=0.9206	T1054_MSA_0_CROSSLINKS_9_NEFF10_AL=0.9184	T1054_MSA_1_CROSSLINKS_0_NEFF10_AL=0.9069	T1054_MSA_1_CROSSLINKS_1_NEFF10_AL=0.9095	T1054_MSA_1_CROSSLINKS_2_NEFF10_AL=0.9029	T1054_MSA_1_CROSSLINKS_3_NEFF10_AL=0.9107	T1054_MSA_1_CROSSLINKS_4_NEFF10_AL=0.9075	T1054_MSA_1_CROSSLINKS_5_NEFF10_AL=0.9131	T1054_MSA_1_CROSSLINKS_6_NEFF10_AL=0.9043	T1054_MSA_1_CROSSLINKS_7_NEFF10_AL=0.9064	T1054_MSA_1_CROSSLINKS_8_NEFF10_AL=0.9095	T1054_MSA_1_CROSSLINKS_9_NEFF10_AL=0.9114	T1054_MSA_2_CROSSLINKS_0_NEFF10_AL=0.9012	T1054_MSA_2_CROSSLINKS_1_NEFF10_AL=0.9057	T1054_MSA_2_CROSSLINKS_2_NEFF10_AL=0.8995	T1054_MSA_2_CROSSLINKS_3_NEFF10_AL=0.9011	T1054_MSA_2_CROSSLINKS_4_NEFF10_AL=0.9010	T1054_MSA_2_CROSSLINKS_5_NEFF10_AL=0.9030	T1054_MSA_2_CROSSLINKS_6_NEFF10_AL=0.9032	T1054_MSA_2_CROSSLINKS_7_NEFF10_AL=0.8999	T1054_MSA_2_CROSSLINKS_8_NEFF10_AL=0.9027	T1054_MSA_2_CROSSLINKS_9_NEFF10_AL=0.9050	T1054_MSA_3_CROSSLINKS_0_NEFF10_AL=0.9166	T1054_MSA_3_CROSSLINKS_1_NEFF10_AL=0.9176	T1054_MSA_3_CROSSLINKS_2_NEFF10_AL=0.9155	T1054_MSA_3_CROSSLINKS_3_NEFF10_AL=0.9175	T1054_MSA_3_CROSSLINKS_4_NEFF10_AL=0.9170	T1054_MSA_3_CROSSLINKS_5_NEFF10_AL=0.9173	T1054_MSA_3_CROSSLINKS_6_NEFF10_AL=0.9165	T1054_MSA_3_CROSSLINKS_7_NEFF10_AL=0.9149	T1054_MSA_3_CROSSLINKS_8_NEFF10_AL=0.9143	T1054_MSA_3_CROSSLINKS_9_NEFF10_AL=0.9167
T1055_NO_MSA_CROSSLINKS_0_AL=0.9005	T1055_NO_MSA_CROSSLINKS_1_AL=0.7635	T1055_NO_MSA_CROSSLINKS_2_AL=0.4174	T1055_NO_MSA_CROSSLINKS_3_AL=0.8933	T1055_NO_MSA_CROSSLINKS_4_AL=0.8530	T1055_NO_MSA_CROSSLINKS_5_AL=0.6635	T1055_NO_MSA_CROSSLINKS_6_AL=0.5957	T1055_NO_MSA_CROSSLINKS_7_AL=0.8555	T1055_NO_MSA_CROSSLINKS_8_AL=0.7035	T1055_NO_MSA_CROSSLINKS_9_AL=0.6987	T1055_MSA_0_CROSSLINKS_0_NEFF10_AL=0.8929	T1055_MSA_0_CROSSLINKS_1_NEFF10_AL=0.8982	T1055_MSA_0_CROSSLINKS_2_NEFF10_AL=0.8951	T1055_MSA_0_CROSSLINKS_3_NEFF10_AL=0.8979	T1055_MSA_0_CROSSLINKS_4_NEFF10_AL=0.8531	T1055_MSA_0_CROSSLINKS_5_NEFF10_AL=0.9009	T1055_MSA_0_CROSSLINKS_6_NEFF10_AL=0.8508	T1055_MSA_0_CROSSLINKS_7_NEFF10_AL=0.8895	T1055_MSA_0_CROSSLINKS_8_NEFF10_AL=0.8485	T1055_MSA_0_CROSSLINKS_9_NEFF10_AL=0.8518	T1055_MSA_1_CROSSLINKS_0_NEFF10_AL=0.8852	T1055_MSA_1_CROSSLINKS_1_NEFF10_AL=0.8426	T1055_MSA_1_CROSSLINKS_2_NEFF10_AL=0.8876	T1055_MSA_1_CROSSLINKS_3_NEFF10_AL=0.8864	T1055_MSA_1_CROSSLINKS_4_NEFF10_AL=0.8463	T1055_MSA_1_CROSSLINKS_5_NEFF10_AL=0.8496	T1055_MSA_1_CROSSLINKS_6_NEFF10_AL=0.8479	T1055_MSA_1_CROSSLINKS_7_NEFF10_AL=0.8411	T1055_MSA_1_CROSSLINKS_8_NEFF10_AL=0.8504	T1055_MSA_1_CROSSLINKS_9_NEFF10_AL=0.8462	T1055_MSA_2_CROSSLINKS_0_NEFF10_AL=0.8969	T1055_MSA_2_CROSSLINKS_1_NEFF10_AL=0.9019	T1055_MSA_2_CROSSLINKS_2_NEFF10_AL=0.8894	T1055_MSA_2_CROSSLINKS_3_NEFF10_AL=0.8980	T1055_MSA_2_CROSSLINKS_4_NEFF10_AL=0.8941	T1055_MSA_2_CROSSLINKS_5_NEFF10_AL=0.8583	T1055_MSA_2_CROSSLINKS_6_NEFF10_AL=0.8973	T1055_MSA_2_CROSSLINKS_7_NEFF10_AL=0.8860	T1055_MSA_2_CROSSLINKS_8_NEFF10_AL=0.8959	T1055_MSA_2_CROSSLINKS_9_NEFF10_AL=0.8888	T1055_MSA_3_CROSSLINKS_0_NEFF10_AL=0.8955	T1055_MSA_3_CROSSLINKS_1_NEFF10_AL=0.8574	T1055_MSA_3_CROSSLINKS_2_NEFF10_AL=0.8942	T1055_MSA_3_CROSSLINKS_3_NEFF10_AL=0.8961	T1055_MSA_3_CROSSLINKS_4_NEFF10_AL=0.8559	T1055_MSA_3_CROSSLINKS_5_NEFF10_AL=0.8582	T1055_MSA_3_CROSSLINKS_6_NEFF10_AL=0.8583	T1055_MSA_3_CROSSLINKS_7_NEFF10_AL=0.8522	T1055_MSA_3_CROSSLINKS_8_NEFF10_AL=0.8549	T1055_MSA_3_CROSSLINKS_9_NEFF10_AL=0.8561
T1056_NO_MSA_CROSSLINKS_0_AL=0.5438	T1056_NO_MSA_CROSSLINKS_1_AL=0.4659	T1056_NO_MSA_CROSSLINKS_2_AL=0.4907	T1056_NO_MSA_CROSSLINKS_3_AL=0.6564	T1056_NO_MSA_CROSSLINKS_4_AL=0.4496	T1056_NO_MSA_CROSSLINKS_5_AL=0.5426	T1056_NO_MSA_CROSSLINKS_6_AL=0.6094	T1056_NO_MSA_CROSSLINKS_7_AL=0.4709	T1056_NO_MSA_CROSSLINKS_8_AL=0.6592	T1056_NO_MSA_CROSSLINKS_9_AL=0.5616	T1056_MSA_0_CROSSLINKS_0_NEFF10_AL=0.7401	T1056_MSA_0_CROSSLINKS_1_NEFF10_AL=0.7957	T1056_MSA_0_CROSSLINKS_2_NEFF10_AL=0.7390	T1056_MSA_0_CROSSLINKS_3_NEFF10_AL=0.7217	T1056_MSA_0_CROSSLINKS_4_NEFF10_AL=0.7356	T1056_MSA_0_CROSSLINKS_5_NEFF10_AL=0.6684	T1056_MSA_0_CROSSLINKS_6_NEFF10_AL=0.6497	T1056_MSA_0_CROSSLINKS_7_NEFF10_AL=0.7450	T1056_MSA_0_CROSSLINKS_8_NEFF10_AL=0.6596	T1056_MSA_0_CROSSLINKS_9_NEFF10_AL=0.7596	T1056_MSA_1_CROSSLINKS_0_NEFF10_AL=0.7343	T1056_MSA_1_CROSSLINKS_1_NEFF10_AL=0.7811	T1056_MSA_1_CROSSLINKS_2_NEFF10_AL=0.7249	T1056_MSA_1_CROSSLINKS_3_NEFF10_AL=0.7274	T1056_MSA_1_CROSSLINKS_4_NEFF10_AL=0.7334	T1056_MSA_1_CROSSLINKS_5_NEFF10_AL=0.7023	T1056_MSA_1_CROSSLINKS_6_NEFF10_AL=0.7278	T1056_MSA_1_CROSSLINKS_7_NEFF10_AL=0.7746	T1056_MSA_1_CROSSLINKS_8_NEFF10_AL=0.7186	T1056_MSA_1_CROSSLINKS_9_NEFF10_AL=0.7359	T1056_MSA_2_CROSSLINKS_0_NEFF10_AL=0.7486	T1056_MSA_2_CROSSLINKS_1_NEFF10_AL=0.7389	T1056_MSA_2_CROSSLINKS_2_NEFF10_AL=0.7392	T1056_MSA_2_CROSSLINKS_3_NEFF10_AL=0.7392	T1056_MSA_2_CROSSLINKS_4_NEFF10_AL=0.7438	T1056_MSA_2_CROSSLINKS_5_NEFF10_AL=0.6955	T1056_MSA_2_CROSSLINKS_6_NEFF10_AL=0.7485	T1056_MSA_2_CROSSLINKS_7_NEFF10_AL=0.7266	T1056_MSA_2_CROSSLINKS_8_NEFF10_AL=0.6897	T1056_MSA_2_CROSSLINKS_9_NEFF10_AL=0.7320	T1056_MSA_3_CROSSLINKS_0_NEFF10_AL=0.7297	T1056_MSA_3_CROSSLINKS_1_NEFF10_AL=0.7143	T1056_MSA_3_CROSSLINKS_2_NEFF10_AL=0.7170	T1056_MSA_3_CROSSLINKS_3_NEFF10_AL=0.7103	T1056_MSA_3_CROSSLINKS_4_NEFF10_AL=0.7278	T1056_MSA_3_CROSSLINKS_5_NEFF10_AL=0.6976	T1056_MSA_3_CROSSLINKS_6_NEFF10_AL=0.7275	T1056_MSA_3_CROSSLINKS_7_NEFF10_AL=0.7373	T1056_MSA_3_CROSSLINKS_8_NEFF10_AL=0.7139	T1056_MSA_3_CROSSLINKS_9_NEFF10_AL=0.7497
T1057_NO_MSA_CROSSLINKS_0_AL=0.8095	T1057_NO_MSA_CROSSLINKS_1_AL=0.8647	T1057_NO_MSA_CROSSLINKS_2_AL=0.3651	T1057_NO_MSA_CROSSLINKS_3_AL=0.8331	T1057_NO_MSA_CROSSLINKS_4_AL=0.7849	T1057_NO_MSA_CROSSLINKS_5_AL=0.7827	T1057_NO_MSA_CROSSLINKS_6_AL=0.8530	T1057_NO_MSA_CROSSLINKS_7_AL=0.8402	T1057_NO_MSA_CROSSLINKS_8_AL=0.7020	T1057_NO_MSA_CROSSLINKS_9_AL=0.6828	T1057_MSA_0_CROSSLINKS_0_NEFF10_AL=0.9592	T1057_MSA_0_CROSSLINKS_1_NEFF10_AL=0.9633	T1057_MSA_0_CROSSLINKS_2_NEFF10_AL=0.9573	T1057_MSA_0_CROSSLINKS_3_NEFF10_AL=0.9676	T1057_MSA_0_CROSSLINKS_4_NEFF10_AL=0.9696	T1057_MSA_0_CROSSLINKS_5_NEFF10_AL=0.9576	T1057_MSA_0_CROSSLINKS_6_NEFF10_AL=0.9667	T1057_MSA_0_CROSSLINKS_7_NEFF10_AL=0.9659	T1057_MSA_0_CROSSLINKS_8_NEFF10_AL=0.9685	T1057_MSA_0_CROSSLINKS_9_NEFF10_AL=0.9672	T1057_MSA_1_CROSSLINKS_0_NEFF10_AL=0.9417	T1057_MSA_1_CROSSLINKS_1_NEFF10_AL=0.9702	T1057_MSA_1_CROSSLINKS_2_NEFF10_AL=0.9335	T1057_MSA_1_CROSSLINKS_3_NEFF10_AL=0.9683	T1057_MSA_1_CROSSLINKS_4_NEFF10_AL=0.9655	T1057_MSA_1_CROSSLINKS_5_NEFF10_AL=0.9551	T1057_MSA_1_CROSSLINKS_6_NEFF10_AL=0.9640	T1057_MSA_1_CROSSLINKS_7_NEFF10_AL=0.9633	T1057_MSA_1_CROSSLINKS_8_NEFF10_AL=0.9690	T1057_MSA_1_CROSSLINKS_9_NEFF10_AL=0.9669	T1057_MSA_2_CROSSLINKS_0_NEFF10_AL=0.9615	T1057_MSA_2_CROSSLINKS_1_NEFF10_AL=0.9493	T1057_MSA_2_CROSSLINKS_2_NEFF10_AL=0.9566	T1057_MSA_2_CROSSLINKS_3_NEFF10_AL=0.9678	T1057_MSA_2_CROSSLINKS_4_NEFF10_AL=0.9691	T1057_MSA_2_CROSSLINKS_5_NEFF10_AL=0.9399	T1057_MSA_2_CROSSLINKS_6_NEFF10_AL=0.9638	T1057_MSA_2_CROSSLINKS_7_NEFF10_AL=0.9463	T1057_MSA_2_CROSSLINKS_8_NEFF10_AL=0.9642	T1057_MSA_2_CROSSLINKS_9_NEFF10_AL=0.9524	T1057_MSA_3_CROSSLINKS_0_NEFF10_AL=0.9602	T1057_MSA_3_CROSSLINKS_1_NEFF10_AL=0.9515	T1057_MSA_3_CROSSLINKS_2_NEFF10_AL=0.9579	T1057_MSA_3_CROSSLINKS_3_NEFF10_AL=0.9673	T1057_MSA_3_CROSSLINKS_4_NEFF10_AL=0.9646	T1057_MSA_3_CROSSLINKS_5_NEFF10_AL=0.9387	T1057_MSA_3_CROSSLINKS_6_NEFF10_AL=0.9352	T1057_MSA_3_CROSSLINKS_7_NEFF10_AL=0.9463	T1057_MSA_3_CROSSLINKS_8_NEFF10_AL=0.9713	T1057_MSA_3_CROSSLINKS_9_NEFF10_AL=0.9509
T1058_NO_MSA_CROSSLINKS_0_AL=0.5358	T1058_NO_MSA_CROSSLINKS_1_AL=0.5277	T1058_NO_MSA_CROSSLINKS_2_AL=0.5565	T1058_NO_MSA_CROSSLINKS_3_AL=0.5827	T1058_NO_MSA_CROSSLINKS_4_AL=0.6232	T1058_NO_MSA_CROSSLINKS_5_AL=0.6661	T1058_NO_MSA_CROSSLINKS_6_AL=0.4717	T1058_NO_MSA_CROSSLINKS_7_AL=0.4565	T1058_NO_MSA_CROSSLINKS_8_AL=0.5512	T1058_NO_MSA_CROSSLINKS_9_AL=0.4282	T1058_MSA_0_CROSSLINKS_0_NEFF10_AL=0.9254	T1058_MSA_0_CROSSLINKS_1_NEFF10_AL=0.9364	T1058_MSA_0_CROSSLINKS_2_NEFF10_AL=0.9274	T1058_MSA_0_CROSSLINKS_3_NEFF10_AL=0.9298	T1058_MSA_0_CROSSLINKS_4_NEFF10_AL=0.9192	T1058_MSA_0_CROSSLINKS_5_NEFF10_AL=0.9308	T1058_MSA_0_CROSSLINKS_6_NEFF10_AL=0.9249	T1058_MSA_0_CROSSLINKS_7_NEFF10_AL=0.9235	T1058_MSA_0_CROSSLINKS_8_NEFF10_AL=0.9162	T1058_MSA_0_CROSSLINKS_9_NEFF10_AL=0.9160	T1058_MSA_1_CROSSLINKS_0_NEFF10_AL=0.8852	T1058_MSA_1_CROSSLINKS_1_NEFF10_AL=0.8565	T1058_MSA_1_CROSSLINKS_2_NEFF10_AL=0.8598	T1058_MSA_1_CROSSLINKS_3_NEFF10_AL=0.8145	T1058_MSA_1_CROSSLINKS_4_NEFF10_AL=0.9067	T1058_MSA_1_CROSSLINKS_5_NEFF10_AL=0.8433	T1058_MSA_1_CROSSLINKS_6_NEFF10_AL=0.8762	T1058_MSA_1_CROSSLINKS_7_NEFF10_AL=0.9018	T1058_MSA_1_CROSSLINKS_8_NEFF10_AL=0.8927	T1058_MSA_1_CROSSLINKS_9_NEFF10_AL=0.9185	T1058_MSA_2_CROSSLINKS_0_NEFF10_AL=0.9182	T1058_MSA_2_CROSSLINKS_1_NEFF10_AL=0.9380	T1058_MSA_2_CROSSLINKS_2_NEFF10_AL=0.9238	T1058_MSA_2_CROSSLINKS_3_NEFF10_AL=0.9278	T1058_MSA_2_CROSSLINKS_4_NEFF10_AL=0.9075	T1058_MSA_2_CROSSLINKS_5_NEFF10_AL=0.9254	T1058_MSA_2_CROSSLINKS_6_NEFF10_AL=0.9251	T1058_MSA_2_CROSSLINKS_7_NEFF10_AL=0.9155	T1058_MSA_2_CROSSLINKS_8_NEFF10_AL=0.9195	T1058_MSA_2_CROSSLINKS_9_NEFF10_AL=0.9286	T1058_MSA_3_CROSSLINKS_0_NEFF10_AL=0.9103	T1058_MSA_3_CROSSLINKS_1_NEFF10_AL=0.9212	T1058_MSA_3_CROSSLINKS_2_NEFF10_AL=0.8571	T1058_MSA_3_CROSSLINKS_3_NEFF10_AL=0.9333	T1058_MSA_3_CROSSLINKS_4_NEFF10_AL=0.8846	T1058_MSA_3_CROSSLINKS_5_NEFF10_AL=0.9245	T1058_MSA_3_CROSSLINKS_6_NEFF10_AL=0.8936	T1058_MSA_3_CROSSLINKS_7_NEFF10_AL=0.9014	T1058_MSA_3_CROSSLINKS_8_NEFF10_AL=0.9046	T1058_MSA_3_CROSSLINKS_9_NEFF10_AL=0.9145
T1060s2_NO_MSA_CROSSLINKS_0_AL=0.1753	T1060s2_NO_MSA_CROSSLINKS_1_AL=0.4923	T1060s2_NO_MSA_CROSSLINKS_2_AL=0.2589	T1060s2_NO_MSA_CROSSLINKS_3_AL=0.5551	T1060s2_NO_MSA_CROSSLINKS_4_AL=0.3447	T1060s2_NO_MSA_CROSSLINKS_5_AL=0.4366	T1060s2_NO_MSA_CROSSLINKS_6_AL=0.5327	T1060s2_NO_MSA_CROSSLINKS_7_AL=0.5307	T1060s2_NO_MSA_CROSSLINKS_8_AL=0.4807	T1060s2_NO_MSA_CROSSLINKS_9_AL=0.4430	T1060s2_MSA_0_CROSSLINKS_0_NEFF10_AL=0.8084	T1060s2_MSA_0_CROSSLINKS_1_NEFF10_AL=0.7933	T1060s2_MSA_0_CROSSLINKS_2_NEFF10_AL=0.8059	T1060s2_MSA_0_CROSSLINKS_3_NEFF10_AL=0.7839	T1060s2_MSA_0_CROSSLINKS_4_NEFF10_AL=0.8043	T1060s2_MSA_0_CROSSLINKS_5_NEFF10_AL=0.8002	T1060s2_MSA_0_CROSSLINKS_6_NEFF10_AL=0.8094	T1060s2_MSA_0_CROSSLINKS_7_NEFF10_AL=0.8126	T1060s2_MSA_0_CROSSLINKS_8_NEFF10_AL=0.8038	T1060s2_MSA_0_CROSSLINKS_9_NEFF10_AL=0.7717	T1060s2_MSA_1_CROSSLINKS_0_NEFF10_AL=0.7848	T1060s2_MSA_1_CROSSLINKS_1_NEFF10_AL=0.7907	T1060s2_MSA_1_CROSSLINKS_2_NEFF10_AL=0.7942	T1060s2_MSA_1_CROSSLINKS_3_NEFF10_AL=0.8063	T1060s2_MSA_1_CROSSLINKS_4_NEFF10_AL=0.7962	T1060s2_MSA_1_CROSSLINKS_5_NEFF10_AL=0.7865	T1060s2_MSA_1_CROSSLINKS_6_NEFF10_AL=0.8253	T1060s2_MSA_1_CROSSLINKS_7_NEFF10_AL=0.8150	T1060s2_MSA_1_CROSSLINKS_8_NEFF10_AL=0.8071	T1060s2_MSA_1_CROSSLINKS_9_NEFF10_AL=0.8003	T1060s2_MSA_2_CROSSLINKS_0_NEFF10_AL=0.8166	T1060s2_MSA_2_CROSSLINKS_1_NEFF10_AL=0.8008	T1060s2_MSA_2_CROSSLINKS_2_NEFF10_AL=0.8350	T1060s2_MSA_2_CROSSLINKS_3_NEFF10_AL=0.8046	T1060s2_MSA_2_CROSSLINKS_4_NEFF10_AL=0.8213	T1060s2_MSA_2_CROSSLINKS_5_NEFF10_AL=0.8145	T1060s2_MSA_2_CROSSLINKS_6_NEFF10_AL=0.8244	T1060s2_MSA_2_CROSSLINKS_7_NEFF10_AL=0.8150	T1060s2_MSA_2_CROSSLINKS_8_NEFF10_AL=0.8286	T1060s2_MSA_2_CROSSLINKS_9_NEFF10_AL=0.8119	T1060s2_MSA_3_CROSSLINKS_0_NEFF10_AL=0.7840	T1060s2_MSA_3_CROSSLINKS_1_NEFF10_AL=0.7899	T1060s2_MSA_3_CROSSLINKS_2_NEFF10_AL=0.7908	T1060s2_MSA_3_CROSSLINKS_3_NEFF10_AL=0.7898	T1060s2_MSA_3_CROSSLINKS_4_NEFF10_AL=0.7845	T1060s2_MSA_3_CROSSLINKS_5_NEFF10_AL=0.7867	T1060s2_MSA_3_CROSSLINKS_6_NEFF10_AL=0.7816	T1060s2_MSA_3_CROSSLINKS_7_NEFF10_AL=0.8179	T1060s2_MSA_3_CROSSLINKS_8_NEFF10_AL=0.7862	T1060s2_MSA_3_CROSSLINKS_9_NEFF10_AL=0.7816
T1060s3_NO_MSA_CROSSLINKS_0_AL=0.3168	T1060s3_NO_MSA_CROSSLINKS_1_AL=0.2764	T1060s3_NO_MSA_CROSSLINKS_2_AL=0.5188	T1060s3_NO_MSA_CROSSLINKS_3_AL=0.4831	T1060s3_NO_MSA_CROSSLINKS_4_AL=0.4783	T1060s3_NO_MSA_CROSSLINKS_5_AL=0.2536	T1060s3_NO_MSA_CROSSLINKS_6_AL=0.5551	T1060s3_NO_MSA_CROSSLINKS_7_AL=0.6030	T1060s3_NO_MSA_CROSSLINKS_8_AL=0.4997	T1060s3_NO_MSA_CROSSLINKS_9_AL=0.4877	T1060s3_MSA_0_CROSSLINKS_0_NEFF10_AL=0.8850	T1060s3_MSA_0_CROSSLINKS_1_NEFF10_AL=0.8775	T1060s3_MSA_0_CROSSLINKS_2_NEFF10_AL=0.8814	T1060s3_MSA_0_CROSSLINKS_3_NEFF10_AL=0.8787	T1060s3_MSA_0_CROSSLINKS_4_NEFF10_AL=0.8784	T1060s3_MSA_0_CROSSLINKS_5_NEFF10_AL=0.8737	T1060s3_MSA_0_CROSSLINKS_6_NEFF10_AL=0.8770	T1060s3_MSA_0_CROSSLINKS_7_NEFF10_AL=0.8866	T1060s3_MSA_0_CROSSLINKS_8_NEFF10_AL=0.8831	T1060s3_MSA_0_CROSSLINKS_9_NEFF10_AL=0.8783	T1060s3_MSA_1_CROSSLINKS_0_NEFF10_AL=0.8204	T1060s3_MSA_1_CROSSLINKS_1_NEFF10_AL=0.8234	T1060s3_MSA_1_CROSSLINKS_2_NEFF10_AL=0.8313	T1060s3_MSA_1_CROSSLINKS_3_NEFF10_AL=0.8325	T1060s3_MSA_1_CROSSLINKS_4_NEFF10_AL=0.8243	T1060s3_MSA_1_CROSSLINKS_5_NEFF10_AL=0.8202	T1060s3_MSA_1_CROSSLINKS_6_NEFF10_AL=0.8312	T1060s3_MSA_1_CROSSLINKS_7_NEFF10_AL=0.8146	T1060s3_MSA_1_CROSSLINKS_8_NEFF10_AL=0.8225	T1060s3_MSA_1_CROSSLINKS_9_NEFF10_AL=0.8292	T1060s3_MSA_2_CROSSLINKS_0_NEFF10_AL=0.9037	T1060s3_MSA_2_CROSSLINKS_1_NEFF10_AL=0.8920	T1060s3_MSA_2_CROSSLINKS_2_NEFF10_AL=0.8961	T1060s3_MSA_2_CROSSLINKS_3_NEFF10_AL=0.9041	T1060s3_MSA_2_CROSSLINKS_4_NEFF10_AL=0.8908	T1060s3_MSA_2_CROSSLINKS_5_NEFF10_AL=0.8877	T1060s3_MSA_2_CROSSLINKS_6_NEFF10_AL=0.8957	T1060s3_MSA_2_CROSSLINKS_7_NEFF10_AL=0.9131	T1060s3_MSA_2_CROSSLINKS_8_NEFF10_AL=0.9139	T1060s3_MSA_2_CROSSLINKS_9_NEFF10_AL=0.8923	T1060s3_MSA_3_CROSSLINKS_0_NEFF10_AL=0.8094	T1060s3_MSA_3_CROSSLINKS_1_NEFF10_AL=0.8854	T1060s3_MSA_3_CROSSLINKS_2_NEFF10_AL=0.8882	T1060s3_MSA_3_CROSSLINKS_3_NEFF10_AL=0.8794	T1060s3_MSA_3_CROSSLINKS_4_NEFF10_AL=0.8834	T1060s3_MSA_3_CROSSLINKS_5_NEFF10_AL=0.8787	T1060s3_MSA_3_CROSSLINKS_6_NEFF10_AL=0.6362	T1060s3_MSA_3_CROSSLINKS_7_NEFF10_AL=0.8784	T1060s3_MSA_3_CROSSLINKS_8_NEFF10_AL=0.8805	T1060s3_MSA_3_CROSSLINKS_9_NEFF10_AL=0.8783
T1064_NO_MSA_CROSSLINKS_0_AL=0.4222	T1064_NO_MSA_CROSSLINKS_1_AL=0.6280	T1064_NO_MSA_CROSSLINKS_2_AL=0.6064	T1064_NO_MSA_CROSSLINKS_3_AL=0.2733	T1064_NO_MSA_CROSSLINKS_4_AL=0.2202	T1064_NO_MSA_CROSSLINKS_5_AL=0.5262	T1064_NO_MSA_CROSSLINKS_6_AL=0.4261	T1064_NO_MSA_CROSSLINKS_7_AL=0.3600	T1064_NO_MSA_CROSSLINKS_8_AL=0.2932	T1064_NO_MSA_CROSSLINKS_9_AL=0.3050	T1064_MSA_0_CROSSLINKS_0_NEFF10_AL=0.6872	T1064_MSA_0_CROSSLINKS_1_NEFF10_AL=0.5190	T1064_MSA_0_CROSSLINKS_2_NEFF10_AL=0.6692	T1064_MSA_0_CROSSLINKS_3_NEFF10_AL=0.6920	T1064_MSA_0_CROSSLINKS_4_NEFF10_AL=0.3621	T1064_MSA_0_CROSSLINKS_5_NEFF10_AL=0.6321	T1064_MSA_0_CROSSLINKS_6_NEFF10_AL=0.4380	T1064_MSA_0_CROSSLINKS_7_NEFF10_AL=0.5996	T1064_MSA_0_CROSSLINKS_8_NEFF10_AL=0.4512	T1064_MSA_0_CROSSLINKS_9_NEFF10_AL=0.5004	T1064_MSA_1_CROSSLINKS_0_NEFF10_AL=0.7272	T1064_MSA_1_CROSSLINKS_1_NEFF10_AL=0.6163	T1064_MSA_1_CROSSLINKS_2_NEFF10_AL=0.6579	T1064_MSA_1_CROSSLINKS_3_NEFF10_AL=0.5401	T1064_MSA_1_CROSSLINKS_4_NEFF10_AL=0.3926	T1064_MSA_1_CROSSLINKS_5_NEFF10_AL=0.6309	T1064_MSA_1_CROSSLINKS_6_NEFF10_AL=0.4751	T1064_MSA_1_CROSSLINKS_7_NEFF10_AL=0.3228	T1064_MSA_1_CROSSLINKS_8_NEFF10_AL=0.4371	T1064_MSA_1_CROSSLINKS_9_NEFF10_AL=0.4147	T1064_MSA_2_CROSSLINKS_0_NEFF10_AL=0.7926	T1064_MSA_2_CROSSLINKS_1_NEFF10_AL=0.8389	T1064_MSA_2_CROSSLINKS_2_NEFF10_AL=0.7798	T1064_MSA_2_CROSSLINKS_3_NEFF10_AL=0.8306	T1064_MSA_2_CROSSLINKS_4_NEFF10_AL=0.8544	T1064_MSA_2_CROSSLINKS_5_NEFF10_AL=0.7154	T1064_MSA_2_CROSSLINKS_6_NEFF10_AL=0.8466	T1064_MSA_2_CROSSLINKS_7_NEFF10_AL=0.8201	T1064_MSA_2_CROSSLINKS_8_NEFF10_AL=0.8072	T1064_MSA_2_CROSSLINKS_9_NEFF10_AL=0.7618	T1064_MSA_3_CROSSLINKS_0_NEFF10_AL=0.3432	T1064_MSA_3_CROSSLINKS_1_NEFF10_AL=0.6067	T1064_MSA_3_CROSSLINKS_2_NEFF10_AL=0.2566	T1064_MSA_3_CROSSLINKS_3_NEFF10_AL=0.2426	T1064_MSA_3_CROSSLINKS_4_NEFF10_AL=0.2218	T1064_MSA_3_CROSSLINKS_5_NEFF10_AL=0.2340	T1064_MSA_3_CROSSLINKS_6_NEFF10_AL=0.5504	T1064_MSA_3_CROSSLINKS_7_NEFF10_AL=0.4543	T1064_MSA_3_CROSSLINKS_8_NEFF10_AL=0.2955	T1064_MSA_3_CROSSLINKS_9_NEFF10_AL=0.2552
T1065s1_NO_MSA_CROSSLINKS_0_AL=0.3222	T1065s1_NO_MSA_CROSSLINKS_1_AL=0.4587	T1065s1_NO_MSA_CROSSLINKS_2_AL=0.2971	T1065s1_NO_MSA_CROSSLINKS_3_AL=0.3036	T1065s1_NO_MSA_CROSSLINKS_4_AL=0.6393	T1065s1_NO_MSA_CROSSLINKS_5_AL=0.3261	T1065s1_NO_MSA_CROSSLINKS_6_AL=0.3243	T1065s1_NO_MSA_CROSSLINKS_7_AL=0.3105	T1065s1_NO_MSA_CROSSLINKS_8_AL=0.4368	T1065s1_NO_MSA_CROSSLINKS_9_AL=0.2862	T1065s1_MSA_0_CROSSLINKS_0_NEFF10_AL=0.9569	T1065s1_MSA_0_CROSSLINKS_1_NEFF10_AL=0.9567	T1065s1_MSA_0_CROSSLINKS_2_NEFF10_AL=0.9564	T1065s1_MSA_0_CROSSLINKS_3_NEFF10_AL=0.9576	T1065s1_MSA_0_CROSSLINKS_4_NEFF10_AL=0.9537	T1065s1_MSA_0_CROSSLINKS_5_NEFF10_AL=0.9546	T1065s1_MSA_0_CROSSLINKS_6_NEFF10_AL=0.9560	T1065s1_MSA_0_CROSSLINKS_7_NEFF10_AL=0.9519	T1065s1_MSA_0_CROSSLINKS_8_NEFF10_AL=0.9552	T1065s1_MSA_0_CROSSLINKS_9_NEFF10_AL=0.9534	T1065s1_MSA_1_CROSSLINKS_0_NEFF10_AL=0.9428	T1065s1_MSA_1_CROSSLINKS_1_NEFF10_AL=0.9411	T1065s1_MSA_1_CROSSLINKS_2_NEFF10_AL=0.9464	T1065s1_MSA_1_CROSSLINKS_3_NEFF10_AL=0.9439	T1065s1_MSA_1_CROSSLINKS_4_NEFF10_AL=0.9412	T1065s1_MSA_1_CROSSLINKS_5_NEFF10_AL=0.9426	T1065s1_MSA_1_CROSSLINKS_6_NEFF10_AL=0.9458	T1065s1_MSA_1_CROSSLINKS_7_NEFF10_AL=0.9468	T1065s1_MSA_1_CROSSLINKS_8_NEFF10_AL=0.9435	T1065s1_MSA_1_CROSSLINKS_9_NEFF10_AL=0.9409	T1065s1_MSA_2_CROSSLINKS_0_NEFF10_AL=0.9520	T1065s1_MSA_2_CROSSLINKS_1_NEFF10_AL=0.9514	T1065s1_MSA_2_CROSSLINKS_2_NEFF10_AL=0.9504	T1065s1_MSA_2_CROSSLINKS_3_NEFF10_AL=0.9530	T1065s1_MSA_2_CROSSLINKS_4_NEFF10_AL=0.9497	T1065s1_MSA_2_CROSSLINKS_5_NEFF10_AL=0.9489	T1065s1_MSA_2_CROSSLINKS_6_NEFF10_AL=0.9506	T1065s1_MSA_2_CROSSLINKS_7_NEFF10_AL=0.9500	T1065s1_MSA_2_CROSSLINKS_8_NEFF10_AL=0.9506	T1065s1_MSA_2_CROSSLINKS_9_NEFF10_AL=0.9521	T1065s1_MSA_3_CROSSLINKS_0_NEFF10_AL=0.9440	T1065s1_MSA_3_CROSSLINKS_1_NEFF10_AL=0.9447	T1065s1_MSA_3_CROSSLINKS_2_NEFF10_AL=0.9482	T1065s1_MSA_3_CROSSLINKS_3_NEFF10_AL=0.9480	T1065s1_MSA_3_CROSSLINKS_4_NEFF10_AL=0.9420	T1065s1_MSA_3_CROSSLINKS_5_NEFF10_AL=0.9505	T1065s1_MSA_3_CROSSLINKS_6_NEFF10_AL=0.9450	T1065s1_MSA_3_CROSSLINKS_7_NEFF10_AL=0.9472	T1065s1_MSA_3_CROSSLINKS_8_NEFF10_AL=0.9468	T1065s1_MSA_3_CROSSLINKS_9_NEFF10_AL=0.9443
T1065s2_NO_MSA_CROSSLINKS_0_AL=0.7495	T1065s2_NO_MSA_CROSSLINKS_1_AL=0.8071	T1065s2_NO_MSA_CROSSLINKS_2_AL=0.7820	T1065s2_NO_MSA_CROSSLINKS_3_AL=0.7498	T1065s2_NO_MSA_CROSSLINKS_4_AL=0.7765	T1065s2_NO_MSA_CROSSLINKS_5_AL=0.7285	T1065s2_NO_MSA_CROSSLINKS_6_AL=0.7758	T1065s2_NO_MSA_CROSSLINKS_7_AL=0.7765	T1065s2_NO_MSA_CROSSLINKS_8_AL=0.7802	T1065s2_NO_MSA_CROSSLINKS_9_AL=0.8138	T1065s2_MSA_0_CROSSLINKS_0_NEFF10_AL=0.9005	T1065s2_MSA_0_CROSSLINKS_1_NEFF10_AL=0.9693	T1065s2_MSA_0_CROSSLINKS_2_NEFF10_AL=0.9704	T1065s2_MSA_0_CROSSLINKS_3_NEFF10_AL=0.9699	T1065s2_MSA_0_CROSSLINKS_4_NEFF10_AL=0.9678	T1065s2_MSA_0_CROSSLINKS_5_NEFF10_AL=0.9679	T1065s2_MSA_0_CROSSLINKS_6_NEFF10_AL=0.9681	T1065s2_MSA_0_CROSSLINKS_7_NEFF10_AL=0.9693	T1065s2_MSA_0_CROSSLINKS_8_NEFF10_AL=0.9691	T1065s2_MSA_0_CROSSLINKS_9_NEFF10_AL=0.9680	T1065s2_MSA_1_CROSSLINKS_0_NEFF10_AL=0.9650	T1065s2_MSA_1_CROSSLINKS_1_NEFF10_AL=0.9616	T1065s2_MSA_1_CROSSLINKS_2_NEFF10_AL=0.9685	T1065s2_MSA_1_CROSSLINKS_3_NEFF10_AL=0.9604	T1065s2_MSA_1_CROSSLINKS_4_NEFF10_AL=0.9632	T1065s2_MSA_1_CROSSLINKS_5_NEFF10_AL=0.9690	T1065s2_MSA_1_CROSSLINKS_6_NEFF10_AL=0.9704	T1065s2_MSA_1_CROSSLINKS_7_NEFF10_AL=0.9669	T1065s2_MSA_1_CROSSLINKS_8_NEFF10_AL=0.9741	T1065s2_MSA_1_CROSSLINKS_9_NEFF10_AL=0.9726	T1065s2_MSA_2_CROSSLINKS_0_NEFF10_AL=0.9735	T1065s2_MSA_2_CROSSLINKS_1_NEFF10_AL=0.9715	T1065s2_MSA_2_CROSSLINKS_2_NEFF10_AL=0.9710	T1065s2_MSA_2_CROSSLINKS_3_NEFF10_AL=0.9720	T1065s2_MSA_2_CROSSLINKS_4_NEFF10_AL=0.9709	T1065s2_MSA_2_CROSSLINKS_5_NEFF10_AL=0.9726	T1065s2_MSA_2_CROSSLINKS_6_NEFF10_AL=0.9717	T1065s2_MSA_2_CROSSLINKS_7_NEFF10_AL=0.9707	T1065s2_MSA_2_CROSSLINKS_8_NEFF10_AL=0.9719	T1065s2_MSA_2_CROSSLINKS_9_NEFF10_AL=0.9704	T1065s2_MSA_3_CROSSLINKS_0_NEFF10_AL=0.9682	T1065s2_MSA_3_CROSSLINKS_1_NEFF10_AL=0.9641	T1065s2_MSA_3_CROSSLINKS_2_NEFF10_AL=0.9625	T1065s2_MSA_3_CROSSLINKS_3_NEFF10_AL=0.9535	T1065s2_MSA_3_CROSSLINKS_4_NEFF10_AL=0.9620	T1065s2_MSA_3_CROSSLINKS_5_NEFF10_AL=0.9015	T1065s2_MSA_3_CROSSLINKS_6_NEFF10_AL=0.8936	T1065s2_MSA_3_CROSSLINKS_7_NEFF10_AL=0.9616	T1065s2_MSA_3_CROSSLINKS_8_NEFF10_AL=0.8987	T1065s2_MSA_3_CROSSLINKS_9_NEFF10_AL=0.9640
T1067_NO_MSA_CROSSLINKS_0_AL=0.5381	T1067_NO_MSA_CROSSLINKS_1_AL=0.4144	T1067_NO_MSA_CROSSLINKS_2_AL=0.6741	T1067_NO_MSA_CROSSLINKS_3_AL=0.5173	T1067_NO_MSA_CROSSLINKS_4_AL=0.5293	T1067_NO_MSA_CROSSLINKS_5_AL=0.2652	T1067_NO_MSA_CROSSLINKS_6_AL=0.5744	T1067_NO_MSA_CROSSLINKS_7_AL=0.5193	T1067_NO_MSA_CROSSLINKS_8_AL=0.3568	T1067_NO_MSA_CROSSLINKS_9_AL=0.5282	T1067_MSA_0_CROSSLINKS_0_NEFF10_AL=0.8439	T1067_MSA_0_CROSSLINKS_1_NEFF10_AL=0.8459	T1067_MSA_0_CROSSLINKS_2_NEFF10_AL=0.8146	T1067_MSA_0_CROSSLINKS_3_NEFF10_AL=0.8818	T1067_MSA_0_CROSSLINKS_4_NEFF10_AL=0.8414	T1067_MSA_0_CROSSLINKS_5_NEFF10_AL=0.8785	T1067_MSA_0_CROSSLINKS_6_NEFF10_AL=0.8663	T1067_MSA_0_CROSSLINKS_7_NEFF10_AL=0.8469	T1067_MSA_0_CROSSLINKS_8_NEFF10_AL=0.7229	T1067_MSA_0_CROSSLINKS_9_NEFF10_AL=0.8654	T1067_MSA_1_CROSSLINKS_0_NEFF10_AL=0.6960	T1067_MSA_1_CROSSLINKS_1_NEFF10_AL=0.8531	T1067_MSA_1_CROSSLINKS_2_NEFF10_AL=0.8341	T1067_MSA_1_CROSSLINKS_3_NEFF10_AL=0.8469	T1067_MSA_1_CROSSLINKS_4_NEFF10_AL=0.8640	T1067_MSA_1_CROSSLINKS_5_NEFF10_AL=0.8766	T1067_MSA_1_CROSSLINKS_6_NEFF10_AL=0.8812	T1067_MSA_1_CROSSLINKS_7_NEFF10_AL=0.8211	T1067_MSA_1_CROSSLINKS_8_NEFF10_AL=0.8597	T1067_MSA_1_CROSSLINKS_9_NEFF10_AL=0.8734	T1067_MSA_2_CROSSLINKS_0_NEFF10_AL=0.8462	T1067_MSA_2_CROSSLINKS_1_NEFF10_AL=0.8530	T1067_MSA_2_CROSSLINKS_2_NEFF10_AL=0.8361	T1067_MSA_2_CROSSLINKS_3_NEFF10_AL=0.8337	T1067_MSA_2_CROSSLINKS_4_NEFF10_AL=0.8361	T1067_MSA_2_CROSSLINKS_5_NEFF10_AL=0.8386	T1067_MSA_2_CROSSLINKS_6_NEFF10_AL=0.8819	T1067_MSA_2_CROSSLINKS_7_NEFF10_AL=0.8260	T1067_MSA_2_CROSSLINKS_8_NEFF10_AL=0.7982	T1067_MSA_2_CROSSLINKS_9_NEFF10_AL=0.8276	T1067_MSA_3_CROSSLINKS_0_NEFF10_AL=0.8680	T1067_MSA_3_CROSSLINKS_1_NEFF10_AL=0.8543	T1067_MSA_3_CROSSLINKS_2_NEFF10_AL=0.8278	T1067_MSA_3_CROSSLINKS_3_NEFF10_AL=0.8568	T1067_MSA_3_CROSSLINKS_4_NEFF10_AL=0.8464	T1067_MSA_3_CROSSLINKS_5_NEFF10_AL=0.7808	T1067_MSA_3_CROSSLINKS_6_NEFF10_AL=0.8429	T1067_MSA_3_CROSSLINKS_7_NEFF10_AL=0.8618	T1067_MSA_3_CROSSLINKS_8_NEFF10_AL=0.8650	T1067_MSA_3_CROSSLINKS_9_NEFF10_AL=0.8988
T1068_NO_MSA_CROSSLINKS_0_AL=0.5864	T1068_NO_MSA_CROSSLINKS_1_AL=0.4155	T1068_NO_MSA_CROSSLINKS_2_AL=0.8365	T1068_NO_MSA_CROSSLINKS_3_AL=0.4084	T1068_NO_MSA_CROSSLINKS_4_AL=0.3163	T1068_NO_MSA_CROSSLINKS_5_AL=0.4802	T1068_NO_MSA_CROSSLINKS_6_AL=0.4332	T1068_NO_MSA_CROSSLINKS_7_AL=0.6027	T1068_NO_MSA_CROSSLINKS_8_AL=0.5378	T1068_NO_MSA_CROSSLINKS_9_AL=0.3444	T1068_MSA_0_CROSSLINKS_0_NEFF10_AL=0.9447	T1068_MSA_0_CROSSLINKS_1_NEFF10_AL=0.9481	T1068_MSA_0_CROSSLINKS_2_NEFF10_AL=0.9471	T1068_MSA_0_CROSSLINKS_3_NEFF10_AL=0.9501	T1068_MSA_0_CROSSLINKS_4_NEFF10_AL=0.9729	T1068_MSA_0_CROSSLINKS_5_NEFF10_AL=0.9509	T1068_MSA_0_CROSSLINKS_6_NEFF10_AL=0.9526	T1068_MSA_0_CROSSLINKS_7_NEFF10_AL=0.9486	T1068_MSA_0_CROSSLINKS_8_NEFF10_AL=0.9454	T1068_MSA_0_CROSSLINKS_9_NEFF10_AL=0.9348	T1068_MSA_1_CROSSLINKS_0_NEFF10_AL=0.9459	T1068_MSA_1_CROSSLINKS_1_NEFF10_AL=0.9777	T1068_MSA_1_CROSSLINKS_2_NEFF10_AL=0.9715	T1068_MSA_1_CROSSLINKS_3_NEFF10_AL=0.9759	T1068_MSA_1_CROSSLINKS_4_NEFF10_AL=0.9756	T1068_MSA_1_CROSSLINKS_5_NEFF10_AL=0.9285	T1068_MSA_1_CROSSLINKS_6_NEFF10_AL=0.9751	T1068_MSA_1_CROSSLINKS_7_NEFF10_AL=0.9753	T1068_MSA_1_CROSSLINKS_8_NEFF10_AL=0.9758	T1068_MSA_1_CROSSLINKS_9_NEFF10_AL=0.9741	T1068_MSA_2_CROSSLINKS_0_NEFF10_AL=0.9297	T1068_MSA_2_CROSSLINKS_1_NEFF10_AL=0.9608	T1068_MSA_2_CROSSLINKS_2_NEFF10_AL=0.9149	T1068_MSA_2_CROSSLINKS_3_NEFF10_AL=0.9256	T1068_MSA_2_CROSSLINKS_4_NEFF10_AL=0.9408	T1068_MSA_2_CROSSLINKS_5_NEFF10_AL=0.9421	T1068_MSA_2_CROSSLINKS_6_NEFF10_AL=0.9516	T1068_MSA_2_CROSSLINKS_7_NEFF10_AL=0.9168	T1068_MSA_2_CROSSLINKS_8_NEFF10_AL=0.9477	T1068_MSA_2_CROSSLINKS_9_NEFF10_AL=0.9103	T1068_MSA_3_CROSSLINKS_0_NEFF10_AL=0.9716	T1068_MSA_3_CROSSLINKS_1_NEFF10_AL=0.9715	T1068_MSA_3_CROSSLINKS_2_NEFF10_AL=0.9454	T1068_MSA_3_CROSSLINKS_3_NEFF10_AL=0.9503	T1068_MSA_3_CROSSLINKS_4_NEFF10_AL=0.9675	T1068_MSA_3_CROSSLINKS_5_NEFF10_AL=0.9732	T1068_MSA_3_CROSSLINKS_6_NEFF10_AL=0.9701	T1068_MSA_3_CROSSLINKS_7_NEFF10_AL=0.9714	T1068_MSA_3_CROSSLINKS_8_NEFF10_AL=0.9578	T1068_MSA_3_CROSSLINKS_9_NEFF10_AL=0.9711
T1070_NO_MSA_CROSSLINKS_0_AL=0.2601	T1070_NO_MSA_CROSSLINKS_1_AL=0.3080	T1070_NO_MSA_CROSSLINKS_2_AL=0.2797	T1070_NO_MSA_CROSSLINKS_3_AL=0.2863	T1070_NO_MSA_CROSSLINKS_4_AL=0.2514	T1070_NO_MSA_CROSSLINKS_5_AL=0.2553	T1070_NO_MSA_CROSSLINKS_6_AL=0.2887	T1070_NO_MSA_CROSSLINKS_7_AL=0.2775	T1070_NO_MSA_CROSSLINKS_8_AL=0.2762	T1070_NO_MSA_CROSSLINKS_9_AL=0.2593	T1070_MSA_0_CROSSLINKS_0_NEFF10_AL=0.3482	T1070_MSA_0_CROSSLINKS_1_NEFF10_AL=0.3395	T1070_MSA_0_CROSSLINKS_2_NEFF10_AL=0.5464	T1070_MSA_0_CROSSLINKS_3_NEFF10_AL=0.3170	T1070_MSA_0_CROSSLINKS_4_NEFF10_AL=0.3388	T1070_MSA_0_CROSSLINKS_5_NEFF10_AL=0.3451	T1070_MSA_0_CROSSLINKS_6_NEFF10_AL=0.3572	T1070_MSA_0_CROSSLINKS_7_NEFF10_AL=0.3754	T1070_MSA_0_CROSSLINKS_8_NEFF10_AL=0.3323	T1070_MSA_0_CROSSLINKS_9_NEFF10_AL=0.3439	T1070_MSA_1_CROSSLINKS_0_NEFF10_AL=0.3568	T1070_MSA_1_CROSSLINKS_1_NEFF10_AL=0.3445	T1070_MSA_1_CROSSLINKS_2_NEFF10_AL=0.3559	T1070_MSA_1_CROSSLINKS_3_NEFF10_AL=0.3481	T1070_MSA_1_CROSSLINKS_4_NEFF10_AL=0.3660	T1070_MSA_1_CROSSLINKS_5_NEFF10_AL=0.3473	T1070_MSA_1_CROSSLINKS_6_NEFF10_AL=0.3481	T1070_MSA_1_CROSSLINKS_7_NEFF10_AL=0.3675	T1070_MSA_1_CROSSLINKS_8_NEFF10_AL=0.3652	T1070_MSA_1_CROSSLINKS_9_NEFF10_AL=0.3455	T1070_MSA_2_CROSSLINKS_0_NEFF10_AL=0.3590	T1070_MSA_2_CROSSLINKS_1_NEFF10_AL=0.3539	T1070_MSA_2_CROSSLINKS_2_NEFF10_AL=0.3859	T1070_MSA_2_CROSSLINKS_3_NEFF10_AL=0.3614	T1070_MSA_2_CROSSLINKS_4_NEFF10_AL=0.4585	T1070_MSA_2_CROSSLINKS_5_NEFF10_AL=0.3549	T1070_MSA_2_CROSSLINKS_6_NEFF10_AL=0.3592	T1070_MSA_2_CROSSLINKS_7_NEFF10_AL=0.3832	T1070_MSA_2_CROSSLINKS_8_NEFF10_AL=0.3562	T1070_MSA_2_CROSSLINKS_9_NEFF10_AL=0.3630	T1070_MSA_3_CROSSLINKS_0_NEFF10_AL=0.3494	T1070_MSA_3_CROSSLINKS_1_NEFF10_AL=0.3541	T1070_MSA_3_CROSSLINKS_2_NEFF10_AL=0.3475	T1070_MSA_3_CROSSLINKS_3_NEFF10_AL=0.3602	T1070_MSA_3_CROSSLINKS_4_NEFF10_AL=0.3645	T1070_MSA_3_CROSSLINKS_5_NEFF10_AL=0.3712	T1070_MSA_3_CROSSLINKS_6_NEFF10_AL=0.3460	T1070_MSA_3_CROSSLINKS_7_NEFF10_AL=0.3431	T1070_MSA_3_CROSSLINKS_8_NEFF10_AL=0.3377	T1070_MSA_3_CROSSLINKS_9_NEFF10_AL=0.3403
T1073_NO_MSA_CROSSLINKS_0_AL=0.7996	T1073_NO_MSA_CROSSLINKS_1_AL=0.8019	T1073_NO_MSA_CROSSLINKS_2_AL=0.7985	T1073_NO_MSA_CROSSLINKS_3_AL=0.8027	T1073_NO_MSA_CROSSLINKS_4_AL=0.8138	T1073_NO_MSA_CROSSLINKS_5_AL=0.7531	T1073_NO_MSA_CROSSLINKS_6_AL=0.8144	T1073_NO_MSA_CROSSLINKS_7_AL=0.8140	T1073_NO_MSA_CROSSLINKS_8_AL=0.7939	T1073_NO_MSA_CROSSLINKS_9_AL=0.8177	T1073_MSA_0_CROSSLINKS_0_NEFF10_AL=0.7721	T1073_MSA_0_CROSSLINKS_1_NEFF10_AL=0.7743	T1073_MSA_0_CROSSLINKS_2_NEFF10_AL=0.7732	T1073_MSA_0_CROSSLINKS_3_NEFF10_AL=0.7733	T1073_MSA_0_CROSSLINKS_4_NEFF10_AL=0.7754	T1073_MSA_0_CROSSLINKS_5_NEFF10_AL=0.7734	T1073_MSA_0_CROSSLINKS_6_NEFF10_AL=0.7756	T1073_MSA_0_CROSSLINKS_7_NEFF10_AL=0.7761	T1073_MSA_0_CROSSLINKS_8_NEFF10_AL=0.7735	T1073_MSA_0_CROSSLINKS_9_NEFF10_AL=0.7748	T1073_MSA_1_CROSSLINKS_0_NEFF10_AL=0.7687	T1073_MSA_1_CROSSLINKS_1_NEFF10_AL=0.7625	T1073_MSA_1_CROSSLINKS_2_NEFF10_AL=0.7691	T1073_MSA_1_CROSSLINKS_3_NEFF10_AL=0.7577	T1073_MSA_1_CROSSLINKS_4_NEFF10_AL=0.7701	T1073_MSA_1_CROSSLINKS_5_NEFF10_AL=0.7535	T1073_MSA_1_CROSSLINKS_6_NEFF10_AL=0.7717	T1073_MSA_1_CROSSLINKS_7_NEFF10_AL=0.7690	T1073_MSA_1_CROSSLINKS_8_NEFF10_AL=0.7668	T1073_MSA_1_CROSSLINKS_9_NEFF10_AL=0.7696	T1073_MSA_2_CROSSLINKS_0_NEFF10_AL=0.7668	T1073_MSA_2_CROSSLINKS_1_NEFF10_AL=0.7771	T1073_MSA_2_CROSSLINKS_2_NEFF10_AL=0.7715	T1073_MSA_2_CROSSLINKS_3_NEFF10_AL=0.7695	T1073_MSA_2_CROSSLINKS_4_NEFF10_AL=0.7652	T1073_MSA_2_CROSSLINKS_5_NEFF10_AL=0.7650	T1073_MSA_2_CROSSLINKS_6_NEFF10_AL=0.7765	T1073_MSA_2_CROSSLINKS_7_NEFF10_AL=0.7650	T1073_MSA_2_CROSSLINKS_8_NEFF10_AL=0.7682	T1073_MSA_2_CROSSLINKS_9_NEFF10_AL=0.7746	T1073_MSA_3_CROSSLINKS_0_NEFF10_AL=0.7517	T1073_MSA_3_CROSSLINKS_1_NEFF10_AL=0.7734	T1073_MSA_3_CROSSLINKS_2_NEFF10_AL=0.7478	T1073_MSA_3_CROSSLINKS_3_NEFF10_AL=0.7629	T1073_MSA_3_CROSSLINKS_4_NEFF10_AL=0.7851	T1073_MSA_3_CROSSLINKS_5_NEFF10_AL=0.7798	T1073_MSA_3_CROSSLINKS_6_NEFF10_AL=0.7536	T1073_MSA_3_CROSSLINKS_7_NEFF10_AL=0.7529	T1073_MSA_3_CROSSLINKS_8_NEFF10_AL=0.7649	T1073_MSA_3_CROSSLINKS_9_NEFF10_AL=0.7486
T1074_NO_MSA_CROSSLINKS_0_AL=0.8917	T1074_NO_MSA_CROSSLINKS_1_AL=0.9067	T1074_NO_MSA_CROSSLINKS_2_AL=0.6732	T1074_NO_MSA_CROSSLINKS_3_AL=0.7801	T1074_NO_MSA_CROSSLINKS_4_AL=0.8127	T1074_NO_MSA_CROSSLINKS_5_AL=0.8261	T1074_NO_MSA_CROSSLINKS_6_AL=0.8914	T1074_NO_MSA_CROSSLINKS_7_AL=0.9133	T1074_NO_MSA_CROSSLINKS_8_AL=0.5645	T1074_NO_MSA_CROSSLINKS_9_AL=0.7071	T1074_MSA_0_CROSSLINKS_0_NEFF10_AL=0.9477	T1074_MSA_0_CROSSLINKS_1_NEFF10_AL=0.9522	T1074_MSA_0_CROSSLINKS_2_NEFF10_AL=0.9533	T1074_MSA_0_CROSSLINKS_3_NEFF10_AL=0.9343	T1074_MSA_0_CROSSLINKS_4_NEFF10_AL=0.9484	T1074_MSA_0_CROSSLINKS_5_NEFF10_AL=0.9493	T1074_MSA_0_CROSSLINKS_6_NEFF10_AL=0.9417	T1074_MSA_0_CROSSLINKS_7_NEFF10_AL=0.9491	T1074_MSA_0_CROSSLINKS_8_NEFF10_AL=0.9487	T1074_MSA_0_CROSSLINKS_9_NEFF10_AL=0.9350	T1074_MSA_1_CROSSLINKS_0_NEFF10_AL=0.9346	T1074_MSA_1_CROSSLINKS_1_NEFF10_AL=0.9003	T1074_MSA_1_CROSSLINKS_2_NEFF10_AL=0.9240	T1074_MSA_1_CROSSLINKS_3_NEFF10_AL=0.9310	T1074_MSA_1_CROSSLINKS_4_NEFF10_AL=0.9511	T1074_MSA_1_CROSSLINKS_5_NEFF10_AL=0.9333	T1074_MSA_1_CROSSLINKS_6_NEFF10_AL=0.9331	T1074_MSA_1_CROSSLINKS_7_NEFF10_AL=0.9224	T1074_MSA_1_CROSSLINKS_8_NEFF10_AL=0.9318	T1074_MSA_1_CROSSLINKS_9_NEFF10_AL=0.8951	T1074_MSA_2_CROSSLINKS_0_NEFF10_AL=0.9273	T1074_MSA_2_CROSSLINKS_1_NEFF10_AL=0.9276	T1074_MSA_2_CROSSLINKS_2_NEFF10_AL=0.9147	T1074_MSA_2_CROSSLINKS_3_NEFF10_AL=0.9278	T1074_MSA_2_CROSSLINKS_4_NEFF10_AL=0.9269	T1074_MSA_2_CROSSLINKS_5_NEFF10_AL=0.9262	T1074_MSA_2_CROSSLINKS_6_NEFF10_AL=0.9285	T1074_MSA_2_CROSSLINKS_7_NEFF10_AL=0.9181	T1074_MSA_2_CROSSLINKS_8_NEFF10_AL=0.9316	T1074_MSA_2_CROSSLINKS_9_NEFF10_AL=0.8976	T1074_MSA_3_CROSSLINKS_0_NEFF10_AL=0.8909	T1074_MSA_3_CROSSLINKS_1_NEFF10_AL=0.8905	T1074_MSA_3_CROSSLINKS_2_NEFF10_AL=0.9294	T1074_MSA_3_CROSSLINKS_3_NEFF10_AL=0.9274	T1074_MSA_3_CROSSLINKS_4_NEFF10_AL=0.9218	T1074_MSA_3_CROSSLINKS_5_NEFF10_AL=0.8846	T1074_MSA_3_CROSSLINKS_6_NEFF10_AL=0.8956	T1074_MSA_3_CROSSLINKS_7_NEFF10_AL=0.9302	T1074_MSA_3_CROSSLINKS_8_NEFF10_AL=0.9386	T1074_MSA_3_CROSSLINKS_9_NEFF10_AL=0.9289
T1076_NO_MSA_CROSSLINKS_0_AL=0.5422	T1076_NO_MSA_CROSSLINKS_1_AL=0.5819	T1076_NO_MSA_CROSSLINKS_2_AL=0.4817	T1076_NO_MSA_CROSSLINKS_3_AL=0.5124	T1076_NO_MSA_CROSSLINKS_4_AL=0.7548	T1076_NO_MSA_CROSSLINKS_5_AL=0.5721	T1076_NO_MSA_CROSSLINKS_6_AL=0.4635	T1076_NO_MSA_CROSSLINKS_7_AL=0.5088	T1076_NO_MSA_CROSSLINKS_8_AL=0.7668	T1076_NO_MSA_CROSSLINKS_9_AL=0.7871	T1076_MSA_0_CROSSLINKS_0_NEFF10_AL=0.9453	T1076_MSA_0_CROSSLINKS_1_NEFF10_AL=0.9447	T1076_MSA_0_CROSSLINKS_2_NEFF10_AL=0.9360	T1076_MSA_0_CROSSLINKS_3_NEFF10_AL=0.9437	T1076_MSA_0_CROSSLINKS_4_NEFF10_AL=0.9493	T1076_MSA_0_CROSSLINKS_5_NEFF10_AL=0.9362	T1076_MSA_0_CROSSLINKS_6_NEFF10_AL=0.9458	T1076_MSA_0_CROSSLINKS_7_NEFF10_AL=0.9172	T1076_MSA_0_CROSSLINKS_8_NEFF10_AL=0.9510	T1076_MSA_0_CROSSLINKS_9_NEFF10_AL=0.9496	T1076_MSA_1_CROSSLINKS_0_NEFF10_AL=0.9534	T1076_MSA_1_CROSSLINKS_1_NEFF10_AL=0.9584	T1076_MSA_1_CROSSLINKS_2_NEFF10_AL=0.9508	T1076_MSA_1_CROSSLINKS_3_NEFF10_AL=0.9505	T1076_MSA_1_CROSSLINKS_4_NEFF10_AL=0.9406	T1076_MSA_1_CROSSLINKS_5_NEFF10_AL=0.9505	T1076_MSA_1_CROSSLINKS_6_NEFF10_AL=0.9465	T1076_MSA_1_CROSSLINKS_7_NEFF10_AL=0.9511	T1076_MSA_1_CROSSLINKS_8_NEFF10_AL=0.9426	T1076_MSA_1_CROSSLINKS_9_NEFF10_AL=0.9557	T1076_MSA_2_CROSSLINKS_0_NEFF10_AL=0.9322	T1076_MSA_2_CROSSLINKS_1_NEFF10_AL=0.9383	T1076_MSA_2_CROSSLINKS_2_NEFF10_AL=0.9333	T1076_MSA_2_CROSSLINKS_3_NEFF10_AL=0.9398	T1076_MSA_2_CROSSLINKS_4_NEFF10_AL=0.9336	T1076_MSA_2_CROSSLINKS_5_NEFF10_AL=0.9355	T1076_MSA_2_CROSSLINKS_6_NEFF10_AL=0.9039	T1076_MSA_2_CROSSLINKS_7_NEFF10_AL=0.9201	T1076_MSA_2_CROSSLINKS_8_NEFF10_AL=0.9366	T1076_MSA_2_CROSSLINKS_9_NEFF10_AL=0.9417	T1076_MSA_3_CROSSLINKS_0_NEFF10_AL=0.8944	T1076_MSA_3_CROSSLINKS_1_NEFF10_AL=0.8380	T1076_MSA_3_CROSSLINKS_2_NEFF10_AL=0.5624	T1076_MSA_3_CROSSLINKS_3_NEFF10_AL=0.8164	T1076_MSA_3_CROSSLINKS_4_NEFF10_AL=0.9125	T1076_MSA_3_CROSSLINKS_5_NEFF10_AL=0.9051	T1076_MSA_3_CROSSLINKS_6_NEFF10_AL=0.8857	T1076_MSA_3_CROSSLINKS_7_NEFF10_AL=0.8591	T1076_MSA_3_CROSSLINKS_8_NEFF10_AL=0.9255	T1076_MSA_3_CROSSLINKS_9_NEFF10_AL=0.9234
T1078_NO_MSA_CROSSLINKS_0_AL=0.5691	T1078_NO_MSA_CROSSLINKS_1_AL=0.5146	T1078_NO_MSA_CROSSLINKS_2_AL=0.6574	T1078_NO_MSA_CROSSLINKS_3_AL=0.4884	T1078_NO_MSA_CROSSLINKS_4_AL=0.5505	T1078_NO_MSA_CROSSLINKS_5_AL=0.6044	T1078_NO_MSA_CROSSLINKS_6_AL=0.5609	T1078_NO_MSA_CROSSLINKS_7_AL=0.6941	T1078_NO_MSA_CROSSLINKS_8_AL=0.6217	T1078_NO_MSA_CROSSLINKS_9_AL=0.6657	T1078_MSA_0_CROSSLINKS_0_NEFF10_AL=0.8234	T1078_MSA_0_CROSSLINKS_1_NEFF10_AL=0.8329	T1078_MSA_0_CROSSLINKS_2_NEFF10_AL=0.9421	T1078_MSA_0_CROSSLINKS_3_NEFF10_AL=0.8113	T1078_MSA_0_CROSSLINKS_4_NEFF10_AL=0.8078	T1078_MSA_0_CROSSLINKS_5_NEFF10_AL=0.8941	T1078_MSA_0_CROSSLINKS_6_NEFF10_AL=0.8078	T1078_MSA_0_CROSSLINKS_7_NEFF10_AL=0.8969	T1078_MSA_0_CROSSLINKS_8_NEFF10_AL=0.8016	T1078_MSA_0_CROSSLINKS_9_NEFF10_AL=0.9050	T1078_MSA_1_CROSSLINKS_0_NEFF10_AL=0.8995	T1078_MSA_1_CROSSLINKS_1_NEFF10_AL=0.9019	T1078_MSA_1_CROSSLINKS_2_NEFF10_AL=0.9059	T1078_MSA_1_CROSSLINKS_3_NEFF10_AL=0.9015	T1078_MSA_1_CROSSLINKS_4_NEFF10_AL=0.9529	T1078_MSA_1_CROSSLINKS_5_NEFF10_AL=0.9019	T1078_MSA_1_CROSSLINKS_6_NEFF10_AL=0.9253	T1078_MSA_1_CROSSLINKS_7_NEFF10_AL=0.9021	T1078_MSA_1_CROSSLINKS_8_NEFF10_AL=0.9144	T1078_MSA_1_CROSSLINKS_9_NEFF10_AL=0.9022	T1078_MSA_2_CROSSLINKS_0_NEFF10_AL=0.8095	T1078_MSA_2_CROSSLINKS_1_NEFF10_AL=0.8753	T1078_MSA_2_CROSSLINKS_2_NEFF10_AL=0.9289	T1078_MSA_2_CROSSLINKS_3_NEFF10_AL=0.8187	T1078_MSA_2_CROSSLINKS_4_NEFF10_AL=0.8652	T1078_MSA_2_CROSSLINKS_5_NEFF10_AL=0.8763	T1078_MSA_2_CROSSLINKS_6_NEFF10_AL=0.8681	T1078_MSA_2_CROSSLINKS_7_NEFF10_AL=0.8708	T1078_MSA_2_CROSSLINKS_8_NEFF10_AL=0.8537	T1078_MSA_2_CROSSLINKS_9_NEFF10_AL=0.8768	T1078_MSA_3_CROSSLINKS_0_NEFF10_AL=0.8302	T1078_MSA_3_CROSSLINKS_1_NEFF10_AL=0.8952	T1078_MSA_3_CROSSLINKS_2_NEFF10_AL=0.9277	T1078_MSA_3_CROSSLINKS_3_NEFF10_AL=0.8954	T1078_MSA_3_CROSSLINKS_4_NEFF10_AL=0.9128	T1078_MSA_3_CROSSLINKS_5_NEFF10_AL=0.8248	T1078_MSA_3_CROSSLINKS_6_NEFF10_AL=0.9186	T1078_MSA_3_CROSSLINKS_7_NEFF10_AL=0.8637	T1078_MSA_3_CROSSLINKS_8_NEFF10_AL=0.9195	T1078_MSA_3_CROSSLINKS_9_NEFF10_AL=0.8283
T1079_NO_MSA_CROSSLINKS_0_AL=0.2342	T1079_NO_MSA_CROSSLINKS_1_AL=0.2511	T1079_NO_MSA_CROSSLINKS_2_AL=0.4126	T1079_NO_MSA_CROSSLINKS_3_AL=0.4315	T1079_NO_MSA_CROSSLINKS_4_AL=0.3182	T1079_NO_MSA_CROSSLINKS_5_AL=0.2945	T1079_NO_MSA_CROSSLINKS_6_AL=0.3608	T1079_NO_MSA_CROSSLINKS_7_AL=0.3088	T1079_NO_MSA_CROSSLINKS_8_AL=0.4008	T1079_NO_MSA_CROSSLINKS_9_AL=0.3201	T1079_MSA_0_CROSSLINKS_0_NEFF10_AL=0.8703	T1079_MSA_0_CROSSLINKS_1_NEFF10_AL=0.9522	T1079_MSA_0_CROSSLINKS_2_NEFF10_AL=0.9670	T1079_MSA_0_CROSSLINKS_3_NEFF10_AL=0.9625	T1079_MSA_0_CROSSLINKS_4_NEFF10_AL=0.9702	T1079_MSA_0_CROSSLINKS_5_NEFF10_AL=0.9472	T1079_MSA_0_CROSSLINKS_6_NEFF10_AL=0.8074	T1079_MSA_0_CROSSLINKS_7_NEFF10_AL=0.8376	T1079_MSA_0_CROSSLINKS_8_NEFF10_AL=0.9537	T1079_MSA_0_CROSSLINKS_9_NEFF10_AL=0.9494	T1079_MSA_1_CROSSLINKS_0_NEFF10_AL=0.9180	T1079_MSA_1_CROSSLINKS_1_NEFF10_AL=0.9634	T1079_MSA_1_CROSSLINKS_2_NEFF10_AL=0.9600	T1079_MSA_1_CROSSLINKS_3_NEFF10_AL=0.9685	T1079_MSA_1_CROSSLINKS_4_NEFF10_AL=0.8382	T1079_MSA_1_CROSSLINKS_5_NEFF10_AL=0.9551	T1079_MSA_1_CROSSLINKS_6_NEFF10_AL=0.8420	T1079_MSA_1_CROSSLINKS_7_NEFF10_AL=0.9575	T1079_MSA_1_CROSSLINKS_8_NEFF10_AL=0.9409	T1079_MSA_1_CROSSLINKS_9_NEFF10_AL=0.9675	T1079_MSA_2_CROSSLINKS_0_NEFF10_AL=0.9687	T1079_MSA_2_CROSSLINKS_1_NEFF10_AL=0.9675	T1079_MSA_2_CROSSLINKS_2_NEFF10_AL=0.9158	T1079_MSA_2_CROSSLINKS_3_NEFF10_AL=0.9147	T1079_MSA_2_CROSSLINKS_4_NEFF10_AL=0.8214	T1079_MSA_2_CROSSLINKS_5_NEFF10_AL=0.9187	T1079_MSA_2_CROSSLINKS_6_NEFF10_AL=0.8523	T1079_MSA_2_CROSSLINKS_7_NEFF10_AL=0.9114	T1079_MSA_2_CROSSLINKS_8_NEFF10_AL=0.8948	T1079_MSA_2_CROSSLINKS_9_NEFF10_AL=0.9422	T1079_MSA_3_CROSSLINKS_0_NEFF10_AL=0.9261	T1079_MSA_3_CROSSLINKS_1_NEFF10_AL=0.9096	T1079_MSA_3_CROSSLINKS_2_NEFF10_AL=0.9667	T1079_MSA_3_CROSSLINKS_3_NEFF10_AL=0.9802	T1079_MSA_3_CROSSLINKS_4_NEFF10_AL=0.9299	T1079_MSA_3_CROSSLINKS_5_NEFF10_AL=0.9719	T1079_MSA_3_CROSSLINKS_6_NEFF10_AL=0.8246	T1079_MSA_3_CROSSLINKS_7_NEFF10_AL=0.9228	T1079_MSA_3_CROSSLINKS_8_NEFF10_AL=0.8591	T1079_MSA_3_CROSSLINKS_9_NEFF10_AL=0.9737
T1082_NO_MSA_CROSSLINKS_0_AL=0.4760	T1082_NO_MSA_CROSSLINKS_1_AL=0.4750	T1082_NO_MSA_CROSSLINKS_2_AL=0.4749	T1082_NO_MSA_CROSSLINKS_3_AL=0.4718	T1082_NO_MSA_CROSSLINKS_4_AL=0.4754	T1082_NO_MSA_CROSSLINKS_5_AL=0.4833	T1082_NO_MSA_CROSSLINKS_6_AL=0.4783	T1082_NO_MSA_CROSSLINKS_7_AL=0.4778	T1082_NO_MSA_CROSSLINKS_8_AL=0.4781	T1082_NO_MSA_CROSSLINKS_9_AL=0.4705	T1082_MSA_0_CROSSLINKS_0_NEFF10_AL=0.9397	T1082_MSA_0_CROSSLINKS_1_NEFF10_AL=0.9354	T1082_MSA_0_CROSSLINKS_2_NEFF10_AL=0.9438	T1082_MSA_0_CROSSLINKS_3_NEFF10_AL=0.9414	T1082_MSA_0_CROSSLINKS_4_NEFF10_AL=0.9355	T1082_MSA_0_CROSSLINKS_5_NEFF10_AL=0.9417	T1082_MSA_0_CROSSLINKS_6_NEFF10_AL=0.9435	T1082_MSA_0_CROSSLINKS_7_NEFF10_AL=0.9410	T1082_MSA_0_CROSSLINKS_8_NEFF10_AL=0.9359	T1082_MSA_0_CROSSLINKS_9_NEFF10_AL=0.9407	T1082_MSA_1_CROSSLINKS_0_NEFF10_AL=0.8942	T1082_MSA_1_CROSSLINKS_1_NEFF10_AL=0.9338	T1082_MSA_1_CROSSLINKS_2_NEFF10_AL=0.9221	T1082_MSA_1_CROSSLINKS_3_NEFF10_AL=0.8878	T1082_MSA_1_CROSSLINKS_4_NEFF10_AL=0.9338	T1082_MSA_1_CROSSLINKS_5_NEFF10_AL=0.8948	T1082_MSA_1_CROSSLINKS_6_NEFF10_AL=0.9257	T1082_MSA_1_CROSSLINKS_7_NEFF10_AL=0.8859	T1082_MSA_1_CROSSLINKS_8_NEFF10_AL=0.9358	T1082_MSA_1_CROSSLINKS_9_NEFF10_AL=0.8856	T1082_MSA_2_CROSSLINKS_0_NEFF10_AL=0.9420	T1082_MSA_2_CROSSLINKS_1_NEFF10_AL=0.9395	T1082_MSA_2_CROSSLINKS_2_NEFF10_AL=0.9418	T1082_MSA_2_CROSSLINKS_3_NEFF10_AL=0.9400	T1082_MSA_2_CROSSLINKS_4_NEFF10_AL=0.9394	T1082_MSA_2_CROSSLINKS_5_NEFF10_AL=0.9416	T1082_MSA_2_CROSSLINKS_6_NEFF10_AL=0.9418	T1082_MSA_2_CROSSLINKS_7_NEFF10_AL=0.9418	T1082_MSA_2_CROSSLINKS_8_NEFF10_AL=0.9334	T1082_MSA_2_CROSSLINKS_9_NEFF10_AL=0.9417	T1082_MSA_3_CROSSLINKS_0_NEFF10_AL=0.9403	T1082_MSA_3_CROSSLINKS_1_NEFF10_AL=0.9408	T1082_MSA_3_CROSSLINKS_2_NEFF10_AL=0.9409	T1082_MSA_3_CROSSLINKS_3_NEFF10_AL=0.9413	T1082_MSA_3_CROSSLINKS_4_NEFF10_AL=0.9406	T1082_MSA_3_CROSSLINKS_5_NEFF10_AL=0.9417	T1082_MSA_3_CROSSLINKS_6_NEFF10_AL=0.9406	T1082_MSA_3_CROSSLINKS_7_NEFF10_AL=0.9402	T1082_MSA_3_CROSSLINKS_8_NEFF10_AL=0.9412	T1082_MSA_3_CROSSLINKS_9_NEFF10_AL=0.9418
T1083_NO_MSA_CROSSLINKS_0_AL=0.8113	T1083_NO_MSA_CROSSLINKS_1_AL=0.8111	T1083_NO_MSA_CROSSLINKS_2_AL=0.7838	T1083_NO_MSA_CROSSLINKS_3_AL=0.7821	T1083_NO_MSA_CROSSLINKS_4_AL=0.7884	T1083_NO_MSA_CROSSLINKS_5_AL=0.7852	T1083_NO_MSA_CROSSLINKS_6_AL=0.7908	T1083_NO_MSA_CROSSLINKS_7_AL=0.8536	T1083_NO_MSA_CROSSLINKS_8_AL=0.7939	T1083_NO_MSA_CROSSLINKS_9_AL=0.7826	T1083_MSA_0_CROSSLINKS_0_NEFF10_AL=0.8308	T1083_MSA_0_CROSSLINKS_1_NEFF10_AL=0.8746	T1083_MSA_0_CROSSLINKS_2_NEFF10_AL=0.8367	T1083_MSA_0_CROSSLINKS_3_NEFF10_AL=0.8312	T1083_MSA_0_CROSSLINKS_4_NEFF10_AL=0.8366	T1083_MSA_0_CROSSLINKS_5_NEFF10_AL=0.8356	T1083_MSA_0_CROSSLINKS_6_NEFF10_AL=0.8310	T1083_MSA_0_CROSSLINKS_7_NEFF10_AL=0.8757	T1083_MSA_0_CROSSLINKS_8_NEFF10_AL=0.8756	T1083_MSA_0_CROSSLINKS_9_NEFF10_AL=0.8347	T1083_MSA_1_CROSSLINKS_0_NEFF10_AL=0.8127	T1083_MSA_1_CROSSLINKS_1_NEFF10_AL=0.8588	T1083_MSA_1_CROSSLINKS_2_NEFF10_AL=0.8151	T1083_MSA_1_CROSSLINKS_3_NEFF10_AL=0.8137	T1083_MSA_1_CROSSLINKS_4_NEFF10_AL=0.8143	T1083_MSA_1_CROSSLINKS_5_NEFF10_AL=0.8166	T1083_MSA_1_CROSSLINKS_6_NEFF10_AL=0.8092	T1083_MSA_1_CROSSLINKS_7_NEFF10_AL=0.8581	T1083_MSA_1_CROSSLINKS_8_NEFF10_AL=0.8583	T1083_MSA_1_CROSSLINKS_9_NEFF10_AL=0.8129	T1083_MSA_2_CROSSLINKS_0_NEFF10_AL=0.8214	T1083_MSA_2_CROSSLINKS_1_NEFF10_AL=0.8730	T1083_MSA_2_CROSSLINKS_2_NEFF10_AL=0.8263	T1083_MSA_2_CROSSLINKS_3_NEFF10_AL=0.8337	T1083_MSA_2_CROSSLINKS_4_NEFF10_AL=0.8339	T1083_MSA_2_CROSSLINKS_5_NEFF10_AL=0.8331	T1083_MSA_2_CROSSLINKS_6_NEFF10_AL=0.8238	T1083_MSA_2_CROSSLINKS_7_NEFF10_AL=0.8752	T1083_MSA_2_CROSSLINKS_8_NEFF10_AL=0.8755	T1083_MSA_2_CROSSLINKS_9_NEFF10_AL=0.8326	T1083_MSA_3_CROSSLINKS_0_NEFF10_AL=0.8272	T1083_MSA_3_CROSSLINKS_1_NEFF10_AL=0.8749	T1083_MSA_3_CROSSLINKS_2_NEFF10_AL=0.8273	T1083_MSA_3_CROSSLINKS_3_NEFF10_AL=0.8345	T1083_MSA_3_CROSSLINKS_4_NEFF10_AL=0.8397	T1083_MSA_3_CROSSLINKS_5_NEFF10_AL=0.8345	T1083_MSA_3_CROSSLINKS_6_NEFF10_AL=0.8220	T1083_MSA_3_CROSSLINKS_7_NEFF10_AL=0.8828	T1083_MSA_3_CROSSLINKS_8_NEFF10_AL=0.8306	T1083_MSA_3_CROSSLINKS_9_NEFF10_AL=0.8302
T1087_NO_MSA_CROSSLINKS_0_AL=0.8293	T1087_NO_MSA_CROSSLINKS_1_AL=0.8249	T1087_NO_MSA_CROSSLINKS_2_AL=0.8254	T1087_NO_MSA_CROSSLINKS_3_AL=0.8239	T1087_NO_MSA_CROSSLINKS_4_AL=0.8253	T1087_NO_MSA_CROSSLINKS_5_AL=0.8255	T1087_NO_MSA_CROSSLINKS_6_AL=0.8275	T1087_NO_MSA_CROSSLINKS_7_AL=0.8258	T1087_NO_MSA_CROSSLINKS_8_AL=0.8285	T1087_NO_MSA_CROSSLINKS_9_AL=0.8259	T1087_MSA_0_CROSSLINKS_0_NEFF10_AL=0.8045	T1087_MSA_0_CROSSLINKS_1_NEFF10_AL=0.8035	T1087_MSA_0_CROSSLINKS_2_NEFF10_AL=0.8045	T1087_MSA_0_CROSSLINKS_3_NEFF10_AL=0.8045	T1087_MSA_0_CROSSLINKS_4_NEFF10_AL=0.8039	T1087_MSA_0_CROSSLINKS_5_NEFF10_AL=0.8037	T1087_MSA_0_CROSSLINKS_6_NEFF10_AL=0.8048	T1087_MSA_0_CROSSLINKS_7_NEFF10_AL=0.8048	T1087_MSA_0_CROSSLINKS_8_NEFF10_AL=0.8049	T1087_MSA_0_CROSSLINKS_9_NEFF10_AL=0.8046	T1087_MSA_1_CROSSLINKS_0_NEFF10_AL=0.7946	T1087_MSA_1_CROSSLINKS_1_NEFF10_AL=0.7945	T1087_MSA_1_CROSSLINKS_2_NEFF10_AL=0.7951	T1087_MSA_1_CROSSLINKS_3_NEFF10_AL=0.7943	T1087_MSA_1_CROSSLINKS_4_NEFF10_AL=0.7948	T1087_MSA_1_CROSSLINKS_5_NEFF10_AL=0.7946	T1087_MSA_1_CROSSLINKS_6_NEFF10_AL=0.7948	T1087_MSA_1_CROSSLINKS_7_NEFF10_AL=0.7955	T1087_MSA_1_CROSSLINKS_8_NEFF10_AL=0.7955	T1087_MSA_1_CROSSLINKS_9_NEFF10_AL=0.7949	T1087_MSA_2_CROSSLINKS_0_NEFF10_AL=0.8211	T1087_MSA_2_CROSSLINKS_1_NEFF10_AL=0.8250	T1087_MSA_2_CROSSLINKS_2_NEFF10_AL=0.8195	T1087_MSA_2_CROSSLINKS_3_NEFF10_AL=0.8211	T1087_MSA_2_CROSSLINKS_4_NEFF10_AL=0.8203	T1087_MSA_2_CROSSLINKS_5_NEFF10_AL=0.8200	T1087_MSA_2_CROSSLINKS_6_NEFF10_AL=0.8210	T1087_MSA_2_CROSSLINKS_7_NEFF10_AL=0.8197	T1087_MSA_2_CROSSLINKS_8_NEFF10_AL=0.8220	T1087_MSA_2_CROSSLINKS_9_NEFF10_AL=0.8210	T1087_MSA_3_CROSSLINKS_0_NEFF10_AL=0.8396	T1087_MSA_3_CROSSLINKS_1_NEFF10_AL=0.8258	T1087_MSA_3_CROSSLINKS_2_NEFF10_AL=0.8445	T1087_MSA_3_CROSSLINKS_3_NEFF10_AL=0.8381	T1087_MSA_3_CROSSLINKS_4_NEFF10_AL=0.8436	T1087_MSA_3_CROSSLINKS_5_NEFF10_AL=0.8427	T1087_MSA_3_CROSSLINKS_6_NEFF10_AL=0.8440	T1087_MSA_3_CROSSLINKS_7_NEFF10_AL=0.8433	T1087_MSA_3_CROSSLINKS_8_NEFF10_AL=0.8379	T1087_MSA_3_CROSSLINKS_9_NEFF10_AL=0.8410
T1088_NO_MSA_CROSSLINKS_0_AL=0.2533	T1088_NO_MSA_CROSSLINKS_1_AL=0.3015	T1088_NO_MSA_CROSSLINKS_2_AL=0.4440	T1088_NO_MSA_CROSSLINKS_3_AL=0.2430	T1088_NO_MSA_CROSSLINKS_4_AL=0.3117	T1088_NO_MSA_CROSSLINKS_5_AL=0.2423	T1088_NO_MSA_CROSSLINKS_6_AL=0.3437	T1088_NO_MSA_CROSSLINKS_7_AL=0.3939	T1088_NO_MSA_CROSSLINKS_8_AL=0.4220	T1088_NO_MSA_CROSSLINKS_9_AL=0.3582	T1088_MSA_0_CROSSLINKS_0_NEFF10_AL=0.7987	T1088_MSA_0_CROSSLINKS_1_NEFF10_AL=0.7970	T1088_MSA_0_CROSSLINKS_2_NEFF10_AL=0.8004	T1088_MSA_0_CROSSLINKS_3_NEFF10_AL=0.7993	T1088_MSA_0_CROSSLINKS_4_NEFF10_AL=0.7993	T1088_MSA_0_CROSSLINKS_5_NEFF10_AL=0.7994	T1088_MSA_0_CROSSLINKS_6_NEFF10_AL=0.7992	T1088_MSA_0_CROSSLINKS_7_NEFF10_AL=0.8003	T1088_MSA_0_CROSSLINKS_8_NEFF10_AL=0.8000	T1088_MSA_0_CROSSLINKS_9_NEFF10_AL=0.7964	T1088_MSA_1_CROSSLINKS_0_NEFF10_AL=0.7996	T1088_MSA_1_CROSSLINKS_1_NEFF10_AL=0.7993	T1088_MSA_1_CROSSLINKS_2_NEFF10_AL=0.8005	T1088_MSA_1_CROSSLINKS_3_NEFF10_AL=0.7995	T1088_MSA_1_CROSSLINKS_4_NEFF10_AL=0.8001	T1088_MSA_1_CROSSLINKS_5_NEFF10_AL=0.7997	T1088_MSA_1_CROSSLINKS_6_NEFF10_AL=0.7998	T1088_MSA_1_CROSSLINKS_7_NEFF10_AL=0.7999	T1088_MSA_1_CROSSLINKS_8_NEFF10_AL=0.7993	T1088_MSA_1_CROSSLINKS_9_NEFF10_AL=0.7994	T1088_MSA_2_CROSSLINKS_0_NEFF10_AL=0.7984	T1088_MSA_2_CROSSLINKS_1_NEFF10_AL=0.7986	T1088_MSA_2_CROSSLINKS_2_NEFF10_AL=0.7988	T1088_MSA_2_CROSSLINKS_3_NEFF10_AL=0.7992	T1088_MSA_2_CROSSLINKS_4_NEFF10_AL=0.7983	T1088_MSA_2_CROSSLINKS_5_NEFF10_AL=0.7982	T1088_MSA_2_CROSSLINKS_6_NEFF10_AL=0.7987	T1088_MSA_2_CROSSLINKS_7_NEFF10_AL=0.7986	T1088_MSA_2_CROSSLINKS_8_NEFF10_AL=0.7973	T1088_MSA_2_CROSSLINKS_9_NEFF10_AL=0.7982	T1088_MSA_3_CROSSLINKS_0_NEFF10_AL=0.7960	T1088_MSA_3_CROSSLINKS_1_NEFF10_AL=0.7958	T1088_MSA_3_CROSSLINKS_2_NEFF10_AL=0.7966	T1088_MSA_3_CROSSLINKS_3_NEFF10_AL=0.7960	T1088_MSA_3_CROSSLINKS_4_NEFF10_AL=0.7966	T1088_MSA_3_CROSSLINKS_5_NEFF10_AL=0.7965	T1088_MSA_3_CROSSLINKS_6_NEFF10_AL=0.7966	T1088_MSA_3_CROSSLINKS_7_NEFF10_AL=0.7965	T1088_MSA_3_CROSSLINKS_8_NEFF10_AL=0.7958	T1088_MSA_3_CROSSLINKS_9_NEFF10_AL=0.7962
T1089_NO_MSA_CROSSLINKS_0_AL=0.8549	T1089_NO_MSA_CROSSLINKS_1_AL=0.7453	T1089_NO_MSA_CROSSLINKS_2_AL=0.5933	T1089_NO_MSA_CROSSLINKS_3_AL=0.8775	T1089_NO_MSA_CROSSLINKS_4_AL=0.8261	T1089_NO_MSA_CROSSLINKS_5_AL=0.8507	T1089_NO_MSA_CROSSLINKS_6_AL=0.9000	T1089_NO_MSA_CROSSLINKS_7_AL=0.8959	T1089_NO_MSA_CROSSLINKS_8_AL=0.8358	T1089_NO_MSA_CROSSLINKS_9_AL=0.8664	T1089_MSA_0_CROSSLINKS_0_NEFF10_AL=0.9051	T1089_MSA_0_CROSSLINKS_1_NEFF10_AL=0.9099	T1089_MSA_0_CROSSLINKS_2_NEFF10_AL=0.9196	T1089_MSA_0_CROSSLINKS_3_NEFF10_AL=0.9025	T1089_MSA_0_CROSSLINKS_4_NEFF10_AL=0.9092	T1089_MSA_0_CROSSLINKS_5_NEFF10_AL=0.9039	T1089_MSA_0_CROSSLINKS_6_NEFF10_AL=0.9090	T1089_MSA_0_CROSSLINKS_7_NEFF10_AL=0.9052	T1089_MSA_0_CROSSLINKS_8_NEFF10_AL=0.9277	T1089_MSA_0_CROSSLINKS_9_NEFF10_AL=0.9039	T1089_MSA_1_CROSSLINKS_0_NEFF10_AL=0.9495	T1089_MSA_1_CROSSLINKS_1_NEFF10_AL=0.9448	T1089_MSA_1_CROSSLINKS_2_NEFF10_AL=0.9444	T1089_MSA_1_CROSSLINKS_3_NEFF10_AL=0.9584	T1089_MSA_1_CROSSLINKS_4_NEFF10_AL=0.9456	T1089_MSA_1_CROSSLINKS_5_NEFF10_AL=0.9435	T1089_MSA_1_CROSSLINKS_6_NEFF10_AL=0.9470	T1089_MSA_1_CROSSLINKS_7_NEFF10_AL=0.9533	T1089_MSA_1_CROSSLINKS_8_NEFF10_AL=0.9619	T1089_MSA_1_CROSSLINKS_9_NEFF10_AL=0.9459	T1089_MSA_2_CROSSLINKS_0_NEFF10_AL=0.9174	T1089_MSA_2_CROSSLINKS_1_NEFF10_AL=0.9109	T1089_MSA_2_CROSSLINKS_2_NEFF10_AL=0.9214	T1089_MSA_2_CROSSLINKS_3_NEFF10_AL=0.9285	T1089_MSA_2_CROSSLINKS_4_NEFF10_AL=0.9120	T1089_MSA_2_CROSSLINKS_5_NEFF10_AL=0.9078	T1089_MSA_2_CROSSLINKS_6_NEFF10_AL=0.9238	T1089_MSA_2_CROSSLINKS_7_NEFF10_AL=0.8965	T1089_MSA_2_CROSSLINKS_8_NEFF10_AL=0.9285	T1089_MSA_2_CROSSLINKS_9_NEFF10_AL=0.9074	T1089_MSA_3_CROSSLINKS_0_NEFF10_AL=0.9182	T1089_MSA_3_CROSSLINKS_1_NEFF10_AL=0.9241	T1089_MSA_3_CROSSLINKS_2_NEFF10_AL=0.9338	T1089_MSA_3_CROSSLINKS_3_NEFF10_AL=0.9220	T1089_MSA_3_CROSSLINKS_4_NEFF10_AL=0.9229	T1089_MSA_3_CROSSLINKS_5_NEFF10_AL=0.9273	T1089_MSA_3_CROSSLINKS_6_NEFF10_AL=0.9385	T1089_MSA_3_CROSSLINKS_7_NEFF10_AL=0.9227	T1089_MSA_3_CROSSLINKS_8_NEFF10_AL=0.9303	T1089_MSA_3_CROSSLINKS_9_NEFF10_AL=0.9355
T1090_NO_MSA_CROSSLINKS_0_AL=0.5419	T1090_NO_MSA_CROSSLINKS_1_AL=0.2540	T1090_NO_MSA_CROSSLINKS_2_AL=0.2900	T1090_NO_MSA_CROSSLINKS_3_AL=0.2386	T1090_NO_MSA_CROSSLINKS_4_AL=0.6377	T1090_NO_MSA_CROSSLINKS_5_AL=0.1875	T1090_NO_MSA_CROSSLINKS_6_AL=0.2538	T1090_NO_MSA_CROSSLINKS_7_AL=0.2153	T1090_NO_MSA_CROSSLINKS_8_AL=0.2390	T1090_NO_MSA_CROSSLINKS_9_AL=0.2339	T1090_MSA_0_CROSSLINKS_0_NEFF10_AL=0.8528	T1090_MSA_0_CROSSLINKS_1_NEFF10_AL=0.7884	T1090_MSA_0_CROSSLINKS_2_NEFF10_AL=0.8534	T1090_MSA_0_CROSSLINKS_3_NEFF10_AL=0.7134	T1090_MSA_0_CROSSLINKS_4_NEFF10_AL=0.8327	T1090_MSA_0_CROSSLINKS_5_NEFF10_AL=0.8303	T1090_MSA_0_CROSSLINKS_6_NEFF10_AL=0.8237	T1090_MSA_0_CROSSLINKS_7_NEFF10_AL=0.8179	T1090_MSA_0_CROSSLINKS_8_NEFF10_AL=0.8192	T1090_MSA_0_CROSSLINKS_9_NEFF10_AL=0.8214	T1090_MSA_1_CROSSLINKS_0_NEFF10_AL=0.8717	T1090_MSA_1_CROSSLINKS_1_NEFF10_AL=0.8917	T1090_MSA_1_CROSSLINKS_2_NEFF10_AL=0.8797	T1090_MSA_1_CROSSLINKS_3_NEFF10_AL=0.7617	T1090_MSA_1_CROSSLINKS_4_NEFF10_AL=0.7327	T1090_MSA_1_CROSSLINKS_5_NEFF10_AL=0.8605	T1090_MSA_1_CROSSLINKS_6_NEFF10_AL=0.8837	T1090_MSA_1_CROSSLINKS_7_NEFF10_AL=0.8190	T1090_MSA_1_CROSSLINKS_8_NEFF10_AL=0.8536	T1090_MSA_1_CROSSLINKS_9_NEFF10_AL=0.8851	T1090_MSA_2_CROSSLINKS_0_NEFF10_AL=0.8797	T1090_MSA_2_CROSSLINKS_1_NEFF10_AL=0.8917	T1090_MSA_2_CROSSLINKS_2_NEFF10_AL=0.9072	T1090_MSA_2_CROSSLINKS_3_NEFF10_AL=0.8872	T1090_MSA_2_CROSSLINKS_4_NEFF10_AL=0.8759	T1090_MSA_2_CROSSLINKS_5_NEFF10_AL=0.8863	T1090_MSA_2_CROSSLINKS_6_NEFF10_AL=0.8898	T1090_MSA_2_CROSSLINKS_7_NEFF10_AL=0.8778	T1090_MSA_2_CROSSLINKS_8_NEFF10_AL=0.8732	T1090_MSA_2_CROSSLINKS_9_NEFF10_AL=0.8785	T1090_MSA_3_CROSSLINKS_0_NEFF10_AL=0.8348	T1090_MSA_3_CROSSLINKS_1_NEFF10_AL=0.8471	T1090_MSA_3_CROSSLINKS_2_NEFF10_AL=0.8556	T1090_MSA_3_CROSSLINKS_3_NEFF10_AL=0.8435	T1090_MSA_3_CROSSLINKS_4_NEFF10_AL=0.8448	T1090_MSA_3_CROSSLINKS_5_NEFF10_AL=0.8145	T1090_MSA_3_CROSSLINKS_6_NEFF10_AL=0.8132	T1090_MSA_3_CROSSLINKS_7_NEFF10_AL=0.8019	T1090_MSA_3_CROSSLINKS_8_NEFF10_AL=0.8244	T1090_MSA_3_CROSSLINKS_9_NEFF10_AL=0.8044
T1092_NO_MSA_CROSSLINKS_0_AL=0.2403	T1092_NO_MSA_CROSSLINKS_1_AL=0.1760	T1092_NO_MSA_CROSSLINKS_2_AL=0.2595	T1092_NO_MSA_CROSSLINKS_3_AL=0.3152	T1092_NO_MSA_CROSSLINKS_4_AL=0.2552	T1092_NO_MSA_CROSSLINKS_5_AL=0.2562	T1092_NO_MSA_CROSSLINKS_6_AL=0.3774	T1092_NO_MSA_CROSSLINKS_7_AL=0.3680	T1092_NO_MSA_CROSSLINKS_8_AL=0.3529	T1092_NO_MSA_CROSSLINKS_9_AL=0.2269	T1092_MSA_0_CROSSLINKS_0_NEFF10_AL=0.3817	T1092_MSA_0_CROSSLINKS_1_NEFF10_AL=0.4021	T1092_MSA_0_CROSSLINKS_2_NEFF10_AL=0.3505	T1092_MSA_0_CROSSLINKS_3_NEFF10_AL=0.3818	T1092_MSA_0_CROSSLINKS_4_NEFF10_AL=0.3947	T1092_MSA_0_CROSSLINKS_5_NEFF10_AL=0.4115	T1092_MSA_0_CROSSLINKS_6_NEFF10_AL=0.3930	T1092_MSA_0_CROSSLINKS_7_NEFF10_AL=0.4065	T1092_MSA_0_CROSSLINKS_8_NEFF10_AL=0.4107	T1092_MSA_0_CROSSLINKS_9_NEFF10_AL=0.4111	T1092_MSA_1_CROSSLINKS_0_NEFF10_AL=0.3956	T1092_MSA_1_CROSSLINKS_1_NEFF10_AL=0.3513	T1092_MSA_1_CROSSLINKS_2_NEFF10_AL=0.3402	T1092_MSA_1_CROSSLINKS_3_NEFF10_AL=0.4350	T1092_MSA_1_CROSSLINKS_4_NEFF10_AL=0.4104	T1092_MSA_1_CROSSLINKS_5_NEFF10_AL=0.4370	T1092_MSA_1_CROSSLINKS_6_NEFF10_AL=0.4289	T1092_MSA_1_CROSSLINKS_7_NEFF10_AL=0.4698	T1092_MSA_1_CROSSLINKS_8_NEFF10_AL=0.3890	T1092_MSA_1_CROSSLINKS_9_NEFF10_AL=0.4106	T1092_MSA_2_CROSSLINKS_0_NEFF10_AL=0.4196	T1092_MSA_2_CROSSLINKS_1_NEFF10_AL=0.4538	T1092_MSA_2_CROSSLINKS_2_NEFF10_AL=0.4641	T1092_MSA_2_CROSSLINKS_3_NEFF10_AL=0.3992	T1092_MSA_2_CROSSLINKS_4_NEFF10_AL=0.4229	T1092_MSA_2_CROSSLINKS_5_NEFF10_AL=0.5379	T1092_MSA_2_CROSSLINKS_6_NEFF10_AL=0.4752	T1092_MSA_2_CROSSLINKS_7_NEFF10_AL=0.5535	T1092_MSA_2_CROSSLINKS_8_NEFF10_AL=0.4911	T1092_MSA_2_CROSSLINKS_9_NEFF10_AL=0.4496	T1092_MSA_3_CROSSLINKS_0_NEFF10_AL=0.4225	T1092_MSA_3_CROSSLINKS_1_NEFF10_AL=0.4000	T1092_MSA_3_CROSSLINKS_2_NEFF10_AL=0.4393	T1092_MSA_3_CROSSLINKS_3_NEFF10_AL=0.4386	T1092_MSA_3_CROSSLINKS_4_NEFF10_AL=0.4032	T1092_MSA_3_CROSSLINKS_5_NEFF10_AL=0.4349	T1092_MSA_3_CROSSLINKS_6_NEFF10_AL=0.4610	T1092_MSA_3_CROSSLINKS_7_NEFF10_AL=0.4340	T1092_MSA_3_CROSSLINKS_8_NEFF10_AL=0.4325	T1092_MSA_3_CROSSLINKS_9_NEFF10_AL=0.4102
T1093_NO_MSA_CROSSLINKS_0_AL=0.3412	T1093_NO_MSA_CROSSLINKS_1_AL=0.2485	T1093_NO_MSA_CROSSLINKS_2_AL=0.2919	T1093_NO_MSA_CROSSLINKS_3_AL=0.2695	T1093_NO_MSA_CROSSLINKS_4_AL=0.3288	T1093_NO_MSA_CROSSLINKS_5_AL=0.2712	T1093_NO_MSA_CROSSLINKS_6_AL=0.3373	T1093_NO_MSA_CROSSLINKS_7_AL=0.2529	T1093_NO_MSA_CROSSLINKS_8_AL=0.2398	T1093_NO_MSA_CROSSLINKS_9_AL=0.2131	T1093_MSA_0_CROSSLINKS_0_NEFF10_AL=0.4508	T1093_MSA_0_CROSSLINKS_1_NEFF10_AL=0.3516	T1093_MSA_0_CROSSLINKS_2_NEFF10_AL=0.3034	T1093_MSA_0_CROSSLINKS_3_NEFF10_AL=0.4047	T1093_MSA_0_CROSSLINKS_4_NEFF10_AL=0.3765	T1093_MSA_0_CROSSLINKS_5_NEFF10_AL=0.3886	T1093_MSA_0_CROSSLINKS_6_NEFF10_AL=0.3299	T1093_MSA_0_CROSSLINKS_7_NEFF10_AL=0.2709	T1093_MSA_0_CROSSLINKS_8_NEFF10_AL=0.3621	T1093_MSA_0_CROSSLINKS_9_NEFF10_AL=0.3805	T1093_MSA_1_CROSSLINKS_0_NEFF10_AL=0.3994	T1093_MSA_1_CROSSLINKS_1_NEFF10_AL=0.3070	T1093_MSA_1_CROSSLINKS_2_NEFF10_AL=0.4107	T1093_MSA_1_CROSSLINKS_3_NEFF10_AL=0.3781	T1093_MSA_1_CROSSLINKS_4_NEFF10_AL=0.4386	T1093_MSA_1_CROSSLINKS_5_NEFF10_AL=0.3723	T1093_MSA_1_CROSSLINKS_6_NEFF10_AL=0.3627	T1093_MSA_1_CROSSLINKS_7_NEFF10_AL=0.3779	T1093_MSA_1_CROSSLINKS_8_NEFF10_AL=0.4230	T1093_MSA_1_CROSSLINKS_9_NEFF10_AL=0.3829	T1093_MSA_2_CROSSLINKS_0_NEFF10_AL=0.4940	T1093_MSA_2_CROSSLINKS_1_NEFF10_AL=0.3402	T1093_MSA_2_CROSSLINKS_2_NEFF10_AL=0.4283	T1093_MSA_2_CROSSLINKS_3_NEFF10_AL=0.4424	T1093_MSA_2_CROSSLINKS_4_NEFF10_AL=0.3600	T1093_MSA_2_CROSSLINKS_5_NEFF10_AL=0.3680	T1093_MSA_2_CROSSLINKS_6_NEFF10_AL=0.3034	T1093_MSA_2_CROSSLINKS_7_NEFF10_AL=0.3425	T1093_MSA_2_CROSSLINKS_8_NEFF10_AL=0.4164	T1093_MSA_2_CROSSLINKS_9_NEFF10_AL=0.4301	T1093_MSA_3_CROSSLINKS_0_NEFF10_AL=0.4070	T1093_MSA_3_CROSSLINKS_1_NEFF10_AL=0.3520	T1093_MSA_3_CROSSLINKS_2_NEFF10_AL=0.4118	T1093_MSA_3_CROSSLINKS_3_NEFF10_AL=0.3928	T1093_MSA_3_CROSSLINKS_4_NEFF10_AL=0.4445	T1093_MSA_3_CROSSLINKS_5_NEFF10_AL=0.3542	T1093_MSA_3_CROSSLINKS_6_NEFF10_AL=0.3261	T1093_MSA_3_CROSSLINKS_7_NEFF10_AL=0.3794	T1093_MSA_3_CROSSLINKS_8_NEFF10_AL=0.3198	T1093_MSA_3_CROSSLINKS_9_NEFF10_AL=0.4162
T1094_NO_MSA_CROSSLINKS_0_AL=0.2834	T1094_NO_MSA_CROSSLINKS_1_AL=0.4107	T1094_NO_MSA_CROSSLINKS_2_AL=0.3596	T1094_NO_MSA_CROSSLINKS_3_AL=0.3282	T1094_NO_MSA_CROSSLINKS_4_AL=0.4376	T1094_NO_MSA_CROSSLINKS_5_AL=0.4357	T1094_NO_MSA_CROSSLINKS_6_AL=0.4515	T1094_NO_MSA_CROSSLINKS_7_AL=0.4298	T1094_NO_MSA_CROSSLINKS_8_AL=0.3692	T1094_NO_MSA_CROSSLINKS_9_AL=0.3186	T1094_MSA_0_CROSSLINKS_0_NEFF10_AL=0.7950	T1094_MSA_0_CROSSLINKS_1_NEFF10_AL=0.7697	T1094_MSA_0_CROSSLINKS_2_NEFF10_AL=0.7429	T1094_MSA_0_CROSSLINKS_3_NEFF10_AL=0.6979	T1094_MSA_0_CROSSLINKS_4_NEFF10_AL=0.7594	T1094_MSA_0_CROSSLINKS_5_NEFF10_AL=0.7508	T1094_MSA_0_CROSSLINKS_6_NEFF10_AL=0.8050	T1094_MSA_0_CROSSLINKS_7_NEFF10_AL=0.6995	T1094_MSA_0_CROSSLINKS_8_NEFF10_AL=0.7509	T1094_MSA_0_CROSSLINKS_9_NEFF10_AL=0.5797	T1094_MSA_1_CROSSLINKS_0_NEFF10_AL=0.7836	T1094_MSA_1_CROSSLINKS_1_NEFF10_AL=0.7908	T1094_MSA_1_CROSSLINKS_2_NEFF10_AL=0.7548	T1094_MSA_1_CROSSLINKS_3_NEFF10_AL=0.7123	T1094_MSA_1_CROSSLINKS_4_NEFF10_AL=0.7908	T1094_MSA_1_CROSSLINKS_5_NEFF10_AL=0.5831	T1094_MSA_1_CROSSLINKS_6_NEFF10_AL=0.7695	T1094_MSA_1_CROSSLINKS_7_NEFF10_AL=0.7056	T1094_MSA_1_CROSSLINKS_8_NEFF10_AL=0.7480	T1094_MSA_1_CROSSLINKS_9_NEFF10_AL=0.4387	T1094_MSA_2_CROSSLINKS_0_NEFF10_AL=0.7954	T1094_MSA_2_CROSSLINKS_1_NEFF10_AL=0.7530	T1094_MSA_2_CROSSLINKS_2_NEFF10_AL=0.7870	T1094_MSA_2_CROSSLINKS_3_NEFF10_AL=0.8246	T1094_MSA_2_CROSSLINKS_4_NEFF10_AL=0.7773	T1094_MSA_2_CROSSLINKS_5_NEFF10_AL=0.8178	T1094_MSA_2_CROSSLINKS_6_NEFF10_AL=0.8187	T1094_MSA_2_CROSSLINKS_7_NEFF10_AL=0.7926	T1094_MSA_2_CROSSLINKS_8_NEFF10_AL=0.7797	T1094_MSA_2_CROSSLINKS_9_NEFF10_AL=0.5022	T1094_MSA_3_CROSSLINKS_0_NEFF10_AL=0.6542	T1094_MSA_3_CROSSLINKS_1_NEFF10_AL=0.7608	T1094_MSA_3_CROSSLINKS_2_NEFF10_AL=0.5662	T1094_MSA_3_CROSSLINKS_3_NEFF10_AL=0.5985	T1094_MSA_3_CROSSLINKS_4_NEFF10_AL=0.5134	T1094_MSA_3_CROSSLINKS_5_NEFF10_AL=0.5854	T1094_MSA_3_CROSSLINKS_6_NEFF10_AL=0.4906	T1094_MSA_3_CROSSLINKS_7_NEFF10_AL=0.6203	T1094_MSA_3_CROSSLINKS_8_NEFF10_AL=0.5774	T1094_MSA_3_CROSSLINKS_9_NEFF10_AL=0.4524
T1095_NO_MSA_CROSSLINKS_0_AL=0.2957	T1095_NO_MSA_CROSSLINKS_1_AL=0.3624	T1095_NO_MSA_CROSSLINKS_2_AL=0.3650	T1095_NO_MSA_CROSSLINKS_3_AL=0.2908	T1095_NO_MSA_CROSSLINKS_4_AL=0.2715	T1095_NO_MSA_CROSSLINKS_5_AL=0.2611	T1095_NO_MSA_CROSSLINKS_6_AL=0.3006	T1095_NO_MSA_CROSSLINKS_7_AL=0.2826	T1095_NO_MSA_CROSSLINKS_8_AL=0.2382	T1095_NO_MSA_CROSSLINKS_9_AL=0.3170	T1095_MSA_0_CROSSLINKS_0_NEFF10_AL=0.7029	T1095_MSA_0_CROSSLINKS_1_NEFF10_AL=0.6690	T1095_MSA_0_CROSSLINKS_2_NEFF10_AL=0.5652	T1095_MSA_0_CROSSLINKS_3_NEFF10_AL=0.7013	T1095_MSA_0_CROSSLINKS_4_NEFF10_AL=0.6363	T1095_MSA_0_CROSSLINKS_5_NEFF10_AL=0.4787	T1095_MSA_0_CROSSLINKS_6_NEFF10_AL=0.6621	T1095_MSA_0_CROSSLINKS_7_NEFF10_AL=0.6856	T1095_MSA_0_CROSSLINKS_8_NEFF10_AL=0.6916	T1095_MSA_0_CROSSLINKS_9_NEFF10_AL=0.6090	T1095_MSA_1_CROSSLINKS_0_NEFF10_AL=0.6388	T1095_MSA_1_CROSSLINKS_1_NEFF10_AL=0.6203	T1095_MSA_1_CROSSLINKS_2_NEFF10_AL=0.5941	T1095_MSA_1_CROSSLINKS_3_NEFF10_AL=0.6112	T1095_MSA_1_CROSSLINKS_4_NEFF10_AL=0.6626	T1095_MSA_1_CROSSLINKS_5_NEFF10_AL=0.6042	T1095_MSA_1_CROSSLINKS_6_NEFF10_AL=0.5864	T1095_MSA_1_CROSSLINKS_7_NEFF10_AL=0.6065	T1095_MSA_1_CROSSLINKS_8_NEFF10_AL=0.6156	T1095_MSA_1_CROSSLINKS_9_NEFF10_AL=0.6980	T1095_MSA_2_CROSSLINKS_0_NEFF10_AL=0.2988	T1095_MSA_2_CROSSLINKS_1_NEFF10_AL=0.5125	T1095_MSA_2_CROSSLINKS_2_NEFF10_AL=0.4786	T1095_MSA_2_CROSSLINKS_3_NEFF10_AL=0.5083	T1095_MSA_2_CROSSLINKS_4_NEFF10_AL=0.5433	T1095_MSA_2_CROSSLINKS_5_NEFF10_AL=0.4116	T1095_MSA_2_CROSSLINKS_6_NEFF10_AL=0.6018	T1095_MSA_2_CROSSLINKS_7_NEFF10_AL=0.4495	T1095_MSA_2_CROSSLINKS_8_NEFF10_AL=0.3926	T1095_MSA_2_CROSSLINKS_9_NEFF10_AL=0.3020	T1095_MSA_3_CROSSLINKS_0_NEFF10_AL=0.6428	T1095_MSA_3_CROSSLINKS_1_NEFF10_AL=0.6826	T1095_MSA_3_CROSSLINKS_2_NEFF10_AL=0.6012	T1095_MSA_3_CROSSLINKS_3_NEFF10_AL=0.6683	T1095_MSA_3_CROSSLINKS_4_NEFF10_AL=0.6361	T1095_MSA_3_CROSSLINKS_5_NEFF10_AL=0.5927	T1095_MSA_3_CROSSLINKS_6_NEFF10_AL=0.6995	T1095_MSA_3_CROSSLINKS_7_NEFF10_AL=0.6605	T1095_MSA_3_CROSSLINKS_8_NEFF10_AL=0.6697	T1095_MSA_3_CROSSLINKS_9_NEFF10_AL=0.5977
T1096_NO_MSA_CROSSLINKS_0_AL=0.3306	T1096_NO_MSA_CROSSLINKS_1_AL=0.3404	T1096_NO_MSA_CROSSLINKS_2_AL=0.3811	T1096_NO_MSA_CROSSLINKS_3_AL=0.3718	T1096_NO_MSA_CROSSLINKS_4_AL=0.4023	T1096_NO_MSA_CROSSLINKS_5_AL=0.3149	T1096_NO_MSA_CROSSLINKS_6_AL=0.3332	T1096_NO_MSA_CROSSLINKS_7_AL=0.2999	T1096_NO_MSA_CROSSLINKS_8_AL=0.3764	T1096_NO_MSA_CROSSLINKS_9_AL=0.3394	T1096_MSA_0_CROSSLINKS_0_NEFF10_AL=0.5224	T1096_MSA_0_CROSSLINKS_1_NEFF10_AL=0.5502	T1096_MSA_0_CROSSLINKS_2_NEFF10_AL=0.5596	T1096_MSA_0_CROSSLINKS_3_NEFF10_AL=0.5085	T1096_MSA_0_CROSSLINKS_4_NEFF10_AL=0.5209	T1096_MSA_0_CROSSLINKS_5_NEFF10_AL=0.5456	T1096_MSA_0_CROSSLINKS_6_NEFF10_AL=0.5520	T1096_MSA_0_CROSSLINKS_7_NEFF10_AL=0.5501	T1096_MSA_0_CROSSLINKS_8_NEFF10_AL=0.5501	T1096_MSA_0_CROSSLINKS_9_NEFF10_AL=0.5446	T1096_MSA_1_CROSSLINKS_0_NEFF10_AL=0.5543	T1096_MSA_1_CROSSLINKS_1_NEFF10_AL=0.5524	T1096_MSA_1_CROSSLINKS_2_NEFF10_AL=0.5586	T1096_MSA_1_CROSSLINKS_3_NEFF10_AL=0.5474	T1096_MSA_1_CROSSLINKS_4_NEFF10_AL=0.5510	T1096_MSA_1_CROSSLINKS_5_NEFF10_AL=0.5530	T1096_MSA_1_CROSSLINKS_6_NEFF10_AL=0.5504	T1096_MSA_1_CROSSLINKS_7_NEFF10_AL=0.5564	T1096_MSA_1_CROSSLINKS_8_NEFF10_AL=0.5589	T1096_MSA_1_CROSSLINKS_9_NEFF10_AL=0.5557	T1096_MSA_2_CROSSLINKS_0_NEFF10_AL=0.5505	T1096_MSA_2_CROSSLINKS_1_NEFF10_AL=0.5567	T1096_MSA_2_CROSSLINKS_2_NEFF10_AL=0.5469	T1096_MSA_2_CROSSLINKS_3_NEFF10_AL=0.5401	T1096_MSA_2_CROSSLINKS_4_NEFF10_AL=0.5471	T1096_MSA_2_CROSSLINKS_5_NEFF10_AL=0.5459	T1096_MSA_2_CROSSLINKS_6_NEFF10_AL=0.5578	T1096_MSA_2_CROSSLINKS_7_NEFF10_AL=0.5558	T1096_MSA_2_CROSSLINKS_8_NEFF10_AL=0.5539	T1096_MSA_2_CROSSLINKS_9_NEFF10_AL=0.5452	T1096_MSA_3_CROSSLINKS_0_NEFF10_AL=0.5648	T1096_MSA_3_CROSSLINKS_1_NEFF10_AL=0.5609	T1096_MSA_3_CROSSLINKS_2_NEFF10_AL=0.5583	T1096_MSA_3_CROSSLINKS_3_NEFF10_AL=0.5595	T1096_MSA_3_CROSSLINKS_4_NEFF10_AL=0.5608	T1096_MSA_3_CROSSLINKS_5_NEFF10_AL=0.5581	T1096_MSA_3_CROSSLINKS_6_NEFF10_AL=0.5642	T1096_MSA_3_CROSSLINKS_7_NEFF10_AL=0.5476	T1096_MSA_3_CROSSLINKS_8_NEFF10_AL=0.5513	T1096_MSA_3_CROSSLINKS_9_NEFF10_AL=0.5561
T1098_NO_MSA_CROSSLINKS_0_AL=0.5627	T1098_NO_MSA_CROSSLINKS_1_AL=0.6754	T1098_NO_MSA_CROSSLINKS_2_AL=0.7058	T1098_NO_MSA_CROSSLINKS_3_AL=0.6754	T1098_NO_MSA_CROSSLINKS_4_AL=0.6611	T1098_NO_MSA_CROSSLINKS_5_AL=0.7163	T1098_NO_MSA_CROSSLINKS_6_AL=0.7264	T1098_NO_MSA_CROSSLINKS_7_AL=0.7206	T1098_NO_MSA_CROSSLINKS_8_AL=0.6165	T1098_NO_MSA_CROSSLINKS_9_AL=0.6968	T1098_MSA_0_CROSSLINKS_0_NEFF10_AL=0.7351	T1098_MSA_0_CROSSLINKS_1_NEFF10_AL=0.7270	T1098_MSA_0_CROSSLINKS_2_NEFF10_AL=0.7445	T1098_MSA_0_CROSSLINKS_3_NEFF10_AL=0.7330	T1098_MSA_0_CROSSLINKS_4_NEFF10_AL=0.7368	T1098_MSA_0_CROSSLINKS_5_NEFF10_AL=0.7304	T1098_MSA_0_CROSSLINKS_6_NEFF10_AL=0.7300	T1098_MSA_0_CROSSLINKS_7_NEFF10_AL=0.7350	T1098_MSA_0_CROSSLINKS_8_NEFF10_AL=0.7349	T1098_MSA_0_CROSSLINKS_9_NEFF10_AL=0.7428	T1098_MSA_1_CROSSLINKS_0_NEFF10_AL=0.7162	T1098_MSA_1_CROSSLINKS_1_NEFF10_AL=0.6868	T1098_MSA_1_CROSSLINKS_2_NEFF10_AL=0.7174	T1098_MSA_1_CROSSLINKS_3_NEFF10_AL=0.7248	T1098_MSA_1_CROSSLINKS_4_NEFF10_AL=0.7146	T1098_MSA_1_CROSSLINKS_5_NEFF10_AL=0.7294	T1098_MSA_1_CROSSLINKS_6_NEFF10_AL=0.7240	T1098_MSA_1_CROSSLINKS_7_NEFF10_AL=0.7247	T1098_MSA_1_CROSSLINKS_8_NEFF10_AL=0.7111	T1098_MSA_1_CROSSLINKS_9_NEFF10_AL=0.7077	T1098_MSA_2_CROSSLINKS_0_NEFF10_AL=0.7247	T1098_MSA_2_CROSSLINKS_1_NEFF10_AL=0.7132	T1098_MSA_2_CROSSLINKS_2_NEFF10_AL=0.7265	T1098_MSA_2_CROSSLINKS_3_NEFF10_AL=0.7201	T1098_MSA_2_CROSSLINKS_4_NEFF10_AL=0.7200	T1098_MSA_2_CROSSLINKS_5_NEFF10_AL=0.7258	T1098_MSA_2_CROSSLINKS_6_NEFF10_AL=0.7213	T1098_MSA_2_CROSSLINKS_7_NEFF10_AL=0.7241	T1098_MSA_2_CROSSLINKS_8_NEFF10_AL=0.7200	T1098_MSA_2_CROSSLINKS_9_NEFF10_AL=0.7147	T1098_MSA_3_CROSSLINKS_0_NEFF10_AL=0.7232	T1098_MSA_3_CROSSLINKS_1_NEFF10_AL=0.7199	T1098_MSA_3_CROSSLINKS_2_NEFF10_AL=0.7267	T1098_MSA_3_CROSSLINKS_3_NEFF10_AL=0.7265	T1098_MSA_3_CROSSLINKS_4_NEFF10_AL=0.7165	T1098_MSA_3_CROSSLINKS_5_NEFF10_AL=0.7226	T1098_MSA_3_CROSSLINKS_6_NEFF10_AL=0.7055	T1098_MSA_3_CROSSLINKS_7_NEFF10_AL=0.7263	T1098_MSA_3_CROSSLINKS_8_NEFF10_AL=0.7206	T1098_MSA_3_CROSSLINKS_9_NEFF10_AL=0.7283
T1099_NO_MSA_CROSSLINKS_0_AL=0.7736	T1099_NO_MSA_CROSSLINKS_1_AL=0.8278	T1099_NO_MSA_CROSSLINKS_2_AL=0.5986	T1099_NO_MSA_CROSSLINKS_3_AL=0.7739	T1099_NO_MSA_CROSSLINKS_4_AL=0.6802	T1099_NO_MSA_CROSSLINKS_5_AL=0.6940	T1099_NO_MSA_CROSSLINKS_6_AL=0.7668	T1099_NO_MSA_CROSSLINKS_7_AL=0.7152	T1099_NO_MSA_CROSSLINKS_8_AL=0.7108	T1099_NO_MSA_CROSSLINKS_9_AL=0.2219	T1099_MSA_0_CROSSLINKS_0_NEFF10_AL=0.8233	T1099_MSA_0_CROSSLINKS_1_NEFF10_AL=0.7912	T1099_MSA_0_CROSSLINKS_2_NEFF10_AL=0.7880	T1099_MSA_0_CROSSLINKS_3_NEFF10_AL=0.7651	T1099_MSA_0_CROSSLINKS_4_NEFF10_AL=0.8447	T1099_MSA_0_CROSSLINKS_5_NEFF10_AL=0.8539	T1099_MSA_0_CROSSLINKS_6_NEFF10_AL=0.7733	T1099_MSA_0_CROSSLINKS_7_NEFF10_AL=0.8269	T1099_MSA_0_CROSSLINKS_8_NEFF10_AL=0.8070	T1099_MSA_0_CROSSLINKS_9_NEFF10_AL=0.7622	T1099_MSA_1_CROSSLINKS_0_NEFF10_AL=0.8265	T1099_MSA_1_CROSSLINKS_1_NEFF10_AL=0.7598	T1099_MSA_1_CROSSLINKS_2_NEFF10_AL=0.7978	T1099_MSA_1_CROSSLINKS_3_NEFF10_AL=0.7415	T1099_MSA_1_CROSSLINKS_4_NEFF10_AL=0.8377	T1099_MSA_1_CROSSLINKS_5_NEFF10_AL=0.8126	T1099_MSA_1_CROSSLINKS_6_NEFF10_AL=0.7966	T1099_MSA_1_CROSSLINKS_7_NEFF10_AL=0.8412	T1099_MSA_1_CROSSLINKS_8_NEFF10_AL=0.8097	T1099_MSA_1_CROSSLINKS_9_NEFF10_AL=0.7930	T1099_MSA_2_CROSSLINKS_0_NEFF10_AL=0.8158	T1099_MSA_2_CROSSLINKS_1_NEFF10_AL=0.7767	T1099_MSA_2_CROSSLINKS_2_NEFF10_AL=0.8291	T1099_MSA_2_CROSSLINKS_3_NEFF10_AL=0.7578	T1099_MSA_2_CROSSLINKS_4_NEFF10_AL=0.8207	T1099_MSA_2_CROSSLINKS_5_NEFF10_AL=0.8145	T1099_MSA_2_CROSSLINKS_6_NEFF10_AL=0.7749	T1099_MSA_2_CROSSLINKS_7_NEFF10_AL=0.8177	T1099_MSA_2_CROSSLINKS_8_NEFF10_AL=0.7861	T1099_MSA_2_CROSSLINKS_9_NEFF10_AL=0.8192	T1099_MSA_3_CROSSLINKS_0_NEFF10_AL=0.8505	T1099_MSA_3_CROSSLINKS_1_NEFF10_AL=0.7317	T1099_MSA_3_CROSSLINKS_2_NEFF10_AL=0.7914	T1099_MSA_3_CROSSLINKS_3_NEFF10_AL=0.7688	T1099_MSA_3_CROSSLINKS_4_NEFF10_AL=0.8215	T1099_MSA_3_CROSSLINKS_5_NEFF10_AL=0.8386	T1099_MSA_3_CROSSLINKS_6_NEFF10_AL=0.7980	T1099_MSA_3_CROSSLINKS_7_NEFF10_AL=0.8385	T1099_MSA_3_CROSSLINKS_8_NEFF10_AL=0.8088	T1099_MSA_3_CROSSLINKS_9_NEFF10_AL=0.7845
T1100_NO_MSA_CROSSLINKS_0_AL=0.8380	T1100_NO_MSA_CROSSLINKS_1_AL=0.4700	T1100_NO_MSA_CROSSLINKS_2_AL=0.8364	T1100_NO_MSA_CROSSLINKS_3_AL=0.7359	T1100_NO_MSA_CROSSLINKS_4_AL=0.4956	T1100_NO_MSA_CROSSLINKS_5_AL=0.6708	T1100_NO_MSA_CROSSLINKS_6_AL=0.8589	T1100_NO_MSA_CROSSLINKS_7_AL=0.4471	T1100_NO_MSA_CROSSLINKS_8_AL=0.4592	T1100_NO_MSA_CROSSLINKS_9_AL=0.7427	T1100_MSA_0_CROSSLINKS_0_NEFF10_AL=0.8761	T1100_MSA_0_CROSSLINKS_1_NEFF10_AL=0.5798	T1100_MSA_0_CROSSLINKS_2_NEFF10_AL=0.8390	T1100_MSA_0_CROSSLINKS_3_NEFF10_AL=0.8539	T1100_MSA_0_CROSSLINKS_4_NEFF10_AL=0.8281	T1100_MSA_0_CROSSLINKS_5_NEFF10_AL=0.8736	T1100_MSA_0_CROSSLINKS_6_NEFF10_AL=0.8878	T1100_MSA_0_CROSSLINKS_7_NEFF10_AL=0.8969	T1100_MSA_0_CROSSLINKS_8_NEFF10_AL=0.8380	T1100_MSA_0_CROSSLINKS_9_NEFF10_AL=0.8418	T1100_MSA_1_CROSSLINKS_0_NEFF10_AL=0.8747	T1100_MSA_1_CROSSLINKS_1_NEFF10_AL=0.8281	T1100_MSA_1_CROSSLINKS_2_NEFF10_AL=0.8409	T1100_MSA_1_CROSSLINKS_3_NEFF10_AL=0.8712	T1100_MSA_1_CROSSLINKS_4_NEFF10_AL=0.8223	T1100_MSA_1_CROSSLINKS_5_NEFF10_AL=0.8940	T1100_MSA_1_CROSSLINKS_6_NEFF10_AL=0.8811	T1100_MSA_1_CROSSLINKS_7_NEFF10_AL=0.9028	T1100_MSA_1_CROSSLINKS_8_NEFF10_AL=0.8278	T1100_MSA_1_CROSSLINKS_9_NEFF10_AL=0.8445	T1100_MSA_2_CROSSLINKS_0_NEFF10_AL=0.8354	T1100_MSA_2_CROSSLINKS_1_NEFF10_AL=0.8774	T1100_MSA_2_CROSSLINKS_2_NEFF10_AL=0.8402	T1100_MSA_2_CROSSLINKS_3_NEFF10_AL=0.8363	T1100_MSA_2_CROSSLINKS_4_NEFF10_AL=0.8667	T1100_MSA_2_CROSSLINKS_5_NEFF10_AL=0.8140	T1100_MSA_2_CROSSLINKS_6_NEFF10_AL=0.8385	T1100_MSA_2_CROSSLINKS_7_NEFF10_AL=0.7321	T1100_MSA_2_CROSSLINKS_8_NEFF10_AL=0.8351	T1100_MSA_2_CROSSLINKS_9_NEFF10_AL=0.7018	T1100_MSA_3_CROSSLINKS_0_NEFF10_AL=0.8330	T1100_MSA_3_CROSSLINKS_1_NEFF10_AL=0.8408	T1100_MSA_3_CROSSLINKS_2_NEFF10_AL=0.8254	T1100_MSA_3_CROSSLINKS_3_NEFF10_AL=0.8380	T1100_MSA_3_CROSSLINKS_4_NEFF10_AL=0.8022	T1100_MSA_3_CROSSLINKS_5_NEFF10_AL=0.8274	T1100_MSA_3_CROSSLINKS_6_NEFF10_AL=0.8695	T1100_MSA_3_CROSSLINKS_7_NEFF10_AL=0.8246	T1100_MSA_3_CROSSLINKS_8_NEFF10_AL=0.8204	T1100_MSA_3_CROSSLINKS_9_NEFF10_AL=0.7200
T1101_NO_MSA_CROSSLINKS_0_AL=0.5328	T1101_NO_MSA_CROSSLINKS_1_AL=0.4899	T1101_NO_MSA_CROSSLINKS_2_AL=0.4505	T1101_NO_MSA_CROSSLINKS_3_AL=0.6178	T1101_NO_MSA_CROSSLINKS_4_AL=0.4268	T1101_NO_MSA_CROSSLINKS_5_AL=0.4598	T1101_NO_MSA_CROSSLINKS_6_AL=0.5338	T1101_NO_MSA_CROSSLINKS_7_AL=0.4232	T1101_NO_MSA_CROSSLINKS_8_AL=0.5921	T1101_NO_MSA_CROSSLINKS_9_AL=0.5171	T1101_MSA_0_CROSSLINKS_0_NEFF10_AL=0.9197	T1101_MSA_0_CROSSLINKS_1_NEFF10_AL=0.9252	T1101_MSA_0_CROSSLINKS_2_NEFF10_AL=0.9100	T1101_MSA_0_CROSSLINKS_3_NEFF10_AL=0.9194	T1101_MSA_0_CROSSLINKS_4_NEFF10_AL=0.9111	T1101_MSA_0_CROSSLINKS_5_NEFF10_AL=0.9252	T1101_MSA_0_CROSSLINKS_6_NEFF10_AL=0.9231	T1101_MSA_0_CROSSLINKS_7_NEFF10_AL=0.9174	T1101_MSA_0_CROSSLINKS_8_NEFF10_AL=0.9167	T1101_MSA_0_CROSSLINKS_9_NEFF10_AL=0.9123	T1101_MSA_1_CROSSLINKS_0_NEFF10_AL=0.6800	T1101_MSA_1_CROSSLINKS_1_NEFF10_AL=0.7045	T1101_MSA_1_CROSSLINKS_2_NEFF10_AL=0.8961	T1101_MSA_1_CROSSLINKS_3_NEFF10_AL=0.7009	T1101_MSA_1_CROSSLINKS_4_NEFF10_AL=0.6874	T1101_MSA_1_CROSSLINKS_5_NEFF10_AL=0.7985	T1101_MSA_1_CROSSLINKS_6_NEFF10_AL=0.9215	T1101_MSA_1_CROSSLINKS_7_NEFF10_AL=0.7013	T1101_MSA_1_CROSSLINKS_8_NEFF10_AL=0.9260	T1101_MSA_1_CROSSLINKS_9_NEFF10_AL=0.6943	T1101_MSA_2_CROSSLINKS_0_NEFF10_AL=0.8771	T1101_MSA_2_CROSSLINKS_1_NEFF10_AL=0.8902	T1101_MSA_2_CROSSLINKS_2_NEFF10_AL=0.8946	T1101_MSA_2_CROSSLINKS_3_NEFF10_AL=0.8806	T1101_MSA_2_CROSSLINKS_4_NEFF10_AL=0.8784	T1101_MSA_2_CROSSLINKS_5_NEFF10_AL=0.9002	T1101_MSA_2_CROSSLINKS_6_NEFF10_AL=0.9022	T1101_MSA_2_CROSSLINKS_7_NEFF10_AL=0.8941	T1101_MSA_2_CROSSLINKS_8_NEFF10_AL=0.8659	T1101_MSA_2_CROSSLINKS_9_NEFF10_AL=0.8746	T1101_MSA_3_CROSSLINKS_0_NEFF10_AL=0.6534	T1101_MSA_3_CROSSLINKS_1_NEFF10_AL=0.9079	T1101_MSA_3_CROSSLINKS_2_NEFF10_AL=0.8786	T1101_MSA_3_CROSSLINKS_3_NEFF10_AL=0.6812	T1101_MSA_3_CROSSLINKS_4_NEFF10_AL=0.6608	T1101_MSA_3_CROSSLINKS_5_NEFF10_AL=0.6858	T1101_MSA_3_CROSSLINKS_6_NEFF10_AL=0.6766	T1101_MSA_3_CROSSLINKS_7_NEFF10_AL=0.6822	T1101_MSA_3_CROSSLINKS_8_NEFF10_AL=0.8592	T1101_MSA_3_CROSSLINKS_9_NEFF10_AL=0.6858
[truncated: 412 more columns]
