# Supplementary material for: Protein structure prediction with in-cell photo-crosslinking mass spectrometry and deep learning
Source: Nat Biotechnol. 2023 Mar 20;41(12):1810–9. doi: 10.1038/s41587-023-01704-z (PMC10713450; doi:10.1038/s41587-023-01704-z)
Supplement: Supplementary file 5 — E. coli membrane fraction photo-L crosslinks. [file 41587_2023_1704_MOESM5_ESM.xlsx]

## Sheet: Table_S2_crosslinks
LinkID	PeptidePairIDs	PSMIDs	Protein1	Description1	Decoy1	Protein2	Description2	Decoy2	fromSite	ToSite	Croslinkers	Score	isDecoy	isTT	isTD	isDD	count PSMs	count peptide pairs	fdrGroup	fdr	ifdr	PEP	B190214_09_Lumos_TD_IN_120_Ecoli_photoAA_membrane_SCX17_SEC7	B190214_04_Lumos_TD_IN_120_Ecoli_photoAA_membrane_SCX16_SEC8	B190218_36_Lumos_TD_IN_120_Ecoli_photoAA_membrane_SCX21_SEC10	B190215_15_Lumos_TD_IN_120_Ecoli_photoAA_membrane_SCX18_SEC7	B190226_04_Lumos_TD_IN_120_Ecoli_photoAA_membrane_SCX22_SEC8	B190215_16_Lumos_TD_IN_120_Ecoli_photoAA_membrane_SCX18_SEC8	B190215_17_Lumos_TD_IN_120_Ecoli_photoAA_membrane_SCX18_SEC9	B190215_20_Lumos_TD_IN_120_Ecoli_photoAA_membrane_SCX19_SEC8	B190215_18_Lumos_TD_IN_120_Ecoli_photoAA_membrane_SCX18_SEC10	B190215_20_Lumos_TD_IN_120_Ecoli_photoAA_membrane_SCX19_SEC6	B190215_20_Lumos_TD_IN_120_Ecoli_photoAA_membrane_SCX19_SEC9	B190214_03_Lumos_TD_IN_120_Ecoli_photoAA_membrane_SCX16_SEC7	B190215_20_Lumos_TD_IN_120_Ecoli_photoAA_membrane_SCX19_SEC10	B190226_03_Lumos_TD_IN_120_Ecoli_photoAA_membrane_SCX22_SEC7	B190218_35_Lumos_TD_IN_120_Ecoli_photoAA_membrane_SCX21_SEC9	B190218_30_Lumos_TD_IN_120_Ecoli_photoAA_membrane_SCX20_SEC10	B190226_02_Lumos_TD_IN_120_Ecoli_photoAA_membrane_SCX22_SEC6	B190214_05_Lumos_TD_IN_120_Ecoli_photoAA_membrane_SCX16_SEC9	B190218_26_Lumos_TD_IN_120_Ecoli_photoAA_membrane_SCX20_SEC6	B190218_34_Lumos_TD_IN_120_Ecoli_photoAA_membrane_SCX21_SEC8	B190218_27_Lumos_TD_IN_120_Ecoli_photoAA_membrane_SCX20_SEC7	B190226_06_Lumos_TD_IN_120_Ecoli_photoAA_membrane_SCX22_SEC10	B190218_33_Lumos_TD_IN_120_Ecoli_photoAA_membrane_SCX21_SEC7	B190215_20_Lumos_TD_IN_120_Ecoli_photoAA_membrane_SCX19_SEC7	B190214_02_Lumos_TD_IN_120_Ecoli_photoAA_membrane_SCX16_SEC6	B190214_10_Lumos_TD_IN_120_Ecoli_photoAA_membrane_SCX17_SEC8	B190218_29_Lumos_TD_IN_120_Ecoli_photoAA_membrane_SCX20_SEC9
482	1605;1907;1972;1428;1923;1830;1816;1328;1806;1788;1761;1736;1593;1554;1454	Scan: 13648 Run: B190218_26_Lumos_TD_IN_120_Ecoli_photoAA_membrane_SCX20_SEC6 P1_K.GIKDVVTQPQA.- P2_K.ATLKPEGQAALDQLYSQLSNLDPK.D 1 21;Scan: 18257 Run: B190218_27_Lumos_TD_IN_120_Ecoli_photoAA_membrane_SCX20_SEC7 P1_K.GIKDVVTQPQA.- P2_K.ATLKPEGQAALDQLYSQLSNLDPK.D 1 21;Scan: 13848 Run: B190218_32_Lumos_TD_IN_120_Ecoli_photoAA_membrane_SCX21_SEC6 P1_K.GIKDVVTQPQA.- P2_K.ATLKPEGQAALDQLYSQLSNLDPK.D 1 …	P0A910	OMPA_ECOLI Outer membrane protein A OS=Escherichia coli (strain K12) OX=83333 GN=ompA PE=1 SV=1	false	P0A910	OMPA_ECOLI Outer membrane protein A OS=Escherichia coli (strain K12) OX=83333 GN=ompA PE=1 SV=1	false	336	248	Photo-Leucine	54.804	false	true	false	false	20	15	Self	0	0	0.003	4.813							15.143		9.561									19.368	9.736	18.264		12.244	14.971			12.959
328	1794;1878;1418;1944;1937;1750;1748;1526;1479;1264	Scan: 15514 Run: B190226_03_Lumos_TD_IN_120_Ecoli_photoAA_membrane_SCX22_SEC7 P1_K.DGSVVVLGYTDR.I P2_R.AALIDCcmLAPDRRVEIEVK.G 7 16;Scan: 12812 Run: B190226_02_Lumos_TD_IN_120_Ecoli_photoAA_membrane_SCX22_SEC6 P1_K.DGSVVVLGYTDR.I P2_R.AALIDCcmLAPDRRVEIEVK.G 7 16;Scan: 15502 Run: B190226_03_Lumos_TD_IN_120_Ecoli_photoAA_membrane_SCX22_SEC7 P1_K.DGSVVVLGYTDR.I P2_R.AALIDCcmLAPDRRVEIEVK.G 7 16;Scan: …	P0A910	OMPA_ECOLI Outer membrane protein A OS=Escherichia coli (strain K12) OX=83333 GN=ompA PE=1 SV=1	false	P0A910	OMPA_ECOLI Outer membrane protein A OS=Escherichia coli (strain K12) OX=83333 GN=ompA PE=1 SV=1	false	258	333	Photo-Leucine	53.313	false	true	false	false	16	10	Self	0	0	0.003					17.454		10.083		10.332		10.829			19.804			18.969				16.549
378	1957;1958;1834;1345;1789;1577;1320	Scan: 11154 Run: B190215_17_Lumos_TD_IN_120_Ecoli_photoAA_membrane_SCX18_SEC9 P1_K.LADLRGQNEDQNVGIK.V P2_K.AVTAAVEELK.A 1 8;Scan: 8907 Run: B190215_16_Lumos_TD_IN_120_Ecoli_photoAA_membrane_SCX18_SEC8 P1_K.LADLRGQNEDQNVGIK.V P2_K.AVTAAVEELK.A 1 8;Scan: 15779 Run: B190218_34_Lumos_TD_IN_120_Ecoli_photoAA_membrane_SCX21_SEC8 P1_K.LADLRGQNEDQNVGIK.V P2_R.GIDKAVTAAVEELK.A 1 12;Scan: 15847 Run: B19021…	P0A6F5	CH60_ECOLI Chaperonin GroEL OS=Escherichia coli (strain K12) OX=83333 GN=groEL PE=1 SV=2	false	P0A6F5	CH60_ECOLI Chaperonin GroEL OS=Escherichia coli (strain K12) OX=83333 GN=groEL PE=1 SV=2	false	426	130	Photo-Leucine	52.472	false	true	false	false	12	7	Self	0	0	0.003				14.796	11.841	18.962	21.828	13.41	18.68					7.001	15.395					21.2			18.987			9.202
326	1959;1865;1375;1903;1891;1887;1869;1700;1689;1648;1603;1436;1386;1285;1262	Scan: 17134 Run: B190218_32_Lumos_TD_IN_120_Ecoli_photoAA_membrane_SCX21_SEC6 P1_K.ATLKPEGQAALDQLYSQLSNLDPK.D P2_R.AQSVVDYLISK.G 11 7;Scan: 17125 Run: B190218_32_Lumos_TD_IN_120_Ecoli_photoAA_membrane_SCX21_SEC6 P1_K.ATLKPEGQAALDQLYSQLSNLDPK.D P2_R.AQSVVDYLISK.G 11 7;Scan: 20390 Run: B190218_32_Lumos_TD_IN_120_Ecoli_photoAA_membrane_SCX21_SEC6 P1_K.ATLKPEGQAALDQLYSQLSNLDPKDGSVVVLGYTDR.I P2_R.AQSV…	P0A910	OMPA_ECOLI Outer membrane protein A OS=Escherichia coli (strain K12) OX=83333 GN=ompA PE=1 SV=1	false	P0A910	OMPA_ECOLI Outer membrane protein A OS=Escherichia coli (strain K12) OX=83333 GN=ompA PE=1 SV=1	false	284	238	Photo-Leucine	52.128	false	true	false	false	18	15	Self	0	0	0.003														10.937	4.732		12.89		9.907	12.976	16.045		15.347
171	1518;1355;1525;1251;1824;1724;1624;1212;1463;1432;1301;1091	Scan: 13084 Run: B190226_03_Lumos_TD_IN_120_Ecoli_photoAA_membrane_SCX22_SEC7 P1_K.DGSVVVLGYTDR.I P2_R.AALIDCcmLAPDRRVEIEVK.G 11 7;Scan: 13119 Run: B190226_03_Lumos_TD_IN_120_Ecoli_photoAA_membrane_SCX22_SEC7 P1_K.DGSVVVLGYTDR.I P2_R.AALIDCcmLAPDRRVEIEVK.G 11 7;Scan: 13021 Run: B190226_03_Lumos_TD_IN_120_Ecoli_photoAA_membrane_SCX22_SEC7 P1_K.DGSVVVLGYTDR.I P2_R.AALIDCcmLAPDRRVEIEVK.G 11 7;Scan: …	P0A910	OMPA_ECOLI Outer membrane protein A OS=Escherichia coli (strain K12) OX=83333 GN=ompA PE=1 SV=1	false	P0A910	OMPA_ECOLI Outer membrane protein A OS=Escherichia coli (strain K12) OX=83333 GN=ompA PE=1 SV=1	false	262	324	Photo-Leucine	45.489	false	true	false	false	18	12	Self	0	0.001	0.003			7.036	6.518		15.951	15.182	13.24	7.149					18.158	12.779		12.046		10.577	14.171			5.395	13.914
238	1932;1530;1476;1871;1811;1780;1120;1024;1160	Scan: 17241 Run: B190218_32_Lumos_TD_IN_120_Ecoli_photoAA_membrane_SCX21_SEC6 P1_K.GIKDVVTQPQA.- P2_K.ATLKPEGQAALDQLYSQLSNLDPKDGSVVVLGYTDR.I 7 21;Scan: 17360 Run: B190218_26_Lumos_TD_IN_120_Ecoli_photoAA_membrane_SCX20_SEC6 P1_K.GIKDVVTQPQA.- P2_K.ATLKPEGQAALDQLYSQLSNLDPKDGSVVVLGYTDR.I 7 21;Scan: 16383 Run: B190218_26_Lumos_TD_IN_120_Ecoli_photoAA_membrane_SCX20_SEC6 P1_K.GIKDVVTQPQA.- P2_K.ATLph…	P0A910	OMPA_ECOLI Outer membrane protein A OS=Escherichia coli (strain K12) OX=83333 GN=ompA PE=1 SV=1	false	P0A910	OMPA_ECOLI Outer membrane protein A OS=Escherichia coli (strain K12) OX=83333 GN=ompA PE=1 SV=1	false	248	342	Photo-Leucine	41.011	false	true	false	false	15	9	Self	0	0.001	0.003						5.315													15.022	8.374			11.832
342	1043;1565;1331;1482;1279	Scan: 14261 Run: B190226_03_Lumos_TD_IN_120_Ecoli_photoAA_membrane_SCX22_SEC7 P1_K.DGSVVVLGYTDR.I P2_R.AALIDCcmLAPDRRVEIEVK.G 7 17;Scan: 15507 Run: B190226_03_Lumos_TD_IN_120_Ecoli_photoAA_membrane_SCX22_SEC7 P1_K.DGSVVVLGYTDR.I P2_R.AALIDCcmLAPDRRVEIEVK.G 7 17;Scan: 13948 Run: B190226_02_Lumos_TD_IN_120_Ecoli_photoAA_membrane_SCX22_SEC6 P1_K.DGSVVVLGYTDRIGSDAYNQGLSER.R P2_R.AALIDCcmLAPDRRVEIEVK.…	P0A910	OMPA_ECOLI Outer membrane protein A OS=Escherichia coli (strain K12) OX=83333 GN=ompA PE=1 SV=1	false	P0A910	OMPA_ECOLI Outer membrane protein A OS=Escherichia coli (strain K12) OX=83333 GN=ompA PE=1 SV=1	false	258	334	Photo-Leucine	35.553	false	true	false	false	9	5	Self	0	0.001	0.003			10.74		11.665									19.434			16.074
206	1612;1827;1496;1480;1410;1127	Scan: 17744 Run: B190218_34_Lumos_TD_IN_120_Ecoli_photoAA_membrane_SCX21_SEC8 P1_K.NMSTYVDYKINLLDDNQFTR.D P2_R.GYDDEDILK.Y 13 6;Scan: 20211 Run: B190226_04_Lumos_TD_IN_120_Ecoli_photoAA_membrane_SCX22_SEC8 P1_K.NMSTYVDYKINLLDDNQFTR.D P2_R.GYDDEDILK.Y 13 6;Scan: 20236 Run: B190226_04_Lumos_TD_IN_120_Ecoli_photoAA_membrane_SCX22_SEC8 P1_K.NMSTYVDYKINLLDDNQFTR.D P2_R.GYDDEDILK.Y 13 6;Scan: 15961 Run…	P06996	OMPC_ECOLI Outer membrane porin C OS=Escherichia coli (strain K12) OX=83333 GN=ompC PE=1 SV=1	false	P06996	OMPC_ECOLI Outer membrane porin C OS=Escherichia coli (strain K12) OX=83333 GN=ompC PE=1 SV=1	false	342	314	Photo-Leucine	35.167	false	true	false	false	9	6	Self	0	0.001	0.003					10.891								5.029	9.803	12.074					18.49			4.204
900	1863;1672	Scan: 15295 Run: B190218_26_Lumos_TD_IN_120_Ecoli_photoAA_membrane_SCX20_SEC6 P1_K.NHDTGVSPVFAGGVEYAITPEIATR.L P2_K.LGYPITDDLDIYTR.L 16 9;Scan: 19909 Run: B190218_27_Lumos_TD_IN_120_Ecoli_photoAA_membrane_SCX20_SEC7 P1_K.NHDTGVSPVFAGGVEYAITPEIATR.L P2_K.LGYPITDDLDIYTR.L 16 9;Scan: 19933 Run: B190218_27_Lumos_TD_IN_120_Ecoli_photoAA_membrane_SCX20_SEC7 P1_K.NHDTGVSPVFAGGVEYAITPEIATR.L P2_K.LGYPITD…	P0A910	OMPA_ECOLI Outer membrane protein A OS=Escherichia coli (strain K12) OX=83333 GN=ompA PE=1 SV=1	false	P0A910	OMPA_ECOLI Outer membrane protein A OS=Escherichia coli (strain K12) OX=83333 GN=ompA PE=1 SV=1	false	150	112	Photo-Leucine	34.615	false	true	false	false	5	2	Self	0	0.001	0.003																			20.169		18.813		9.458
474	1964;1883;1862;1555;1443	Scan: 11467 Run: B190215_16_Lumos_TD_IN_120_Ecoli_photoAA_membrane_SCX18_SEC8 P1_R.IPEGLAGGTEGK.F P2_K.APSLYQTNPNYILYSK.G 10 13;Scan: 11457 Run: B190215_16_Lumos_TD_IN_120_Ecoli_photoAA_membrane_SCX18_SEC8 P1_R.IPEGLAGGTEGK.F P2_K.APSLYQTNPNYILYSK.G 10 13;Scan: 7548 Run: B190218_33_Lumos_TD_IN_120_Ecoli_photoAA_membrane_SCX21_SEC7 P1_R.IPEGLAGGTEGKFNEK.A P2_K.APSLYQTNPNYILYSK.G 10 13;Scan: 9219 R…	P05825	FEPA_ECOLI Ferrienterobactin receptor OS=Escherichia coli (strain K12) OX=83333 GN=fepA PE=1 SV=2	false	P05825	FEPA_ECOLI Ferrienterobactin receptor OS=Escherichia coli (strain K12) OX=83333 GN=fepA PE=1 SV=2	false	502	348	Photo-Leucine	34.127	false	true	false	false	6	5	Self	0	0.001	0.003				14.235		19.292	18.252	12.192												11.928			13.127
193	1963;1849;1781;1113	Scan: 13119 Run: B190215_17_Lumos_TD_IN_120_Ecoli_photoAA_membrane_SCX18_SEC9 P1_R.IPEGLAGGTEGK.F P2_K.APSLYQTNPNYILYSK.G 9 13;Scan: 13615 Run: B190215_17_Lumos_TD_IN_120_Ecoli_photoAA_membrane_SCX18_SEC9 P1_R.IPEGLAGGTEGK.F P2_K.APSLYQTNPNYILYSK.G 9 13;Scan: 9807 Run: B190215_16_Lumos_TD_IN_120_Ecoli_photoAA_membrane_SCX18_SEC8 P1_R.IPEGLAGGTEGK.F P2_K.APSLphl-loopYQTNPNYILYSK.G 9 13;Scan: 9202 …	P05825	FEPA_ECOLI Ferrienterobactin receptor OS=Escherichia coli (strain K12) OX=83333 GN=fepA PE=1 SV=2	false	P05825	FEPA_ECOLI Ferrienterobactin receptor OS=Escherichia coli (strain K12) OX=83333 GN=fepA PE=1 SV=2	false	502	347	Photo-Leucine	32.679	false	true	false	false	5	4	Self	0	0.001	0.003				11.942		12.609	21.437		11.592											4.887				4.91
221	1800;1162;1685;1536;1457;1455;1453;1422;1384;1326;1306;1263;1239;1232;1143	Scan: 22700 Run: B190218_34_Lumos_TD_IN_120_Ecoli_photoAA_membrane_SCX21_SEC8 P1_K.ATLphl-loopKPEGQAALDQLYSQLSNLDPK.D P2_R.AQSVVDYLISK.G 14 7;Scan: 21441 Run: B190218_27_Lumos_TD_IN_120_Ecoli_photoAA_membrane_SCX20_SEC7 P1_K.ATLKPEGQAALDQLYSQLSNLDPK.D P2_R.AQSVVDYLISK.G 14 7;Scan: 23419 Run: B190218_28_Lumos_TD_IN_120_Ecoli_photoAA_membrane_SCX20_SEC8 P1_K.ATLKPEGQAALDQLYSQLSNLDPK.D P2_R.AQSVVDYL…	P0A910	OMPA_ECOLI Outer membrane protein A OS=Escherichia coli (strain K12) OX=83333 GN=ompA PE=1 SV=1	false	P0A910	OMPA_ECOLI Outer membrane protein A OS=Escherichia coli (strain K12) OX=83333 GN=ompA PE=1 SV=1	false	284	241	Photo-Leucine	31.227	false	true	false	false	16	15	Self	0	0.001	0.003					4.676									6.726			5.913			11.651	9.254		8.179
469	1882;1804;1777;1751;1629;1438	Scan: 12401 Run: B190218_33_Lumos_TD_IN_120_Ecoli_photoAA_membrane_SCX21_SEC7 P1_K.GIKDVVTQPQA.- P2_K.ATLKPEGQAALDQLYSQLSNLDPK.D 1 18;Scan: 20146 Run: B190218_28_Lumos_TD_IN_120_Ecoli_photoAA_membrane_SCX20_SEC8 P1_K.GIKDVVTQPQA.- P2_K.ATLKPEGQAALDQLYSQLSNLDPK.D 1 18;Scan: 15027 Run: B190218_27_Lumos_TD_IN_120_Ecoli_photoAA_membrane_SCX20_SEC7 P1_K.GIKDVVTQPQA.- P2_K.ATLKPEGQAALDQLYSQLSNLphl-loop…	P0A910	OMPA_ECOLI Outer membrane protein A OS=Escherichia coli (strain K12) OX=83333 GN=ompA PE=1 SV=1	false	P0A910	OMPA_ECOLI Outer membrane protein A OS=Escherichia coli (strain K12) OX=83333 GN=ompA PE=1 SV=1	false	336	245	Photo-Leucine	29.897	false	true	false	false	7	6	Self	0	0.002	0.003																			10.877	11.592	11.714		13.555
984	1996;2024	Scan: 5671 Run: B190214_03_Lumos_TD_IN_120_Ecoli_photoAA_membrane_SCX16_SEC7 P1_R.VVLASNGSQVTVSPR.- P2_R.FGQGEAAPVVAPAPAPAPEVQTK.H 3 19;Scan: 5688 Run: B190214_03_Lumos_TD_IN_120_Ecoli_photoAA_membrane_SCX16_SEC7 P1_R.VVLASNGSQVTVSPR.- P2_R.FGQGEAAPVVAPAPAPAPEVQTK.H 3 19;Scan: 7856 Run: B190214_04_Lumos_TD_IN_120_Ecoli_photoAA_membrane_SCX16_SEC8 P1_R.VVLASNdaGSQVTVSPR.- P2_R.FGQGEAAPVVAPAPAPAPEV…	P0A910	OMPA_ECOLI Outer membrane protein A OS=Escherichia coli (strain K12) OX=83333 GN=ompA PE=1 SV=1	false	P0A905	SLYB_ECOLI Outer membrane lipoprotein SlyB OS=Escherichia coli (strain K12) OX=83333 GN=slyB PE=2 SV=1	false	209	143	Photo-Leucine	29.289	false	true	false	false	3	2	Between	0	0	0.045	16.047	17.775										18.454						9.865								17.901
620	1451;1627;1650;1641;1628	Scan: 15235 Run: B190218_27_Lumos_TD_IN_120_Ecoli_photoAA_membrane_SCX20_SEC7 P1_K.GIKDVVTQPQA.- P2_K.ATLKPEGQAALphl-loopDQLYSQLSNLDPK.D 1 14;Scan: 17839 Run: B190218_28_Lumos_TD_IN_120_Ecoli_photoAA_membrane_SCX20_SEC8 P1_K.GIKDVVTQPQA.- P2_K.ATLKPEGQAALphl-loopDQLYSQLSNLDPK.D 1 14;Scan: 18738 Run: B190218_27_Lumos_TD_IN_120_Ecoli_photoAA_membrane_SCX20_SEC7 P1_K.GIKDVVTQPQA.- P2_K.ATLKPEGQAALDQ…	P0A910	OMPA_ECOLI Outer membrane protein A OS=Escherichia coli (strain K12) OX=83333 GN=ompA PE=1 SV=1	false	P0A910	OMPA_ECOLI Outer membrane protein A OS=Escherichia coli (strain K12) OX=83333 GN=ompA PE=1 SV=1	false	336	241	Photo-Leucine	29.056	false	true	false	false	7	5	Self	0	0.002	0.003																			9.438		15.514
177	1690;1688;1680;1668;1597;1570;1513;1466;1324;1202;1097	Scan: 17587 Run: B190218_33_Lumos_TD_IN_120_Ecoli_photoAA_membrane_SCX21_SEC7 P1_K.GIKDVVTQPQA.- P2_K.ATLKPEGQAALDQLphl-loopYSQLSNLDPKDGSVVVLGYTDR.I 7 18;Scan: 14385 Run: B190218_34_Lumos_TD_IN_120_Ecoli_photoAA_membrane_SCX21_SEC8 P1_K.GIKDVVTQPQA.- P2_K.ATLphl-hydKPEGQAALDQLYSQLSNLDPK.D 7 18;Scan: 12300 Run: B190218_32_Lumos_TD_IN_120_Ecoli_photoAA_membrane_SCX21_SEC6 P1_K.GIKDVVTQPQA.- P2_K.AT…	P0A910	OMPA_ECOLI Outer membrane protein A OS=Escherichia coli (strain K12) OX=83333 GN=ompA PE=1 SV=1	false	P0A910	OMPA_ECOLI Outer membrane protein A OS=Escherichia coli (strain K12) OX=83333 GN=ompA PE=1 SV=1	false	245	342	Photo-Leucine	28.779	false	true	false	false	11	11	Self	0	0.002	0.003						8.264				10.043										10.177			10.192
883	1731;1669	Scan: 14499 Run: B190218_33_Lumos_TD_IN_120_Ecoli_photoAA_membrane_SCX21_SEC7 P1_K.NMSTYVDYKINLLDDNQFTR.D P2_R.GYDDEDILK.Y 13 4;Scan: 14489 Run: B190218_33_Lumos_TD_IN_120_Ecoli_photoAA_membrane_SCX21_SEC7 P1_K.NMSTYVDYKINLLDDNQFTR.D P2_R.GYDDEDILK.Y 13 4;Scan: 17715 Run: B190218_34_Lumos_TD_IN_120_Ecoli_photoAA_membrane_SCX21_SEC8 P1_K.NMSTYVDYKINLLDDNQFTR.D P2_R.GYDDEDILK.Y 13 4;Scan: 18438 Run…	P06996	OMPC_ECOLI Outer membrane porin C OS=Escherichia coli (strain K12) OX=83333 GN=ompC PE=1 SV=1	false	P06996	OMPC_ECOLI Outer membrane porin C OS=Escherichia coli (strain K12) OX=83333 GN=ompC PE=1 SV=1	false	312	342	Photo-Leucine	28.139	false	true	false	false	5	2	Self	0	0.002	0.003					11.696									11.028	8.016					10.649			17.228
235	1710;1190;1580;1681;1157	Scan: 12534 Run: B190218_33_Lumos_TD_IN_120_Ecoli_photoAA_membrane_SCX21_SEC7 P1_K.NMoxSTYVDYKINLLDDNQFTR.D P2_R.GYDDEDILK.Y 13 7;Scan: 12473 Run: B190218_33_Lumos_TD_IN_120_Ecoli_photoAA_membrane_SCX21_SEC7 P1_K.NMoxSTYVDYKINLLDDNQFTR.D P2_R.GYDDEDILK.Y 13 7;Scan: 12070 Run: B190218_32_Lumos_TD_IN_120_Ecoli_photoAA_membrane_SCX21_SEC6 P1_K.NMSTYVDYKINLLDDNQFTR.D P2_R.GYDDEDILK.Y 13 7;Scan: 14728…	P06996	OMPC_ECOLI Outer membrane porin C OS=Escherichia coli (strain K12) OX=83333 GN=ompC PE=1 SV=1	false	P06996	OMPC_ECOLI Outer membrane porin C OS=Escherichia coli (strain K12) OX=83333 GN=ompC PE=1 SV=1	false	342	315	Photo-Leucine	27.847	false	true	false	false	9	5	Self	0	0.002	0.003														5.295						9.675			12.609
966	2017;2010;2006	Scan: 9760 Run: B190214_10_Lumos_TD_IN_120_Ecoli_photoAA_membrane_SCX17_SEC8 P1_K.VDQLSNDVNAMR.S P2_R.FGQGEAAPVVAPAPAPAPEVQTK.H 4 19;Scan: 5537 Run: B190218_27_Lumos_TD_IN_120_Ecoli_photoAA_membrane_SCX20_SEC7 P1_K.VDQLSNDVNAMoxRSDVQAAKDDAAR.A P2_R.FGQGEAAPVVAPAPAPAPEVQTK.H 4 19;Scan: 7972 Run: B190214_10_Lumos_TD_IN_120_Ecoli_photoAA_membrane_SCX17_SEC8 P1_K.VDQLSNDVNAMoxR.S P2_R.FGQGEAAPVVAPAPA…	P0A910	OMPA_ECOLI Outer membrane protein A OS=Escherichia coli (strain K12) OX=83333 GN=ompA PE=1 SV=1	false	P69776	LPP_ECOLI Major outer membrane lipoprotein Lpp OS=Escherichia coli (strain K12) OX=83333 GN=lpp PE=1 SV=1	false	209	44	Photo-Leucine	26.379	false	true	false	false	3	3	Between	0	0.009	0.048	14.556	13.397										13.969						13.574			15.183				5.991	15.777
252	1704;1912;1528;1452;1181	Scan: 17232 Run: B190218_32_Lumos_TD_IN_120_Ecoli_photoAA_membrane_SCX21_SEC6 P1_K.ATLKPEGQAALDQLYSQLSNLDPK.D P2_R.AQSVVDYLISK.G 11 6;Scan: 21400 Run: B190218_27_Lumos_TD_IN_120_Ecoli_photoAA_membrane_SCX20_SEC7 P1_K.ATLKPEGQAALDQLYSQLSNLDPK.D P2_R.AQSVVDYLISK.G 11 6;Scan: 20333 Run: B190218_32_Lumos_TD_IN_120_Ecoli_photoAA_membrane_SCX21_SEC6 P1_K.ATLKPEGQAALDQLYSQLSNLDPKDGSVVVLGYTDR.I P2_R.AQSV…	P0A910	OMPA_ECOLI Outer membrane protein A OS=Escherichia coli (strain K12) OX=83333 GN=ompA PE=1 SV=1	false	P0A910	OMPA_ECOLI Outer membrane protein A OS=Escherichia coli (strain K12) OX=83333 GN=ompA PE=1 SV=1	false	238	283	Photo-Leucine	26.154	false	true	false	false	6	5	Self	0	0.002	0.003					11.511															9.491	14.459
278	1868;1855;1785;1638;1564;1209	Scan: 20258 Run: B190218_26_Lumos_TD_IN_120_Ecoli_photoAA_membrane_SCX20_SEC6 P1_R.TNLQEAQPLGNdaGK.K P2_K.AKDVEGIGDVDLVNYFEVGATYYFNK.N 9 5;Scan: 19453 Run: B190214_02_Lumos_TD_IN_120_Ecoli_photoAA_membrane_SCX16_SEC6 P1_R.TNLQEAQPLGNGK.K P2_K.DVEGIGDVDLVNYFEVGATYYFNK.N 9 3;Scan: 23409 Run: B190218_27_Lumos_TD_IN_120_Ecoli_photoAA_membrane_SCX20_SEC7 P1_R.TNLQEAQPLGNGK.K P2_K.AKDVEGIGDVDLVNYFEVGAT…	P02931	OMPF_ECOLI Outer membrane porin F OS=Escherichia coli (strain K12) OX=83333 GN=ompF PE=1 SV=1	false	P02931	OMPF_ECOLI Outer membrane porin F OS=Escherichia coli (strain K12) OX=83333 GN=ompF PE=1 SV=1	false	227	306	Photo-Leucine	25.893	false	true	false	false	6	6	Self	0	0.002	0.003												11.886		9.784			5.704		12.934		11.386				12.737
738	1924;1772	Scan: 17287 Run: B190215_16_Lumos_TD_IN_120_Ecoli_photoAA_membrane_SCX18_SEC8 P1_R.IFEPLALTTGVR.M P2_R.AYLVYNATDTVTVK.G 5 5;Scan: 17299 Run: B190215_16_Lumos_TD_IN_120_Ecoli_photoAA_membrane_SCX18_SEC8 P1_R.IFEPLALTTGVR.M P2_R.AYLVYNATDTVTVK.G 5 5;Scan: 15336 Run: B190215_16_Lumos_TD_IN_120_Ecoli_photoAA_membrane_SCX18_SEC8 P1_R.IFEPLALphl-loopTTGVR.M P2_R.AYLVYNATDTVTVK.G 5 5	P17315	CIRA_ECOLI Colicin I receptor OS=Escherichia coli (strain K12) OX=83333 GN=cirA PE=1 SV=2	false	P17315	CIRA_ECOLI Colicin I receptor OS=Escherichia coli (strain K12) OX=83333 GN=cirA PE=1 SV=2	false	402	376	Photo-Leucine	25.583	false	true	false	false	3	2	Self	0	0.002	0.003				13.042		17.925	11.885	12.016																9.819
821	1749;1885	Scan: 10002 Run: B190215_20_Lumos_TD_IN_120_Ecoli_photoAA_membrane_SCX19_SEC8 P1_R.SSAASIPLNVEAQTR.R P2_K.AILDSEDDAELAHH.- 8 14;Scan: 10003 Run: B190215_20_Lumos_TD_IN_120_Ecoli_photoAA_membrane_SCX19_SEC8 P1_R.SSAASIPLNVEAQTR.R P2_K.AILDSEDDAELAHH.- 8 14;Scan: 10026 Run: B190215_20_Lumos_TD_IN_120_Ecoli_photoAA_membrane_SCX19_SEC8 P1_R.SSAASIPLNVEAQTR.R P2_K.AILDSEDDAELAHH.- 8 14;Scan: 6800 Run:…	P77529	TCYP_ECOLI L-cystine transporter TcyP OS=Escherichia coli (strain K12) OX=83333 GN=tcyP PE=1 SV=1	false	P77529	TCYP_ECOLI L-cystine transporter TcyP OS=Escherichia coli (strain K12) OX=83333 GN=tcyP PE=1 SV=1	false	315	463	Photo-Leucine	25.365	false	true	false	false	4	2	Self	0	0.002	0.003					7.072			15.032					10.808	13.156							8.801			2.12
983	2025;2023	Scan: 9606 Run: B190214_10_Lumos_TD_IN_120_Ecoli_photoAA_membrane_SCX17_SEC8 P1_R.VVLASNGSQVTVSPR.- P2_R.FGQGEAAPVVAPAPAPAPEVQTK.H 3 18;Scan: 7857 Run: B190214_04_Lumos_TD_IN_120_Ecoli_photoAA_membrane_SCX16_SEC8 P1_R.VVLASNdaGSQVTVSPR.- P2_R.FGQGEAAPVVAPAPAPAPEVQTK.H 3 18	P0A910	OMPA_ECOLI Outer membrane protein A OS=Escherichia coli (strain K12) OX=83333 GN=ompA PE=1 SV=1	false	P0A905	SLYB_ECOLI Outer membrane lipoprotein SlyB OS=Escherichia coli (strain K12) OX=83333 GN=slyB PE=2 SV=1	false	208	143	Photo-Leucine	25.25	false	true	false	false	2	2	Between	0	0.013	0.05		17.506																								18.197
330	1674;1504;1354;1291;1266	Scan: 5118 Run: B190214_10_Lumos_TD_IN_120_Ecoli_photoAA_membrane_SCX17_SEC8 P1_K.IDQLphl-loopSSDVQTLphl-loopNAK.V P2_K.IDQLSSDVQTLNAK.V 4 4;Scan: 5112 Run: B190214_10_Lumos_TD_IN_120_Ecoli_photoAA_membrane_SCX17_SEC8 P1_K.IDQLphl-loopSSDVQTLphl-loopNAK.V P2_K.IDQLSSDVQTLNAK.V 4 4;Scan: 7064 Run: B190215_16_Lumos_TD_IN_120_Ecoli_photoAA_membrane_SCX18_SEC8 P1_K.IDQLSSDVQTLphl-loopNAK.V P2_K.IDQLS…	P69776	LPP_ECOLI Major outer membrane lipoprotein Lpp OS=Escherichia coli (strain K12) OX=83333 GN=lpp PE=1 SV=1	false	P69776	LPP_ECOLI Major outer membrane lipoprotein Lpp OS=Escherichia coli (strain K12) OX=83333 GN=lpp PE=1 SV=1	false	30	30	Photo-Leucine	24.072	false	true	false	false	7	5	Self	0	0.002	0.003						12.079									6.273											11.173
276	1489;1764;1671;1586;1290;1207	Scan: 15033 Run: B190218_32_Lumos_TD_IN_120_Ecoli_photoAA_membrane_SCX21_SEC6 P1_K.ATLKPEGQAALphl-loopDQLYSQLSNLDPK.D P2_R.AQSVVDYLISK.G 14 5;Scan: 17536 Run: B190218_33_Lumos_TD_IN_120_Ecoli_photoAA_membrane_SCX21_SEC7 P1_K.ATLKPEGQAALphl-loopDQLYSQLSNLDPK.D P2_R.AQSVVDYLISK.G 14 5;Scan: 20859 Run: B190218_27_Lumos_TD_IN_120_Ecoli_photoAA_membrane_SCX20_SEC7 P1_K.ATLKPEGQAALDQLYSQLSNLDPK.D P2_R.…	P0A910	OMPA_ECOLI Outer membrane protein A OS=Escherichia coli (strain K12) OX=83333 GN=ompA PE=1 SV=1	false	P0A910	OMPA_ECOLI Outer membrane protein A OS=Escherichia coli (strain K12) OX=83333 GN=ompA PE=1 SV=1	false	241	282	Photo-Leucine	23.795	false	true	false	false	7	6	Self	0	0.002	0.003																				6.465	11.087		10.474
351	1253;1333;1649;1289	Scan: 14299 Run: B190226_03_Lumos_TD_IN_120_Ecoli_photoAA_membrane_SCX22_SEC7 P1_K.DGSVVVLGYTDR.I P2_R.AALIDCcmLAPDRRVEIEVK.G 7 15;Scan: 15714 Run: B190226_03_Lumos_TD_IN_120_Ecoli_photoAA_membrane_SCX22_SEC7 P1_K.DGSVVVLGYTDR.I P2_R.AALIDCcmLAPDRRVEIEVK.G 7 15;Scan: 16712 Run: B190226_03_Lumos_TD_IN_120_Ecoli_photoAA_membrane_SCX22_SEC7 P1_K.DGSVVVLGYTDRIGSDAYNQGLSER.R P2_R.AALIDCcmLAPDRRVEIEVK.…	P0A910	OMPA_ECOLI Outer membrane protein A OS=Escherichia coli (strain K12) OX=83333 GN=ompA PE=1 SV=1	false	P0A910	OMPA_ECOLI Outer membrane protein A OS=Escherichia coli (strain K12) OX=83333 GN=ompA PE=1 SV=1	false	258	332	Photo-Leucine	23.779	false	true	false	false	6	4	Self	0	0.002	0.003											6.455			13.946
269	1928;1896;1726;1199	Scan: 21051 Run: B190215_16_Lumos_TD_IN_120_Ecoli_photoAA_membrane_SCX18_SEC8 P1_K.DVVTQPQA.- P2_K.ATLKPEGQAALDQLYSQLSNLDPK.D 2 21;Scan: 14672 Run: B190218_26_Lumos_TD_IN_120_Ecoli_photoAA_membrane_SCX20_SEC6 P1_K.GIKDVVTQPQA.- P2_K.ATLKPEGQAALphl-loopDQLYSQLSNLDPKDGSVVVLGYTDR.I 5 21;Scan: 16924 Run: B190218_26_Lumos_TD_IN_120_Ecoli_photoAA_membrane_SCX20_SEC6 P1_K.GIKDVVTQPQA.- P2_K.ATLKPEGQAALD…	P0A910	OMPA_ECOLI Outer membrane protein A OS=Escherichia coli (strain K12) OX=83333 GN=ompA PE=1 SV=1	false	P0A910	OMPA_ECOLI Outer membrane protein A OS=Escherichia coli (strain K12) OX=83333 GN=ompA PE=1 SV=1	false	340	248	Photo-Leucine	23.279	false	true	false	false	4	4	Self	0	0.002	0.003				11.024		14.679	9.1												13.515								5.638
331	1805;1568;1429;1267	Scan: 13579 Run: B190214_09_Lumos_TD_IN_120_Ecoli_photoAA_membrane_SCX17_SEC7 P1_K.SLDELQDGSQVAVPNDPTNLGR.S P2_K.IVELEAPQLPR.S 20 3;Scan: 12001 Run: B190214_03_Lumos_TD_IN_120_Ecoli_photoAA_membrane_SCX16_SEC7 P1_K.SLDELQDGSQVAVPNDPTNLGR.S P2_K.IVELEAPQLPR.S 20 3;Scan: 10330 Run: B190214_09_Lumos_TD_IN_120_Ecoli_photoAA_membrane_SCX17_SEC7 P1_K.SLDELQDGSQVAVPNDPTNLGR.S P2_K.IVELphl-hydEAPQLPR.S 2…	P28635	METQ_ECOLI D-methionine-binding lipoprotein MetQ OS=Escherichia coli (strain K12) OX=83333 GN=metQ PE=1 SV=2	false	P28635	METQ_ECOLI D-methionine-binding lipoprotein MetQ OS=Escherichia coli (strain K12) OX=83333 GN=metQ PE=1 SV=2	false	181	142	Photo-Leucine	23.09	false	true	false	false	5	4	Self	0	0.002	0.003	13.228											14.506							6.283							7.579
510	1471;1784;1617;1487	Scan: 20552 Run: B190218_34_Lumos_TD_IN_120_Ecoli_photoAA_membrane_SCX21_SEC8 P1_K.ATLKPEGQAALDQLphl-loopYSQLSNLDPK.D P2_R.AQSVVDYLISK.G 11 5;Scan: 20836 Run: B190218_34_Lumos_TD_IN_120_Ecoli_photoAA_membrane_SCX21_SEC8 P1_K.ATLKPEGQAALDQLphl-loopYSQLSNLDPK.D P2_R.AQSVVDYLISK.G 11 5;Scan: 22143 Run: B190218_34_Lumos_TD_IN_120_Ecoli_photoAA_membrane_SCX21_SEC8 P1_K.ATLphl-loopKPEGQAALDQLYSQLSNLDPK…	P0A910	OMPA_ECOLI Outer membrane protein A OS=Escherichia coli (strain K12) OX=83333 GN=ompA PE=1 SV=1	false	P0A910	OMPA_ECOLI Outer membrane protein A OS=Escherichia coli (strain K12) OX=83333 GN=ompA PE=1 SV=1	false	238	282	Photo-Leucine	22.875	false	true	false	false	5	4	Self	0	0.002	0.003																			7.472	12.748			9.529
653	1938;1888;1665	Scan: 16826 Run: B190218_27_Lumos_TD_IN_120_Ecoli_photoAA_membrane_SCX20_SEC7 P1_K.GIKDVVTQPQA.- P2_K.ATLphl-hydKPEGQAALDQLYSQLSNLDPK.D 2 18;Scan: 12428 Run: B190218_33_Lumos_TD_IN_120_Ecoli_photoAA_membrane_SCX21_SEC7 P1_K.GIKDVVTQPQA.- P2_K.ATLKPEGQAALDQLYSQLSNLDPK.D 2 18;Scan: 12828 Run: B190218_27_Lumos_TD_IN_120_Ecoli_photoAA_membrane_SCX20_SEC7 P1_K.GIKDVVTQPQA.- P2_K.ATLKPEGQAALDQLYSQLSNLp…	P0A910	OMPA_ECOLI Outer membrane protein A OS=Escherichia coli (strain K12) OX=83333 GN=ompA PE=1 SV=1	false	P0A910	OMPA_ECOLI Outer membrane protein A OS=Escherichia coli (strain K12) OX=83333 GN=ompA PE=1 SV=1	false	337	245	Photo-Leucine	22.554	false	true	false	false	3	3	Self	0	0.002	0.003																					15.247		13.253
958	2022;1998	Scan: 13560 Run: B190214_09_Lumos_TD_IN_120_Ecoli_photoAA_membrane_SCX17_SEC7 P1_K.IDQLSSDVQTLNAKVDQLSNDVNAMR.S P2_R.FGQGEAAPVVAPAPAPAPEVQTK.H 11 19;Scan: 5547 Run: B190214_03_Lumos_TD_IN_120_Ecoli_photoAA_membrane_SCX16_SEC7 P1_K.IDQLphl-loopSSDVQTLNAK.V P2_R.FGQGEAAPVVAPAPAPAPEVQTK.H 11 19	P0A910	OMPA_ECOLI Outer membrane protein A OS=Escherichia coli (strain K12) OX=83333 GN=ompA PE=1 SV=1	false	P69776	LPP_ECOLI Major outer membrane lipoprotein Lpp OS=Escherichia coli (strain K12) OX=83333 GN=lpp PE=1 SV=1	false	209	37	Photo-Leucine	22.23	false	true	false	false	2	2	Between	0	0.022	0.053	17.02											14.301
753	1977;1792	Scan: 21353 Run: B190226_02_Lumos_TD_IN_120_Ecoli_photoAA_membrane_SCX22_SEC6 P1_R.YIADRQLPDKAIDLIDEAASSIR.M P2_K.VFVAEPSVEDTIAILR.G 7 5;Scan: 20118 Run: B190226_02_Lumos_TD_IN_120_Ecoli_photoAA_membrane_SCX22_SEC6 P1_R.YIADRQLPDKAIDLIDEAASSIR.M P2_K.VFVAEPSVEDTIAILphl-loopR.G 7 5	P63284	CLPB_ECOLI Chaperone protein ClpB OS=Escherichia coli (strain K12) OX=83333 GN=clpB PE=1 SV=1	false	P63284	CLPB_ECOLI Chaperone protein ClpB OS=Escherichia coli (strain K12) OX=83333 GN=clpB PE=1 SV=1	false	340	386	Photo-Leucine	22.079	false	true	false	false	2	2	Self	0	0.002	0.003														13.037			18.842
934	1853	Scan: 19324 Run: B190215_15_Lumos_TD_IN_120_Ecoli_photoAA_membrane_SCX18_SEC7 P1_K.TVINQVTYLPIASEVTDVNR.Y P2_R.LVKPWVGGYTGKDPLDNTYTR.N 14 1;Scan: 19339 Run: B190215_15_Lumos_TD_IN_120_Ecoli_photoAA_membrane_SCX18_SEC7 P1_K.TVINQVTYLPIASEVTDVNR.Y P2_R.LVKPWVGGYTGKDPLDNTYTR.N 14 1	P23843	OPPA_ECOLI Periplasmic oligopeptide-binding protein OS=Escherichia coli (strain K12) OX=83333 GN=oppA PE=1 SV=2	false	P23843	OPPA_ECOLI Periplasmic oligopeptide-binding protein OS=Escherichia coli (strain K12) OX=83333 GN=oppA PE=1 SV=2	false	255	516	Photo-Leucine	21.941	false	true	false	false	2	1	Self	0	0.002	0.003				17.873
727	1881;1756	Scan: 14237 Run: B190214_10_Lumos_TD_IN_120_Ecoli_photoAA_membrane_SCX17_SEC8 P1_K.EVPGVQLTNEGDNR.K P2_K.DAPASISVITQEDLQR.K 2 14;Scan: 14215 Run: B190214_10_Lumos_TD_IN_120_Ecoli_photoAA_membrane_SCX17_SEC8 P1_K.EVPGVQLTNEGDNR.K P2_K.DAPASISVITQEDLQR.K 2 14;Scan: 12048 Run: B190218_28_Lumos_TD_IN_120_Ecoli_photoAA_membrane_SCX20_SEC8 P1_K.EVPGVQLTNEGDNRK.G P2_K.DAPASISVITQEDLQR.K 2 14	P17315	CIRA_ECOLI Colicin I receptor OS=Escherichia coli (strain K12) OX=83333 GN=cirA PE=1 SV=2	false	P17315	CIRA_ECOLI Colicin I receptor OS=Escherichia coli (strain K12) OX=83333 GN=cirA PE=1 SV=2	false	59	74	Photo-Leucine	21.738	false	true	false	false	3	2	Self	0	0.002	0.003																					7.846					13.466
226	1730;1591;1576;1148	Scan: 12295 Run: B190215_20_Lumos_TD_IN_120_Ecoli_photoAA_membrane_SCX19_SEC10 P1_R.VVLASNGSQVTVSPR.- P2_K.TQGVELEIR.K 3 5;Scan: 12043 Run: B190215_20_Lumos_TD_IN_120_Ecoli_photoAA_membrane_SCX19_SEC9 P1_R.VVLASNGSQVTVSPR.- P2_K.TQGVELEIR.K 3 5;Scan: 14090 Run: B190215_17_Lumos_TD_IN_120_Ecoli_photoAA_membrane_SCX18_SEC9 P1_R.VVLASNdaGSQVTVSPR.- P2_K.TQGVELEIR.K 3 5;Scan: 10120 Run: B190215_20_Lu…	P0A905	SLYB_ECOLI Outer membrane lipoprotein SlyB OS=Escherichia coli (strain K12) OX=83333 GN=slyB PE=2 SV=1	false	P0A905	SLYB_ECOLI Outer membrane lipoprotein SlyB OS=Escherichia coli (strain K12) OX=83333 GN=slyB PE=2 SV=1	false	143	113	Photo-Leucine	21.399	false	true	false	false	5	4	Self	0	0.002	0.003							9.307	8.147			10.627		12.092	5.245
446	1397;1332;1581;1407	Scan: 19558 Run: B190218_32_Lumos_TD_IN_120_Ecoli_photoAA_membrane_SCX21_SEC6 P1_R.TNLQEAQPLGNGK.K P2_K.AKDVEGIGDVDLVNYFEVGATYYFNK.N 9 7;Scan: 20500 Run: B190226_02_Lumos_TD_IN_120_Ecoli_photoAA_membrane_SCX22_SEC6 P1_R.TNLQEAQPLGNGK.K P2_K.AKDVEGIGDVDLVNYFEVGATYYFNK.N 9 7;Scan: 22941 Run: B190215_20_Lumos_TD_IN_120_Ecoli_photoAA_membrane_SCX19_SEC7 P1_R.TNLQEAQPLGNGKK.A P2_K.DVEGIGDVDLVNYFEVGATY…	P02931	OMPF_ECOLI Outer membrane porin F OS=Escherichia coli (strain K12) OX=83333 GN=ompF PE=1 SV=1	false	P02931	OMPF_ECOLI Outer membrane porin F OS=Escherichia coli (strain K12) OX=83333 GN=ompF PE=1 SV=1	false	227	308	Photo-Leucine	21.389	false	true	false	false	6	4	Self	0	0.002	0.003																	11.338				9.251			8.937
842	1953;1905	Scan: 21403 Run: B190226_03_Lumos_TD_IN_120_Ecoli_photoAA_membrane_SCX22_SEC7 P1_R.GPMSSLYGSDALGGVVNIITKK.I P2_R.GLDSSYTLILVDGKR.V 7 10;Scan: 23187 Run: B190218_27_Lumos_TD_IN_120_Ecoli_photoAA_membrane_SCX20_SEC7 P1_R.GPMSSLYGSDALGGVVNIITKK.I P2_R.GLDSSYTLILVDGK.R 7 10	P17315	CIRA_ECOLI Colicin I receptor OS=Escherichia coli (strain K12) OX=83333 GN=cirA PE=1 SV=2	false	P17315	CIRA_ECOLI Colicin I receptor OS=Escherichia coli (strain K12) OX=83333 GN=cirA PE=1 SV=2	false	144	102	Photo-Leucine	21.214	false	true	false	false	2	2	Self	0	0.002	0.003														16.253							13.633
732	1817;1763	Scan: 16735 Run: B190218_32_Lumos_TD_IN_120_Ecoli_photoAA_membrane_SCX21_SEC6 P1_R.YAIALNLER.D P2_R.VVNTLGAPIDGKGPLDHDGFSAVEAIAPGVIER.Q 1 5;Scan: 16664 Run: B190218_32_Lumos_TD_IN_120_Ecoli_photoAA_membrane_SCX21_SEC6 P1_R.YAIALNLER.D P2_R.VVNTLGAPIDGKGPLDHDGFSAVEAIAPGVIER.Q 1 5;Scan: 15497 Run: B190215_20_Lumos_TD_IN_120_Ecoli_photoAA_membrane_SCX19_SEC10 P1_R.YAIALNLER.D P2_R.VVNTLGAPIDGK.G 1 5	P0ABB0	ATPA_ECOLI ATP synthase subunit alpha OS=Escherichia coli (strain K12) OX=83333 GN=atpA PE=1 SV=1	false	P0ABB0	ATPA_ECOLI ATP synthase subunit alpha OS=Escherichia coli (strain K12) OX=83333 GN=atpA PE=1 SV=1	false	111	60	Photo-Leucine	21.174	false	true	false	false	3	2	Self	0	0.002	0.003													11.046
385	1721;1431;1329	Scan: 13271 Run: B190218_32_Lumos_TD_IN_120_Ecoli_photoAA_membrane_SCX21_SEC6 P1_K.NSHSVIITPGYGMAVAQAQYPVAEITEK.L P2_K.ASVDAILKAL.- 24 7;Scan: 13268 Run: B190218_32_Lumos_TD_IN_120_Ecoli_photoAA_membrane_SCX21_SEC6 P1_K.NSHSVIITPGYGMAVAQAQYPVAEITEK.L P2_K.ASVDAILKAL.- 24 7;Scan: 13146 Run: B190218_33_Lumos_TD_IN_120_Ecoli_photoAA_membrane_SCX21_SEC7 P1_K.NSHSVIITPGYGMAVAQAQYPVAEITEK.L P2_K.ASVDAI…	P0AB67	PNTB_ECOLI NAD(P) transhydrogenase subunit beta OS=Escherichia coli (strain K12) OX=83333 GN=pntB PE=1 SV=1	false	P0AB67	PNTB_ECOLI NAD(P) transhydrogenase subunit beta OS=Escherichia coli (strain K12) OX=83333 GN=pntB PE=1 SV=1	false	328	459	Photo-Leucine	21.062	false	true	false	false	5	3	Self	0	0.002	0.003														6.91									9.884
377	1949;1821;1319	Scan: 17980 Run: B190218_32_Lumos_TD_IN_120_Ecoli_photoAA_membrane_SCX21_SEC6 P1_K.GIKDVVTQPQA.- P2_K.ATLKPEGQAALDQLYSQLSNLDPKDGSVVVLGYTDR.I 6 21;Scan: 15929 Run: B190218_26_Lumos_TD_IN_120_Ecoli_photoAA_membrane_SCX20_SEC6 P1_K.GIKDVVTQPQA.- P2_K.ATLKPEGQAALDQLYSQLSNLDPKDGSVVVLphl-loopGYTDR.I 6 21;Scan: 21123 Run: B190215_16_Lumos_TD_IN_120_Ecoli_photoAA_membrane_SCX18_SEC8 P1_K.DVVTQPQA.- P2_K.…	P0A910	OMPA_ECOLI Outer membrane protein A OS=Escherichia coli (strain K12) OX=83333 GN=ompA PE=1 SV=1	false	P0A910	OMPA_ECOLI Outer membrane protein A OS=Escherichia coli (strain K12) OX=83333 GN=ompA PE=1 SV=1	false	341	248	Photo-Leucine	21.055	false	true	false	false	3	3	Self	0	0.002	0.003						6.829													11.995
420	1904;1378	Scan: 17875 Run: B190215_16_Lumos_TD_IN_120_Ecoli_photoAA_membrane_SCX18_SEC8 P1_K.VTTENGEVFLMGLVTER.E P2_R.INVTAYQGK.V 13 6;Scan: 17864 Run: B190215_16_Lumos_TD_IN_120_Ecoli_photoAA_membrane_SCX18_SEC8 P1_K.VTTENGEVFLMGLVTER.E P2_R.INVTAYQGK.V 13 6;Scan: 19094 Run: B190226_04_Lumos_TD_IN_120_Ecoli_photoAA_membrane_SCX22_SEC8 P1_K.SSNVKVTTENGEVFLMGLVTER.E P2_R.INVTAYQGK.V 18 6	P64596	YRAP_ECOLI Uncharacterized protein YraP OS=Escherichia coli (strain K12) OX=83333 GN=yraP PE=1 SV=1	false	P64596	YRAP_ECOLI Uncharacterized protein YraP OS=Escherichia coli (strain K12) OX=83333 GN=yraP PE=1 SV=1	false	75	161	Photo-Leucine	20.816	false	true	false	false	3	2	Self	0	0.002	0.003				6.69	7.375	13.927	11.925	12.514
568	1642;1708;1561	Scan: 25145 Run: B190218_34_Lumos_TD_IN_120_Ecoli_photoAA_membrane_SCX21_SEC8 P1_R.TNLQEAQPLGNGK.K P2_K.AKDVEGIGDVDLVNYFEVGATYYFNK.N 9 3;Scan: 25127 Run: B190218_34_Lumos_TD_IN_120_Ecoli_photoAA_membrane_SCX21_SEC8 P1_R.TNLQEAQPLGNGK.K P2_K.AKDVEGIGDVDLVNYFEVGATYYFNK.N 9 3;Scan: 28946 Run: B190218_27_Lumos_TD_IN_120_Ecoli_photoAA_membrane_SCX20_SEC7 P1_R.TNLQEAQPLGNGK.K P2_K.DVEGIGDVDLVNYFEVGATYY…	P02931	OMPF_ECOLI Outer membrane porin F OS=Escherichia coli (strain K12) OX=83333 GN=ompF PE=1 SV=1	false	P02931	OMPF_ECOLI Outer membrane porin F OS=Escherichia coli (strain K12) OX=83333 GN=ompF PE=1 SV=1	false	227	304	Photo-Leucine	20.687	false	true	false	false	4	3	Self	0	0.002	0.003												10.234								11.837	10.428			9.087
950	2009;1989	Scan: 6998 Run: B190214_03_Lumos_TD_IN_120_Ecoli_photoAA_membrane_SCX16_SEC7 P1_K.IDQLSSDVQTLNdaAK.V P2_R.FGQGEAAPVVAPAPAPAPEVQTK.H 4 11;Scan: 10772 Run: B190214_10_Lumos_TD_IN_120_Ecoli_photoAA_membrane_SCX17_SEC8 P1_K.IDQLSSDVQTLNAK.V P2_R.FGQGEAAPVVAPAPAPAPEVQTK.H 4 11	P0A910	OMPA_ECOLI Outer membrane protein A OS=Escherichia coli (strain K12) OX=83333 GN=ompA PE=1 SV=1	false	P69776	LPP_ECOLI Major outer membrane lipoprotein Lpp OS=Escherichia coli (strain K12) OX=83333 GN=lpp PE=1 SV=1	false	201	30	Photo-Leucine	20.63	false	true	false	false	2	2	Between	0	0.027	0.056												15.148														14.004
622	1636;1630	Scan: 8463 Run: B190226_05_Lumos_TD_IN_120_Ecoli_photoAA_membrane_SCX22_SEC9 P1_R.QNLRFAENK.T P2_R.GFAAEGQSQNNYLNdaGLK.L 4 13;Scan: 7999 Run: B190226_04_Lumos_TD_IN_120_Ecoli_photoAA_membrane_SCX22_SEC8 P1_R.QNLRFAENK.T P2_R.GFAAEGQSQNNYLNdaGLK.L 4 13;Scan: 7609 Run: B190226_04_Lumos_TD_IN_120_Ecoli_photoAA_membrane_SCX22_SEC8 P1_R.QNLRFAENK.T P2_R.GFAAEGQSQNNYLNdaGLK.L 4 13;Scan: 8781 Run: B1902…	P06971	FHUA_ECOLI Ferrichrome outer membrane transporter/phage receptor OS=Escherichia coli (strain K12) OX=83333 GN=fhuA PE=1 SV=2	false	P06971	FHUA_ECOLI Ferrichrome outer membrane transporter/phage receptor OS=Escherichia coli (strain K12) OX=83333 GN=fhuA PE=1 SV=2	false	334	139	Photo-Leucine	20.575	false	true	false	false	4	2	Self	0	0.002	0.003					11.339
172	1682;1728;1093	Scan: 6979 Run: B190215_16_Lumos_TD_IN_120_Ecoli_photoAA_membrane_SCX18_SEC8 P1_K.Lphl-loopADLRGQNEDQNVGIK.V P2_K.AVTAAVEELK.A 1 9;Scan: 6859 Run: B190215_16_Lumos_TD_IN_120_Ecoli_photoAA_membrane_SCX18_SEC8 P1_K.Lphl-loopADLRGQNEDQNVGIK.V P2_K.AVTAAVEELK.A 1 9;Scan: 8304 Run: B190215_17_Lumos_TD_IN_120_Ecoli_photoAA_membrane_SCX18_SEC9 P1_K.Lphl-hydADLRGQNEDQNVGIK.V P2_K.AVTAAVEELK.A 1 9;Scan: 5…	P0A6F5	CH60_ECOLI Chaperonin GroEL OS=Escherichia coli (strain K12) OX=83333 GN=groEL PE=1 SV=2	false	P0A6F5	CH60_ECOLI Chaperonin GroEL OS=Escherichia coli (strain K12) OX=83333 GN=groEL PE=1 SV=2	false	131	426	Photo-Leucine	20.184	false	true	false	false	4	3	Self	0	0.002	0.003				4.694		13.039	10.605
526	1971;1509	Scan: 20220 Run: B190218_28_Lumos_TD_IN_120_Ecoli_photoAA_membrane_SCX20_SEC8 P1_K.GIKDVVTQPQA.- P2_K.ATLKPEGQAALDQLYSQLSNLDPK.D 4 21;Scan: 17608 Run: B190218_33_Lumos_TD_IN_120_Ecoli_photoAA_membrane_SCX21_SEC7 P1_K.GIKDVVTQPQA.- P2_K.ATLKPEGQAALphl-loopDQLYSQLSNLDPKDGSVVVLGYTDR.I 4 21	P0A910	OMPA_ECOLI Outer membrane protein A OS=Escherichia coli (strain K12) OX=83333 GN=ompA PE=1 SV=1	false	P0A910	OMPA_ECOLI Outer membrane protein A OS=Escherichia coli (strain K12) OX=83333 GN=ompA PE=1 SV=1	false	339	248	Photo-Leucine	20.149	false	true	false	false	2	2	Self	0	0.002	0.003																							8.671
100	1735;1085;1402;1377;1330;1277;1004	Scan: 19280 Run: B190218_27_Lumos_TD_IN_120_Ecoli_photoAA_membrane_SCX20_SEC7 P1_K.GIKDVVTQPQA.- P2_K.ATLKPEGQAALDQLphl-loopYSQLSNLDPKDGSVVVLGYTDR.I 2 21;Scan: 16370 Run: B190218_26_Lumos_TD_IN_120_Ecoli_photoAA_membrane_SCX20_SEC6 P1_K.GIKDVVTQPQA.- P2_K.ATLKPEGQAALDQLYSQLSNLDPKDGSVVVLGYTDR.I 2 21;Scan: 21767 Run: B190218_33_Lumos_TD_IN_120_Ecoli_photoAA_membrane_SCX21_SEC7 P1_K.GIKDVVTQPQA.- P2…	P0A910	OMPA_ECOLI Outer membrane protein A OS=Escherichia coli (strain K12) OX=83333 GN=ompA PE=1 SV=1	false	P0A910	OMPA_ECOLI Outer membrane protein A OS=Escherichia coli (strain K12) OX=83333 GN=ompA PE=1 SV=1	false	337	248	Photo-Leucine	20.013	false	true	false	false	8	7	Self	0	0.002	0.003															3.769				7.032		10.711		4.654
477	1601;1660;1448	Scan: 3537 Run: B190218_34_Lumos_TD_IN_120_Ecoli_photoAA_membrane_SCX21_SEC8 P1_R.VVLASNGSQVTVSPR.- P2_R.KDDGNTIMoxVVQK.Q 3 5;Scan: 3541 Run: B190218_34_Lumos_TD_IN_120_Ecoli_photoAA_membrane_SCX21_SEC8 P1_R.VVLASNGSQVTVSPR.- P2_R.KDDGNTIMoxVVQK.Q 3 5;Scan: 4790 Run: B190218_28_Lumos_TD_IN_120_Ecoli_photoAA_membrane_SCX20_SEC8 P1_R.VVLASNdaGSQVTVSPR.- P2_R.KDDGNTIMoxVVQK.Q 3 5;Scan: 4593 Run: B19…	P0A905	SLYB_ECOLI Outer membrane lipoprotein SlyB OS=Escherichia coli (strain K12) OX=83333 GN=slyB PE=2 SV=1	false	P0A905	SLYB_ECOLI Outer membrane lipoprotein SlyB OS=Escherichia coli (strain K12) OX=83333 GN=slyB PE=2 SV=1	false	143	122	Photo-Leucine	19.776	false	true	false	false	4	3	Self	0	0.002	0.003					7.721															11.709
257	1607;1659;1186	Scan: 8624 Run: B190226_03_Lumos_TD_IN_120_Ecoli_photoAA_membrane_SCX22_SEC7 P1_R.VVLASNGSQVTVSPR.- P2_K.TQGVELEIRKDDGNTIMVVQK.Q 3 11;Scan: 8646 Run: B190226_03_Lumos_TD_IN_120_Ecoli_photoAA_membrane_SCX22_SEC7 P1_R.VVLASNGSQVTVSPR.- P2_K.TQGVELEIRKDDGNTIMVVQK.Q 3 11;Scan: 7328 Run: B190226_04_Lumos_TD_IN_120_Ecoli_photoAA_membrane_SCX22_SEC8 P1_R.VVLASNGSQVTVSPR.- P2_R.KDDGNTIMVVQK.Q 3 2;Scan: 6…	P0A905	SLYB_ECOLI Outer membrane lipoprotein SlyB OS=Escherichia coli (strain K12) OX=83333 GN=slyB PE=2 SV=1	false	P0A905	SLYB_ECOLI Outer membrane lipoprotein SlyB OS=Escherichia coli (strain K12) OX=83333 GN=slyB PE=2 SV=1	false	143	119	Photo-Leucine	19.729	false	true	false	false	4	3	Self	0	0.002	0.003					9.972									13.03									5.532
926	1128	Scan: 18798 Run: B190218_34_Lumos_TD_IN_120_Ecoli_photoAA_membrane_SCX21_SEC8 P1_K.LGAENIFLGR.K P2_K.GGYVEPEYVQAMLDREK.L 1 2;Scan: 15658 Run: B190218_33_Lumos_TD_IN_120_Ecoli_photoAA_membrane_SCX21_SEC7 P1_K.LGAENIFLGR.K P2_K.GGYVEPEYVQAMLDREK.L 1 2	P00550	PTM3C_ECOLI PTS system mannitol-specific EIICBA component OS=Escherichia coli (strain K12) OX=83333 GN=mtlA PE=1 SV=1	false	P00550	PTM3C_ECOLI PTS system mannitol-specific EIICBA component OS=Escherichia coli (strain K12) OX=83333 GN=mtlA PE=1 SV=1	false	496	525	Photo-Leucine	19.409	false	true	false	false	2	1	Self	0	0.002	0.003																				18.743			5.042
516	1775;1495	Scan: 20972 Run: B190218_27_Lumos_TD_IN_120_Ecoli_photoAA_membrane_SCX20_SEC7 P1_K.ATLKPEGQAALDQLYSQLSNLDPK.D P2_R.AALIDCcmLAPDR.R 22 7;Scan: 20984 Run: B190218_27_Lumos_TD_IN_120_Ecoli_photoAA_membrane_SCX20_SEC7 P1_K.ATLKPEGQAALDQLYSQLSNLDPK.D P2_R.AALIDCcmLAPDR.R 22 7;Scan: 20302 Run: B190226_03_Lumos_TD_IN_120_Ecoli_photoAA_membrane_SCX22_SEC7 P1_K.ATLKPEGQAALDQLYSQLSNLDPK.D P2_R.AALIDCcmLAPD…	P0A910	OMPA_ECOLI Outer membrane protein A OS=Escherichia coli (strain K12) OX=83333 GN=ompA PE=1 SV=1	false	P0A910	OMPA_ECOLI Outer membrane protein A OS=Escherichia coli (strain K12) OX=83333 GN=ompA PE=1 SV=1	false	249	324	Photo-Leucine	19.28	false	true	false	false	3	2	Self	0	0.002	0.003														8.544					8.202		13.145
986	2027	Scan: 9616 Run: B190214_08_Lumos_TD_IN_120_Ecoli_photoAA_membrane_SCX17_SEC6 P1_K.IDQLSSDVQTLNAKVDQLSNDVNAMR.S P2_R.FGQGEAAPVVAPAPAPAPEVQTK.H 11 17	P0A910	OMPA_ECOLI Outer membrane protein A OS=Escherichia coli (strain K12) OX=83333 GN=ompA PE=1 SV=1	false	P69776	LPP_ECOLI Major outer membrane lipoprotein Lpp OS=Escherichia coli (strain K12) OX=83333 GN=lpp PE=1 SV=1	false	207	37	Photo-Leucine	19.009	false	true	false	false	1	1	Between	0	0.032	0.118
169	1341;1718;1272;1152;1126;1089	Scan: 18671 Run: B190218_34_Lumos_TD_IN_120_Ecoli_photoAA_membrane_SCX21_SEC8 P1_K.ATLKPEGQAALDQLYSQLSNLDPK.D P2_R.AQSVVDYLphl-loopISK.G 14 8;Scan: 16111 Run: B190218_33_Lumos_TD_IN_120_Ecoli_photoAA_membrane_SCX21_SEC7 P1_K.ATLKPEGQAALDQLYSQLSNLDPK.D P2_R.AQSVVDYLphl-loopISK.G 14 8;Scan: 21046 Run: B190218_33_Lumos_TD_IN_120_Ecoli_photoAA_membrane_SCX21_SEC7 P1_K.ATLKPEGQAALDQLYSQLSNLDPK.D P2_R.…	P0A910	OMPA_ECOLI Outer membrane protein A OS=Escherichia coli (strain K12) OX=83333 GN=ompA PE=1 SV=1	false	P0A910	OMPA_ECOLI Outer membrane protein A OS=Escherichia coli (strain K12) OX=83333 GN=ompA PE=1 SV=1	false	241	285	Photo-Leucine	18.991	false	true	false	false	7	6	Self	0	0.002	0.003																				9.265			10.514
113	1897;1852;1019	Scan: 7348 Run: B190226_04_Lumos_TD_IN_120_Ecoli_photoAA_membrane_SCX22_SEC8 P1_R.VVLASNGSQVTVSPR.- P2_R.KDDGNTIMVVQK.Q 3 3;Scan: 8626 Run: B190226_03_Lumos_TD_IN_120_Ecoli_photoAA_membrane_SCX22_SEC7 P1_R.VVLASNGSQVTVSPR.- P2_K.TQGVELEIRKDDGNTIMVVQK.Q 3 12;Scan: 5468 Run: B190226_03_Lumos_TD_IN_120_Ecoli_photoAA_membrane_SCX22_SEC7 P1_R.VVLASNdaGSQVTVSPR.- P2_K.TQGVELEIRKDDGNTIMVVQK.Q 3 12	P0A905	SLYB_ECOLI Outer membrane lipoprotein SlyB OS=Escherichia coli (strain K12) OX=83333 GN=slyB PE=2 SV=1	false	P0A905	SLYB_ECOLI Outer membrane lipoprotein SlyB OS=Escherichia coli (strain K12) OX=83333 GN=slyB PE=2 SV=1	false	143	120	Photo-Leucine	18.976	false	true	false	false	3	3	Self	0	0.002	0.003					13.516									12.712
570	1766;1563	Scan: 9891 Run: B190226_05_Lumos_TD_IN_120_Ecoli_photoAA_membrane_SCX22_SEC9 P1_K.VIGYTDLPGR.L P2_R.AIVEAAHEFGR.F 7 4;Scan: 9828 Run: B190226_05_Lumos_TD_IN_120_Ecoli_photoAA_membrane_SCX22_SEC9 P1_K.VIGYTDLPGR.L P2_R.AIVEAAHEFGR.F 7 4;Scan: 15191 Run: B190226_02_Lumos_TD_IN_120_Ecoli_photoAA_membrane_SCX22_SEC6 P1_K.VIGYTDLPGRLPTQSSQLYGTNLVNLLK.L P2_R.AIVEAAHEFGR.F 7 4	P07001	PNTA_ECOLI NAD(P) transhydrogenase subunit alpha OS=Escherichia coli (strain K12) OX=83333 GN=pntA PE=1 SV=2	false	P07001	PNTA_ECOLI NAD(P) transhydrogenase subunit alpha OS=Escherichia coli (strain K12) OX=83333 GN=pntA PE=1 SV=2	false	144	315	Photo-Leucine	18.909	false	true	false	false	3	2	Self	0	0.002	0.003														8.923			9.108					11.022
921	1974	Scan: 15613 Run: B190218_33_Lumos_TD_IN_120_Ecoli_photoAA_membrane_SCX21_SEC7 P1_K.LGAENIFLGR.K P2_K.GGYVEPEYVQAMLDREK.L 1 1	P00550	PTM3C_ECOLI PTS system mannitol-specific EIICBA component OS=Escherichia coli (strain K12) OX=83333 GN=mtlA PE=1 SV=1	false	P00550	PTM3C_ECOLI PTS system mannitol-specific EIICBA component OS=Escherichia coli (strain K12) OX=83333 GN=mtlA PE=1 SV=1	false	496	524	Photo-Leucine	18.726	false	true	false	false	1	1	Self	0	0.002	0.003																							18.726
442	1872;1713;1403	Scan: 15962 Run: B190218_34_Lumos_TD_IN_120_Ecoli_photoAA_membrane_SCX21_SEC8 P1_K.NMoxSTYVDYKINLLDDNQFTR.D P2_R.GYDDEDILK.Y 13 5;Scan: 17696 Run: B190218_34_Lumos_TD_IN_120_Ecoli_photoAA_membrane_SCX21_SEC8 P1_K.NMSTYVDYKINLLDDNQFTR.D P2_R.GYDDEDILK.Y 13 5;Scan: 13755 Run: B190218_34_Lumos_TD_IN_120_Ecoli_photoAA_membrane_SCX21_SEC8 P1_K.NMSTYVDYKINLphl-hydLDDNQFTR.D P2_R.GYDDEDILphl-loopK.Y 13 5	P06996	OMPC_ECOLI Outer membrane porin C OS=Escherichia coli (strain K12) OX=83333 GN=ompC PE=1 SV=1	false	P06996	OMPC_ECOLI Outer membrane porin C OS=Escherichia coli (strain K12) OX=83333 GN=ompC PE=1 SV=1	false	313	342	Photo-Leucine	18.348	false	true	false	false	3	3	Self	0	0.002	0.003																				13.021
511	1469;1579;1488	Scan: 17574 Run: B190218_27_Lumos_TD_IN_120_Ecoli_photoAA_membrane_SCX20_SEC7 P1_R.SLLLLphl-loopQK.V P2_K.DGIFVEDKESPYVNLIVTR.E 3 12;Scan: 17565 Run: B190218_27_Lumos_TD_IN_120_Ecoli_photoAA_membrane_SCX20_SEC7 P1_R.SLLLLphl-loopQK.V P2_K.DGIFVEDKESPYVNLIVTR.E 3 12;Scan: 20809 Run: B190218_28_Lumos_TD_IN_120_Ecoli_photoAA_membrane_SCX20_SEC8 P1_R.SLLLLQK.V P2_K.DGIFVEDKESPYVNLIVTR.E 3 12;Scan: 19…	P28635	METQ_ECOLI D-methionine-binding lipoprotein MetQ OS=Escherichia coli (strain K12) OX=83333 GN=metQ PE=1 SV=2	false	P28635	METQ_ECOLI D-methionine-binding lipoprotein MetQ OS=Escherichia coli (strain K12) OX=83333 GN=metQ PE=1 SV=2	false	227	147	Photo-Leucine	18.279	false	true	false	false	4	3	Self	0	0.002	0.003																					10.41			8.39
917	1787	Scan: 21194 Run: B190214_10_Lumos_TD_IN_120_Ecoli_photoAA_membrane_SCX17_SEC8 P1_R.STVLAPTTVVTR.Q P2_R.NTGIYLTGLQQVGDFTFEGAAR.S 4 18;Scan: 18078 Run: B190214_09_Lumos_TD_IN_120_Ecoli_photoAA_membrane_SCX17_SEC7 P1_R.STVLAPTTVVTR.Q P2_R.NTGIYLTGLQQVGDFTFEGAAR.S 4 18	P06129	BTUB_ECOLI Vitamin B12 transporter BtuB OS=Escherichia coli (strain K12) OX=83333 GN=btuB PE=1 SV=2	false	P06129	BTUB_ECOLI Vitamin B12 transporter BtuB OS=Escherichia coli (strain K12) OX=83333 GN=btuB PE=1 SV=2	false	374	43	Photo-Leucine	18.23	false	true	false	false	2	1	Self	0	0.002	0.003	14.166			7.41		12.902		11.157						4.755												14.155
245	1623;1574;1557;1250;1174	Scan: 25168 Run: B190218_27_Lumos_TD_IN_120_Ecoli_photoAA_membrane_SCX20_SEC7 P1_R.TNLQEAQPLGNGKK.A P2_K.DVEGIGDVDLVNdaYFEVGATYYFNK.N 9 9;Scan: 23769 Run: B190218_26_Lumos_TD_IN_120_Ecoli_photoAA_membrane_SCX20_SEC6 P1_R.TNLQEAQPLGNGK.K P2_K.DVEGIGDVDLVNYFEVGATYYFNK.N 9 9;Scan: 21769 Run: B190218_33_Lumos_TD_IN_120_Ecoli_photoAA_membrane_SCX21_SEC7 P1_R.TNLphl-loopQEAQPLGNGK.K P2_K.AKDVEGIGDVDLVN…	P02931	OMPF_ECOLI Outer membrane porin F OS=Escherichia coli (strain K12) OX=83333 GN=ompF PE=1 SV=1	false	P02931	OMPF_ECOLI Outer membrane porin F OS=Escherichia coli (strain K12) OX=83333 GN=ompF PE=1 SV=1	false	227	312	Photo-Leucine	18.039	false	true	false	false	5	5	Self	0	0.002	0.003																			9.193		9.581		9.061
447	1814;1773;1408	Scan: 16901 Run: B190215_16_Lumos_TD_IN_120_Ecoli_photoAA_membrane_SCX18_SEC8 P1_K.DVVTQPQA.- P2_K.ATLKPEGQAALDQLYSQLSNLphl-loopDPK.D 2 18;Scan: 12900 Run: B190215_15_Lumos_TD_IN_120_Ecoli_photoAA_membrane_SCX18_SEC7 P1_K.DVVTQPQA.- P2_K.ATLKPEGQAALDQLYSQLSNLDPK.D 2 18;Scan: 15944 Run: B190218_26_Lumos_TD_IN_120_Ecoli_photoAA_membrane_SCX20_SEC6 P1_K.GIKDVVTQPQA.- P2_K.ATLphl-hydKPEGQAALDQLYSQLSN…	P0A910	OMPA_ECOLI Outer membrane protein A OS=Escherichia coli (strain K12) OX=83333 GN=ompA PE=1 SV=1	false	P0A910	OMPA_ECOLI Outer membrane protein A OS=Escherichia coli (strain K12) OX=83333 GN=ompA PE=1 SV=1	false	340	245	Photo-Leucine	18.015	false	true	false	false	3	3	Self	0	0.002	0.003				11.182		11.868													7.66
664	1930;1679	Scan: 20802 Run: B190218_34_Lumos_TD_IN_120_Ecoli_photoAA_membrane_SCX21_SEC8 P1_R.GPVSVLYGK.S P2_K.FATGDIDHTLLTGVDFMR.M 7 11;Scan: 17734 Run: B190218_34_Lumos_TD_IN_120_Ecoli_photoAA_membrane_SCX21_SEC8 P1_R.GPVSVLYGK.S P2_K.FATGDIDHTLLTGVDFMoxR.M 7 11	P06971	FHUA_ECOLI Ferrichrome outer membrane transporter/phage receptor OS=Escherichia coli (strain K12) OX=83333 GN=fhuA PE=1 SV=2	false	P06971	FHUA_ECOLI Ferrichrome outer membrane transporter/phage receptor OS=Escherichia coli (strain K12) OX=83333 GN=fhuA PE=1 SV=2	false	173	408	Photo-Leucine	17.947	false	true	false	false	2	2	Self	0	0.002	0.003																				14.824			13.639
599	1936;1598	Scan: 18895 Run: B190218_34_Lumos_TD_IN_120_Ecoli_photoAA_membrane_SCX21_SEC8 P1_R.SDFAQMLDAHANFLR.S P2_K.GVSADQISIVSYGK.E 14 6;Scan: 18744 Run: B190218_34_Lumos_TD_IN_120_Ecoli_photoAA_membrane_SCX21_SEC8 P1_R.SDFAQMoxLphl-loopDAHANFLR.S P2_K.GVSADQISIVSYGK.E 14 6	P0A912	PAL_ECOLI Peptidoglycan-associated lipoprotein OS=Escherichia coli (strain K12) OX=83333 GN=pal PE=1 SV=1	false	P0A912	PAL_ECOLI Peptidoglycan-associated lipoprotein OS=Escherichia coli (strain K12) OX=83333 GN=pal PE=1 SV=1	false	142	95	Photo-Leucine	17.858	false	true	false	false	2	2	Self	0	0.002	0.003																				15.175
320	1532;1421;1366;1322;1284;1256	Scan: 15406 Run: B190218_33_Lumos_TD_IN_120_Ecoli_photoAA_membrane_SCX21_SEC7 P1_K.ATLKPEGQAALDQLYSQLSNLDPK.D P2_R.AQSVVDYLphl-loopISK.G 14 4;Scan: 17835 Run: B190218_34_Lumos_TD_IN_120_Ecoli_photoAA_membrane_SCX21_SEC8 P1_K.ATLphl-loopKPEGQAALDQLYSQLSNLDPK.D P2_R.AQSVVDYLphl-loopISK.G 14 4;Scan: 14873 Run: B190218_34_Lumos_TD_IN_120_Ecoli_photoAA_membrane_SCX21_SEC8 P1_K.ATLKPEGQAALDQLYSQLSNLphl…	P0A910	OMPA_ECOLI Outer membrane protein A OS=Escherichia coli (strain K12) OX=83333 GN=ompA PE=1 SV=1	false	P0A910	OMPA_ECOLI Outer membrane protein A OS=Escherichia coli (strain K12) OX=83333 GN=ompA PE=1 SV=1	false	241	281	Photo-Leucine	17.849	false	true	false	false	6	6	Self	0	0.002	0.003																				7.78	6.856		8.851
60	1929;1611;963	Scan: 7364 Run: B190215_20_Lumos_TD_IN_120_Ecoli_photoAA_membrane_SCX19_SEC10 P1_R.IGSDAYNQGLSER.R P2_R.GMGESNPVTGNTCcmDNVK.Q 10 4;Scan: 6009 Run: B190215_20_Lumos_TD_IN_120_Ecoli_photoAA_membrane_SCX19_SEC10 P1_R.IGSDAYNQGLSER.R P2_R.GMoxGESNPVTGNTCcmDNVK.Q 10 4;Scan: 4535 Run: B190226_04_Lumos_TD_IN_120_Ecoli_photoAA_membrane_SCX22_SEC8 P1_R.IGSDAYNQGLSERR.A P2_R.GMoxGESNPVTGNTCcmDNVK.Q 10 4	P0A910	OMPA_ECOLI Outer membrane protein A OS=Escherichia coli (strain K12) OX=83333 GN=ompA PE=1 SV=1	false	P0A910	OMPA_ECOLI Outer membrane protein A OS=Escherichia coli (strain K12) OX=83333 GN=ompA PE=1 SV=1	false	302	273	Photo-Leucine	17.788	false	true	false	false	3	3	Self	0	0.002	0.003					3.336								14.683
911	1965	Scan: 9490 Run: B190215_17_Lumos_TD_IN_120_Ecoli_photoAA_membrane_SCX18_SEC9 P1_K.IDQLSSDVQTLphl-hydNAK.V P2_K.IDQLSSDVQTLNAK.V 7 11	P69776	LPP_ECOLI Major outer membrane lipoprotein Lpp OS=Escherichia coli (strain K12) OX=83333 GN=lpp PE=1 SV=1	false	P69776	LPP_ECOLI Major outer membrane lipoprotein Lpp OS=Escherichia coli (strain K12) OX=83333 GN=lpp PE=1 SV=1	false	37	33	Photo-Leucine	17.627	false	true	false	false	1	1	Self	0	0.002	0.003							17.627
329	1647;1600;1295;1271;1265	Scan: 12474 Run: B190218_26_Lumos_TD_IN_120_Ecoli_photoAA_membrane_SCX20_SEC6 P1_K.GIKDVVTQPQA.- P2_K.ATLKPEGQAALphl-hydDQLYSQLSNLDPKDGSVVVLGYTDR.I 6 18;Scan: 15147 Run: B190218_26_Lumos_TD_IN_120_Ecoli_photoAA_membrane_SCX20_SEC6 P1_K.GIKDVVTQPQA.- P2_K.ATLKPEGQAALDQLphl-loopYSQLSNLDPKDGSVVVLGYTDR.I 6 18;Scan: 20605 Run: B190218_27_Lumos_TD_IN_120_Ecoli_photoAA_membrane_SCX20_SEC7 P1_K.GIKDVVTQP…	P0A910	OMPA_ECOLI Outer membrane protein A OS=Escherichia coli (strain K12) OX=83333 GN=ompA PE=1 SV=1	false	P0A910	OMPA_ECOLI Outer membrane protein A OS=Escherichia coli (strain K12) OX=83333 GN=ompA PE=1 SV=1	false	245	341	Photo-Leucine	17.557	false	true	false	false	5	5	Self	0	0.002	0.003						6.269													9.872		6.526		6.319
204	1161;1546;1383;1334;1125	Scan: 17830 Run: B190218_34_Lumos_TD_IN_120_Ecoli_photoAA_membrane_SCX21_SEC8 P1_K.ATLKPEGQAALDQLphl-loopYSQLSNLDPK.D P2_R.AQSVVDYLphl-loopISK.G 11 4;Scan: 15737 Run: B190218_33_Lumos_TD_IN_120_Ecoli_photoAA_membrane_SCX21_SEC7 P1_K.ATLKPEGQAALDQLphl-loopYSQLSNLDPK.D P2_R.AQSVVDYLphl-loopISK.G 11 4;Scan: 20585 Run: B190218_33_Lumos_TD_IN_120_Ecoli_photoAA_membrane_SCX21_SEC7 P1_K.ATLKPEGQAALDQLYS…	P0A910	OMPA_ECOLI Outer membrane protein A OS=Escherichia coli (strain K12) OX=83333 GN=ompA PE=1 SV=1	false	P0A910	OMPA_ECOLI Outer membrane protein A OS=Escherichia coli (strain K12) OX=83333 GN=ompA PE=1 SV=1	false	238	281	Photo-Leucine	17.528	false	true	false	false	6	5	Self	0	0.002	0.003																				8.426			8.926
79	1961;982	Scan: 16851 Run: B190218_27_Lumos_TD_IN_120_Ecoli_photoAA_membrane_SCX20_SEC7 P1_K.GIKDVVTQPQA.- P2_K.ATLphl-hydKPEGQAALDQLYSQLSNLDPK.D 4 18;Scan: 7746 Run: B190218_26_Lumos_TD_IN_120_Ecoli_photoAA_membrane_SCX20_SEC6 P1_K.GIKDVVTQPQA.- P2_K.ATLKPEGQAALDQLYSQLSNdaLDPK.D 4 18	P0A910	OMPA_ECOLI Outer membrane protein A OS=Escherichia coli (strain K12) OX=83333 GN=ompA PE=1 SV=1	false	P0A910	OMPA_ECOLI Outer membrane protein A OS=Escherichia coli (strain K12) OX=83333 GN=ompA PE=1 SV=1	false	245	339	Photo-Leucine	17.524	false	true	false	false	2	2	Self	0	0.002	0.003																			3.539		17.163
908	1798	Scan: 16213 Run: B190226_04_Lumos_TD_IN_120_Ecoli_photoAA_membrane_SCX22_SEC8 P1_K.YVSLKDTIR.G P2_R.AAPSYEELSNSQELLETGIK.V 4 16;Scan: 16219 Run: B190226_04_Lumos_TD_IN_120_Ecoli_photoAA_membrane_SCX22_SEC8 P1_K.YVSLKDTIR.G P2_R.AAPSYEELSNSQELLETGIK.V 4 16	P0ABB4	ATPB_ECOLI ATP synthase subunit beta OS=Escherichia coli (strain K12) OX=83333 GN=atpD PE=1 SV=2	false	P0ABB4	ATPB_ECOLI ATP synthase subunit beta OS=Escherichia coli (strain K12) OX=83333 GN=atpD PE=1 SV=2	false	128	421	Photo-Leucine	17.457	false	true	false	false	2	1	Self	0	0.002	0.003					13.046									10.989						11.796			10.045
154	1922;1385;1078;1072	Scan: 7846 Run: B190215_20_Lumos_TD_IN_120_Ecoli_photoAA_membrane_SCX19_SEC10 P1_K.VDQLSNDVNAMoxR.S P2_K.VDQLSNDVNAMR.S 4 5;Scan: 8204 Run: B190215_18_Lumos_TD_IN_120_Ecoli_photoAA_membrane_SCX18_SEC10 P1_K.VDQLSNDVNAMoxR.S P2_K.VDQLSNDVNAMR.S 5 4;Scan: 16006 Run: B190215_20_Lumos_TD_IN_120_Ecoli_photoAA_membrane_SCX19_SEC7 P1_K.VDQLSNDVNAMoxR.S P2_K.IDQLSSDVQTLNAKVDQLSNDVNAMR.S 4 19;Scan: 8027 R…	P69776	LPP_ECOLI Major outer membrane lipoprotein Lpp OS=Escherichia coli (strain K12) OX=83333 GN=lpp PE=1 SV=1	false	P69776	LPP_ECOLI Major outer membrane lipoprotein Lpp OS=Escherichia coli (strain K12) OX=83333 GN=lpp PE=1 SV=1	false	45	44	Photo-Leucine	17.287	false	true	false	false	4	4	Self	0	0.002	0.003							12.229	4.836	7.427		13.973		14.269											4.526
115	1656;1619;1278;1255;1023	Scan: 13376 Run: B190215_16_Lumos_TD_IN_120_Ecoli_photoAA_membrane_SCX18_SEC8 P1_K.DVVTQPQA.- P2_K.ATLKPEGQAALphl-loopDQLYSQLSNLDPK.D 5 18;Scan: 9843 Run: B190218_33_Lumos_TD_IN_120_Ecoli_photoAA_membrane_SCX21_SEC7 P1_K.GIKDVVTQPQA.- P2_K.ATLKPEGQAALphl-loopDQLYSQLSNLDPK.D 8 18;Scan: 15826 Run: B190218_34_Lumos_TD_IN_120_Ecoli_photoAA_membrane_SCX21_SEC8 P1_K.GIKDVVTQPQA.- P2_K.ATLKPEGQAALDQLYSQ…	P0A910	OMPA_ECOLI Outer membrane protein A OS=Escherichia coli (strain K12) OX=83333 GN=ompA PE=1 SV=1	false	P0A910	OMPA_ECOLI Outer membrane protein A OS=Escherichia coli (strain K12) OX=83333 GN=ompA PE=1 SV=1	false	343	245	Photo-Leucine	16.894	false	true	false	false	5	5	Self	0	0.002	0.003						9.945											4.027		6.211	6.371			9.545
663	1898;1678	Scan: 22192 Run: B190218_33_Lumos_TD_IN_120_Ecoli_photoAA_membrane_SCX21_SEC7 P1_R.TNLQEAQPLGNGK.K P2_K.AKDVEGIGDVDLVNYFEVGATYYFNK.N 9 8;Scan: 19568 Run: B190218_26_Lumos_TD_IN_120_Ecoli_photoAA_membrane_SCX20_SEC6 P1_R.TNLQEAQPLGNdaGK.K P2_K.AKDVEGIGDVDLVNYFEVGATYYFNK.N 9 8	P02931	OMPF_ECOLI Outer membrane porin F OS=Escherichia coli (strain K12) OX=83333 GN=ompF PE=1 SV=1	false	P02931	OMPF_ECOLI Outer membrane porin F OS=Escherichia coli (strain K12) OX=83333 GN=ompF PE=1 SV=1	false	309	227	Photo-Leucine	16.887	false	true	false	false	2	2	Self	0	0.002	0.003																			10.112	10.477			13.524
981	2021	Scan: 10141 Run: B190215_16_Lumos_TD_IN_120_Ecoli_photoAA_membrane_SCX18_SEC8 P1_K.IDQLSSDVQTLNAK.V P2_R.GVGEDISDGGNAISGAATK.A 11 5	P69776	LPP_ECOLI Major outer membrane lipoprotein Lpp OS=Escherichia coli (strain K12) OX=83333 GN=lpp PE=1 SV=1	false	P0ADB7	ECNB_ECOLI Entericidin B OS=Escherichia coli (strain K12) OX=83333 GN=ecnB PE=3 SV=1	false	37	31	Photo-Leucine	16.88	false	true	false	false	1	1	Between	0	0.039	0.118				4.946		16.88																				11.121
237	1760;1159	Scan: 24036 Run: B190218_27_Lumos_TD_IN_120_Ecoli_photoAA_membrane_SCX20_SEC7 P1_K.ATLKPEGQAALDQLYSQLSNLDPK.D P2_R.AQSVVDYLISK.G 1 8;Scan: 24094 Run: B190218_27_Lumos_TD_IN_120_Ecoli_photoAA_membrane_SCX20_SEC7 P1_K.ATLKPEGQAALDQLYSQLSNLDPK.D P2_R.AQSVVDYLISK.G 1 8;Scan: 22338 Run: B190218_34_Lumos_TD_IN_120_Ecoli_photoAA_membrane_SCX21_SEC8 P1_K.ATLphl-loopKPEGQAALDQLYSQLSNLDPK.D P2_R.AQSVVDYLIS…	P0A910	OMPA_ECOLI Outer membrane protein A OS=Escherichia coli (strain K12) OX=83333 GN=ompA PE=1 SV=1	false	P0A910	OMPA_ECOLI Outer membrane protein A OS=Escherichia coli (strain K12) OX=83333 GN=ompA PE=1 SV=1	false	285	228	Photo-Leucine	16.844	false	true	false	false	3	2	Self	0	0.002	0.003																				5.306	11.577		9.546
459	1747;1663;1423	Scan: 14831 Run: B190226_03_Lumos_TD_IN_120_Ecoli_photoAA_membrane_SCX22_SEC7 P1_K.DGSVVVLGYTDR.I P2_R.AALIDCcmLAPDRRVEIEVK.G 7 5;Scan: 11648 Run: B190215_17_Lumos_TD_IN_120_Ecoli_photoAA_membrane_SCX18_SEC9 P1_K.DGSVVVLGYTDR.I P2_R.AALphl-hydIDCcmLphl-loopAPDR.R 7 5;Scan: 14912 Run: B190214_11_Lumos_TD_IN_120_Ecoli_photoAA_membrane_SCX17_SEC9 P1_K.DGSVVVLGYTDR.I P2_R.AALIDCcmLphl-loopAPDR.R 7 5	P0A910	OMPA_ECOLI Outer membrane protein A OS=Escherichia coli (strain K12) OX=83333 GN=ompA PE=1 SV=1	false	P0A910	OMPA_ECOLI Outer membrane protein A OS=Escherichia coli (strain K12) OX=83333 GN=ompA PE=1 SV=1	false	258	322	Photo-Leucine	16.669	false	true	false	false	3	3	Self	0	0.002	0.003							10							10.809									7.998
668	1877;1684	Scan: 24011 Run: B190226_03_Lumos_TD_IN_120_Ecoli_photoAA_membrane_SCX22_SEC7 P1_R.YIADRQLPDKAIDLIDEAASSIR.M P2_K.VFVAEPSVEDTIAILphl-loopR.G 7 4;Scan: 21110 Run: B190218_26_Lumos_TD_IN_120_Ecoli_photoAA_membrane_SCX20_SEC6 P1_K.VFVAEPSVEDTIAILR.G P2_R.QLPDKAIDLIDEAASSIR.M 4 2	P63284	CLPB_ECOLI Chaperone protein ClpB OS=Escherichia coli (strain K12) OX=83333 GN=clpB PE=1 SV=1	false	P63284	CLPB_ECOLI Chaperone protein ClpB OS=Escherichia coli (strain K12) OX=83333 GN=clpB PE=1 SV=1	false	386	339	Photo-Leucine	16.534	false	true	false	false	2	2	Self	0	0.002	0.004														13.054					10.148
398	1349;1358;1352	Scan: 17917 Run: B190215_18_Lumos_TD_IN_120_Ecoli_photoAA_membrane_SCX18_SEC10 P1_K.DGSVVVLGYTDR.I P2_R.AALIDCcmLAPDR.R 10 7;Scan: 9832 Run: B190214_09_Lumos_TD_IN_120_Ecoli_photoAA_membrane_SCX17_SEC7 P1_K.DGSVVVLGYTDR.I P2_R.AALIDCcmLAPDR.R 10 7;Scan: 16611 Run: B190215_20_Lumos_TD_IN_120_Ecoli_photoAA_membrane_SCX19_SEC8 P1_K.DGSVVVLGYTDRIGSDAYNQGLSER.R P2_R.AALIDCcmLAPDR.R 10 7;Scan: 10541 Ru…	P0A910	OMPA_ECOLI Outer membrane protein A OS=Escherichia coli (strain K12) OX=83333 GN=ompA PE=1 SV=1	false	P0A910	OMPA_ECOLI Outer membrane protein A OS=Escherichia coli (strain K12) OX=83333 GN=ompA PE=1 SV=1	false	261	324	Photo-Leucine	16.406	false	true	false	false	4	3	Self	0	0.002	0.004	7.105							7.187	10.782								7.124
561	1906;1553	Scan: 10151 Run: B190218_27_Lumos_TD_IN_120_Ecoli_photoAA_membrane_SCX20_SEC7 P1_R.YASPEYIQATLPK.Y P2_R.GGIQYDTRLDNVATSNSSIEYR.R 5 9;Scan: 11441 Run: B190215_16_Lumos_TD_IN_120_Ecoli_photoAA_membrane_SCX18_SEC8 P1_R.YASPEYIQATLPK.Y P2_R.LDNVATSNSSIEYRR.D 5 1	P31554	LPTD_ECOLI LPS-assembly protein LptD OS=Escherichia coli (strain K12) OX=83333 GN=lptD PE=1 SV=2	false	P31554	LPTD_ECOLI LPS-assembly protein LptD OS=Escherichia coli (strain K12) OX=83333 GN=lptD PE=1 SV=2	false	662	632	Photo-Leucine	16.391	false	true	false	false	2	2	Self	0	0.002	0.004						9.013															13.69		10.109
980	2020	Scan: 8502 Run: B190218_34_Lumos_TD_IN_120_Ecoli_photoAA_membrane_SCX21_SEC8 P1_R.VVLASNGSQVTVSPR.- P2_K.KVEIPGVATTASPSSEVGR.F 3 16	P0A905	SLYB_ECOLI Outer membrane lipoprotein SlyB OS=Escherichia coli (strain K12) OX=83333 GN=slyB PE=2 SV=1	false	P76177	YDGH_ECOLI Protein YdgH OS=Escherichia coli (strain K12) OX=83333 GN=ydgH PE=1 SV=1	false	143	223	Photo-Leucine	16.32	false	true	false	false	1	1	Between	0	0.041	0.118																				16.32
896	1952	Scan: 7543 Run: B190218_33_Lumos_TD_IN_120_Ecoli_photoAA_membrane_SCX21_SEC7 P1_R.IPEGLAGGTEGKFNEK.A P2_K.APSLYQTNPNYILYSK.G 7 13	P05825	FEPA_ECOLI Ferrienterobactin receptor OS=Escherichia coli (strain K12) OX=83333 GN=fepA PE=1 SV=2	false	P05825	FEPA_ECOLI Ferrienterobactin receptor OS=Escherichia coli (strain K12) OX=83333 GN=fepA PE=1 SV=2	false	502	345	Photo-Leucine	16.213	false	true	false	false	1	1	Self	0	0.002	0.004																							16.213
893	1437	Scan: 18120 Run: B190226_04_Lumos_TD_IN_120_Ecoli_photoAA_membrane_SCX22_SEC8 P1_R.ELLSQYDFPGDDTPIVR.G P2_R.EHILLGR.Q 6 4;Scan: 18898 Run: B190226_04_Lumos_TD_IN_120_Ecoli_photoAA_membrane_SCX22_SEC8 P1_R.ELLSQYDFPGDDTPIVR.G P2_R.EHILLGR.Q 6 4;Scan: 18885 Run: B190226_04_Lumos_TD_IN_120_Ecoli_photoAA_membrane_SCX22_SEC8 P1_R.ELLSQYDFPGDDTPIVR.G P2_R.EHILLGR.Q 6 4	P0CE48;P0CE47	EFTU2_ECOLI Elongation factor Tu 2 OS=Escherichia coli (strain K12) OX=83333 GN=tufB PE=1 SV=1;EFTU1_ECOLI Elongation factor Tu 1 OS=Escherichia coli (strain K12) OX=83333 GN=tufA PE=1 SV=1	false	P0CE48;P0CE47	EFTU2_ECOLI Elongation factor Tu 2 OS=Escherichia coli (strain K12) OX=83333 GN=tufB PE=1 SV=1;EFTU1_ECOLI Elongation factor Tu 1 OS=Escherichia coli (strain K12) OX=83333 GN=tufA PE=1 SV=1	false	161;161	121;121	Photo-Leucine	16.061	false	true	false	false	3	1	Self	0	0.002	0.004					10.585									8.386
979	2019	Scan: 12022 Run: B190226_03_Lumos_TD_IN_120_Ecoli_photoAA_membrane_SCX22_SEC7 P1_R.YAGHTASDEVFEKLTGIK.G P2_R.FGQGEAAPVVAPAPAPAPEVQTK.H 14 19	P0A910	OMPA_ECOLI Outer membrane protein A OS=Escherichia coli (strain K12) OX=83333 GN=ompA PE=1 SV=1	false	P0A855	TOLB_ECOLI Tol-Pal system protein TolB OS=Escherichia coli (strain K12) OX=83333 GN=tolB PE=1 SV=1	false	209	156	Photo-Leucine	15.996	false	true	false	false	1	1	Between	0	0.042	0.118														15.996
978	2018	Scan: 8250 Run: B190218_33_Lumos_TD_IN_120_Ecoli_photoAA_membrane_SCX21_SEC7 P1_K.TQGVELEIRKDDGNTIMVVQK.Q P2_R.FGQGEAAPVVAPAPAPAPEVQTK.H 6 19	P0A910	OMPA_ECOLI Outer membrane protein A OS=Escherichia coli (strain K12) OX=83333 GN=ompA PE=1 SV=1	false	P0A905	SLYB_ECOLI Outer membrane lipoprotein SlyB OS=Escherichia coli (strain K12) OX=83333 GN=slyB PE=2 SV=1	false	209	114	Photo-Leucine	15.781	false	true	false	false	1	1	Between	0	0.042	0.118																							15.781
587	1858;1585	Scan: 12331 Run: B190218_33_Lumos_TD_IN_120_Ecoli_photoAA_membrane_SCX21_SEC7 P1_K.LADLRGQNEDQNVGIK.V P2_R.GIDKAVTAAVEELK.A 1 11;Scan: 6811 Run: B190215_16_Lumos_TD_IN_120_Ecoli_photoAA_membrane_SCX18_SEC8 P1_K.LADLRGQNEDQNVGIK.V P2_K.AVTAAVEELK.A 1 7	P0A6F5	CH60_ECOLI Chaperonin GroEL OS=Escherichia coli (strain K12) OX=83333 GN=groEL PE=1 SV=2	false	P0A6F5	CH60_ECOLI Chaperonin GroEL OS=Escherichia coli (strain K12) OX=83333 GN=groEL PE=1 SV=2	false	426	129	Photo-Leucine	15.769	false	true	false	false	2	2	Self	0	0.002	0.004						9.273																	12.754			8.031
889	1947	Scan: 16464 Run: B190215_17_Lumos_TD_IN_120_Ecoli_photoAA_membrane_SCX18_SEC9 P1_K.LSDAVNLTGGTSSK.T P2_K.APSLLQLSPDWTSNSCcmR.G 7 10	P17315	CIRA_ECOLI Colicin I receptor OS=Escherichia coli (strain K12) OX=83333 GN=cirA PE=1 SV=2	false	P17315	CIRA_ECOLI Colicin I receptor OS=Escherichia coli (strain K12) OX=83333 GN=cirA PE=1 SV=2	false	429	349	Photo-Leucine	15.763	false	true	false	false	1	1	Self	0	0.002	0.004							15.763
976	2016	Scan: 13550 Run: B190214_09_Lumos_TD_IN_120_Ecoli_photoAA_membrane_SCX17_SEC7 P1_K.IDQLSSDVQTLNAKVDQLSNDVNAMR.S P2_R.FGQGEAAPVVAPAPAPAPEVQTK.H 4 14	P0A910	OMPA_ECOLI Outer membrane protein A OS=Escherichia coli (strain K12) OX=83333 GN=ompA PE=1 SV=1	false	P69776	LPP_ECOLI Major outer membrane lipoprotein Lpp OS=Escherichia coli (strain K12) OX=83333 GN=lpp PE=1 SV=1	false	204	30	Photo-Leucine	15.739	false	true	false	false	1	1	Between	0	0.042	0.118	15.739
888	1946	Scan: 9220 Run: B190215_14_Lumos_TD_IN_120_Ecoli_photoAA_membrane_SCX18_SEC6 P1_R.FGQGEAAPVVAPAPAPAPEVQTK.H P2_K.ATLKPEGQAALDQLYSQLSNLDPK.D 15 14	P0A910	OMPA_ECOLI Outer membrane protein A OS=Escherichia coli (strain K12) OX=83333 GN=ompA PE=1 SV=1	false	P0A910	OMPA_ECOLI Outer membrane protein A OS=Escherichia coli (strain K12) OX=83333 GN=ompA PE=1 SV=1	false	205	241	Photo-Leucine	15.73	false	true	false	false	1	1	Self	0	0.002	0.004										10.116
887	1945	Scan: 9311 Run: B190215_15_Lumos_TD_IN_120_Ecoli_photoAA_membrane_SCX18_SEC7 P1_K.GQGCcmYASAGGCcmYLQGNDDLKAETSINK.E P2_K.DLSSNTQALTGTNTGGAIDGVSTTDR.S 5 9	P05825	FEPA_ECOLI Ferrienterobactin receptor OS=Escherichia coli (strain K12) OX=83333 GN=fepA PE=1 SV=2	false	P05825	FEPA_ECOLI Ferrienterobactin receptor OS=Escherichia coli (strain K12) OX=83333 GN=fepA PE=1 SV=2	false	510	406	Photo-Leucine	15.705	false	true	false	false	1	1	Self	0	0.002	0.004				15.705
975	2015	Scan: 9526 Run: B190226_02_Lumos_TD_IN_120_Ecoli_photoAA_membrane_SCX22_SEC6 P1_R.YAGHTASDEVFEKLTGIK.G P2_R.FGQGEAAPVVAPAPAPAPEVQTK.H 14 17	P0A910	OMPA_ECOLI Outer membrane protein A OS=Escherichia coli (strain K12) OX=83333 GN=ompA PE=1 SV=1	false	P0A855	TOLB_ECOLI Tol-Pal system protein TolB OS=Escherichia coli (strain K12) OX=83333 GN=tolB PE=1 SV=1	false	207	156	Photo-Leucine	15.668	false	true	false	false	1	1	Between	0	0.043	0.118																	15.668
974	2014	Scan: 12069 Run: B190215_17_Lumos_TD_IN_120_Ecoli_photoAA_membrane_SCX18_SEC9 P1_R.SQLLTSDLVK.S P2_K.IDQLSSDVQTLNAK.V 6 4	P69776	LPP_ECOLI Major outer membrane lipoprotein Lpp OS=Escherichia coli (strain K12) OX=83333 GN=lpp PE=1 SV=1	false	P64596	YRAP_ECOLI Uncharacterized protein YraP OS=Escherichia coli (strain K12) OX=83333 GN=yraP PE=1 SV=1	false	30	139	Photo-Leucine	15.636	false	true	false	false	1	1	Between	0	0.043	0.118							15.636
885	1943	Scan: 11459 Run: B190215_16_Lumos_TD_IN_120_Ecoli_photoAA_membrane_SCX18_SEC8 P1_R.LQVEGLSGQLEK.N P2_R.AQLSTIESDEVTPDRR.F 1 7	P0ADE4	TAMA_ECOLI Translocation and assembly module subunit TamA OS=Escherichia coli (strain K12) OX=83333 GN=tamA PE=1 SV=1	false	P0ADE4	TAMA_ECOLI Translocation and assembly module subunit TamA OS=Escherichia coli (strain K12) OX=83333 GN=tamA PE=1 SV=1	false	47	26	Photo-Leucine	15.565	false	true	false	false	1	1	Self	0	0.002	0.004						15.565
973	2013	Scan: 9901 Run: B190218_34_Lumos_TD_IN_120_Ecoli_photoAA_membrane_SCX21_SEC8 P1_K.KVEIPGVATTASPSSEVGR.F P2_K.IDQLSSDVQTLNAK.V 16 11	P69776	LPP_ECOLI Major outer membrane lipoprotein Lpp OS=Escherichia coli (strain K12) OX=83333 GN=lpp PE=1 SV=1	false	P76177	YDGH_ECOLI Protein YdgH OS=Escherichia coli (strain K12) OX=83333 GN=ydgH PE=1 SV=1	false	37	223	Photo-Leucine	15.557	false	true	false	false	1	1	Between	0	0.043	0.118																				15.557
972	2012	Scan: 9855 Run: B190218_34_Lumos_TD_IN_120_Ecoli_photoAA_membrane_SCX21_SEC8 P1_R.VVYRPDINQGNYLTANDVSK.I P2_K.IDQLSSDVQTLNAK.V 6 4	P69776	LPP_ECOLI Major outer membrane lipoprotein Lpp OS=Escherichia coli (strain K12) OX=83333 GN=lpp PE=1 SV=1	false	P0A937	BAME_ECOLI Outer membrane protein assembly factor BamE OS=Escherichia coli (strain K12) OX=83333 GN=bamE PE=1 SV=1	false	30	31	Photo-Leucine	15.499	false	true	false	false	1	1	Between	0	0.043	0.118																				15.499
312	1529;1246	Scan: 14763 Run: B190214_10_Lumos_TD_IN_120_Ecoli_photoAA_membrane_SCX17_SEC8 P1_K.DGSVVVLGYTDR.I P2_R.AALIDCcmLAPDR.R 9 7;Scan: 14743 Run: B190214_10_Lumos_TD_IN_120_Ecoli_photoAA_membrane_SCX17_SEC8 P1_K.DGSVVVLGYTDR.I P2_R.AALIDCcmLAPDR.R 9 7;Scan: 13028 Run: B190215_17_Lumos_TD_IN_120_Ecoli_photoAA_membrane_SCX18_SEC9 P1_K.DGSVVVLphl-hydGYTDR.I P2_R.AALIDCcmLAPDR.R 9 7	P0A910	OMPA_ECOLI Outer membrane protein A OS=Escherichia coli (strain K12) OX=83333 GN=ompA PE=1 SV=1	false	P0A910	OMPA_ECOLI Outer membrane protein A OS=Escherichia coli (strain K12) OX=83333 GN=ompA PE=1 SV=1	false	260	324	Photo-Leucine	15.447	false	true	false	false	3	2	Self	0	0.002	0.004							9.939																			11.155
882	1941	Scan: 5566 Run: B190215_14_Lumos_TD_IN_120_Ecoli_photoAA_membrane_SCX18_SEC6 P1_K.GQGCcmYASAGGCcmYLQGNDDLKAETSINK.E P2_K.DLSSNTQALTGTNTGGAIDGVSTTDR.S 11 9	P05825	FEPA_ECOLI Ferrienterobactin receptor OS=Escherichia coli (strain K12) OX=83333 GN=fepA PE=1 SV=2	false	P05825	FEPA_ECOLI Ferrienterobactin receptor OS=Escherichia coli (strain K12) OX=83333 GN=fepA PE=1 SV=2	false	516	406	Photo-Leucine	15.406	false	true	false	false	1	1	Self	0	0.002	0.004
971	2011	Scan: 12318 Run: B190214_11_Lumos_TD_IN_120_Ecoli_photoAA_membrane_SCX17_SEC9 P1_K.IDQLSSDVQTLNAK.V P2_R.GVGEDISDGGNAISGAATK.A 11 2	P69776	LPP_ECOLI Major outer membrane lipoprotein Lpp OS=Escherichia coli (strain K12) OX=83333 GN=lpp PE=1 SV=1	false	P0ADB7	ECNB_ECOLI Entericidin B OS=Escherichia coli (strain K12) OX=83333 GN=ecnB PE=3 SV=1	false	37	28	Photo-Leucine	15.384	false	true	false	false	1	1	Between	0	0.044	0.118
880	1940	Scan: 10633 Run: B190226_05_Lumos_TD_IN_120_Ecoli_photoAA_membrane_SCX22_SEC9 P1_K.YTIDLTERAEQGK.L P2_K.TAIVEGLAQR.I 5 5	P63284	CLPB_ECOLI Chaperone protein ClpB OS=Escherichia coli (strain K12) OX=83333 GN=clpB PE=1 SV=1	false	P63284	CLPB_ECOLI Chaperone protein ClpB OS=Escherichia coli (strain K12) OX=83333 GN=clpB PE=1 SV=1	false	217	168	Photo-Leucine	15.372	false	true	false	false	1	1	Self	0	0.002	0.004					8.674
218	1716;1435;1158;1140	Scan: 27327 Run: B190218_27_Lumos_TD_IN_120_Ecoli_photoAA_membrane_SCX20_SEC7 P1_R.NYGVVYDALGYTDMLPEFGGDTAYSDDFFVGR.V P2_K.AVGLHYFSK.G 17 4;Scan: 23305 Run: B190218_27_Lumos_TD_IN_120_Ecoli_photoAA_membrane_SCX20_SEC7 P1_R.NYGVVYDALphl-hydGYTDMLPEFGGDTAYSDDFFVGR.V P2_K.AVGLHYFSK.G 17 4;Scan: 20109 Run: B190218_26_Lumos_TD_IN_120_Ecoli_photoAA_membrane_SCX20_SEC6 P1_R.NYGVVYDALGYTDMoxLPEFGGDTAYSDD…	P02931	OMPF_ECOLI Outer membrane porin F OS=Escherichia coli (strain K12) OX=83333 GN=ompF PE=1 SV=1	false	P02931	OMPF_ECOLI Outer membrane porin F OS=Escherichia coli (strain K12) OX=83333 GN=ompF PE=1 SV=1	false	42	139	Photo-Leucine	15.1	false	true	false	false	4	4	Self	0	0.002	0.004										5.181									5.297		10.481
655	1309;1667	Scan: 18943 Run: B190218_27_Lumos_TD_IN_120_Ecoli_photoAA_membrane_SCX20_SEC7 P1_R.LQMQQLQQNNIVYFDLDKYDIR.S P2_R.GTPEYNISLGER.R 19 9;Scan: 18501 Run: B190218_27_Lumos_TD_IN_120_Ecoli_photoAA_membrane_SCX20_SEC7 P1_R.LQMQQLQQNNIVYFDLDKYDIR.S P2_R.GTPEYNISLGER.R 19 9;Scan: 16203 Run: B190218_27_Lumos_TD_IN_120_Ecoli_photoAA_membrane_SCX20_SEC7 P1_R.LQMoxQQLQQNNIVYFDLDKYDIR.S P2_R.GTPEYNISLGER.R 19 9	P0A912	PAL_ECOLI Peptidoglycan-associated lipoprotein OS=Escherichia coli (strain K12) OX=83333 GN=pal PE=1 SV=1	false	P0A912	PAL_ECOLI Peptidoglycan-associated lipoprotein OS=Escherichia coli (strain K12) OX=83333 GN=pal PE=1 SV=1	false	78	121	Photo-Leucine	15.057	false	true	false	false	3	2	Self	0	0.002	0.004																					10.042
872	1934	Scan: 20350 Run: B190226_03_Lumos_TD_IN_120_Ecoli_photoAA_membrane_SCX22_SEC7 P1_K.SGQSVIFNESVDHGPFPLAQLK.K P2_R.GVFSSQLQLLVKPIAGK.E 4 10	P77804	YDGA_ECOLI Protein YdgA OS=Escherichia coli (strain K12) OX=83333 GN=ydgA PE=1 SV=1	false	P77804	YDGA_ECOLI Protein YdgA OS=Escherichia coli (strain K12) OX=83333 GN=ydgA PE=1 SV=1	false	89	72	Photo-Leucine	15.044	false	true	false	false	1	1	Self	0	0.002	0.004														15.044			11.25
968	2008	Scan: 9282 Run: B190218_34_Lumos_TD_IN_120_Ecoli_photoAA_membrane_SCX21_SEC8 P1_K.KVEIPGVATTASPSSEVGR.F P2_K.IDQLSSDVQTLNAK.V 15 4	P69776	LPP_ECOLI Major outer membrane lipoprotein Lpp OS=Escherichia coli (strain K12) OX=83333 GN=lpp PE=1 SV=1	false	P76177	YDGH_ECOLI Protein YdgH OS=Escherichia coli (strain K12) OX=83333 GN=ydgH PE=1 SV=1	false	30	222	Photo-Leucine	14.989	false	true	false	false	1	1	Between	0	0.045	0.118																				14.989
141	1606;1057	Scan: 17068 Run: B190226_04_Lumos_TD_IN_120_Ecoli_photoAA_membrane_SCX22_SEC8 P1_R.SEIGRLDVKDIVTDSR.G P2_R.LTLEVR.D 1 1;Scan: 16972 Run: B190226_04_Lumos_TD_IN_120_Ecoli_photoAA_membrane_SCX22_SEC8 P1_R.SEIGRLDVKDIVTDSR.G P2_R.LTLEVR.D 1 1;Scan: 10932 Run: B190218_30_Lumos_TD_IN_120_Ecoli_photoAA_membrane_SCX20_SEC10 P1_R.SEIGRLDVK.D P2_R.LTLEVR.D 1 1	P0ABC3	HFLC_ECOLI Modulator of FtsH protease HflC OS=Escherichia coli (strain K12) OX=83333 GN=hflC PE=1 SV=1	false	P0ABC3	HFLC_ECOLI Modulator of FtsH protease HflC OS=Escherichia coli (strain K12) OX=83333 GN=hflC PE=1 SV=1	false	129	147	Photo-Leucine	14.981	false	true	false	false	3	2	Self	0	0.002	0.004					10.803											4.279
291	1829;1281;1223	Scan: 13348 Run: B190218_27_Lumos_TD_IN_120_Ecoli_photoAA_membrane_SCX20_SEC7 P1_K.YVPEDRPIVVTGAVYNLTK.T P2_R.GFAAEGQSQNNYLNGLK.L 17 5;Scan: 10216 Run: B190218_27_Lumos_TD_IN_120_Ecoli_photoAA_membrane_SCX20_SEC7 P1_K.YVPEDRPIVVTGAVYNLTK.T P2_R.GFAAEGQSQNNYLNGLphl-loopK.L 17 5;Scan: 11805 Run: B190218_27_Lumos_TD_IN_120_Ecoli_photoAA_membrane_SCX20_SEC7 P1_K.YVPEDRPIVVTGAVYNLTK.T P2_R.GFAAEGQSQNN…	P06971	FHUA_ECOLI Ferrichrome outer membrane transporter/phage receptor OS=Escherichia coli (strain K12) OX=83333 GN=fhuA PE=1 SV=2	false	P06971	FHUA_ECOLI Ferrichrome outer membrane transporter/phage receptor OS=Escherichia coli (strain K12) OX=83333 GN=fhuA PE=1 SV=2	false	576	131	Photo-Leucine	14.856	false	true	false	false	3	3	Self	0	0.002	0.004																			8.744		12.082
869	1676	Scan: 16650 Run: B190218_34_Lumos_TD_IN_120_Ecoli_photoAA_membrane_SCX21_SEC8 P1_K.TEPLQITTELPGR.T P2_R.ARLEEGLNPNAILVPQQGVTR.T 2 13;Scan: 13363 Run: B190218_33_Lumos_TD_IN_120_Ecoli_photoAA_membrane_SCX21_SEC7 P1_K.TEPLQITTELPGR.T P2_R.ARLEEGLNPNAILVPQQGVTR.T 2 13	P0AE06	ACRA_ECOLI Multidrug efflux pump subunit AcrA OS=Escherichia coli (strain K12) OX=83333 GN=acrA PE=1 SV=1	false	P0AE06	ACRA_ECOLI Multidrug efflux pump subunit AcrA OS=Escherichia coli (strain K12) OX=83333 GN=acrA PE=1 SV=1	false	48	307	Photo-Leucine	14.855	false	true	false	false	2	1	Self	0	0.002	0.004																				10.098			10.895
522	1825;1505	Scan: 14050 Run: B190214_04_Lumos_TD_IN_120_Ecoli_photoAA_membrane_SCX16_SEC8 P1_K.SLDELQDGSQVAVPNDPTNLGR.S P2_K.IVELEAPQLPR.S 20 2;Scan: 13937 Run: B190214_10_Lumos_TD_IN_120_Ecoli_photoAA_membrane_SCX17_SEC8 P1_K.SLDELQDGSQVAVPNDPTNLGR.S P2_K.IVELphl-hydEAPQLPR.S 20 2	P28635	METQ_ECOLI D-methionine-binding lipoprotein MetQ OS=Escherichia coli (strain K12) OX=83333 GN=metQ PE=1 SV=2	false	P28635	METQ_ECOLI D-methionine-binding lipoprotein MetQ OS=Escherichia coli (strain K12) OX=83333 GN=metQ PE=1 SV=2	false	142	180	Photo-Leucine	14.839	false	true	false	false	2	2	Self	0	0.002	0.004		12.055																								8.653
27	1652;1440;1177;1106;917	Scan: 9834 Run: B190218_33_Lumos_TD_IN_120_Ecoli_photoAA_membrane_SCX21_SEC7 P1_K.GIKDVVTQPQA.- P2_K.ATLKPEGQAALphl-loopDQLYSQLSNLDPK.D 7 14;Scan: 18116 Run: B190215_15_Lumos_TD_IN_120_Ecoli_photoAA_membrane_SCX18_SEC7 P1_K.DVVTQPQA.- P2_K.ATLKPEGQAALphl-loopDQLYSQLSNLDPKDGSVVVLGYTDR.I 4 14;Scan: 11262 Run: B190218_27_Lumos_TD_IN_120_Ecoli_photoAA_membrane_SCX20_SEC7 P1_K.GIKDVVTQPQA.- P2_K.ATLKP…	P0A910	OMPA_ECOLI Outer membrane protein A OS=Escherichia coli (strain K12) OX=83333 GN=ompA PE=1 SV=1	false	P0A910	OMPA_ECOLI Outer membrane protein A OS=Escherichia coli (strain K12) OX=83333 GN=ompA PE=1 SV=1	false	241	342	Photo-Leucine	14.837	false	true	false	false	5	5	Self	0	0.002	0.004				7.997		2.364	4.804														5.459		9.885
965	2005	Scan: 11211 Run: B190226_03_Lumos_TD_IN_120_Ecoli_photoAA_membrane_SCX22_SEC7 P1_R.HILLKPSPIMTDEQAR.V P2_R.FGQGEAAPVVAPAPAPAPEVQTK.H 3 20	P0A910	OMPA_ECOLI Outer membrane protein A OS=Escherichia coli (strain K12) OX=83333 GN=ompA PE=1 SV=1	false	P0ABZ6	SURA_ECOLI Chaperone SurA OS=Escherichia coli (strain K12) OX=83333 GN=surA PE=1 SV=1	false	210	291	Photo-Leucine	14.636	false	true	false	false	1	1	Between	0.045	-0.291	0.143														14.636
964	2004	Scan: 7494 Run: B190218_27_Lumos_TD_IN_120_Ecoli_photoAA_membrane_SCX20_SEC7 P1_K.KVEIPGVATTASPSSEVGR.F P2_R.IVDEQPGAECcmQLIGTATGK.Q 16 12	P76177	YDGH_ECOLI Protein YdgH OS=Escherichia coli (strain K12) OX=83333 GN=ydgH PE=1 SV=1	false	P0AF70	YJEI_ECOLI Uncharacterized protein YjeI OS=Escherichia coli (strain K12) OX=83333 GN=yjeI PE=3 SV=1	false	223	45	Photo-Leucine	14.617	false	true	false	false	1	1	Between	0.045	-0.339	0.143																					14.617
292	1893;1225	Scan: 9624 Run: B190215_17_Lumos_TD_IN_120_Ecoli_photoAA_membrane_SCX18_SEC9 P1_R.GMoxGESNPVTGNTCcmDNVK.Q P2_K.DGSVVVLGYTDR.I 4 7;Scan: 5069 Run: B190226_02_Lumos_TD_IN_120_Ecoli_photoAA_membrane_SCX22_SEC6 P1_R.GMGESNPVTGNTCcmDNVK.Q P2_K.DGSVVVLGYTDRIGSDAYNQGLphl-hydSEmeR.R 4 7	P0A910	OMPA_ECOLI Outer membrane protein A OS=Escherichia coli (strain K12) OX=83333 GN=ompA PE=1 SV=1	false	P0A910	OMPA_ECOLI Outer membrane protein A OS=Escherichia coli (strain K12) OX=83333 GN=ompA PE=1 SV=1	false	302	258	Photo-Leucine	14.588	false	true	false	false	2	2	Self	0	0.002	0.004							13.375										5.823
963	2003	Scan: 6837 Run: B190215_17_Lumos_TD_IN_120_Ecoli_photoAA_membrane_SCX18_SEC9 P1_K.IDQLSSDVQTLNAK.V P2_R.AALAAGGEAAK.K 11 7	P69776	LPP_ECOLI Major outer membrane lipoprotein Lpp OS=Escherichia coli (strain K12) OX=83333 GN=lpp PE=1 SV=1	false	P76177	YDGH_ECOLI Protein YdgH OS=Escherichia coli (strain K12) OX=83333 GN=ydgH PE=1 SV=1	false	37	203	Photo-Leucine	14.586	false	true	false	false	1	1	Between	0.045	-0.417	0.143							14.586
864	1927	Scan: 17106 Run: B190214_10_Lumos_TD_IN_120_Ecoli_photoAA_membrane_SCX17_SEC8 P1_K.SLDELQDGSQVAVPNDPTNLGR.S P2_K.IVELEAPQLPR.S 20 1	P28635	METQ_ECOLI D-methionine-binding lipoprotein MetQ OS=Escherichia coli (strain K12) OX=83333 GN=metQ PE=1 SV=2	false	P28635	METQ_ECOLI D-methionine-binding lipoprotein MetQ OS=Escherichia coli (strain K12) OX=83333 GN=metQ PE=1 SV=2	false	142	179	Photo-Leucine	14.571	false	true	false	false	1	1	Self	0	0.002	0.004																										14.571
671	1705;1686	Scan: 12479 Run: B190218_33_Lumos_TD_IN_120_Ecoli_photoAA_membrane_SCX21_SEC7 P1_K.NMoxSTYVDYKINLLDDNQFTR.D P2_R.GYDDEDILK.Y 13 1;Scan: 18197 Run: B190218_34_Lumos_TD_IN_120_Ecoli_photoAA_membrane_SCX21_SEC8 P1_K.NMSTYVDYKINLLDDNQFTR.D P2_R.GYDDEDILK.Y 13 1	P06996	OMPC_ECOLI Outer membrane porin C OS=Escherichia coli (strain K12) OX=83333 GN=ompC PE=1 SV=1	false	P06996	OMPC_ECOLI Outer membrane porin C OS=Escherichia coli (strain K12) OX=83333 GN=ompC PE=1 SV=1	false	342	309	Photo-Leucine	14.54	false	true	false	false	2	2	Self	0	0.002	0.004																				10.167			10.395
962	2002	Scan: 6200 Run: B190214_03_Lumos_TD_IN_120_Ecoli_photoAA_membrane_SCX16_SEC7 P1_R.VVLASNdaGSQVTVSPR.- P2_R.FGQGEAAPVVAPAPAPAPEVQTK.H 3 15	P0A910	OMPA_ECOLI Outer membrane protein A OS=Escherichia coli (strain K12) OX=83333 GN=ompA PE=1 SV=1	false	P0A905	SLYB_ECOLI Outer membrane lipoprotein SlyB OS=Escherichia coli (strain K12) OX=83333 GN=slyB PE=2 SV=1	false	205	143	Photo-Leucine	14.535	false	true	false	false	1	1	Between	0.045	-0.547	0.143												14.535
961	2001	Scan: 12902 Run: B190215_20_Lumos_TD_IN_120_Ecoli_photoAA_membrane_SCX19_SEC10 P1_R.SQLLTSDLVK.S P2_K.IDQLSSDVQTLNAK.V 7 4	P69776	LPP_ECOLI Major outer membrane lipoprotein Lpp OS=Escherichia coli (strain K12) OX=83333 GN=lpp PE=1 SV=1	false	P64596	YRAP_ECOLI Uncharacterized protein YraP OS=Escherichia coli (strain K12) OX=83333 GN=yraP PE=1 SV=1	false	30	140	Photo-Leucine	14.522	false	true	false	false	1	1	Between	0.045	-0.58	0.143											10.95		14.522
249	1414;1293;1274;932;1178	Scan: 5242 Run: B190226_04_Lumos_TD_IN_120_Ecoli_photoAA_membrane_SCX22_SEC8 P1_R.IGSDAYNQGLSERR.A P2_R.GMGESNPVTGNTCcmDNVK.Q 10 6;Scan: 7105 Run: B190218_33_Lumos_TD_IN_120_Ecoli_photoAA_membrane_SCX21_SEC7 P1_R.GMGESNPVTGNTCcmDNVK.Q P2_K.DGSVVVLphl-loopGYTDRIGSDAYNQGLSERR.A 6 22;Scan: 3396 Run: B190215_20_Lumos_TD_IN_120_Ecoli_photoAA_membrane_SCX19_SEC8 P1_R.IGSDAYNQGLSER.R P2_R.GMoxGESNPVTGNT…	P0A910	OMPA_ECOLI Outer membrane protein A OS=Escherichia coli (strain K12) OX=83333 GN=ompA PE=1 SV=1	false	P0A910	OMPA_ECOLI Outer membrane protein A OS=Escherichia coli (strain K12) OX=83333 GN=ompA PE=1 SV=1	false	304	273	Photo-Leucine	14.384	false	true	false	false	6	5	Self	0	0.002	0.004					7.688			6.352			5.338		2.688	5.005			5.459						6.475
860	1590	Scan: 15266 Run: B190215_20_Lumos_TD_IN_120_Ecoli_photoAA_membrane_SCX19_SEC10 P1_K.YYNEGK.A P2_K.APNLGQLYGFYGNPNLDPEK.S 1 7;Scan: 15276 Run: B190215_20_Lumos_TD_IN_120_Ecoli_photoAA_membrane_SCX19_SEC10 P1_K.YYNEGK.A P2_K.APNLGQLYGFYGNPNLDPEK.S 1 7	P06129	BTUB_ECOLI Vitamin B12 transporter BtuB OS=Escherichia coli (strain K12) OX=83333 GN=btuB PE=1 SV=2	false	P06129	BTUB_ECOLI Vitamin B12 transporter BtuB OS=Escherichia coli (strain K12) OX=83333 GN=btuB PE=1 SV=2	false	421	473	Photo-Leucine	14.237	false	true	false	false	2	1	Self	0	0.002	0.004								8.983					10.78
858	1921	Scan: 12839 Run: B190215_17_Lumos_TD_IN_120_Ecoli_photoAA_membrane_SCX18_SEC9 P1_R.GMGESNPVTGNTCcmDNVK.Q P2_K.DGSVVVLGYTDR.I 1 7	P0A910	OMPA_ECOLI Outer membrane protein A OS=Escherichia coli (strain K12) OX=83333 GN=ompA PE=1 SV=1	false	P0A910	OMPA_ECOLI Outer membrane protein A OS=Escherichia coli (strain K12) OX=83333 GN=ompA PE=1 SV=1	false	258	299	Photo-Leucine	14.195	false	true	false	false	1	1	Self	0	0.002	0.004							14.195
302	1860;1235	Scan: 8847 Run: B190214_10_Lumos_TD_IN_120_Ecoli_photoAA_membrane_SCX17_SEC8 P1_R.IGSDAYNQGLSER.R P2_R.FGQGEAAPVVAPAPAPAPEVQTK.H 10 19;Scan: 11342 Run: B190215_14_Lumos_TD_IN_120_Ecoli_photoAA_membrane_SCX18_SEC6 P1_R.IGSDAYNQGLSEmeRRAQSVVDYLphl-hydISK.G P2_R.FGQGEAAPVVAPAPAPAPEVQTK.H 10 19	P0A910	OMPA_ECOLI Outer membrane protein A OS=Escherichia coli (strain K12) OX=83333 GN=ompA PE=1 SV=1	false	P0A910	OMPA_ECOLI Outer membrane protein A OS=Escherichia coli (strain K12) OX=83333 GN=ompA PE=1 SV=1	false	209	273	Photo-Leucine	14.085	false	true	false	false	2	2	Self	0	0.002	0.004	7.847																									12.774
857	1918	Scan: 14518 Run: B190215_20_Lumos_TD_IN_120_Ecoli_photoAA_membrane_SCX19_SEC8 P1_K.LSDAVNLTGGTSSK.T P2_K.APSLLQLSPDWTSNSCcmR.G 7 9	P17315	CIRA_ECOLI Colicin I receptor OS=Escherichia coli (strain K12) OX=83333 GN=cirA PE=1 SV=2	false	P17315	CIRA_ECOLI Colicin I receptor OS=Escherichia coli (strain K12) OX=83333 GN=cirA PE=1 SV=2	false	428	349	Photo-Leucine	14.08	false	true	false	false	1	1	Self	0	0.002	0.004								14.08
856	1917	Scan: 15068 Run: B190226_04_Lumos_TD_IN_120_Ecoli_photoAA_membrane_SCX22_SEC8 P1_K.ASLSAFDYLIR.T P2_K.ARSIIVATGAK.W 9 3	P35340	AHPF_ECOLI Alkyl hydroperoxide reductase subunit F OS=Escherichia coli (strain K12) OX=83333 GN=ahpF PE=1 SV=2	false	P35340	AHPF_ECOLI Alkyl hydroperoxide reductase subunit F OS=Escherichia coli (strain K12) OX=83333 GN=ahpF PE=1 SV=2	false	317	515	Photo-Leucine	14.061	false	true	false	false	1	1	Self	0	0.002	0.004					14.061
855	1500	Scan: 9027 Run: B190215_20_Lumos_TD_IN_120_Ecoli_photoAA_membrane_SCX19_SEC9 P1_R.GVEIEAK.A P2_K.EALSYTPGVSVGTR.G 5 3;Scan: 9024 Run: B190215_20_Lumos_TD_IN_120_Ecoli_photoAA_membrane_SCX19_SEC9 P1_R.GVEIEAK.A P2_K.EALSYTPGVSVGTR.G 5 3	P06971	FHUA_ECOLI Ferrichrome outer membrane transporter/phage receptor OS=Escherichia coli (strain K12) OX=83333 GN=fhuA PE=1 SV=2	false	P06971	FHUA_ECOLI Ferrichrome outer membrane transporter/phage receptor OS=Escherichia coli (strain K12) OX=83333 GN=fhuA PE=1 SV=2	false	606	103	Photo-Leucine	14.002	false	true	false	false	2	1	Self	0	0.002	0.004											11.021
854	1916	Scan: 17273 Run: B190218_27_Lumos_TD_IN_120_Ecoli_photoAA_membrane_SCX20_SEC7 P1_K.GIKDVVTQPQA.- P2_K.ATLphl-loopKPEGQAALDQLYSQLSNLDPK.D 3 21	P0A910	OMPA_ECOLI Outer membrane protein A OS=Escherichia coli (strain K12) OX=83333 GN=ompA PE=1 SV=1	false	P0A910	OMPA_ECOLI Outer membrane protein A OS=Escherichia coli (strain K12) OX=83333 GN=ompA PE=1 SV=1	false	248	338	Photo-Leucine	13.991	false	true	false	false	1	1	Self	0	0.002	0.004																					13.991
853	1914	Scan: 11756 Run: B190218_27_Lumos_TD_IN_120_Ecoli_photoAA_membrane_SCX20_SEC7 P1_K.YVPEDRPIVVTGAVYNLTK.T P2_R.GFAAEGQSQNNYLNGLK.L 17 4	P06971	FHUA_ECOLI Ferrichrome outer membrane transporter/phage receptor OS=Escherichia coli (strain K12) OX=83333 GN=fhuA PE=1 SV=2	false	P06971	FHUA_ECOLI Ferrichrome outer membrane transporter/phage receptor OS=Escherichia coli (strain K12) OX=83333 GN=fhuA PE=1 SV=2	false	576	130	Photo-Leucine	13.939	false	true	false	false	1	1	Self	0	0.002	0.004																					13.939
852	1294	Scan: 17353 Run: B190226_05_Lumos_TD_IN_120_Ecoli_photoAA_membrane_SCX22_SEC9 P1_K.SDVLFNFNK.A P2_R.AALIDCcmLAPDRR.V 2 7;Scan: 16838 Run: B190226_04_Lumos_TD_IN_120_Ecoli_photoAA_membrane_SCX22_SEC8 P1_K.SDVLFNFNK.A P2_R.AALIDCcmLAPDRR.V 2 7	P0A910	OMPA_ECOLI Outer membrane protein A OS=Escherichia coli (strain K12) OX=83333 GN=ompA PE=1 SV=1	false	P0A910	OMPA_ECOLI Outer membrane protein A OS=Escherichia coli (strain K12) OX=83333 GN=ompA PE=1 SV=1	false	220	324	Photo-Leucine	13.919	false	true	false	false	2	1	Self	0	0.002	0.004					12.313
849	1910	Scan: 19427 Run: B190218_27_Lumos_TD_IN_120_Ecoli_photoAA_membrane_SCX20_SEC7 P1_R.HASDDEPFSALAFK.I P2_K.DVTTGDTLCcmDPDAPIILER.M 11 18	P0A6M8	EFG_ECOLI Elongation factor G OS=Escherichia coli (strain K12) OX=83333 GN=fusA PE=1 SV=2	false	P0A6M8	EFG_ECOLI Elongation factor G OS=Escherichia coli (strain K12) OX=83333 GN=fusA PE=1 SV=2	false	320	407	Photo-Leucine	13.839	false	true	false	false	1	1	Self	0	0.003	0.004																					13.839
848	1908	Scan: 14840 Run: B190226_03_Lumos_TD_IN_120_Ecoli_photoAA_membrane_SCX22_SEC7 P1_K.YRYEEDNSPLGVIGSFTYTEK.S P2_K.NQYYGITAGPAYR.I 10 11	P0A917	OMPX_ECOLI Outer membrane protein X OS=Escherichia coli (strain K12) OX=83333 GN=ompX PE=1 SV=1	false	P0A917	OMPX_ECOLI Outer membrane protein X OS=Escherichia coli (strain K12) OX=83333 GN=ompX PE=1 SV=1	false	93	60	Photo-Leucine	13.812	false	true	false	false	1	1	Self	0	0.003	0.004														13.812
847	1347	Scan: 12677 Run: B190218_33_Lumos_TD_IN_120_Ecoli_photoAA_membrane_SCX21_SEC7 P1_K.NMSTYVDYKINLLphl-loopDDNQFTR.D P2_R.GYDDEDILK.Y 10 8;Scan: 12669 Run: B190218_33_Lumos_TD_IN_120_Ecoli_photoAA_membrane_SCX21_SEC7 P1_K.NMSTYVDYKINLLphl-loopDDNQFTR.D P2_R.GYDDEDILK.Y 10 8	P06996	OMPC_ECOLI Outer membrane porin C OS=Escherichia coli (strain K12) OX=83333 GN=ompC PE=1 SV=1	false	P06996	OMPC_ECOLI Outer membrane porin C OS=Escherichia coli (strain K12) OX=83333 GN=ompC PE=1 SV=1	false	316	339	Photo-Leucine	13.807	false	true	false	false	2	1	Self	0	0.003	0.004																				11.381			11.847
315	1841;1249	Scan: 14625 Run: B190226_04_Lumos_TD_IN_120_Ecoli_photoAA_membrane_SCX22_SEC8 P1_R.RAQSVVDYLISK.G P2_K.DGSVVVLGYTDR.I 9 11;Scan: 13517 Run: B190226_05_Lumos_TD_IN_120_Ecoli_photoAA_membrane_SCX22_SEC9 P1_R.RAQSVVDYLISK.G P2_K.DGSVVVLphl-loopGYTDR.I 9 11	P0A910	OMPA_ECOLI Outer membrane protein A OS=Escherichia coli (strain K12) OX=83333 GN=ompA PE=1 SV=1	false	P0A910	OMPA_ECOLI Outer membrane protein A OS=Escherichia coli (strain K12) OX=83333 GN=ompA PE=1 SV=1	false	262	285	Photo-Leucine	13.742	false	true	false	false	2	2	Self	0	0.003	0.004					12.311
414	1048;1371	Scan: 10855 Run: B190218_33_Lumos_TD_IN_120_Ecoli_photoAA_membrane_SCX21_SEC7 P1_K.NMoxSTYVDYKINLLDDNQFTR.D P2_R.GYDDEDILphl-loopK.Y 13 8;Scan: 14081 Run: B190218_34_Lumos_TD_IN_120_Ecoli_photoAA_membrane_SCX21_SEC8 P1_K.NMoxSTYVDYKINLLDDNQFTR.D P2_R.GYDDEDILphl-loopK.Y 13 8;Scan: 24920 Run: B190218_27_Lumos_TD_IN_120_Ecoli_photoAA_membrane_SCX20_SEC7 P1_K.INLLDDNQFTR.D P2_R.GYDDEDILKYVDVGATYYFNK…	P06996	OMPC_ECOLI Outer membrane porin C OS=Escherichia coli (strain K12) OX=83333 GN=ompC PE=1 SV=1	false	P06996	OMPC_ECOLI Outer membrane porin C OS=Escherichia coli (strain K12) OX=83333 GN=ompC PE=1 SV=1	false	316	342	Photo-Leucine	13.686	false	true	false	false	3	2	Self	0	0.003	0.004																				10.791	7.29		4.208
325	1445;1261	Scan: 20848 Run: B190226_04_Lumos_TD_IN_120_Ecoli_photoAA_membrane_SCX22_SEC8 P1_K.DLGYGLLLKR.Y P2_K.AYSLLEQLR.S 6 2;Scan: 20794 Run: B190226_04_Lumos_TD_IN_120_Ecoli_photoAA_membrane_SCX22_SEC8 P1_K.DLGYGLLLKR.Y P2_K.AYSLLEQLR.S 6 2;Scan: 22160 Run: B190215_16_Lumos_TD_IN_120_Ecoli_photoAA_membrane_SCX18_SEC8 P1_K.DLGYGLLLK.R P2_K.AYSLLEQLR.S 6 2	P0ABJ9	CYDA_ECOLI Cytochrome bd-I ubiquinol oxidase subunit 1 OS=Escherichia coli (strain K12) OX=83333 GN=cydA PE=1 SV=1	false	P0ABJ9	CYDA_ECOLI Cytochrome bd-I ubiquinol oxidase subunit 1 OS=Escherichia coli (strain K12) OX=83333 GN=cydA PE=1 SV=1	false	325	355	Photo-Leucine	13.658	false	true	false	false	3	2	Self	0	0.003	0.004					9.085	6.252
40	1578;937	Scan: 12470 Run: B190218_33_Lumos_TD_IN_120_Ecoli_photoAA_membrane_SCX21_SEC7 P1_K.NMoxSTYVDYKINLLDDNQFTR.D P2_R.GYDDEDILK.Y 13 2;Scan: 15978 Run: B190218_34_Lumos_TD_IN_120_Ecoli_photoAA_membrane_SCX21_SEC8 P1_K.NMoxSTYVDYKINLLDDNQFTR.D P2_R.GYDDEDILK.Y 13 2;Scan: 13216 Run: B190215_16_Lumos_TD_IN_120_Ecoli_photoAA_membrane_SCX18_SEC8 P1_K.INLLDDNQFTR.D P2_R.GYDDEDILK.Y 4 2	P06996	OMPC_ECOLI Outer membrane porin C OS=Escherichia coli (strain K12) OX=83333 GN=ompC PE=1 SV=1	false	P06996	OMPC_ECOLI Outer membrane porin C OS=Escherichia coli (strain K12) OX=83333 GN=ompC PE=1 SV=1	false	342	310	Photo-Leucine	13.657	false	true	false	false	3	2	Self	0	0.003	0.004						2.876														9.659			9.216
839	1902	Scan: 18098 Run: B190218_32_Lumos_TD_IN_120_Ecoli_photoAA_membrane_SCX21_SEC6 P1_K.TTGDRLSIIPEYTLNSTLSWQAR.E P2_R.NKIEAGYVAVGQNAVGTDLYQWDNVPK.A 6 3	P05825	FEPA_ECOLI Ferrienterobactin receptor OS=Escherichia coli (strain K12) OX=83333 GN=fepA PE=1 SV=2	false	P05825	FEPA_ECOLI Ferrienterobactin receptor OS=Escherichia coli (strain K12) OX=83333 GN=fepA PE=1 SV=2	false	558	621	Photo-Leucine	13.577	false	true	false	false	1	1	Self	0	0.003	0.004
838	1900	Scan: 17646 Run: B190214_03_Lumos_TD_IN_120_Ecoli_photoAA_membrane_SCX16_SEC7 P1_R.LAADVTGVPTLLVAR.T P2_K.DGYTFVSHQQEVGTGYFDK.V 1 16	P0A9G6	ACEA_ECOLI Isocitrate lyase OS=Escherichia coli (strain K12) OX=83333 GN=aceA PE=1 SV=1	false	P0A9G6	ACEA_ECOLI Isocitrate lyase OS=Escherichia coli (strain K12) OX=83333 GN=aceA PE=1 SV=1	false	407	218	Photo-Leucine	13.572	false	true	false	false	1	1	Self	0	0.003	0.004												13.572
39	1609;1575;936	Scan: 5479 Run: B190215_20_Lumos_TD_IN_120_Ecoli_photoAA_membrane_SCX19_SEC10 P1_K.VDQLphl-loopSNDVNAMoxR.S P2_K.VDQLSNDVNAMR.S 4 4;Scan: 5168 Run: B190215_20_Lumos_TD_IN_120_Ecoli_photoAA_membrane_SCX19_SEC9 P1_K.VDQLphl-loopSNDVNAMR.S P2_K.VDQLSNDVNAMoxR.S 4 4;Scan: 3161 Run: B190226_03_Lumos_TD_IN_120_Ecoli_photoAA_membrane_SCX22_SEC7 P1_K.VDQLSNDVNAMoxRSDVQAAKDDAAR.A P2_K.VDQLSNDVNAMoxR.S 4 4	P69776	LPP_ECOLI Major outer membrane lipoprotein Lpp OS=Escherichia coli (strain K12) OX=83333 GN=lpp PE=1 SV=1	false	P69776	LPP_ECOLI Major outer membrane lipoprotein Lpp OS=Escherichia coli (strain K12) OX=83333 GN=lpp PE=1 SV=1	false	44	44	Photo-Leucine	13.504	false	true	false	false	3	3	Self	0	0.003	0.004											9.199		9.461	2.868
832	1497	Scan: 17112 Run: B190214_10_Lumos_TD_IN_120_Ecoli_photoAA_membrane_SCX17_SEC8 P1_K.SLDELQDGSQVAVPNDPTNLGR.S P2_K.IVELEAPQLPR.S 20 4;Scan: 12475 Run: B190214_03_Lumos_TD_IN_120_Ecoli_photoAA_membrane_SCX16_SEC7 P1_K.SLDELQDGSQVAVPNDPTNLGR.S P2_K.IVELEAPQLPR.S 20 4	P28635	METQ_ECOLI D-methionine-binding lipoprotein MetQ OS=Escherichia coli (strain K12) OX=83333 GN=metQ PE=1 SV=2	false	P28635	METQ_ECOLI D-methionine-binding lipoprotein MetQ OS=Escherichia coli (strain K12) OX=83333 GN=metQ PE=1 SV=2	false	142	182	Photo-Leucine	13.466	false	true	false	false	2	1	Self	0	0.003	0.004												8.603														10.36
577	1639;1571	Scan: 8353 Run: B190218_34_Lumos_TD_IN_120_Ecoli_photoAA_membrane_SCX21_SEC8 P1_-.MoxIQEQTMLNVADNSGAR.R P2_R.FDGNACcmVLLNNNSEQPIGTR.I 8 7;Scan: 5759 Run: B190218_33_Lumos_TD_IN_120_Ecoli_photoAA_membrane_SCX21_SEC7 P1_-.MIQEQTMLNVADNSGAR.R P2_R.FDGNACcmVLLNNNSEQPIGTR.I 8 7	P0ADY3	RL14_ECOLI 50S ribosomal protein L14 OS=Escherichia coli (strain K12) OX=83333 GN=rplN PE=1 SV=1	false	P0ADY3	RL14_ECOLI 50S ribosomal protein L14 OS=Escherichia coli (strain K12) OX=83333 GN=rplN PE=1 SV=1	false	85	8	Photo-Leucine	13.427	false	true	false	false	2	2	Self	0	0.003	0.004																				9.808			9.17
831	1894	Scan: 19531 Run: B190218_32_Lumos_TD_IN_120_Ecoli_photoAA_membrane_SCX21_SEC6 P1_R.TNLQEAQPLGNGK.K P2_K.AKDVEGIGDVDLVNYFEVGATYYFNK.N 9 10	P02931	OMPF_ECOLI Outer membrane porin F OS=Escherichia coli (strain K12) OX=83333 GN=ompF PE=1 SV=1	false	P02931	OMPF_ECOLI Outer membrane porin F OS=Escherichia coli (strain K12) OX=83333 GN=ompF PE=1 SV=1	false	227	311	Photo-Leucine	13.416	false	true	false	false	1	1	Self	0	0.003	0.004
450	1757;1413	Scan: 10050 Run: B190215_17_Lumos_TD_IN_120_Ecoli_photoAA_membrane_SCX18_SEC9 P1_K.ALEGDAEWEAK.I P2_R.AFDQIDNAPEEK.A 2 11;Scan: 11856 Run: B190226_04_Lumos_TD_IN_120_Ecoli_photoAA_membrane_SCX22_SEC8 P1_R.GSALKALEGDAEWEAK.I P2_R.AFDQIDNAPEEK.A 7 11	P0CE48;P0CE47	EFTU2_ECOLI Elongation factor Tu 2 OS=Escherichia coli (strain K12) OX=83333 GN=tufB PE=1 SV=1;EFTU1_ECOLI Elongation factor Tu 1 OS=Escherichia coli (strain K12) OX=83333 GN=tufA PE=1 SV=1	false	P0CE48;P0CE47	EFTU2_ECOLI Elongation factor Tu 2 OS=Escherichia coli (strain K12) OX=83333 GN=tufB PE=1 SV=1;EFTU1_ECOLI Elongation factor Tu 1 OS=Escherichia coli (strain K12) OX=83333 GN=tufA PE=1 SV=1	false	56;56	179;179	Photo-Leucine	13.379	false	true	false	false	2	2	Self	0	0.003	0.004					7.687		10.95
829	1892	Scan: 14106 Run: B190226_03_Lumos_TD_IN_120_Ecoli_photoAA_membrane_SCX22_SEC7 P1_K.DGSVVVLGYTDR.I P2_R.AALphl-loopIDCcmLAPDRRVEIEVK.G 7 14	P0A910	OMPA_ECOLI Outer membrane protein A OS=Escherichia coli (strain K12) OX=83333 GN=ompA PE=1 SV=1	false	P0A910	OMPA_ECOLI Outer membrane protein A OS=Escherichia coli (strain K12) OX=83333 GN=ompA PE=1 SV=1	false	258	331	Photo-Leucine	13.362	false	true	false	false	1	1	Self	0	0.003	0.004														13.362
826	1889	Scan: 18730 Run: B190214_09_Lumos_TD_IN_120_Ecoli_photoAA_membrane_SCX17_SEC7 P1_R.LITIAVPR.I P2_R.EQIIFPEIDYDKVDR.V 1 1	P62399	RL5_ECOLI 50S ribosomal protein L5 OS=Escherichia coli (strain K12) OX=83333 GN=rplE PE=1 SV=2	false	P62399	RL5_ECOLI 50S ribosomal protein L5 OS=Escherichia coli (strain K12) OX=83333 GN=rplE PE=1 SV=2	false	134	103	Photo-Leucine	13.318	false	true	false	false	1	1	Self	0	0.003	0.004	13.318																									12.531
174	1357;1149;1094	Scan: 22922 Run: B190215_20_Lumos_TD_IN_120_Ecoli_photoAA_membrane_SCX19_SEC7 P1_R.TNLQEAQPLGNGKK.A P2_K.DVEGIGDVDLVNYFEVGATYYFNK.N 9 7;Scan: 22903 Run: B190215_20_Lumos_TD_IN_120_Ecoli_photoAA_membrane_SCX19_SEC7 P1_R.TNLQEAQPLGNGKK.A P2_K.DVEGIGDVDLVNYFEVGATYYFNK.N 9 7;Scan: 24390 Run: B190218_27_Lumos_TD_IN_120_Ecoli_photoAA_membrane_SCX20_SEC7 P1_R.TNLQEAQPLGNGK.K P2_K.AKDVEGIGDVDLVNdaYFEVGAT…	P02931	OMPF_ECOLI Outer membrane porin F OS=Escherichia coli (strain K12) OX=83333 GN=ompF PE=1 SV=1	false	P02931	OMPF_ECOLI Outer membrane porin F OS=Escherichia coli (strain K12) OX=83333 GN=ompF PE=1 SV=1	false	227	310	Photo-Leucine	13.293	false	true	false	false	4	3	Self	0	0.003	0.004												4.697									5.254			8.703
822	1886	Scan: 12811 Run: B190215_20_Lumos_TD_IN_120_Ecoli_photoAA_membrane_SCX19_SEC10 P1_R.IGSDAYNQGLSER.R P2_R.AQSVVDYLISK.G 6 8	P0A910	OMPA_ECOLI Outer membrane protein A OS=Escherichia coli (strain K12) OX=83333 GN=ompA PE=1 SV=1	false	P0A910	OMPA_ECOLI Outer membrane protein A OS=Escherichia coli (strain K12) OX=83333 GN=ompA PE=1 SV=1	false	269	285	Photo-Leucine	13.179	false	true	false	false	1	1	Self	0	0.003	0.004													13.179
88	1851;992	Scan: 14139 Run: B190218_35_Lumos_TD_IN_120_Ecoli_photoAA_membrane_SCX21_SEC9 P1_K.DGSVVVLGYTDR.I P2_R.AALIDCcmLAPDRR.V 7 6;Scan: 10354 Run: B190218_32_Lumos_TD_IN_120_Ecoli_photoAA_membrane_SCX21_SEC6 P1_K.QRAALIDCcmLphl-loopAPDR.R P2_K.DGSVVVLGYTDRIGSDAYNdaQGLSER.R 8 7	P0A910	OMPA_ECOLI Outer membrane protein A OS=Escherichia coli (strain K12) OX=83333 GN=ompA PE=1 SV=1	false	P0A910	OMPA_ECOLI Outer membrane protein A OS=Escherichia coli (strain K12) OX=83333 GN=ompA PE=1 SV=1	false	258	323	Photo-Leucine	13.145	false	true	false	false	2	2	Self	0	0.003	0.004															12.637
819	1880	Scan: 19546 Run: B190215_16_Lumos_TD_IN_120_Ecoli_photoAA_membrane_SCX18_SEC8 P1_R.YSTEMMNVISAGLDK.S P2_R.TQFTGDTASLLVENGR.G 14 10	P0A903	BAMC_ECOLI Outer membrane protein assembly factor BamC OS=Escherichia coli (strain K12) OX=83333 GN=bamC PE=1 SV=1	false	P0A903	BAMC_ECOLI Outer membrane protein assembly factor BamC OS=Escherichia coli (strain K12) OX=83333 GN=bamC PE=1 SV=1	false	106	210	Photo-Leucine	13.093	false	true	false	false	1	1	Self	0	0.003	0.004						13.093
818	1879	Scan: 19130 Run: B190214_08_Lumos_TD_IN_120_Ecoli_photoAA_membrane_SCX17_SEC6 P1_K.TQGVELEIR.K P2_K.QVQNVSYGTIVNVRPVQIQGGDDSNVIGAIGGAVLGGFLGNTVGGGTGR.S 5 35	P0A905	SLYB_ECOLI Outer membrane lipoprotein SlyB OS=Escherichia coli (strain K12) OX=83333 GN=slyB PE=2 SV=1	false	P0A905	SLYB_ECOLI Outer membrane lipoprotein SlyB OS=Escherichia coli (strain K12) OX=83333 GN=slyB PE=2 SV=1	false	113	70	Photo-Leucine	13.086	false	true	false	false	1	1	Self	0	0.003	0.004
566	1596;1558	Scan: 8930 Run: B190214_06_Lumos_TD_IN_120_Ecoli_photoAA_membrane_SCX16_SEC10 P1_R.VEAAQATER.R P2_R.LEAIAQIK.E 2 1;Scan: 5542 Run: B190226_04_Lumos_TD_IN_120_Ecoli_photoAA_membrane_SCX22_SEC8 P1_R.VLQEQRLEAIAQIK.E P2_R.VEAAQATER.R 7 2	P37626	YHII_ECOLI Uncharacterized protein YhiI OS=Escherichia coli (strain K12) OX=83333 GN=yhiI PE=3 SV=1	false	P37626	YHII_ECOLI Uncharacterized protein YhiI OS=Escherichia coli (strain K12) OX=83333 GN=yhiI PE=3 SV=1	false	88	196	Photo-Leucine	13.047	false	true	false	false	2	2	Self	0	0.003	0.004					9.064
549	1616;1539	Scan: 9606 Run: B190215_16_Lumos_TD_IN_120_Ecoli_photoAA_membrane_SCX18_SEC8 P1_K.IDQLphl-loopSSDVQTLNdaAK.V P2_K.IDQLSSDVQTLNAK.V 5 11;Scan: 9608 Run: B190215_16_Lumos_TD_IN_120_Ecoli_photoAA_membrane_SCX18_SEC8 P1_K.IDQLphl-loopSSDVQTLNAK.V P2_K.IDQLSSDVQTLNdaAK.V 5 11	P69776	LPP_ECOLI Major outer membrane lipoprotein Lpp OS=Escherichia coli (strain K12) OX=83333 GN=lpp PE=1 SV=1	false	P69776	LPP_ECOLI Major outer membrane lipoprotein Lpp OS=Escherichia coli (strain K12) OX=83333 GN=lpp PE=1 SV=1	false	31	37	Photo-Leucine	13.012	false	true	false	false	2	2	Self	0	0.003	0.004						9.514
814	1870	Scan: 12148 Run: B190214_09_Lumos_TD_IN_120_Ecoli_photoAA_membrane_SCX17_SEC7 P1_R.VVINKDTTTIIDGVGEEAAIQGR.V P2_K.LAGGVAVIK.V 16 1	P0A6F5	CH60_ECOLI Chaperonin GroEL OS=Escherichia coli (strain K12) OX=83333 GN=groEL PE=1 SV=2	false	P0A6F5	CH60_ECOLI Chaperonin GroEL OS=Escherichia coli (strain K12) OX=83333 GN=groEL PE=1 SV=2	false	338	372	Photo-Leucine	12.996	false	true	false	false	1	1	Self	0	0.003	0.004	12.996																									6.536
573	1569;1567	Scan: 10142 Run: B190215_16_Lumos_TD_IN_120_Ecoli_photoAA_membrane_SCX18_SEC8 P1_K.GALSAVVADSR.G P2_K.AAAFEGELphl-hydIPASQIDR.L 3 5;Scan: 11347 Run: B190215_16_Lumos_TD_IN_120_Ecoli_photoAA_membrane_SCX18_SEC8 P1_K.GALSAVVADSR.G P2_K.AAAFEGELphl-loopIPASQIDR.L 3 5	P0A7J3	RL10_ECOLI 50S ribosomal protein L10 OS=Escherichia coli (strain K12) OX=83333 GN=rplJ PE=1 SV=2	false	P0A7J3	RL10_ECOLI 50S ribosomal protein L10 OS=Escherichia coli (strain K12) OX=83333 GN=rplJ PE=1 SV=2	false	23	114	Photo-Leucine	12.928	false	true	false	false	2	2	Self	0	0.003	0.004						9.154	7.915
811	1511	Scan: 13289 Run: B190226_04_Lumos_TD_IN_120_Ecoli_photoAA_membrane_SCX22_SEC8 P1_K.GVYIKK.V P2_K.FVESVDVAVNLGIDAR.K 3 11;Scan: 13295 Run: B190226_04_Lumos_TD_IN_120_Ecoli_photoAA_membrane_SCX22_SEC8 P1_K.GVYIKK.V P2_K.FVESVDVAVNLGIDAR.K 3 11	P0A7L0	RL1_ECOLI 50S ribosomal protein L1 OS=Escherichia coli (strain K12) OX=83333 GN=rplA PE=1 SV=2	false	P0A7L0	RL1_ECOLI 50S ribosomal protein L1 OS=Escherichia coli (strain K12) OX=83333 GN=rplA PE=1 SV=2	false	48	208	Photo-Leucine	12.922	false	true	false	false	2	1	Self	0	0.003	0.004					9.568
810	1867	Scan: 15134 Run: B190218_27_Lumos_TD_IN_120_Ecoli_photoAA_membrane_SCX20_SEC7 P1_K.QIAMGVDGANEVYNEIR.Q P2_R.INVTAYQGKVLLVGQSPNAELSAR.A 14 11	P64596	YRAP_ECOLI Uncharacterized protein YraP OS=Escherichia coli (strain K12) OX=83333 GN=yraP PE=1 SV=1	false	P64596	YRAP_ECOLI Uncharacterized protein YraP OS=Escherichia coli (strain K12) OX=83333 GN=yraP PE=1 SV=1	false	109	80	Photo-Leucine	12.921	false	true	false	false	1	1	Self	0	0.003	0.004																					12.921
808	1866	Scan: 19656 Run: B190215_15_Lumos_TD_IN_120_Ecoli_photoAA_membrane_SCX18_SEC7 P1_R.YNYLINQLNIK.S P2_R.QITGNYYPELAALNVENFK.T 1 13	P02930	TOLC_ECOLI Outer membrane protein TolC OS=Escherichia coli (strain K12) OX=83333 GN=tolC PE=1 SV=3	false	P02930	TOLC_ECOLI Outer membrane protein TolC OS=Escherichia coli (strain K12) OX=83333 GN=tolC PE=1 SV=3	false	218	413	Photo-Leucine	12.893	false	true	false	false	1	1	Self	0	0.003	0.004				12.893
806	1861	Scan: 27085 Run: B190215_20_Lumos_TD_IN_120_Ecoli_photoAA_membrane_SCX19_SEC8 P1_K.STAESIVYSALETLAQR.S P2_K.FGSELLAK.F 8 6	P02359	RS7_ECOLI 30S ribosomal protein S7 OS=Escherichia coli (strain K12) OX=83333 GN=rpsG PE=1 SV=3	false	P02359	RS7_ECOLI 30S ribosomal protein S7 OS=Escherichia coli (strain K12) OX=83333 GN=rpsG PE=1 SV=3	false	23	44	Photo-Leucine	12.803	false	true	false	false	1	1	Self	0	0.003	0.004								12.803
804	1859	Scan: 21042 Run: B190218_33_Lumos_TD_IN_120_Ecoli_photoAA_membrane_SCX21_SEC7 P1_K.ATLKPEGQAALDQLYSQLSNLDPK.D P2_R.AQSVVDYLISK.G 15 8	P0A910	OMPA_ECOLI Outer membrane protein A OS=Escherichia coli (strain K12) OX=83333 GN=ompA PE=1 SV=1	false	P0A910	OMPA_ECOLI Outer membrane protein A OS=Escherichia coli (strain K12) OX=83333 GN=ompA PE=1 SV=1	false	285	242	Photo-Leucine	12.756	false	true	false	false	1	1	Self	0	0.003	0.004																				5.772	10.926		12.756
802	1856	Scan: 8800 Run: B190215_14_Lumos_TD_IN_120_Ecoli_photoAA_membrane_SCX18_SEC6 P1_R.FGQGEAAPVVAPAPAPAPEVQTK.H P2_K.ATLKPEGQAALDQLYSQLSNLDPK.D 13 18	P0A910	OMPA_ECOLI Outer membrane protein A OS=Escherichia coli (strain K12) OX=83333 GN=ompA PE=1 SV=1	false	P0A910	OMPA_ECOLI Outer membrane protein A OS=Escherichia coli (strain K12) OX=83333 GN=ompA PE=1 SV=1	false	203	245	Photo-Leucine	12.743	false	true	false	false	1	1	Self	0	0.003	0.004
800	1854	Scan: 8924 Run: B190226_03_Lumos_TD_IN_120_Ecoli_photoAA_membrane_SCX22_SEC7 P1_R.LKQELANdaGTLKQENGK.A P2_R.ARLEEGLNPNAILVPQQGVTR.T 1 5	P0AE06	ACRA_ECOLI Multidrug efflux pump subunit AcrA OS=Escherichia coli (strain K12) OX=83333 GN=acrA PE=1 SV=1	false	P0AE06	ACRA_ECOLI Multidrug efflux pump subunit AcrA OS=Escherichia coli (strain K12) OX=83333 GN=acrA PE=1 SV=1	false	299	226	Photo-Leucine	12.733	false	true	false	false	1	1	Self	0	0.003	0.004														12.733
403	1706;1359	Scan: 15959 Run: B190226_02_Lumos_TD_IN_120_Ecoli_photoAA_membrane_SCX22_SEC6 P1_K.NSHSVIITPGYGMAVAQAQYPVAEITEKLR.A P2_K.ASVDAILK.A 27 7;Scan: 16882 Run: B190226_03_Lumos_TD_IN_120_Ecoli_photoAA_membrane_SCX22_SEC7 P1_K.NSHSVIITPGYGMoxAVAQAQYPVAEITEKLR.A P2_K.ASVDAILK.A 27 7	P0AB67	PNTB_ECOLI NAD(P) transhydrogenase subunit beta OS=Escherichia coli (strain K12) OX=83333 GN=pntB PE=1 SV=1	false	P0AB67	PNTB_ECOLI NAD(P) transhydrogenase subunit beta OS=Escherichia coli (strain K12) OX=83333 GN=pntB PE=1 SV=1	false	459	331	Photo-Leucine	12.645	false	true	false	false	2	2	Self	0	0.003	0.004														9.11			10.402
796	1850	Scan: 12208 Run: B190226_05_Lumos_TD_IN_120_Ecoli_photoAA_membrane_SCX22_SEC9 P1_R.RVEIEVK.G P2_K.DGSVVVLGYTDR.I 1 7	P0A910	OMPA_ECOLI Outer membrane protein A OS=Escherichia coli (strain K12) OX=83333 GN=ompA PE=1 SV=1	false	P0A910	OMPA_ECOLI Outer membrane protein A OS=Escherichia coli (strain K12) OX=83333 GN=ompA PE=1 SV=1	false	258	329	Photo-Leucine	12.617	false	true	false	false	1	1	Self	0	0.003	0.004					12.117
405	1697;1361	Scan: 10090 Run: B190215_16_Lumos_TD_IN_120_Ecoli_photoAA_membrane_SCX18_SEC8 P1_K.IDQLphl-loopSSDVQTLNAK.V P2_K.IDQLSSDVQTLNdaAK.V 8 11;Scan: 7973 Run: B190214_10_Lumos_TD_IN_120_Ecoli_photoAA_membrane_SCX17_SEC8 P1_K.IDQLphl-hydSSDVQTLNdaAK.V P2_K.IDQLSSDVQTLNAK.V 8 11	P69776	LPP_ECOLI Major outer membrane lipoprotein Lpp OS=Escherichia coli (strain K12) OX=83333 GN=lpp PE=1 SV=1	false	P69776	LPP_ECOLI Major outer membrane lipoprotein Lpp OS=Escherichia coli (strain K12) OX=83333 GN=lpp PE=1 SV=1	false	37	34	Photo-Leucine	12.597	false	true	false	false	2	2	Self	0	0.003	0.004						10.31																				7.238
794	1845	Scan: 6981 Run: B190214_10_Lumos_TD_IN_120_Ecoli_photoAA_membrane_SCX17_SEC8 P1_R.FGQGEAAPVVAPAPAPAPEVQTK.H P2_K.AQGVQLTAK.L 19 6	P0A910	OMPA_ECOLI Outer membrane protein A OS=Escherichia coli (strain K12) OX=83333 GN=ompA PE=1 SV=1	false	P0A910	OMPA_ECOLI Outer membrane protein A OS=Escherichia coli (strain K12) OX=83333 GN=ompA PE=1 SV=1	false	100	209	Photo-Leucine	12.446	false	true	false	false	1	1	Self	0	0.003	0.004																										12.446
793	1844	Scan: 16630 Run: B190215_17_Lumos_TD_IN_120_Ecoli_photoAA_membrane_SCX18_SEC9 P1_K.YEYSVAEYYTER.G P2_R.DALPLMENAYR.Q 7 5	P0AC02	BAMD_ECOLI Outer membrane protein assembly factor BamD OS=Escherichia coli (strain K12) OX=83333 GN=bamD PE=1 SV=1	false	P0AC02	BAMD_ECOLI Outer membrane protein assembly factor BamD OS=Escherichia coli (strain K12) OX=83333 GN=bamD PE=1 SV=1	false	183	217	Photo-Leucine	12.372	false	true	false	false	1	1	Self	0	0.003	0.004						4.32	12.372
792	1843	Scan: 18011 Run: B190215_16_Lumos_TD_IN_120_Ecoli_photoAA_membrane_SCX18_SEC8 P1_K.SLYEADLVDEAKR.L P2_K.LTVLDSLSK.I 10 1	P0A799	PGK_ECOLI Phosphoglycerate kinase OS=Escherichia coli (strain K12) OX=83333 GN=pgk PE=1 SV=2	false	P0A799	PGK_ECOLI Phosphoglycerate kinase OS=Escherichia coli (strain K12) OX=83333 GN=pgk PE=1 SV=2	false	241	198	Photo-Leucine	12.371	false	true	false	false	1	1	Self	0	0.003	0.004						12.371
501	1240;1477	Scan: 18687 Run: B190214_10_Lumos_TD_IN_120_Ecoli_photoAA_membrane_SCX17_SEC8 P1_K.QTTTPGTGYVEDGYDQR.N P2_K.APNLphl-loopGQLYGFYGNPNLDPEK.S 11 7;Scan: 9364 Run: B190214_09_Lumos_TD_IN_120_Ecoli_photoAA_membrane_SCX17_SEC7 P1_K.QTTTPGTGYVEDGYDQR.N P2_K.APNLphl-loopGQLYGFYGNPNLDPEK.S 11 7;Scan: 10488 Run: B190214_09_Lumos_TD_IN_120_Ecoli_photoAA_membrane_SCX17_SEC7 P1_K.QTTTPGTGYVEDGYDQR.N P2_K.APNL…	P06129	BTUB_ECOLI Vitamin B12 transporter BtuB OS=Escherichia coli (strain K12) OX=83333 GN=btuB PE=1 SV=2	false	P06129	BTUB_ECOLI Vitamin B12 transporter BtuB OS=Escherichia coli (strain K12) OX=83333 GN=btuB PE=1 SV=2	false	350	421	Photo-Leucine	12.362	false	true	false	false	3	2	Self	0	0.003	0.004	8.402																									6.816
791	1501	Scan: 6873 Run: B190226_03_Lumos_TD_IN_120_Ecoli_photoAA_membrane_SCX22_SEC7 P1_K.VYAGNEHNHAAQQPQVLDI.- P2_R.LATELAR.R 19 1;Scan: 6854 Run: B190226_03_Lumos_TD_IN_120_Ecoli_photoAA_membrane_SCX22_SEC7 P1_K.VYAGNEHNHAAQQPQVLDI.- P2_R.LATELAR.R 19 1	P0AA10	RL13_ECOLI 50S ribosomal protein L13 OS=Escherichia coli (strain K12) OX=83333 GN=rplM PE=1 SV=1	false	P0AA10	RL13_ECOLI 50S ribosomal protein L13 OS=Escherichia coli (strain K12) OX=83333 GN=rplM PE=1 SV=1	false	142	28	Photo-Leucine	12.313	false	true	false	false	2	1	Self	0	0.003	0.004														8.769
275	1467;1346;1205	Scan: 11936 Run: B190215_17_Lumos_TD_IN_120_Ecoli_photoAA_membrane_SCX18_SEC9 P1_R.IPEGLphl-loopAGGTEGK.F P2_K.APSLYQTNPNYILYSK.G 6 13;Scan: 5818 Run: B190218_33_Lumos_TD_IN_120_Ecoli_photoAA_membrane_SCX21_SEC7 P1_R.IPEGLAGGTEGKFNEK.A P2_K.APSLphl-loopYQTNPNYILYSK.G 6 13;Scan: 5238 Run: B190218_32_Lumos_TD_IN_120_Ecoli_photoAA_membrane_SCX21_SEC6 P1_R.IPEGLAGGTEGKFNEK.A P2_K.APSLYQTNPNYILYSK.G 6…	P05825	FEPA_ECOLI Ferrienterobactin receptor OS=Escherichia coli (strain K12) OX=83333 GN=fepA PE=1 SV=2	false	P05825	FEPA_ECOLI Ferrienterobactin receptor OS=Escherichia coli (strain K12) OX=83333 GN=fepA PE=1 SV=2	false	502	344	Photo-Leucine	12.29	false	true	false	false	3	3	Self	0	0.003	0.004							8.269																7.086
466	1595;1434	Scan: 12094 Run: B190214_12_Lumos_TD_IN_120_Ecoli_photoAA_membrane_SCX17_SEC10 P1_R.SENAYR.A P2_R.LQAGAFNYSLNR.D 1 1;Scan: 14345 Run: B190218_33_Lumos_TD_IN_120_Ecoli_photoAA_membrane_SCX21_SEC7 P1_R.SENAYR.A P2_K.GIQVVEAINGATTEEGAFVQGNRLQAGAFNYSLNR.D 1 24	P39180	AG43_ECOLI Antigen 43 OS=Escherichia coli (strain K12) OX=83333 GN=flu PE=1 SV=3	false	P39180	AG43_ECOLI Antigen 43 OS=Escherichia coli (strain K12) OX=83333 GN=flu PE=1 SV=3	false	681	702	Photo-Leucine	12.274	false	true	false	false	2	2	Self	0	0.003	0.004														7.387									7.914
298	1740;1231	Scan: 14149 Run: B190215_15_Lumos_TD_IN_120_Ecoli_photoAA_membrane_SCX18_SEC7 P1_K.DGSVVVLGYTDRIGSDAYNQGLSER.R P2_R.AALIDCcmLAPDR.R 12 7;Scan: 12562 Run: B190218_33_Lumos_TD_IN_120_Ecoli_photoAA_membrane_SCX21_SEC7 P1_K.DGSVVVLGYTDRIGSDAYNQGLSERR.A P2_R.AALIDCcmLAPDR.R 12 7	P0A910	OMPA_ECOLI Outer membrane protein A OS=Escherichia coli (strain K12) OX=83333 GN=ompA PE=1 SV=1	false	P0A910	OMPA_ECOLI Outer membrane protein A OS=Escherichia coli (strain K12) OX=83333 GN=ompA PE=1 SV=1	false	324	263	Photo-Leucine	12.27	false	true	false	false	2	2	Self	0	0.003	0.004				10.756																			5.903
789	1839	Scan: 12246 Run: B190226_05_Lumos_TD_IN_120_Ecoli_photoAA_membrane_SCX22_SEC9 P1_K.DKLSNPVR.L P2_R.ASLPTIELALK.Q 1 3	P0A799	PGK_ECOLI Phosphoglycerate kinase OS=Escherichia coli (strain K12) OX=83333 GN=pgk PE=1 SV=2	false	P0A799	PGK_ECOLI Phosphoglycerate kinase OS=Escherichia coli (strain K12) OX=83333 GN=pgk PE=1 SV=2	false	83	41	Photo-Leucine	12.232	false	true	false	false	1	1	Self	0	0.003	0.004
788	1838	Scan: 17567 Run: B190214_09_Lumos_TD_IN_120_Ecoli_photoAA_membrane_SCX17_SEC7 P1_R.LGFKGETQINSDLTGYGQWEYNFQGNNSEGADAQTGNK.T P2_R.LAFAGLK.Y 21 1	P02931	OMPF_ECOLI Outer membrane porin F OS=Escherichia coli (strain K12) OX=83333 GN=ompF PE=1 SV=1	false	P02932;P02931	PHOE_ECOLI Outer membrane porin PhoE OS=Escherichia coli (strain K12) OX=83333 GN=phoE PE=1 SV=1;OMPF_ECOLI Outer membrane porin F OS=Escherichia coli (strain K12) OX=83333 GN=ompF PE=1 SV=1	false	85	97;105	Photo-Leucine	12.219	false	true	false	false	1	1	Self	0	0.003	0.004	12.219
787	1836	Scan: 14956 Run: B190215_20_Lumos_TD_IN_120_Ecoli_photoAA_membrane_SCX19_SEC10 P1_K.SSPGGLLNMVSK.R P2_R.GFAAEGQSQNNYLNGLK.L 6 12	P06971	FHUA_ECOLI Ferrichrome outer membrane transporter/phage receptor OS=Escherichia coli (strain K12) OX=83333 GN=fhuA PE=1 SV=2	false	P06971	FHUA_ECOLI Ferrichrome outer membrane transporter/phage receptor OS=Escherichia coli (strain K12) OX=83333 GN=fhuA PE=1 SV=2	false	138	181	Photo-Leucine	12.159	false	true	false	false	1	1	Self	0	0.003	0.004													12.159
429	1625;1387	Scan: 15144 Run: B190218_27_Lumos_TD_IN_120_Ecoli_photoAA_membrane_SCX20_SEC7 P1_K.QIAMGVDGANEVYNEIR.Q P2_R.INVTAYQGKVLLVGQSPNAELSAR.A 6 11;Scan: 8973 Run: B190218_26_Lumos_TD_IN_120_Ecoli_photoAA_membrane_SCX20_SEC6 P1_K.QIAMoxGVDGANEVYNEIR.Q P2_R.INVTAYQGKVLLVGQSPNAELSAR.A 6 11	P64596	YRAP_ECOLI Uncharacterized protein YraP OS=Escherichia coli (strain K12) OX=83333 GN=yraP PE=1 SV=1	false	P64596	YRAP_ECOLI Uncharacterized protein YraP OS=Escherichia coli (strain K12) OX=83333 GN=yraP PE=1 SV=1	false	101	80	Photo-Leucine	12.153	false	true	false	false	2	2	Self	0	0.003	0.004																			7.447		9.604
785	1835	Scan: 19804 Run: B190215_17_Lumos_TD_IN_120_Ecoli_photoAA_membrane_SCX18_SEC9 P1_K.SLYEADLVDEAKR.L P2_K.LTVLDSLSK.I 8 1	P0A799	PGK_ECOLI Phosphoglycerate kinase OS=Escherichia coli (strain K12) OX=83333 GN=pgk PE=1 SV=2	false	P0A799	PGK_ECOLI Phosphoglycerate kinase OS=Escherichia coli (strain K12) OX=83333 GN=pgk PE=1 SV=2	false	239	198	Photo-Leucine	12.139	false	true	false	false	1	1	Self	0	0.003	0.005							12.139
784	1833	Scan: 9995 Run: B190214_03_Lumos_TD_IN_120_Ecoli_photoAA_membrane_SCX16_SEC7 P1_R.FGQGEAAPVVAPAPAPAPEVQTK.H P2_K.DGSVVVLGYTDR.I 19 7	P0A910	OMPA_ECOLI Outer membrane protein A OS=Escherichia coli (strain K12) OX=83333 GN=ompA PE=1 SV=1	false	P0A910	OMPA_ECOLI Outer membrane protein A OS=Escherichia coli (strain K12) OX=83333 GN=ompA PE=1 SV=1	false	258	209	Photo-Leucine	12.113	false	true	false	false	1	1	Self	0	0.003	0.005		6.824										12.113
783	1832	Scan: 10115 Run: B190215_15_Lumos_TD_IN_120_Ecoli_photoAA_membrane_SCX18_SEC7 P1_K.VLLVGQSPNAELSAR.A P2_K.QIAMoxGVDGANEVYNEIR.Q 2 15	P64596	YRAP_ECOLI Uncharacterized protein YraP OS=Escherichia coli (strain K12) OX=83333 GN=yraP PE=1 SV=1	false	P64596	YRAP_ECOLI Uncharacterized protein YraP OS=Escherichia coli (strain K12) OX=83333 GN=yraP PE=1 SV=1	false	80	110	Photo-Leucine	12.106	false	true	false	false	1	1	Self	0	0.003	0.005				12.106
780	1073	Scan: 15187 Run: B190226_05_Lumos_TD_IN_120_Ecoli_photoAA_membrane_SCX22_SEC9 P1_R.RAQSVVDYLISK.G P2_K.DGSVVVLGYTDR.I 9 8;Scan: 18339 Run: B190226_04_Lumos_TD_IN_120_Ecoli_photoAA_membrane_SCX22_SEC8 P1_R.RAQSVVDYLISK.G P2_K.DGSVVVLGYTDR.I 9 8	P0A910	OMPA_ECOLI Outer membrane protein A OS=Escherichia coli (strain K12) OX=83333 GN=ompA PE=1 SV=1	false	P0A910	OMPA_ECOLI Outer membrane protein A OS=Escherichia coli (strain K12) OX=83333 GN=ompA PE=1 SV=1	false	259	285	Photo-Leucine	12.075	false	true	false	false	2	1	Self	0	0.003	0.005					11.229
777	1823	Scan: 13447 Run: B190214_08_Lumos_TD_IN_120_Ecoli_photoAA_membrane_SCX17_SEC6 P1_R.LGFKGETQINSDLTGYGQWEYNFQGNNSEGADAQTGNK.T P2_R.LAFAGLK.Y 20 1	P02931	OMPF_ECOLI Outer membrane porin F OS=Escherichia coli (strain K12) OX=83333 GN=ompF PE=1 SV=1	false	P02932;P02931	PHOE_ECOLI Outer membrane porin PhoE OS=Escherichia coli (strain K12) OX=83333 GN=phoE PE=1 SV=1;OMPF_ECOLI Outer membrane porin F OS=Escherichia coli (strain K12) OX=83333 GN=ompF PE=1 SV=1	false	84	97;105	Photo-Leucine	12.046	false	true	false	false	1	1	Self	0	0.003	0.005
775	1820	Scan: 6331 Run: B190218_29_Lumos_TD_IN_120_Ecoli_photoAA_membrane_SCX20_SEC9 P1_R.IGSDAYNQGLSER.R P2_R.IGSDAYNQGLSER.R 10 7	P0A910	OMPA_ECOLI Outer membrane protein A OS=Escherichia coli (strain K12) OX=83333 GN=ompA PE=1 SV=1	false	P0A910	OMPA_ECOLI Outer membrane protein A OS=Escherichia coli (strain K12) OX=83333 GN=ompA PE=1 SV=1	false	270	273	Photo-Leucine	11.994	false	true	false	false	1	1	Self	0	0.003	0.005										9.118																	11.994
774	1819	Scan: 19381 Run: B190214_03_Lumos_TD_IN_120_Ecoli_photoAA_membrane_SCX16_SEC7 P1_R.GTLQTASTDCcmDTIVEAAALLPAFDQAVEGNR.H P2_R.ALAAEQSEVSPEQR.R 19 5	P76237	DGCJ_ECOLI Probable diguanylate cyclase DgcJ OS=Escherichia coli (strain K12) OX=83333 GN=dgcJ PE=1 SV=2	false	P76237	DGCJ_ECOLI Probable diguanylate cyclase DgcJ OS=Escherichia coli (strain K12) OX=83333 GN=dgcJ PE=1 SV=2	false	126	71	Photo-Leucine	11.956	false	true	false	false	1	1	Self	0	0.003	0.005												11.956
773	1818	Scan: 14144 Run: B190215_15_Lumos_TD_IN_120_Ecoli_photoAA_membrane_SCX18_SEC7 P1_K.DGSVVVLGYTDRIGSDAYNQGLSER.R P2_R.AALIDCcmLAPDR.R 13 7	P0A910	OMPA_ECOLI Outer membrane protein A OS=Escherichia coli (strain K12) OX=83333 GN=ompA PE=1 SV=1	false	P0A910	OMPA_ECOLI Outer membrane protein A OS=Escherichia coli (strain K12) OX=83333 GN=ompA PE=1 SV=1	false	324	264	Photo-Leucine	11.924	false	true	false	false	1	1	Self	0	0.003	0.005				11.924																				7.64
296	1701;1229	Scan: 16066 Run: B190218_34_Lumos_TD_IN_120_Ecoli_photoAA_membrane_SCX21_SEC8 P1_K.NMSTYVDYKINLLphl-loopDDNQFTR.D P2_R.GYDDEDILK.Y 12 7;Scan: 16624 Run: B190218_35_Lumos_TD_IN_120_Ecoli_photoAA_membrane_SCX21_SEC9 P1_K.NMoxSTYVDYKINLLDDNQFTR.D P2_R.GYDDEDILphl-loopK.Y 12 7	P06996	OMPC_ECOLI Outer membrane porin C OS=Escherichia coli (strain K12) OX=83333 GN=ompC PE=1 SV=1	false	P06996	OMPC_ECOLI Outer membrane porin C OS=Escherichia coli (strain K12) OX=83333 GN=ompC PE=1 SV=1	false	315	341	Photo-Leucine	11.911	false	true	false	false	2	2	Self	0	0.003	0.005															5.884					10.357
768	1810	Scan: 18074 Run: B190218_32_Lumos_TD_IN_120_Ecoli_photoAA_membrane_SCX21_SEC6 P1_K.TTGDRLSIIPEYTLNSTLSWQAR.E P2_R.NKIEAGYVAVGQNAVGTDLYQWDNVPK.A 6 6	P05825	FEPA_ECOLI Ferrienterobactin receptor OS=Escherichia coli (strain K12) OX=83333 GN=fepA PE=1 SV=2	false	P05825	FEPA_ECOLI Ferrienterobactin receptor OS=Escherichia coli (strain K12) OX=83333 GN=fepA PE=1 SV=2	false	561	621	Photo-Leucine	11.812	false	true	false	false	1	1	Self	0	0.003	0.005
767	1809	Scan: 17315 Run: B190218_29_Lumos_TD_IN_120_Ecoli_photoAA_membrane_SCX20_SEC9 P1_K.DIHFEGLQR.V P2_R.DGDTLLVQVK.E 3 6	P0A940	BAMA_ECOLI Outer membrane protein assembly factor BamA OS=Escherichia coli (strain K12) OX=83333 GN=bamA PE=1 SV=1	false	P0A940	BAMA_ECOLI Outer membrane protein assembly factor BamA OS=Escherichia coli (strain K12) OX=83333 GN=bamA PE=1 SV=1	false	30	85	Photo-Leucine	11.802	false	true	false	false	1	1	Self	0	0.003	0.005																											11.802
766	1808	Scan: 11978 Run: B190215_16_Lumos_TD_IN_120_Ecoli_photoAA_membrane_SCX18_SEC8 P1_K.LINDAYDSEYFATK.V P2_R.ATLESIAYQTR.D 9 3	P0A6F3	GLPK_ECOLI Glycerol kinase OS=Escherichia coli (strain K12) OX=83333 GN=glpK PE=1 SV=2	false	P0A6F3	GLPK_ECOLI Glycerol kinase OS=Escherichia coli (strain K12) OX=83333 GN=glpK PE=1 SV=2	false	331	382	Photo-Leucine	11.796	false	true	false	false	1	1	Self	0	0.003	0.005						11.796
765	1807	Scan: 12293 Run: B190218_27_Lumos_TD_IN_120_Ecoli_photoAA_membrane_SCX20_SEC7 P1_R.NKIEAGYVAVGQNAVGTDLYQWDNVPK.A P2_R.IPEGLAGGTEGK.F 19 1	P05825	FEPA_ECOLI Ferrienterobactin receptor OS=Escherichia coli (strain K12) OX=83333 GN=fepA PE=1 SV=2	false	P05825	FEPA_ECOLI Ferrienterobactin receptor OS=Escherichia coli (strain K12) OX=83333 GN=fepA PE=1 SV=2	false	574	339	Photo-Leucine	11.774	false	true	false	false	1	1	Self	0	0.003	0.005																			3.101		11.774
762	1801	Scan: 9660 Run: B190226_04_Lumos_TD_IN_120_Ecoli_photoAA_membrane_SCX22_SEC8 P1_R.SQILDEAKAEAEQER.T P2_R.SQILDEAK.A 13 4	P0ABA0	ATPF_ECOLI ATP synthase subunit b OS=Escherichia coli (strain K12) OX=83333 GN=atpF PE=1 SV=1	false	P0ABA0	ATPF_ECOLI ATP synthase subunit b OS=Escherichia coli (strain K12) OX=83333 GN=atpF PE=1 SV=1	false	96	87	Photo-Leucine	11.693	false	true	false	false	1	1	Self	0	0.003	0.005					11.693
760	1275	Scan: 12533 Run: B190218_29_Lumos_TD_IN_120_Ecoli_photoAA_membrane_SCX20_SEC9 P1_R.GLAIDTALPSGEEFPR.F P2_R.ATGAYK.F 2 5;Scan: 10751 Run: B190218_28_Lumos_TD_IN_120_Ecoli_photoAA_membrane_SCX20_SEC8 P1_R.GLAIDTALPSGEEFPR.F P2_R.ATGAYK.F 2 5	P33136	OPGG_ECOLI Glucans biosynthesis protein G OS=Escherichia coli (strain K12) OX=83333 GN=mdoG PE=1 SV=1	false	P33136	OPGG_ECOLI Glucans biosynthesis protein G OS=Escherichia coli (strain K12) OX=83333 GN=mdoG PE=1 SV=1	false	218	173	Photo-Leucine	11.65	false	true	false	false	2	1	Self	0	0.003	0.005																											9.763
758	1799	Scan: 24335 Run: B190226_03_Lumos_TD_IN_120_Ecoli_photoAA_membrane_SCX22_SEC7 P1_R.TNLQEAQPLGNGK.K P2_K.AKDVEGIGDVDLVNYFEVGATYYFNK.N 7 12	P02931	OMPF_ECOLI Outer membrane porin F OS=Escherichia coli (strain K12) OX=83333 GN=ompF PE=1 SV=1	false	P02931	OMPF_ECOLI Outer membrane porin F OS=Escherichia coli (strain K12) OX=83333 GN=ompF PE=1 SV=1	false	225	313	Photo-Leucine	11.627	false	true	false	false	1	1	Self	0	0.003	0.005														11.627
757	1797	Scan: 10093 Run: B190215_16_Lumos_TD_IN_120_Ecoli_photoAA_membrane_SCX18_SEC8 P1_K.IDQLSSDVQTLphl-loopNAK.V P2_K.IDQLSSDVQTLNdaAK.V 11 11	P69776	LPP_ECOLI Major outer membrane lipoprotein Lpp OS=Escherichia coli (strain K12) OX=83333 GN=lpp PE=1 SV=1	false	P69776	LPP_ECOLI Major outer membrane lipoprotein Lpp OS=Escherichia coli (strain K12) OX=83333 GN=lpp PE=1 SV=1	false	37	37	Photo-Leucine	11.599	false	true	false	false	1	1	Self	0	0.003	0.005						11.599
756	1796	Scan: 20323 Run: B190218_32_Lumos_TD_IN_120_Ecoli_photoAA_membrane_SCX21_SEC6 P1_K.LKDGVGLLPTVLDVVENPK.N P2_K.DGIFVEDKESPYVNLIVTR.E 7 5	P28635	METQ_ECOLI D-methionine-binding lipoprotein MetQ OS=Escherichia coli (strain K12) OX=83333 GN=metQ PE=1 SV=2	false	P28635	METQ_ECOLI D-methionine-binding lipoprotein MetQ OS=Escherichia coli (strain K12) OX=83333 GN=metQ PE=1 SV=2	false	163	220	Photo-Leucine	11.599	false	true	false	false	1	1	Self	0	0.003	0.005
755	1795	Scan: 19294 Run: B190215_14_Lumos_TD_IN_120_Ecoli_photoAA_membrane_SCX18_SEC6 P1_K.VVGGAAGLIEEVAASK.I P2_R.IEPIAELFSDLDGSIDAREDDYEQK.A 8 6	P0AB24	EFEO_ECOLI Iron uptake system component EfeO OS=Escherichia coli (strain K12) OX=83333 GN=efeO PE=1 SV=1	false	P0AB24	EFEO_ECOLI Iron uptake system component EfeO OS=Escherichia coli (strain K12) OX=83333 GN=efeO PE=1 SV=1	false	188	267	Photo-Leucine	11.587	false	true	false	false	1	1	Self	0	0.003	0.005
200	1715;1121	Scan: 14585 Run: B190214_09_Lumos_TD_IN_120_Ecoli_photoAA_membrane_SCX17_SEC7 P1_K.TDTPIQK.V P2_R.GGVNYLFDNGVTPYFSYSESFEPSSQVGK.D 2 6;Scan: 16137 Run: B190214_09_Lumos_TD_IN_120_Ecoli_photoAA_membrane_SCX17_SEC7 P1_K.TDTPIQK.V P2_R.GGVNdaYLFDNGVTPYFSYSESFEPSSQVGK.D 2 6	P06971	FHUA_ECOLI Ferrichrome outer membrane transporter/phage receptor OS=Escherichia coli (strain K12) OX=83333 GN=fhuA PE=1 SV=2	false	P06971	FHUA_ECOLI Ferrichrome outer membrane transporter/phage receptor OS=Escherichia coli (strain K12) OX=83333 GN=fhuA PE=1 SV=2	false	73	518	Photo-Leucine	11.584	false	true	false	false	2	2	Self	0	0.003	0.005	10.48
752	1791	Scan: 17545 Run: B190215_20_Lumos_TD_IN_120_Ecoli_photoAA_membrane_SCX19_SEC7 P1_K.LTQPEWFGWSQEKR.N P2_K.AEQQLDKDSAIVPVYYYVNAR.L 1 2	P23843	OPPA_ECOLI Periplasmic oligopeptide-binding protein OS=Escherichia coli (strain K12) OX=83333 GN=oppA PE=1 SV=2	false	P23843	OPPA_ECOLI Periplasmic oligopeptide-binding protein OS=Escherichia coli (strain K12) OX=83333 GN=oppA PE=1 SV=2	false	353	496	Photo-Leucine	11.497	false	true	false	false	1	1	Self	0	0.003	0.005																								11.497
751	1790	Scan: 10227 Run: B190226_02_Lumos_TD_IN_120_Ecoli_photoAA_membrane_SCX22_SEC6 P1_K.VTVEGHADERGTPEYNISLGER.R P2_R.LQMoxQQLQQNNIVYFDLDKYDIR.S 9 16	P0A912	PAL_ECOLI Peptidoglycan-associated lipoprotein OS=Escherichia coli (strain K12) OX=83333 GN=pal PE=1 SV=1	false	P0A912	PAL_ECOLI Peptidoglycan-associated lipoprotein OS=Escherichia coli (strain K12) OX=83333 GN=pal PE=1 SV=1	false	75	111	Photo-Leucine	11.488	false	true	false	false	1	1	Self	0	0.003	0.005																	11.488
749	1786	Scan: 17904 Run: B190214_10_Lumos_TD_IN_120_Ecoli_photoAA_membrane_SCX17_SEC8 P1_R.TIVDVLphl-hydDATTTLYNAK.Q P2_R.AQYDTVLANEVTAR.N 12 1	P02930	TOLC_ECOLI Outer membrane protein TolC OS=Escherichia coli (strain K12) OX=83333 GN=tolC PE=1 SV=3	false	P02930	TOLC_ECOLI Outer membrane protein TolC OS=Escherichia coli (strain K12) OX=83333 GN=tolC PE=1 SV=3	false	181	401	Photo-Leucine	11.444	false	true	false	false	1	1	Self	0	0.003	0.005																										11.444
742	1778	Scan: 10372 Run: B190226_05_Lumos_TD_IN_120_Ecoli_photoAA_membrane_SCX22_SEC9 P1_R.SQILDEAKAEAEQER.T P2_R.SQILDEAK.A 14 4	P0ABA0	ATPF_ECOLI ATP synthase subunit b OS=Escherichia coli (strain K12) OX=83333 GN=atpF PE=1 SV=1	false	P0ABA0	ATPF_ECOLI ATP synthase subunit b OS=Escherichia coli (strain K12) OX=83333 GN=atpF PE=1 SV=1	false	97	87	Photo-Leucine	11.255	false	true	false	false	1	1	Self	0	0.003	0.005
737	1769	Scan: 20367 Run: B190218_33_Lumos_TD_IN_120_Ecoli_photoAA_membrane_SCX21_SEC7 P1_K.ATLKPEGQAALDQLYSQLSNLDPK.D P2_R.AQSVVDYLISK.G 3 3	P0A910	OMPA_ECOLI Outer membrane protein A OS=Escherichia coli (strain K12) OX=83333 GN=ompA PE=1 SV=1	false	P0A910	OMPA_ECOLI Outer membrane protein A OS=Escherichia coli (strain K12) OX=83333 GN=ompA PE=1 SV=1	false	280	230	Photo-Leucine	11.14	false	true	false	false	1	1	Self	0	0.003	0.005																							11.14
736	1768	Scan: 18922 Run: B190215_20_Lumos_TD_IN_120_Ecoli_photoAA_membrane_SCX19_SEC10 P1_K.SDVLFNFNK.A P2_R.AQSVVDYLISK.G 1 8	P0A910	OMPA_ECOLI Outer membrane protein A OS=Escherichia coli (strain K12) OX=83333 GN=ompA PE=1 SV=1	false	P0A910	OMPA_ECOLI Outer membrane protein A OS=Escherichia coli (strain K12) OX=83333 GN=ompA PE=1 SV=1	false	285	219	Photo-Leucine	11.135	false	true	false	false	1	1	Self	0	0.003	0.005													11.135
735	1767	Scan: 9011 Run: B190214_09_Lumos_TD_IN_120_Ecoli_photoAA_membrane_SCX17_SEC7 P1_R.FGQGEAAPVVAPAPAPAPEVQTK.H P2_R.AQSVVDYLISK.G 17 8	P0A910	OMPA_ECOLI Outer membrane protein A OS=Escherichia coli (strain K12) OX=83333 GN=ompA PE=1 SV=1	false	P0A910	OMPA_ECOLI Outer membrane protein A OS=Escherichia coli (strain K12) OX=83333 GN=ompA PE=1 SV=1	false	207	285	Photo-Leucine	11.13	false	true	false	false	1	1	Self	0	0.003	0.005	11.13
734	1765	Scan: 15577 Run: B190226_03_Lumos_TD_IN_120_Ecoli_photoAA_membrane_SCX22_SEC7 P1_K.LVAVGNTFVYPIAGYSK.K P2_K.GDIDANAFQHKPYLDQQLKDR.G 1 12	P28635	METQ_ECOLI D-methionine-binding lipoprotein MetQ OS=Escherichia coli (strain K12) OX=83333 GN=metQ PE=1 SV=2	false	P28635	METQ_ECOLI D-methionine-binding lipoprotein MetQ OS=Escherichia coli (strain K12) OX=83333 GN=metQ PE=1 SV=2	false	90	103	Photo-Leucine	11.1	false	true	false	false	1	1	Self	0	0.003	0.005														11.1
731	1762	Scan: 27479 Run: B190214_10_Lumos_TD_IN_120_Ecoli_photoAA_membrane_SCX17_SEC8 P1_K.DGNKLDLYGK.V P2_R.DAGINTDNIVALGLVYQF.- 7 18	P06996	OMPC_ECOLI Outer membrane porin C OS=Escherichia coli (strain K12) OX=83333 GN=ompC PE=1 SV=1	false	P06996	OMPC_ECOLI Outer membrane porin C OS=Escherichia coli (strain K12) OX=83333 GN=ompC PE=1 SV=1	false	367	34	Photo-Leucine	11.038	false	true	false	false	1	1	Self	0	0.003	0.005	8.273																									11.038
729	1758	Scan: 16187 Run: B190226_04_Lumos_TD_IN_120_Ecoli_photoAA_membrane_SCX22_SEC8 P1_R.NVVLDK.S P2_R.EIELEDKFENMGAQMVK.E 4 2	P0A6F5	CH60_ECOLI Chaperonin GroEL OS=Escherichia coli (strain K12) OX=83333 GN=groEL PE=1 SV=2	false	P0A6F5	CH60_ECOLI Chaperonin GroEL OS=Escherichia coli (strain K12) OX=83333 GN=groEL PE=1 SV=2	false	60	40	Photo-Leucine	10.987	false	true	false	false	1	1	Self	0	0.003	0.005					10.987
123	1283;1034	Scan: 13144 Run: B190218_35_Lumos_TD_IN_120_Ecoli_photoAA_membrane_SCX21_SEC9 P1_R.IPEGLAGGTEGKFNEK.A P2_K.APSLYQTNPNYILYSK.G 5 13;Scan: 5564 Run: B190218_32_Lumos_TD_IN_120_Ecoli_photoAA_membrane_SCX21_SEC6 P1_R.IPEGLAGGTEGKFNEK.A P2_K.APSLYQTNPNYILYSK.G 5 13;Scan: 9688 Run: B190215_16_Lumos_TD_IN_120_Ecoli_photoAA_membrane_SCX18_SEC8 P1_R.IPEGLAGGTEGK.F P2_K.APSLYQTNPNYILphl-loopYSK.G 5 13	P05825	FEPA_ECOLI Ferrienterobactin receptor OS=Escherichia coli (strain K12) OX=83333 GN=fepA PE=1 SV=2	false	P05825	FEPA_ECOLI Ferrienterobactin receptor OS=Escherichia coli (strain K12) OX=83333 GN=fepA PE=1 SV=2	false	502	343	Photo-Leucine	10.957	false	true	false	false	3	2	Self	0	0.003	0.005						4.1									7.874
726	1755	Scan: 18546 Run: B190215_20_Lumos_TD_IN_120_Ecoli_photoAA_membrane_SCX19_SEC10 P1_K.VSQLDWK.F P2_R.GGNMVDQDWMDSSNPGTWTDESR.H 4 6	P09169	OMPT_ECOLI Protease 7 OS=Escherichia coli (strain K12) OX=83333 GN=ompT PE=1 SV=1	false	P09169	OMPT_ECOLI Protease 7 OS=Escherichia coli (strain K12) OX=83333 GN=ompT PE=1 SV=1	false	103	62	Photo-Leucine	10.938	false	true	false	false	1	1	Self	0	0.003	0.005								10.186					10.938
725	1754	Scan: 18416 Run: B190215_20_Lumos_TD_IN_120_Ecoli_photoAA_membrane_SCX19_SEC7 P1_R.GYEIHISDEALK.L P2_R.AIQQQIENPLAQQILSGELVPGK.V 1 19	P63284	CLPB_ECOLI Chaperone protein ClpB OS=Escherichia coli (strain K12) OX=83333 GN=clpB PE=1 SV=1	false	P63284	CLPB_ECOLI Chaperone protein ClpB OS=Escherichia coli (strain K12) OX=83333 GN=clpB PE=1 SV=1	false	790	838	Photo-Leucine	10.933	false	true	false	false	1	1	Self	0	0.003	0.005																								10.933
720	1742	Scan: 18561 Run: B190215_20_Lumos_TD_IN_120_Ecoli_photoAA_membrane_SCX19_SEC10 P1_K.STGEAMELMEQLASK.L P2_R.NQLLAEAAK.H 12 5	P31224	ACRB_ECOLI Multidrug efflux pump subunit AcrB OS=Escherichia coli (strain K12) OX=83333 GN=acrB PE=1 SV=1	false	P31224	ACRB_ECOLI Multidrug efflux pump subunit AcrB OS=Escherichia coli (strain K12) OX=83333 GN=acrB PE=1 SV=1	false	847	704	Photo-Leucine	10.771	false	true	false	false	1	1	Self	0	0.003	0.005													10.771
719	1741	Scan: 17172 Run: B190218_32_Lumos_TD_IN_120_Ecoli_photoAA_membrane_SCX21_SEC6 P1_R.LVSEALAEREVLLK.M P2_R.DYTLDIHDENGKAPLLSVFGGK.L 1 2	P13035	GLPD_ECOLI Aerobic glycerol-3-phosphate dehydrogenase OS=Escherichia coli (strain K12) OX=83333 GN=glpD PE=1 SV=3	false	P13035	GLPD_ECOLI Aerobic glycerol-3-phosphate dehydrogenase OS=Escherichia coli (strain K12) OX=83333 GN=glpD PE=1 SV=3	false	63	334	Photo-Leucine	10.756	false	true	false	false	1	1	Self	0	0.003	0.005
717	1739	Scan: 24949 Run: B190218_27_Lumos_TD_IN_120_Ecoli_photoAA_membrane_SCX20_SEC7 P1_R.NYGVVYDALGYTDMoxLPEFGGDTAYSDDFFVGR.V P2_K.AVGLHYFSK.G 18 4	P02931	OMPF_ECOLI Outer membrane porin F OS=Escherichia coli (strain K12) OX=83333 GN=ompF PE=1 SV=1	false	P02931	OMPF_ECOLI Outer membrane porin F OS=Escherichia coli (strain K12) OX=83333 GN=ompF PE=1 SV=1	false	42	140	Photo-Leucine	10.747	false	true	false	false	1	1	Self	0	0.003	0.005																					10.747
716	1348	Scan: 16291 Run: B190218_34_Lumos_TD_IN_120_Ecoli_photoAA_membrane_SCX21_SEC8 P1_K.GIKDVVTQPQA.- P2_K.ATLKPEGQAALDQLphl-loopYSQLSNLDPK.D 8 11;Scan: 11892 Run: B190218_33_Lumos_TD_IN_120_Ecoli_photoAA_membrane_SCX21_SEC7 P1_K.GIKDVVTQPQA.- P2_K.ATLKPEGQAALDQLphl-loopYSQLSNLDPK.D 8 11	P0A910	OMPA_ECOLI Outer membrane protein A OS=Escherichia coli (strain K12) OX=83333 GN=ompA PE=1 SV=1	false	P0A910	OMPA_ECOLI Outer membrane protein A OS=Escherichia coli (strain K12) OX=83333 GN=ompA PE=1 SV=1	false	238	343	Photo-Leucine	10.732	false	true	false	false	2	1	Self	0	0.003	0.005																				7.093			8.054
715	1737	Scan: 21075 Run: B190226_04_Lumos_TD_IN_120_Ecoli_photoAA_membrane_SCX22_SEC8 P1_K.LLDNLLTK.N P2_R.KVDYSTFLQEVNNDQVR.E 1 7	P0AAI3	FTSH_ECOLI ATP-dependent zinc metalloprotease FtsH OS=Escherichia coli (strain K12) OX=83333 GN=ftsH PE=1 SV=1	false	P0AAI3	FTSH_ECOLI ATP-dependent zinc metalloprotease FtsH OS=Escherichia coli (strain K12) OX=83333 GN=ftsH PE=1 SV=1	false	37	77	Photo-Leucine	10.723	false	true	false	false	1	1	Self	0	0.003	0.005					10.723
318	1519;1254	Scan: 22459 Run: B190214_08_Lumos_TD_IN_120_Ecoli_photoAA_membrane_SCX17_SEC6 P1_K.EGVITVEDGTGLQDELDVVEGMQFDR.G P2_K.AIAQVGTISANSDETVGKLIAEAMDK.V 15 19;Scan: 11271 Run: B190214_03_Lumos_TD_IN_120_Ecoli_photoAA_membrane_SCX16_SEC7 P1_K.LIAEAMoxDK.V P2_K.EGVITVEDGTGLQDELDVVEGMoxQFDR.G 1 15	P0A6F5	CH60_ECOLI Chaperonin GroEL OS=Escherichia coli (strain K12) OX=83333 GN=groEL PE=1 SV=2	false	P0A6F5	CH60_ECOLI Chaperonin GroEL OS=Escherichia coli (strain K12) OX=83333 GN=groEL PE=1 SV=2	false	186	161	Photo-Leucine	10.722	false	true	false	false	2	2	Self	0	0.003	0.005												6.187
714	1368	Scan: 11924 Run: B190218_30_Lumos_TD_IN_120_Ecoli_photoAA_membrane_SCX20_SEC10 P1_R.WGYGDGLGGK.E P2_K.VTIPGSDNEYYK.V 7 9;Scan: 11919 Run: B190218_30_Lumos_TD_IN_120_Ecoli_photoAA_membrane_SCX20_SEC10 P1_R.WGYGDGLGGK.E P2_K.VTIPGSDNEYYK.V 7 9	P0A940	BAMA_ECOLI Outer membrane protein assembly factor BamA OS=Escherichia coli (strain K12) OX=83333 GN=bamA PE=1 SV=1	false	P0A940	BAMA_ECOLI Outer membrane protein assembly factor BamA OS=Escherichia coli (strain K12) OX=83333 GN=bamA PE=1 SV=1	false	641	607	Photo-Leucine	10.715	false	true	false	false	2	1	Self	0	0.003	0.005																7.857
711	1734	Scan: 18405 Run: B190215_20_Lumos_TD_IN_120_Ecoli_photoAA_membrane_SCX19_SEC10 P1_R.SNILPYQNTL.- P2_R.DEDRLVQLNYR.Y 6 5	P31554	LPTD_ECOLI LPS-assembly protein LptD OS=Escherichia coli (strain K12) OX=83333 GN=lptD PE=1 SV=2	false	P31554	LPTD_ECOLI LPS-assembly protein LptD OS=Escherichia coli (strain K12) OX=83333 GN=lptD PE=1 SV=2	false	651	780	Photo-Leucine	10.7	false	true	false	false	1	1	Self	0	0.003	0.006													10.7
710	1388	Scan: 7154 Run: B190218_32_Lumos_TD_IN_120_Ecoli_photoAA_membrane_SCX21_SEC6 P1_R.FGQGEAAPVVAPAPAPAPEVQTKHFTLK.S P2_R.AALIDCcmLAPDR.R 27 7;Scan: 7093 Run: B190218_32_Lumos_TD_IN_120_Ecoli_photoAA_membrane_SCX21_SEC6 P1_R.FGQGEAAPVVAPAPAPAPEVQTKHFTLK.S P2_R.AALIDCcmLAPDR.R 27 7	P0A910	OMPA_ECOLI Outer membrane protein A OS=Escherichia coli (strain K12) OX=83333 GN=ompA PE=1 SV=1	false	P0A910	OMPA_ECOLI Outer membrane protein A OS=Escherichia coli (strain K12) OX=83333 GN=ompA PE=1 SV=1	false	324	217	Photo-Leucine	10.687	false	true	false	false	2	1	Self	0	0.003	0.006
709	1733	Scan: 9158 Run: B190218_34_Lumos_TD_IN_120_Ecoli_photoAA_membrane_SCX21_SEC8 P1_-.MIQEQTMLNVADNSGAR.R P2_R.FDGNACcmVLLNNNSEQPIGTR.I 8 12	P0ADY3	RL14_ECOLI 50S ribosomal protein L14 OS=Escherichia coli (strain K12) OX=83333 GN=rplN PE=1 SV=1	false	P0ADY3	RL14_ECOLI 50S ribosomal protein L14 OS=Escherichia coli (strain K12) OX=83333 GN=rplN PE=1 SV=1	false	90	8	Photo-Leucine	10.676	false	true	false	false	1	1	Self	0	0.003	0.006																				10.676
707	1732	Scan: 18104 Run: B190215_20_Lumos_TD_IN_120_Ecoli_photoAA_membrane_SCX19_SEC8 P1_K.VPVIYAPAK.T P2_K.QPAWGYISALDLK.T 5 12	P15877	DHG_ECOLI Quinoprotein glucose dehydrogenase OS=Escherichia coli (strain K12) OX=83333 GN=gcd PE=1 SV=3	false	P15877	DHG_ECOLI Quinoprotein glucose dehydrogenase OS=Escherichia coli (strain K12) OX=83333 GN=gcd PE=1 SV=3	false	489	677	Photo-Leucine	10.658	false	true	false	false	1	1	Self	0	0.003	0.006								10.658
228	1583;1150	Scan: 20620 Run: B190214_08_Lumos_TD_IN_120_Ecoli_photoAA_membrane_SCX17_SEC6 P1_K.TQGVELEIR.K P2_K.QVQNVSYGTIVNVRPVQIQGGDDSNdaVIGAIGGAVLGGFLGNTVGGGTGR.S 5 39;Scan: 17510 Run: B190215_14_Lumos_TD_IN_120_Ecoli_photoAA_membrane_SCX18_SEC6 P1_K.TQGVELphl-loopEIR.K P2_K.QVQNVSYGTIVNVRPVQIQGGDDSNVIGAIGGAVLGGFLGNTVGGGTGR.S 5 39	P0A905	SLYB_ECOLI Outer membrane lipoprotein SlyB OS=Escherichia coli (strain K12) OX=83333 GN=slyB PE=2 SV=1	false	P0A905	SLYB_ECOLI Outer membrane lipoprotein SlyB OS=Escherichia coli (strain K12) OX=83333 GN=slyB PE=2 SV=1	false	113	74	Photo-Leucine	10.643	false	true	false	false	2	2	Self	0	0.003	0.006
706	1729	Scan: 17649 Run: B190214_03_Lumos_TD_IN_120_Ecoli_photoAA_membrane_SCX16_SEC7 P1_R.LAADVTGVPTLLVAR.T P2_K.DGYTFVSHQQEVGTGYFDK.V 1 17	P0A9G6	ACEA_ECOLI Isocitrate lyase OS=Escherichia coli (strain K12) OX=83333 GN=aceA PE=1 SV=1	false	P0A9G6	ACEA_ECOLI Isocitrate lyase OS=Escherichia coli (strain K12) OX=83333 GN=aceA PE=1 SV=1	false	408	218	Photo-Leucine	10.615	false	true	false	false	1	1	Self	0	0.003	0.006												10.615
703	1725	Scan: 16842 Run: B190215_16_Lumos_TD_IN_120_Ecoli_photoAA_membrane_SCX18_SEC8 P1_K.VLLVGQSPNAELSAR.A P2_K.QIAMGVDGANEVYNEIR.Q 2 16	P64596	YRAP_ECOLI Uncharacterized protein YraP OS=Escherichia coli (strain K12) OX=83333 GN=yraP PE=1 SV=1	false	P64596	YRAP_ECOLI Uncharacterized protein YraP OS=Escherichia coli (strain K12) OX=83333 GN=yraP PE=1 SV=1	false	80	111	Photo-Leucine	10.579	false	true	false	false	1	1	Self	0	0.003	0.006						10.579
152	1228;1198;1134;1070	Scan: 4435 Run: B190218_27_Lumos_TD_IN_120_Ecoli_photoAA_membrane_SCX20_SEC7 P1_R.VVLASNdaGSQVTVSPR.- P2_R.KDDGNTIMVVQK.Q 3 6;Scan: 4763 Run: B190218_34_Lumos_TD_IN_120_Ecoli_photoAA_membrane_SCX21_SEC8 P1_R.VVLASNdaGSQVTVSPR.- P2_R.KDDGNTIMoxVVQK.Q 3 6;Scan: 4350 Run: B190226_03_Lumos_TD_IN_120_Ecoli_photoAA_membrane_SCX22_SEC7 P1_R.VVLASNGSQVTVSPR.- P2_K.TQGVELphl-hydEIRKDDGNTIMoxVVQK.Q 3 15;Sc…	P0A905	SLYB_ECOLI Outer membrane lipoprotein SlyB OS=Escherichia coli (strain K12) OX=83333 GN=slyB PE=2 SV=1	false	P0A905	SLYB_ECOLI Outer membrane lipoprotein SlyB OS=Escherichia coli (strain K12) OX=83333 GN=slyB PE=2 SV=1	false	143	123	Photo-Leucine	10.579	false	true	false	false	4	4	Self	0	0.003	0.006					4.39									5.134						5.633	5.878
701	1722	Scan: 7298 Run: B190218_32_Lumos_TD_IN_120_Ecoli_photoAA_membrane_SCX21_SEC6 P1_R.FGQGEAAPVVAPAPAPAPEVQTK.H P2_R.AALIDCcmLAPDRRVEIEVK.G 18 7	P0A910	OMPA_ECOLI Outer membrane protein A OS=Escherichia coli (strain K12) OX=83333 GN=ompA PE=1 SV=1	false	P0A910	OMPA_ECOLI Outer membrane protein A OS=Escherichia coli (strain K12) OX=83333 GN=ompA PE=1 SV=1	false	208	324	Photo-Leucine	10.567	false	true	false	false	1	1	Self	0	0.003	0.006
700	1720	Scan: 7843 Run: B190214_10_Lumos_TD_IN_120_Ecoli_photoAA_membrane_SCX17_SEC8 P1_K.IDQLSSDVQTLphl-loopNdaAK.V P2_K.IDQLSSDVQTLNAK.V 6 4	P69776	LPP_ECOLI Major outer membrane lipoprotein Lpp OS=Escherichia coli (strain K12) OX=83333 GN=lpp PE=1 SV=1	false	P69776	LPP_ECOLI Major outer membrane lipoprotein Lpp OS=Escherichia coli (strain K12) OX=83333 GN=lpp PE=1 SV=1	false	30	32	Photo-Leucine	10.535	false	true	false	false	1	1	Self	0	0.003	0.006																										10.535
699	1719	Scan: 27324 Run: B190218_34_Lumos_TD_IN_120_Ecoli_photoAA_membrane_SCX21_SEC8 P1_K.LSGGFLFK.M P2_R.DGTSFSHGLIDFIVLSGNSSK.L 1 5	P69786	PTGCB_ECOLI PTS system glucose-specific EIICB component OS=Escherichia coli (strain K12) OX=83333 GN=ptsG PE=1 SV=1	false	P69786	PTGCB_ECOLI PTS system glucose-specific EIICB component OS=Escherichia coli (strain K12) OX=83333 GN=ptsG PE=1 SV=1	false	250	337	Photo-Leucine	10.532	false	true	false	false	1	1	Self	0	0.003	0.006																				10.532			9.381
697	1717	Scan: 16048 Run: B190218_34_Lumos_TD_IN_120_Ecoli_photoAA_membrane_SCX21_SEC8 P1_K.NMSTYVDYKINLLphl-loopDDNQFTR.D P2_R.GYDDEDILK.Y 12 6	P06996	OMPC_ECOLI Outer membrane porin C OS=Escherichia coli (strain K12) OX=83333 GN=ompC PE=1 SV=1	false	P06996	OMPC_ECOLI Outer membrane porin C OS=Escherichia coli (strain K12) OX=83333 GN=ompC PE=1 SV=1	false	314	341	Photo-Leucine	10.493	false	true	false	false	1	1	Self	0	0.003	0.006																				10.493
693	1712	Scan: 11998 Run: B190226_04_Lumos_TD_IN_120_Ecoli_photoAA_membrane_SCX22_SEC8 P1_R.YLGGSVHATAGTLR.Q P2_R.ELLTNDPFSSR.T 11 2	P75818	YBJP_ECOLI Uncharacterized lipoprotein YbjP OS=Escherichia coli (strain K12) OX=83333 GN=ybjP PE=1 SV=1	false	P75818	YBJP_ECOLI Uncharacterized lipoprotein YbjP OS=Escherichia coli (strain K12) OX=83333 GN=ybjP PE=1 SV=1	false	87	162	Photo-Leucine	10.452	false	true	false	false	1	1	Self	0	0.003	0.006					10.452
692	1711	Scan: 9685 Run: B190218_33_Lumos_TD_IN_120_Ecoli_photoAA_membrane_SCX21_SEC7 P1_K.YVSLKDTIR.G P2_R.AAPSYEELSNSQELLETGIK.V 4 15	P0ABB4	ATPB_ECOLI ATP synthase subunit beta OS=Escherichia coli (strain K12) OX=83333 GN=atpD PE=1 SV=2	false	P0ABB4	ATPB_ECOLI ATP synthase subunit beta OS=Escherichia coli (strain K12) OX=83333 GN=atpD PE=1 SV=2	false	127	421	Photo-Leucine	10.449	false	true	false	false	1	1	Self	0	0.003	0.006																							10.449
691	1709	Scan: 8037 Run: B190214_10_Lumos_TD_IN_120_Ecoli_photoAA_membrane_SCX17_SEC8 P1_K.IDQLphl-hydSSDVQTLNdaAK.V P2_K.IDQLSSDVQTLNAK.V 6 11	P69776	LPP_ECOLI Major outer membrane lipoprotein Lpp OS=Escherichia coli (strain K12) OX=83333 GN=lpp PE=1 SV=1	false	P69776	LPP_ECOLI Major outer membrane lipoprotein Lpp OS=Escherichia coli (strain K12) OX=83333 GN=lpp PE=1 SV=1	false	37	32	Photo-Leucine	10.44	false	true	false	false	1	1	Self	0	0.003	0.006																										10.44
685	1699	Scan: 14792 Run: B190215_20_Lumos_TD_IN_120_Ecoli_photoAA_membrane_SCX19_SEC6 P1_K.VGVIVGAEQQVAEVAQK.V P2_K.DKYGLDVELVTFNDYVLPNEALSK.G 13 9	P28635	METQ_ECOLI D-methionine-binding lipoprotein MetQ OS=Escherichia coli (strain K12) OX=83333 GN=metQ PE=1 SV=2	false	P28635	METQ_ECOLI D-methionine-binding lipoprotein MetQ OS=Escherichia coli (strain K12) OX=83333 GN=metQ PE=1 SV=2	false	47	63	Photo-Leucine	10.352	false	true	false	false	1	1	Self	0	0.003	0.006										10.352									5.407
684	1698	Scan: 10570 Run: B190218_34_Lumos_TD_IN_120_Ecoli_photoAA_membrane_SCX21_SEC8 P1_K.ASSGLNEDEIQK.M P2_R.AADNKSLGQFNLDGINPAPR.G 5 6	P0A6Y8	DNAK_ECOLI Chaperone protein DnaK OS=Escherichia coli (strain K12) OX=83333 GN=dnaK PE=1 SV=2	false	P0A6Y8	DNAK_ECOLI Chaperone protein DnaK OS=Escherichia coli (strain K12) OX=83333 GN=dnaK PE=1 SV=2	false	453	507	Photo-Leucine	10.328	false	true	false	false	1	1	Self	0	0.003	0.006																				10.328
682	1696	Scan: 5443 Run: B190218_27_Lumos_TD_IN_120_Ecoli_photoAA_membrane_SCX20_SEC7 P1_R.ARLEEGLNPNAILVPQQGVTR.T P2_K.AQEVTADNNQQAASGAQPEQSKS.- 13 23	P0AE06	ACRA_ECOLI Multidrug efflux pump subunit AcrA OS=Escherichia coli (strain K12) OX=83333 GN=acrA PE=1 SV=1	false	P0AE06	ACRA_ECOLI Multidrug efflux pump subunit AcrA OS=Escherichia coli (strain K12) OX=83333 GN=acrA PE=1 SV=1	false	397	307	Photo-Leucine	10.302	false	true	false	false	1	1	Self	0	0.003	0.006																					10.302		5.866
681	1695	Scan: 8530 Run: B190214_03_Lumos_TD_IN_120_Ecoli_photoAA_membrane_SCX16_SEC7 P1_R.FGQGEAAPVVAPAPAPAPEVQTK.H P2_K.DGSVVVLGYTDR.I 17 7	P0A910	OMPA_ECOLI Outer membrane protein A OS=Escherichia coli (strain K12) OX=83333 GN=ompA PE=1 SV=1	false	P0A910	OMPA_ECOLI Outer membrane protein A OS=Escherichia coli (strain K12) OX=83333 GN=ompA PE=1 SV=1	false	258	207	Photo-Leucine	10.296	false	true	false	false	1	1	Self	0	0.003	0.006												10.296
680	1694	Scan: 16774 Run: B190218_32_Lumos_TD_IN_120_Ecoli_photoAA_membrane_SCX21_SEC6 P1_R.YAIALNLER.D P2_R.VVNTLGAPIDGKGPLDHDGFSAVEAIAPGVIER.Q 2 5	P0ABB0	ATPA_ECOLI ATP synthase subunit alpha OS=Escherichia coli (strain K12) OX=83333 GN=atpA PE=1 SV=1	false	P0ABB0	ATPA_ECOLI ATP synthase subunit alpha OS=Escherichia coli (strain K12) OX=83333 GN=atpA PE=1 SV=1	false	61	111	Photo-Leucine	10.285	false	true	false	false	1	1	Self	0	0.003	0.006
381	1406;1323	Scan: 18625 Run: B190215_20_Lumos_TD_IN_120_Ecoli_photoAA_membrane_SCX19_SEC10 P1_R.LTGLAR.S P2_K.LQGNFYNDAVIDPYMLER.A 4 12;Scan: 14646 Run: B190215_20_Lumos_TD_IN_120_Ecoli_photoAA_membrane_SCX19_SEC8 P1_R.LTGLAR.S P2_K.LQGNFYNDAVIDPYMLphl-loopER.A 4 12	P06971	FHUA_ECOLI Ferrichrome outer membrane transporter/phage receptor OS=Escherichia coli (strain K12) OX=83333 GN=fhuA PE=1 SV=2	false	P06971	FHUA_ECOLI Ferrichrome outer membrane transporter/phage receptor OS=Escherichia coli (strain K12) OX=83333 GN=fhuA PE=1 SV=2	false	230	155	Photo-Leucine	10.265	false	true	false	false	2	2	Self	0	0.003	0.006								6.858					7.638
679	1693	Scan: 13234 Run: B190218_28_Lumos_TD_IN_120_Ecoli_photoAA_membrane_SCX20_SEC8 P1_R.YAGHTASDEVFEK.L P2_K.FPAWSPYL.- 3 8	P0A855	TOLB_ECOLI Tol-Pal system protein TolB OS=Escherichia coli (strain K12) OX=83333 GN=tolB PE=1 SV=1	false	P0A855	TOLB_ECOLI Tol-Pal system protein TolB OS=Escherichia coli (strain K12) OX=83333 GN=tolB PE=1 SV=1	false	145	430	Photo-Leucine	10.248	false	true	false	false	1	1	Self	0	0.003	0.006
678	1692	Scan: 6023 Run: B190215_20_Lumos_TD_IN_120_Ecoli_photoAA_membrane_SCX19_SEC10 P1_R.VVVETPVGLNER.Q P2_K.VPGETQTGK.L 9 4	P08622	DNAJ_ECOLI Chaperone protein DnaJ OS=Escherichia coli (strain K12) OX=83333 GN=dnaJ PE=1 SV=3	false	P08622	DNAJ_ECOLI Chaperone protein DnaJ OS=Escherichia coli (strain K12) OX=83333 GN=dnaJ PE=1 SV=3	false	296	333	Photo-Leucine	10.243	false	true	false	false	1	1	Self	0	0.003	0.006													10.243
317	1458;1252	Scan: 13298 Run: B190215_16_Lumos_TD_IN_120_Ecoli_photoAA_membrane_SCX18_SEC8 P1_-.MIQEQTMLphl-loopNVADNSGAR.R P2_R.FDGNACcmVLLNNNSEQPIGTR.I 8 8;Scan: 11051 Run: B190215_16_Lumos_TD_IN_120_Ecoli_photoAA_membrane_SCX18_SEC8 P1_-.MIQEQTMLphl-hydNVADNSGAR.R P2_R.FDGNACcmVLLNNNSEQPIGTR.I 8 8	P0ADY3	RL14_ECOLI 50S ribosomal protein L14 OS=Escherichia coli (strain K12) OX=83333 GN=rplN PE=1 SV=1	false	P0ADY3	RL14_ECOLI 50S ribosomal protein L14 OS=Escherichia coli (strain K12) OX=83333 GN=rplN PE=1 SV=1	false	86	8	Photo-Leucine	10.242	false	true	false	false	2	2	Self	0	0.003	0.006						8.181
677	1335	Scan: 7748 Run: B190218_28_Lumos_TD_IN_120_Ecoli_photoAA_membrane_SCX20_SEC8 P1_R.IGSDAYNQGLSERR.A P2_R.FGQGEAAPVVAPAPAPAPEVQTK.H 10 17;Scan: 7800 Run: B190218_28_Lumos_TD_IN_120_Ecoli_photoAA_membrane_SCX20_SEC8 P1_R.IGSDAYNQGLSERR.A P2_R.FGQGEAAPVVAPAPAPAPEVQTK.H 10 17	P0A910	OMPA_ECOLI Outer membrane protein A OS=Escherichia coli (strain K12) OX=83333 GN=ompA PE=1 SV=1	false	P0A910	OMPA_ECOLI Outer membrane protein A OS=Escherichia coli (strain K12) OX=83333 GN=ompA PE=1 SV=1	false	207	273	Photo-Leucine	10.232	false	true	false	false	2	1	Self	0	0.003	0.006																			6.075
676	1691	Scan: 11878 Run: B190218_26_Lumos_TD_IN_120_Ecoli_photoAA_membrane_SCX20_SEC6 P1_K.VAGEALSRPVVSDGLVLIHTSNGQLQALNEADGAVK.W P2_R.GESAPTTAFGAAVVGGDNGR.V 6 4	P77774	BAMB_ECOLI Outer membrane protein assembly factor BamB OS=Escherichia coli (strain K12) OX=83333 GN=bamB PE=1 SV=1	false	P77774	BAMB_ECOLI Outer membrane protein assembly factor BamB OS=Escherichia coli (strain K12) OX=83333 GN=bamB PE=1 SV=1	false	199	152	Photo-Leucine	10.193	false	true	false	false	1	1	Self	0	0.003	0.006																			10.193
672	1687	Scan: 14139 Run: B190215_17_Lumos_TD_IN_120_Ecoli_photoAA_membrane_SCX18_SEC9 P1_K.LINDAYDSEYFATK.V P2_R.ATLESIAYQTR.D 8 3	P0A6F3	GLPK_ECOLI Glycerol kinase OS=Escherichia coli (strain K12) OX=83333 GN=glpK PE=1 SV=2	false	P0A6F3	GLPK_ECOLI Glycerol kinase OS=Escherichia coli (strain K12) OX=83333 GN=glpK PE=1 SV=2	false	330	382	Photo-Leucine	10.177	false	true	false	false	1	1	Self	0	0.003	0.006							10.177
667	1683	Scan: 17276 Run: B190218_33_Lumos_TD_IN_120_Ecoli_photoAA_membrane_SCX21_SEC7 P1_K.GIKDVVTQPQA.- P2_K.ATLKPEGQAALDQLYSQLSNLDPK.D 11 11	P0A910	OMPA_ECOLI Outer membrane protein A OS=Escherichia coli (strain K12) OX=83333 GN=ompA PE=1 SV=1	false	P0A910	OMPA_ECOLI Outer membrane protein A OS=Escherichia coli (strain K12) OX=83333 GN=ompA PE=1 SV=1	false	346	238	Photo-Leucine	10.147	false	true	false	false	1	1	Self	0	0.003	0.006																							10.147
662	1675	Scan: 18942 Run: B190218_32_Lumos_TD_IN_120_Ecoli_photoAA_membrane_SCX21_SEC6 P1_K.VNKQWLR.Y P2_R.IVIDSGVDSGRPIGVVPFQWAGPGAAPEDIGGIVAADLR.N 6 29	P0A855	TOLB_ECOLI Tol-Pal system protein TolB OS=Escherichia coli (strain K12) OX=83333 GN=tolB PE=1 SV=1	false	P0A855	TOLB_ECOLI Tol-Pal system protein TolB OS=Escherichia coli (strain K12) OX=83333 GN=tolB PE=1 SV=1	false	141	53	Photo-Leucine	10.088	false	true	false	false	1	1	Self	0	0.003	0.006
661	1673	Scan: 17538 Run: B190215_20_Lumos_TD_IN_120_Ecoli_photoAA_membrane_SCX19_SEC10 P1_R.VLDLASPIGR.G P2_R.VFPAIDYNR.S 4 7	P0AG30	RHO_ECOLI Transcription termination factor Rho OS=Escherichia coli (strain K12) OX=83333 GN=rho PE=1 SV=1	false	P0AG30	RHO_ECOLI Transcription termination factor Rho OS=Escherichia coli (strain K12) OX=83333 GN=rho PE=1 SV=1	false	360	164	Photo-Leucine	10.083	false	true	false	false	1	1	Self	0	0.003	0.006													10.083
660	1170	Scan: 8414 Run: B190215_20_Lumos_TD_IN_120_Ecoli_photoAA_membrane_SCX19_SEC9 P1_K.TDGSSTLASFGER.V P2_K.SDLVNDGK.T 12 3;Scan: 8441 Run: B190215_20_Lumos_TD_IN_120_Ecoli_photoAA_membrane_SCX19_SEC9 P1_K.TDGSSTLASFGER.V P2_K.SDLVNDGK.T 12 3	P77804	YDGA_ECOLI Protein YdgA OS=Escherichia coli (strain K12) OX=83333 GN=ydgA PE=1 SV=1	false	P77804	YDGA_ECOLI Protein YdgA OS=Escherichia coli (strain K12) OX=83333 GN=ydgA PE=1 SV=1	false	230	265	Photo-Leucine	10.08	false	true	false	false	2	1	Self	0	0.003	0.006											8.507
135	1185;1145;1132;1047	Scan: 8367 Run: B190218_34_Lumos_TD_IN_120_Ecoli_photoAA_membrane_SCX21_SEC8 P1_R.IPEGLAGGTEGKFNEK.A P2_K.APSLYQTNdaPNdaYILYSK.G 8 13;Scan: 8563 Run: B190215_16_Lumos_TD_IN_120_Ecoli_photoAA_membrane_SCX18_SEC8 P1_R.IPEGLphl-hydAGGTEGK.F P2_K.APSLYQTNPNYILYSK.G 8 13;Scan: 9340 Run: B190226_03_Lumos_TD_IN_120_Ecoli_photoAA_membrane_SCX22_SEC7 P1_R.IPEGLAGGTEGKFNEK.A P2_K.APSLYQTNPNYILYSK.G 8 13;Sc…	P05825	FEPA_ECOLI Ferrienterobactin receptor OS=Escherichia coli (strain K12) OX=83333 GN=fepA PE=1 SV=2	false	P05825	FEPA_ECOLI Ferrienterobactin receptor OS=Escherichia coli (strain K12) OX=83333 GN=fepA PE=1 SV=2	false	502	346	Photo-Leucine	10.071	false	true	false	false	4	4	Self	0	0.003	0.006						5.219								5.094						5.527			4.207
657	1670	Scan: 19234 Run: B190218_32_Lumos_TD_IN_120_Ecoli_photoAA_membrane_SCX21_SEC6 P1_R.HASDDEPFSALAFK.I P2_R.AGDIAAAIGLKDVTTGDTLCcmDPDAPIILER.M 11 26	P0A6M8	EFG_ECOLI Elongation factor G OS=Escherichia coli (strain K12) OX=83333 GN=fusA PE=1 SV=2	false	P0A6M8	EFG_ECOLI Elongation factor G OS=Escherichia coli (strain K12) OX=83333 GN=fusA PE=1 SV=2	false	320	404	Photo-Leucine	10.05	false	true	false	false	1	1	Self	0	0.003	0.006
654	1666	Scan: 8763 Run: B190218_36_Lumos_TD_IN_120_Ecoli_photoAA_membrane_SCX21_SEC10 P1_R.YYGVAYGYSK.G P2_K.LTQSDIR.G 8 1	P69805	PTND_ECOLI PTS system mannose-specific EIID component OS=Escherichia coli (strain K12) OX=83333 GN=manZ PE=1 SV=2	false	P69805	PTND_ECOLI PTS system mannose-specific EIID component OS=Escherichia coli (strain K12) OX=83333 GN=manZ PE=1 SV=2	false	170	13	Photo-Leucine	10.033	false	true	false	false	1	1	Self	0	0.003	0.006			10.033
652	1664	Scan: 10559 Run: B190218_34_Lumos_TD_IN_120_Ecoli_photoAA_membrane_SCX21_SEC8 P1_K.ASSGLNEDEIQK.M P2_R.AADNKSLGQFNLDGINPAPR.G 5 5	P0A6Y8	DNAK_ECOLI Chaperone protein DnaK OS=Escherichia coli (strain K12) OX=83333 GN=dnaK PE=1 SV=2	false	P0A6Y8	DNAK_ECOLI Chaperone protein DnaK OS=Escherichia coli (strain K12) OX=83333 GN=dnaK PE=1 SV=2	false	452	507	Photo-Leucine	10.009	false	true	false	false	1	1	Self	0	0.003	0.006																				10.009
650	1662	Scan: 20886 Run: B190215_20_Lumos_TD_IN_120_Ecoli_photoAA_membrane_SCX19_SEC8 P1_R.YYQGTPSPVK.H P2_K.VNPGSIILSAEMMLR.H 1 8	P08200	IDH_ECOLI Isocitrate dehydrogenase [NADP] OS=Escherichia coli (strain K12) OX=83333 GN=icd PE=1 SV=1	false	P08200	IDH_ECOLI Isocitrate dehydrogenase [NADP] OS=Escherichia coli (strain K12) OX=83333 GN=icd PE=1 SV=1	false	358	133	Photo-Leucine	9.995	false	true	false	false	1	1	Self	0	0.003	0.006								9.995
649	1661	Scan: 5432 Run: B190218_27_Lumos_TD_IN_120_Ecoli_photoAA_membrane_SCX20_SEC7 P1_R.ARLEEGLNPNAILVPQQGVTR.T P2_K.AQEVTADNNQQAASGAQPEQSKS.- 13 20	P0AE06	ACRA_ECOLI Multidrug efflux pump subunit AcrA OS=Escherichia coli (strain K12) OX=83333 GN=acrA PE=1 SV=1	false	P0AE06	ACRA_ECOLI Multidrug efflux pump subunit AcrA OS=Escherichia coli (strain K12) OX=83333 GN=acrA PE=1 SV=1	false	394	307	Photo-Leucine	9.988	false	true	false	false	1	1	Self	0	0.003	0.006																					9.988
645	1658	Scan: 15106 Run: B190226_03_Lumos_TD_IN_120_Ecoli_photoAA_membrane_SCX22_SEC7 P1_K.GIPADKISAR.G P2_K.ATLKPEGQAALDQLYSQLSNLDPK.D 5 21	P0A910	OMPA_ECOLI Outer membrane protein A OS=Escherichia coli (strain K12) OX=83333 GN=ompA PE=1 SV=1	false	P0A910	OMPA_ECOLI Outer membrane protein A OS=Escherichia coli (strain K12) OX=83333 GN=ompA PE=1 SV=1	false	248	293	Photo-Leucine	9.962	false	true	false	false	1	1	Self	0	0.003	0.006														9.962
644	1657	Scan: 10322 Run: B190226_04_Lumos_TD_IN_120_Ecoli_photoAA_membrane_SCX22_SEC8 P1_R.VRPDMAQNNADR.L P2_K.TILNLVNAGNSASGLATSGK.G 4 15	P39180	AG43_ECOLI Antigen 43 OS=Escherichia coli (strain K12) OX=83333 GN=flu PE=1 SV=3	false	P39180	AG43_ECOLI Antigen 43 OS=Escherichia coli (strain K12) OX=83333 GN=flu PE=1 SV=3	false	652	618	Photo-Leucine	9.957	false	true	false	false	1	1	Self	0	0.003	0.006					9.957
642	1655	Scan: 20360 Run: B190218_32_Lumos_TD_IN_120_Ecoli_photoAA_membrane_SCX21_SEC6 P1_K.LKDGVGLLphl-loopPTVLDVVENPK.N P2_K.DGIFVEDKEmeSPYVNLIVTR.E 7 12	P28635	METQ_ECOLI D-methionine-binding lipoprotein MetQ OS=Escherichia coli (strain K12) OX=83333 GN=metQ PE=1 SV=2	false	P28635	METQ_ECOLI D-methionine-binding lipoprotein MetQ OS=Escherichia coli (strain K12) OX=83333 GN=metQ PE=1 SV=2	false	163	227	Photo-Leucine	9.944	false	true	false	false	1	1	Self	0	0.003	0.006
641	1654	Scan: 24516 Run: B190226_03_Lumos_TD_IN_120_Ecoli_photoAA_membrane_SCX22_SEC7 P1_K.SPAFDSIMAEmeTLphl-loopKVTDEAQR.T P2_K.AIDDHTLEVTLSEPVPYFYK.L 12 11	P23843	OPPA_ECOLI Periplasmic oligopeptide-binding protein OS=Escherichia coli (strain K12) OX=83333 GN=oppA PE=1 SV=2	false	P23843	OPPA_ECOLI Periplasmic oligopeptide-binding protein OS=Escherichia coli (strain K12) OX=83333 GN=oppA PE=1 SV=2	false	174	480	Photo-Leucine	9.901	false	true	false	false	1	1	Self	0	0.003	0.006														9.901
640	1653	Scan: 12903 Run: B190226_02_Lumos_TD_IN_120_Ecoli_photoAA_membrane_SCX22_SEC6 P1_K.LVAVGNTFVYPIAGYSK.K P2_K.GDIDANAFQHKPYLDQQLKDR.G 1 10	P28635	METQ_ECOLI D-methionine-binding lipoprotein MetQ OS=Escherichia coli (strain K12) OX=83333 GN=metQ PE=1 SV=2	false	P28635	METQ_ECOLI D-methionine-binding lipoprotein MetQ OS=Escherichia coli (strain K12) OX=83333 GN=metQ PE=1 SV=2	false	88	103	Photo-Leucine	9.893	false	true	false	false	1	1	Self	0	0.003	0.006																	9.893
634	1646	Scan: 15014 Run: B190226_04_Lumos_TD_IN_120_Ecoli_photoAA_membrane_SCX22_SEC8 P1_K.LGMDRDIIVNK.V P2_K.LAIAASSLWK.K 6 8	P23843	OPPA_ECOLI Periplasmic oligopeptide-binding protein OS=Escherichia coli (strain K12) OX=83333 GN=oppA PE=1 SV=2	false	P23843	OPPA_ECOLI Periplasmic oligopeptide-binding protein OS=Escherichia coli (strain K12) OX=83333 GN=oppA PE=1 SV=2	false	326	407	Photo-Leucine	9.845	false	true	false	false	1	1	Self	0	0.003	0.006					9.845
633	1645	Scan: 16371 Run: B190226_04_Lumos_TD_IN_120_Ecoli_photoAA_membrane_SCX22_SEC8 P1_R.RAQSVVDYLISK.G P2_K.DGSVVVLGYTDR.I 9 9	P0A910	OMPA_ECOLI Outer membrane protein A OS=Escherichia coli (strain K12) OX=83333 GN=ompA PE=1 SV=1	false	P0A910	OMPA_ECOLI Outer membrane protein A OS=Escherichia coli (strain K12) OX=83333 GN=ompA PE=1 SV=1	false	260	285	Photo-Leucine	9.845	false	true	false	false	1	1	Self	0	0.003	0.006					9.845
632	1644	Scan: 8318 Run: B190215_20_Lumos_TD_IN_120_Ecoli_photoAA_membrane_SCX19_SEC7 P1_K.GALSAVVADSR.G P2_K.AAAFEGELIPASQIDR.L 2 8	P0A7J3	RL10_ECOLI 50S ribosomal protein L10 OS=Escherichia coli (strain K12) OX=83333 GN=rplJ PE=1 SV=2	false	P0A7J3	RL10_ECOLI 50S ribosomal protein L10 OS=Escherichia coli (strain K12) OX=83333 GN=rplJ PE=1 SV=2	false	22	117	Photo-Leucine	9.837	false	true	false	false	1	1	Self	0	0.003	0.006																								9.837
631	1643	Scan: 20276 Run: B190218_32_Lumos_TD_IN_120_Ecoli_photoAA_membrane_SCX21_SEC6 P1_K.LKDGVGLLPTVLDVVENPK.N P2_K.DGIFVEDKESPYVNLIVTR.E 8 12	P28635	METQ_ECOLI D-methionine-binding lipoprotein MetQ OS=Escherichia coli (strain K12) OX=83333 GN=metQ PE=1 SV=2	false	P28635	METQ_ECOLI D-methionine-binding lipoprotein MetQ OS=Escherichia coli (strain K12) OX=83333 GN=metQ PE=1 SV=2	false	164	227	Photo-Leucine	9.836	false	true	false	false	1	1	Self	0	0.003	0.006
629	1640	Scan: 6854 Run: B190215_20_Lumos_TD_IN_120_Ecoli_photoAA_membrane_SCX19_SEC10 P1_R.QGNLYAGDTQNTNSDSYTR.S P2_R.AGTYATTLPAGR.E 14 8	P05825	FEPA_ECOLI Ferrienterobactin receptor OS=Escherichia coli (strain K12) OX=83333 GN=fepA PE=1 SV=2	false	P05825	FEPA_ECOLI Ferrienterobactin receptor OS=Escherichia coli (strain K12) OX=83333 GN=fepA PE=1 SV=2	false	243	291	Photo-Leucine	9.823	false	true	false	false	1	1	Self	0	0.003	0.006													9.823
626	1635	Scan: 12086 Run: B190218_32_Lumos_TD_IN_120_Ecoli_photoAA_membrane_SCX21_SEC6 P1_K.NMSTYVDYKINLLDDNQFTR.D P2_R.GYDDEDILK.Y 13 3	P06996	OMPC_ECOLI Outer membrane porin C OS=Escherichia coli (strain K12) OX=83333 GN=ompC PE=1 SV=1	false	P06996	OMPC_ECOLI Outer membrane porin C OS=Escherichia coli (strain K12) OX=83333 GN=ompC PE=1 SV=1	false	342	311	Photo-Leucine	9.672	false	true	false	false	1	1	Self	0	0.003	0.007
625	1634	Scan: 17194 Run: B190215_20_Lumos_TD_IN_120_Ecoli_photoAA_membrane_SCX19_SEC10 P1_R.LTLEVR.D P2_R.LDVKDIVTDSR.G 1 9	P0ABC3	HFLC_ECOLI Modulator of FtsH protease HflC OS=Escherichia coli (strain K12) OX=83333 GN=hflC PE=1 SV=1	false	P0ABC3	HFLC_ECOLI Modulator of FtsH protease HflC OS=Escherichia coli (strain K12) OX=83333 GN=hflC PE=1 SV=1	false	142	147	Photo-Leucine	9.663	false	true	false	false	1	1	Self	0	0.003	0.007													9.663
624	1632	Scan: 10935 Run: B190226_03_Lumos_TD_IN_120_Ecoli_photoAA_membrane_SCX22_SEC7 P1_K.DGSVVVLGYTDR.I P2_R.AALphl-hydIDCcmLphl-loopAPDRRVEIEVK.G 7 11	P0A910	OMPA_ECOLI Outer membrane protein A OS=Escherichia coli (strain K12) OX=83333 GN=ompA PE=1 SV=1	false	P0A910	OMPA_ECOLI Outer membrane protein A OS=Escherichia coli (strain K12) OX=83333 GN=ompA PE=1 SV=1	false	258	328	Photo-Leucine	9.657	false	true	false	false	1	1	Self	0	0.003	0.007														9.657
616	1621	Scan: 11266 Run: B190226_03_Lumos_TD_IN_120_Ecoli_photoAA_membrane_SCX22_SEC7 P1_K.RPTTEPLKEVQFK.A P2_K.EDTITVTAAPAPQESAWGPAATIAAR.Q 7 14	P06971	FHUA_ECOLI Ferrichrome outer membrane transporter/phage receptor OS=Escherichia coli (strain K12) OX=83333 GN=fhuA PE=1 SV=2	false	P06971	FHUA_ECOLI Ferrichrome outer membrane transporter/phage receptor OS=Escherichia coli (strain K12) OX=83333 GN=fhuA PE=1 SV=2	false	52	194	Photo-Leucine	9.559	false	true	false	false	1	1	Self	0	0.003	0.007														9.559
615	1620	Scan: 17845 Run: B190218_35_Lumos_TD_IN_120_Ecoli_photoAA_membrane_SCX21_SEC9 P1_K.DIHFEGLQR.V P2_R.DGDTLLVQVK.E 2 6	P0A940	BAMA_ECOLI Outer membrane protein assembly factor BamA OS=Escherichia coli (strain K12) OX=83333 GN=bamA PE=1 SV=1	false	P0A940	BAMA_ECOLI Outer membrane protein assembly factor BamA OS=Escherichia coli (strain K12) OX=83333 GN=bamA PE=1 SV=1	false	29	85	Photo-Leucine	9.558	false	true	false	false	1	1	Self	0	0.003	0.007															9.558
613	1618	Scan: 7023 Run: B190215_17_Lumos_TD_IN_120_Ecoli_photoAA_membrane_SCX18_SEC9 P1_K.VDQLSNdaDVNAMoxR.S P2_K.VDQLSNDVNAMR.S 6 4	P69776	LPP_ECOLI Major outer membrane lipoprotein Lpp OS=Escherichia coli (strain K12) OX=83333 GN=lpp PE=1 SV=1	false	P69776	LPP_ECOLI Major outer membrane lipoprotein Lpp OS=Escherichia coli (strain K12) OX=83333 GN=lpp PE=1 SV=1	false	44	46	Photo-Leucine	9.532	false	true	false	false	1	1	Self	0	0.003	0.007							9.532
610	1615	Scan: 8791 Run: B190226_05_Lumos_TD_IN_120_Ecoli_photoAA_membrane_SCX22_SEC9 P1_R.QNLRFAENK.T P2_R.GFAAEGQSQNNYLNdaGLK.L 3 12	P06971	FHUA_ECOLI Ferrichrome outer membrane transporter/phage receptor OS=Escherichia coli (strain K12) OX=83333 GN=fhuA PE=1 SV=2	false	P06971	FHUA_ECOLI Ferrichrome outer membrane transporter/phage receptor OS=Escherichia coli (strain K12) OX=83333 GN=fhuA PE=1 SV=2	false	138	333	Photo-Leucine	9.513	false	true	false	false	1	1	Self	0	0.003	0.007
609	1614	Scan: 28556 Run: B190215_16_Lumos_TD_IN_120_Ecoli_photoAA_membrane_SCX18_SEC8 P1_R.YNYLINQLNIK.S P2_R.QITGNYYPELphl-loopAALNVENFK.T 2 13	P02930	TOLC_ECOLI Outer membrane protein TolC OS=Escherichia coli (strain K12) OX=83333 GN=tolC PE=1 SV=3	false	P02930	TOLC_ECOLI Outer membrane protein TolC OS=Escherichia coli (strain K12) OX=83333 GN=tolC PE=1 SV=3	false	218	414	Photo-Leucine	9.5	false	true	false	false	1	1	Self	0	0.003	0.007						9.5
607	1610	Scan: 16128 Run: B190226_04_Lumos_TD_IN_120_Ecoli_photoAA_membrane_SCX22_SEC8 P1_R.GEGGYLLNK.H P2_K.EVLESRLPGILELSR.T 2 7	P0AC41	SDHA_ECOLI Succinate dehydrogenase flavoprotein subunit OS=Escherichia coli (strain K12) OX=83333 GN=sdhA PE=1 SV=1	false	P0AC41	SDHA_ECOLI Succinate dehydrogenase flavoprotein subunit OS=Escherichia coli (strain K12) OX=83333 GN=sdhA PE=1 SV=1	false	260	327	Photo-Leucine	9.465	false	true	false	false	1	1	Self	0	0.003	0.007					9.465									7.075
605	1608	Scan: 20866 Run: B190215_20_Lumos_TD_IN_120_Ecoli_photoAA_membrane_SCX19_SEC8 P1_R.YYQGTPSPVK.H P2_K.VNPGSIILSAEMMLR.H 2 8	P08200	IDH_ECOLI Isocitrate dehydrogenase [NADP] OS=Escherichia coli (strain K12) OX=83333 GN=icd PE=1 SV=1	false	P08200	IDH_ECOLI Isocitrate dehydrogenase [NADP] OS=Escherichia coli (strain K12) OX=83333 GN=icd PE=1 SV=1	false	358	134	Photo-Leucine	9.461	false	true	false	false	1	1	Self	0	0.003	0.007								9.461					8.335
604	1604	Scan: 12869 Run: B190226_04_Lumos_TD_IN_120_Ecoli_photoAA_membrane_SCX22_SEC8 P1_R.TSLPGSTGLR.F P2_R.LVSEALAEREVLLK.M 3 11	P13035	GLPD_ECOLI Aerobic glycerol-3-phosphate dehydrogenase OS=Escherichia coli (strain K12) OX=83333 GN=glpD PE=1 SV=3	false	P13035	GLPD_ECOLI Aerobic glycerol-3-phosphate dehydrogenase OS=Escherichia coli (strain K12) OX=83333 GN=glpD PE=1 SV=3	false	73	117	Photo-Leucine	9.449	false	true	false	false	1	1	Self	0	0.003	0.007					9.449
602	1602	Scan: 14688 Run: B190226_03_Lumos_TD_IN_120_Ecoli_photoAA_membrane_SCX22_SEC7 P1_K.DGSVVVLGYTDR.I P2_R.AALIDCcmLAPDRRVEIEVK.G 7 13	P0A910	OMPA_ECOLI Outer membrane protein A OS=Escherichia coli (strain K12) OX=83333 GN=ompA PE=1 SV=1	false	P0A910	OMPA_ECOLI Outer membrane protein A OS=Escherichia coli (strain K12) OX=83333 GN=ompA PE=1 SV=1	false	258	330	Photo-Leucine	9.442	false	true	false	false	1	1	Self	0	0.003	0.007														9.442
600	1599	Scan: 17203 Run: B190218_33_Lumos_TD_IN_120_Ecoli_photoAA_membrane_SCX21_SEC7 P1_K.GIKDVVTQPQA.- P2_K.ATLKPEGQAALDQLYSQLSNLDPK.D 11 3	P0A910	OMPA_ECOLI Outer membrane protein A OS=Escherichia coli (strain K12) OX=83333 GN=ompA PE=1 SV=1	false	P0A910	OMPA_ECOLI Outer membrane protein A OS=Escherichia coli (strain K12) OX=83333 GN=ompA PE=1 SV=1	false	346	230	Photo-Leucine	9.423	false	true	false	false	1	1	Self	0	0.003	0.007																							9.423
595	1594	Scan: 15592 Run: B190226_04_Lumos_TD_IN_120_Ecoli_photoAA_membrane_SCX22_SEC8 P1_K.SPIAGMPVLEVWK.A P2_R.FGIHPVAGR.L 9 4	P0AB67	PNTB_ECOLI NAD(P) transhydrogenase subunit beta OS=Escherichia coli (strain K12) OX=83333 GN=pntB PE=1 SV=1	false	P0AB67	PNTB_ECOLI NAD(P) transhydrogenase subunit beta OS=Escherichia coli (strain K12) OX=83333 GN=pntB PE=1 SV=1	false	412	345	Photo-Leucine	9.371	false	true	false	false	1	1	Self	0	0.003	0.007					9.371
593	1592	Scan: 15669 Run: B190215_20_Lumos_TD_IN_120_Ecoli_photoAA_membrane_SCX19_SEC8 P1_R.LTGLphl-loopAR.S P2_K.LQGNFYNDAVIDPYMLER.A 1 12	P06971	FHUA_ECOLI Ferrichrome outer membrane transporter/phage receptor OS=Escherichia coli (strain K12) OX=83333 GN=fhuA PE=1 SV=2	false	P06971	FHUA_ECOLI Ferrichrome outer membrane transporter/phage receptor OS=Escherichia coli (strain K12) OX=83333 GN=fhuA PE=1 SV=2	false	227	155	Photo-Leucine	9.324	false	true	false	false	1	1	Self	0	0.003	0.007								9.324
591	1589	Scan: 20720 Run: B190218_33_Lumos_TD_IN_120_Ecoli_photoAA_membrane_SCX21_SEC7 P1_R.VLLPAFPDIR.R P2_-.MQVLHVCcmSEMFPLLK.T 8 13	P0A6U8	GLGA_ECOLI Glycogen synthase OS=Escherichia coli (strain K12) OX=83333 GN=glgA PE=1 SV=1	false	P0A6U8	GLGA_ECOLI Glycogen synthase OS=Escherichia coli (strain K12) OX=83333 GN=glgA PE=1 SV=1	false	46	13	Photo-Leucine	9.295	false	true	false	false	1	1	Self	0	0.003	0.008																							9.295
590	1588	Scan: 20024 Run: B190218_27_Lumos_TD_IN_120_Ecoli_photoAA_membrane_SCX20_SEC7 P1_K.NHDTGVSPVFAGGVEYAITPEIATR.L P2_K.LGYPITDDLDIYTR.L 18 9	P0A910	OMPA_ECOLI Outer membrane protein A OS=Escherichia coli (strain K12) OX=83333 GN=ompA PE=1 SV=1	false	P0A910	OMPA_ECOLI Outer membrane protein A OS=Escherichia coli (strain K12) OX=83333 GN=ompA PE=1 SV=1	false	152	112	Photo-Leucine	9.292	false	true	false	false	1	1	Self	0	0.003	0.008																					9.292
589	1587	Scan: 24210 Run: B190218_34_Lumos_TD_IN_120_Ecoli_photoAA_membrane_SCX21_SEC8 P1_R.AIDKPFLLPIEDVFSISGR.G P2_R.AGENVGVLLR.G 8 2	P0CE48;P0CE47	EFTU2_ECOLI Elongation factor Tu 2 OS=Escherichia coli (strain K12) OX=83333 GN=tufB PE=1 SV=1;EFTU1_ECOLI Elongation factor Tu 1 OS=Escherichia coli (strain K12) OX=83333 GN=tufA PE=1 SV=1	false	P0CE48;P0CE47	EFTU2_ECOLI Elongation factor Tu 2 OS=Escherichia coli (strain K12) OX=83333 GN=tufB PE=1 SV=1;EFTU1_ECOLI Elongation factor Tu 1 OS=Escherichia coli (strain K12) OX=83333 GN=tufA PE=1 SV=1	false	213;213	272;272	Photo-Leucine	9.292	false	true	false	false	1	1	Self	0	0.003	0.008																				9.292
579	1573	Scan: 7756 Run: B190215_20_Lumos_TD_IN_120_Ecoli_photoAA_membrane_SCX19_SEC9 P1_K.TDGSSTLASFGER.V P2_K.SDLVNDGK.T 11 3	P77804	YDGA_ECOLI Protein YdgA OS=Escherichia coli (strain K12) OX=83333 GN=ydgA PE=1 SV=1	false	P77804	YDGA_ECOLI Protein YdgA OS=Escherichia coli (strain K12) OX=83333 GN=ydgA PE=1 SV=1	false	229	265	Photo-Leucine	9.187	false	true	false	false	1	1	Self	0	0.003	0.008											9.187
578	1572	Scan: 19995 Run: B190218_28_Lumos_TD_IN_120_Ecoli_photoAA_membrane_SCX20_SEC8 P1_R.SLLLLQK.V P2_K.DGIFVEDKESPYVNLIVTR.E 4 6	P28635	METQ_ECOLI D-methionine-binding lipoprotein MetQ OS=Escherichia coli (strain K12) OX=83333 GN=metQ PE=1 SV=2	false	P28635	METQ_ECOLI D-methionine-binding lipoprotein MetQ OS=Escherichia coli (strain K12) OX=83333 GN=metQ PE=1 SV=2	false	221	148	Photo-Leucine	9.186	false	true	false	false	1	1	Self	0	0.003	0.008
572	1566	Scan: 19079 Run: B190218_27_Lumos_TD_IN_120_Ecoli_photoAA_membrane_SCX20_SEC7 P1_R.SLLLLQK.V P2_K.DGIFVEDKESPYVNLIVTR.E 3 10	P28635	METQ_ECOLI D-methionine-binding lipoprotein MetQ OS=Escherichia coli (strain K12) OX=83333 GN=metQ PE=1 SV=2	false	P28635	METQ_ECOLI D-methionine-binding lipoprotein MetQ OS=Escherichia coli (strain K12) OX=83333 GN=metQ PE=1 SV=2	false	225	147	Photo-Leucine	9.124	false	true	false	false	1	1	Self	0	0.003	0.008				6.55																	9.124
569	1562	Scan: 12927 Run: B190214_12_Lumos_TD_IN_120_Ecoli_photoAA_membrane_SCX17_SEC10 P1_K.STCcmTGVEMFR.K P2_K.LLDEGR.A 7 1	P0CE48;P0CE47	EFTU2_ECOLI Elongation factor Tu 2 OS=Escherichia coli (strain K12) OX=83333 GN=tufB PE=1 SV=1;EFTU1_ECOLI Elongation factor Tu 1 OS=Escherichia coli (strain K12) OX=83333 GN=tufA PE=1 SV=1	false	P0CE48;P0CE47	EFTU2_ECOLI Elongation factor Tu 2 OS=Escherichia coli (strain K12) OX=83333 GN=tufB PE=1 SV=1;EFTU1_ECOLI Elongation factor Tu 1 OS=Escherichia coli (strain K12) OX=83333 GN=tufA PE=1 SV=1	false	260;260	265;265	Photo-Leucine	9.102	false	true	false	false	1	1	Self	0	0.003	0.008
564	1556	Scan: 9117 Run: B190218_36_Lumos_TD_IN_120_Ecoli_photoAA_membrane_SCX21_SEC10 P1_R.NVVLDK.S P2_R.GVNVLADAVK.V 5 5	P0A6F5	CH60_ECOLI Chaperonin GroEL OS=Escherichia coli (strain K12) OX=83333 GN=groEL PE=1 SV=2	false	P0A6F5	CH60_ECOLI Chaperonin GroEL OS=Escherichia coli (strain K12) OX=83333 GN=groEL PE=1 SV=2	false	23	41	Photo-Leucine	9.058	false	true	false	false	1	1	Self	0	0.003	0.008			9.058
560	1550	Scan: 7613 Run: B190226_04_Lumos_TD_IN_120_Ecoli_photoAA_membrane_SCX22_SEC8 P1_R.QNLRFAENK.T P2_R.GFAAEGQSQNNYLNdaGLK.L 3 11	P06971	FHUA_ECOLI Ferrichrome outer membrane transporter/phage receptor OS=Escherichia coli (strain K12) OX=83333 GN=fhuA PE=1 SV=2	false	P06971	FHUA_ECOLI Ferrichrome outer membrane transporter/phage receptor OS=Escherichia coli (strain K12) OX=83333 GN=fhuA PE=1 SV=2	false	137	333	Photo-Leucine	8.994	false	true	false	false	1	1	Self	0	0.003	0.009					8.994
559	1549	Scan: 15007 Run: B190226_04_Lumos_TD_IN_120_Ecoli_photoAA_membrane_SCX22_SEC8 P1_R.LVSEALAER.E P2_R.IGLFMYDHLGK.R 6 5	P13035	GLPD_ECOLI Aerobic glycerol-3-phosphate dehydrogenase OS=Escherichia coli (strain K12) OX=83333 GN=glpD PE=1 SV=3	false	P13035	GLPD_ECOLI Aerobic glycerol-3-phosphate dehydrogenase OS=Escherichia coli (strain K12) OX=83333 GN=glpD PE=1 SV=3	false	107	68	Photo-Leucine	8.991	false	true	false	false	1	1	Self	0	0.003	0.009					8.991
558	1548	Scan: 13422 Run: B190215_14_Lumos_TD_IN_120_Ecoli_photoAA_membrane_SCX18_SEC6 P1_R.FGQGEAAPVVAPAPAPAPEVQTK.H P2_K.ATLKPEGQAALDQLYSQLSNLDPK.D 13 14	P0A910	OMPA_ECOLI Outer membrane protein A OS=Escherichia coli (strain K12) OX=83333 GN=ompA PE=1 SV=1	false	P0A910	OMPA_ECOLI Outer membrane protein A OS=Escherichia coli (strain K12) OX=83333 GN=ompA PE=1 SV=1	false	203	241	Photo-Leucine	8.981	false	true	false	false	1	1	Self	0	0.003	0.009
255	1344;1184	Scan: 7154 Run: B190214_10_Lumos_TD_IN_120_Ecoli_photoAA_membrane_SCX17_SEC8 P1_K.IDQLSSDVQTLphl-hydNAK.V P2_K.IDQLSSDVQTLNdaAK.V 8 4;Scan: 7596 Run: B190215_17_Lumos_TD_IN_120_Ecoli_photoAA_membrane_SCX18_SEC9 P1_K.IDQLSSDVQTLphl-loopNAK.V P2_K.IDQLSSDVQTLphl-hydNAK.V 4 8	P69776	LPP_ECOLI Major outer membrane lipoprotein Lpp OS=Escherichia coli (strain K12) OX=83333 GN=lpp PE=1 SV=1	false	P69776	LPP_ECOLI Major outer membrane lipoprotein Lpp OS=Escherichia coli (strain K12) OX=83333 GN=lpp PE=1 SV=1	false	30	34	Photo-Leucine	8.954	false	true	false	false	2	2	Self	0	0.003	0.009							5.513																			7.055
555	1545	Scan: 9904 Run: B190215_20_Lumos_TD_IN_120_Ecoli_photoAA_membrane_SCX19_SEC6 P1_K.LVAVGNTFVYPIAGYSK.K P2_K.GDIDANAFQHKPYLDQQLK.D 1 15	P28635	METQ_ECOLI D-methionine-binding lipoprotein MetQ OS=Escherichia coli (strain K12) OX=83333 GN=metQ PE=1 SV=2	false	P28635	METQ_ECOLI D-methionine-binding lipoprotein MetQ OS=Escherichia coli (strain K12) OX=83333 GN=metQ PE=1 SV=2	false	103	93	Photo-Leucine	8.922	false	true	false	false	1	1	Self	0	0.003	0.009										8.922
554	1544	Scan: 11244 Run: B190214_09_Lumos_TD_IN_120_Ecoli_photoAA_membrane_SCX17_SEC7 P1_K.SDVLFNFNK.A P2_R.FGQGEAAPVVAPAPAPAPEVQTK.H 4 20	P0A910	OMPA_ECOLI Outer membrane protein A OS=Escherichia coli (strain K12) OX=83333 GN=ompA PE=1 SV=1	false	P0A910	OMPA_ECOLI Outer membrane protein A OS=Escherichia coli (strain K12) OX=83333 GN=ompA PE=1 SV=1	false	210	222	Photo-Leucine	8.907	false	true	false	false	1	1	Self	0	0.003	0.009	8.907
553	1543	Scan: 15129 Run: B190218_34_Lumos_TD_IN_120_Ecoli_photoAA_membrane_SCX21_SEC8 P1_K.NMSTYVDYKINLLphl-hydDDNQFTR.D P2_R.GYDDEDILK.Y 12 5	P06996	OMPC_ECOLI Outer membrane porin C OS=Escherichia coli (strain K12) OX=83333 GN=ompC PE=1 SV=1	false	P06996	OMPC_ECOLI Outer membrane porin C OS=Escherichia coli (strain K12) OX=83333 GN=ompC PE=1 SV=1	false	313	341	Photo-Leucine	8.905	false	true	false	false	1	1	Self	0	0.003	0.009																				8.905
552	1542	Scan: 11255 Run: B190218_27_Lumos_TD_IN_120_Ecoli_photoAA_membrane_SCX20_SEC7 P1_K.YVVDDEKLQNFSVDTQLQSK.F P2_R.GFAAEGQSQNNYLNGLK.L 12 16	P06971	FHUA_ECOLI Ferrichrome outer membrane transporter/phage receptor OS=Escherichia coli (strain K12) OX=83333 GN=fhuA PE=1 SV=2	false	P06971	FHUA_ECOLI Ferrichrome outer membrane transporter/phage receptor OS=Escherichia coli (strain K12) OX=83333 GN=fhuA PE=1 SV=2	false	142	389	Photo-Leucine	8.901	false	true	false	false	1	1	Self	0	0.003	0.009																					8.901
551	1541	Scan: 22169 Run: B190218_33_Lumos_TD_IN_120_Ecoli_photoAA_membrane_SCX21_SEC7 P1_R.HNDFDLNWIPVDSIER.I P2_K.APSLLQLSPDWTSNSCcmR.G 2 4	P17315	CIRA_ECOLI Colicin I receptor OS=Escherichia coli (strain K12) OX=83333 GN=cirA PE=1 SV=2	false	P17315	CIRA_ECOLI Colicin I receptor OS=Escherichia coli (strain K12) OX=83333 GN=cirA PE=1 SV=2	false	423	118	Photo-Leucine	8.895	false	true	false	false	1	1	Self	0	0.003	0.009																							8.895
550	1540	Scan: 12170 Run: B190218_32_Lumos_TD_IN_120_Ecoli_photoAA_membrane_SCX21_SEC6 P1_K.LVAVGNTFVYPIAGYSK.K P2_K.GDIDANAFQHKPYLDQQLKDR.G 1 19	P28635	METQ_ECOLI D-methionine-binding lipoprotein MetQ OS=Escherichia coli (strain K12) OX=83333 GN=metQ PE=1 SV=2	false	P28635	METQ_ECOLI D-methionine-binding lipoprotein MetQ OS=Escherichia coli (strain K12) OX=83333 GN=metQ PE=1 SV=2	false	97	103	Photo-Leucine	8.89	false	true	false	false	1	1	Self	0	0.003	0.009
548	1538	Scan: 5491 Run: B190218_33_Lumos_TD_IN_120_Ecoli_photoAA_membrane_SCX21_SEC7 P1_R.IPEGLAGGTEGKFNEK.A P2_K.APSLphl-hydYQTNPNYILYSK.G 5 11	P05825	FEPA_ECOLI Ferrienterobactin receptor OS=Escherichia coli (strain K12) OX=83333 GN=fepA PE=1 SV=2	false	P05825	FEPA_ECOLI Ferrienterobactin receptor OS=Escherichia coli (strain K12) OX=83333 GN=fepA PE=1 SV=2	false	343	500	Photo-Leucine	8.872	false	true	false	false	1	1	Self	0	0.003	0.009																							8.872
547	1537	Scan: 12553 Run: B190215_20_Lumos_TD_IN_120_Ecoli_photoAA_membrane_SCX19_SEC8 P1_K.SSPGGLLNMVSK.R P2_R.GFAAEGQSQNNYLNGLK.L 6 5	P06971	FHUA_ECOLI Ferrichrome outer membrane transporter/phage receptor OS=Escherichia coli (strain K12) OX=83333 GN=fhuA PE=1 SV=2	false	P06971	FHUA_ECOLI Ferrichrome outer membrane transporter/phage receptor OS=Escherichia coli (strain K12) OX=83333 GN=fhuA PE=1 SV=2	false	131	181	Photo-Leucine	8.866	false	true	false	false	1	1	Self	0	0.003	0.009								8.866
545	1535	Scan: 7117 Run: B190218_32_Lumos_TD_IN_120_Ecoli_photoAA_membrane_SCX21_SEC6 P1_R.FGQGEAAPVVAPAPAPAPEVQTKHFTLK.S P2_R.AALIDCcmLAPDR.R 24 7	P0A910	OMPA_ECOLI Outer membrane protein A OS=Escherichia coli (strain K12) OX=83333 GN=ompA PE=1 SV=1	false	P0A910	OMPA_ECOLI Outer membrane protein A OS=Escherichia coli (strain K12) OX=83333 GN=ompA PE=1 SV=1	false	324	214	Photo-Leucine	8.86	false	true	false	false	1	1	Self	0	0.003	0.009
544	1534	Scan: 13781 Run: B190215_20_Lumos_TD_IN_120_Ecoli_photoAA_membrane_SCX19_SEC9 P1_-.SMQDPIADMLTR.I P2_K.AVVESIQR.V 10 3	P0A7W7	RS8_ECOLI 30S ribosomal protein S8 OS=Escherichia coli (strain K12) OX=83333 GN=rpsH PE=1 SV=2	false	P0A7W7	RS8_ECOLI 30S ribosomal protein S8 OS=Escherichia coli (strain K12) OX=83333 GN=rpsH PE=1 SV=2	false	11	72	Photo-Leucine	8.857	false	true	false	false	1	1	Self	0	0.003	0.009											8.857
543	1533	Scan: 17996 Run: B190218_27_Lumos_TD_IN_120_Ecoli_photoAA_membrane_SCX20_SEC7 P1_R.SLLLLQK.V P2_K.DGIFVEDKESPYVNLIVTR.E 4 7	P28635	METQ_ECOLI D-methionine-binding lipoprotein MetQ OS=Escherichia coli (strain K12) OX=83333 GN=metQ PE=1 SV=2	false	P28635	METQ_ECOLI D-methionine-binding lipoprotein MetQ OS=Escherichia coli (strain K12) OX=83333 GN=metQ PE=1 SV=2	false	222	148	Photo-Leucine	8.851	false	true	false	false	1	1	Self	0	0.003	0.009																					8.851
539	1524	Scan: 13008 Run: B190226_03_Lumos_TD_IN_120_Ecoli_photoAA_membrane_SCX22_SEC7 P1_K.RVVINKDTTTIIDGVGEEAAIQGR.V P2_K.LAGGVAVIK.V 18 1	P0A6F5	CH60_ECOLI Chaperonin GroEL OS=Escherichia coli (strain K12) OX=83333 GN=groEL PE=1 SV=2	false	P0A6F5	CH60_ECOLI Chaperonin GroEL OS=Escherichia coli (strain K12) OX=83333 GN=groEL PE=1 SV=2	false	372	339	Photo-Leucine	8.781	false	true	false	false	1	1	Self	0	0.003	0.009														8.781
538	1523	Scan: 15484 Run: B190218_33_Lumos_TD_IN_120_Ecoli_photoAA_membrane_SCX21_SEC7 P1_R.SDFAQMLDAHANFLR.S P2_K.GVSADQISIVSYGK.E 14 7	P0A912	PAL_ECOLI Peptidoglycan-associated lipoprotein OS=Escherichia coli (strain K12) OX=83333 GN=pal PE=1 SV=1	false	P0A912	PAL_ECOLI Peptidoglycan-associated lipoprotein OS=Escherichia coli (strain K12) OX=83333 GN=pal PE=1 SV=1	false	143	95	Photo-Leucine	8.779	false	true	false	false	1	1	Self	0	0.003	0.009																							8.779
536	1520	Scan: 26344 Run: B190218_32_Lumos_TD_IN_120_Ecoli_photoAA_membrane_SCX21_SEC6 P1_K.DAALEmeRRFQKVFVAEPSVEDTIAILR.G P2_K.AIDLIDEAASSIR.M 4 5	P63284	CLPB_ECOLI Chaperone protein ClpB OS=Escherichia coli (strain K12) OX=83333 GN=clpB PE=1 SV=1	false	P63284	CLPB_ECOLI Chaperone protein ClpB OS=Escherichia coli (strain K12) OX=83333 GN=clpB PE=1 SV=1	false	394	329	Photo-Leucine	8.768	false	true	false	false	1	1	Self	0	0.003	0.009
534	1517	Scan: 22043 Run: B190215_20_Lumos_TD_IN_120_Ecoli_photoAA_membrane_SCX19_SEC8 P1_K.TYGGAAR.A P2_K.ILELAGFLDSYIPEPER.A 2 2	P0CE48;P0CE47	EFTU2_ECOLI Elongation factor Tu 2 OS=Escherichia coli (strain K12) OX=83333 GN=tufB PE=1 SV=1;EFTU1_ECOLI Elongation factor Tu 1 OS=Escherichia coli (strain K12) OX=83333 GN=tufA PE=1 SV=1	false	P0CE48;P0CE47	EFTU2_ECOLI Elongation factor Tu 2 OS=Escherichia coli (strain K12) OX=83333 GN=tufB PE=1 SV=1;EFTU1_ECOLI Elongation factor Tu 1 OS=Escherichia coli (strain K12) OX=83333 GN=tufA PE=1 SV=1	false	190;190	40;40	Photo-Leucine	8.739	false	true	false	false	1	1	Self	0	0.003	0.009								8.739
533	1516	Scan: 11320 Run: B190215_18_Lumos_TD_IN_120_Ecoli_photoAA_membrane_SCX18_SEC10 P1_K.DGSVVVLGYTDR.I P2_K.AQGVQLTAK.L 11 6	P0A910	OMPA_ECOLI Outer membrane protein A OS=Escherichia coli (strain K12) OX=83333 GN=ompA PE=1 SV=1	false	P0A910	OMPA_ECOLI Outer membrane protein A OS=Escherichia coli (strain K12) OX=83333 GN=ompA PE=1 SV=1	false	100	262	Photo-Leucine	8.705	false	true	false	false	1	1	Self	0	0.003	0.009									8.705
532	1514	Scan: 10922 Run: B190218_30_Lumos_TD_IN_120_Ecoli_photoAA_membrane_SCX20_SEC10 P1_R.LLPGFR.Q P2_K.DVIAEPYR.E 2 5	P00547	KHSE_ECOLI Homoserine kinase OS=Escherichia coli (strain K12) OX=83333 GN=thrB PE=1 SV=2	false	P00547	KHSE_ECOLI Homoserine kinase OS=Escherichia coli (strain K12) OX=83333 GN=thrB PE=1 SV=2	false	232	239	Photo-Leucine	8.69	false	true	false	false	1	1	Self	0	0.003	0.009																8.69
530	1512	Scan: 10850 Run: B190218_26_Lumos_TD_IN_120_Ecoli_photoAA_membrane_SCX20_SEC6 P1_K.GIKDVVTQPQA.- P2_K.ATLKPEGQAALphl-loopDQLYSQLSNLDPK.D 2 14	P0A910	OMPA_ECOLI Outer membrane protein A OS=Escherichia coli (strain K12) OX=83333 GN=ompA PE=1 SV=1	false	P0A910	OMPA_ECOLI Outer membrane protein A OS=Escherichia coli (strain K12) OX=83333 GN=ompA PE=1 SV=1	false	241	337	Photo-Leucine	8.688	false	true	false	false	1	1	Self	0	0.003	0.009																			8.688
529	1206	Scan: 19702 Run: B190215_20_Lumos_TD_IN_120_Ecoli_photoAA_membrane_SCX19_SEC7 P1_K.VGVIVGAEQQVAEVAQK.V P2_K.DKYGLDVELVTFNDYVLPNEALSK.G 11 9;Scan: 13542 Run: B190215_20_Lumos_TD_IN_120_Ecoli_photoAA_membrane_SCX19_SEC6 P1_K.VGVIVGAEQQVAEVAQK.V P2_K.DKYGLDVELVTFNDYVLPNEALSK.G 11 9	P28635	METQ_ECOLI D-methionine-binding lipoprotein MetQ OS=Escherichia coli (strain K12) OX=83333 GN=metQ PE=1 SV=2	false	P28635	METQ_ECOLI D-methionine-binding lipoprotein MetQ OS=Escherichia coli (strain K12) OX=83333 GN=metQ PE=1 SV=2	false	45	63	Photo-Leucine	8.682	false	true	false	false	2	1	Self	0	0.003	0.009										5.698														6.551
527	1510	Scan: 5804 Run: B190215_14_Lumos_TD_IN_120_Ecoli_photoAA_membrane_SCX18_SEC6 P1_K.GQGCcmYASAGGCcmYLQGNDDLKAETSINK.E P2_K.DLSSNTQALTGTNTGGAIDGVSTTDR.S 13 11	P05825	FEPA_ECOLI Ferrienterobactin receptor OS=Escherichia coli (strain K12) OX=83333 GN=fepA PE=1 SV=2	false	P05825	FEPA_ECOLI Ferrienterobactin receptor OS=Escherichia coli (strain K12) OX=83333 GN=fepA PE=1 SV=2	false	518	408	Photo-Leucine	8.672	false	true	false	false	1	1	Self	0	0.003	0.009
525	1508	Scan: 12395 Run: B190218_32_Lumos_TD_IN_120_Ecoli_photoAA_membrane_SCX21_SEC6 P1_R.TGDDNITWENDDKTGSLVWAGDTYWR.I P2_R.GGIQYDTRLDNVATSNSSIEYR.R 17 10	P31554	LPTD_ECOLI LPS-assembly protein LptD OS=Escherichia coli (strain K12) OX=83333 GN=lptD PE=1 SV=2	false	P31554	LPTD_ECOLI LPS-assembly protein LptD OS=Escherichia coli (strain K12) OX=83333 GN=lptD PE=1 SV=2	false	633	606	Photo-Leucine	8.67	false	true	false	false	1	1	Self	0	0.003	0.009
524	1507	Scan: 14271 Run: B190218_33_Lumos_TD_IN_120_Ecoli_photoAA_membrane_SCX21_SEC7 P1_K.GIKDVVTQPQA.- P2_K.ATLKPEGQAALphl-loopDQLYSQLSNLDPK.D 8 14	P0A910	OMPA_ECOLI Outer membrane protein A OS=Escherichia coli (strain K12) OX=83333 GN=ompA PE=1 SV=1	false	P0A910	OMPA_ECOLI Outer membrane protein A OS=Escherichia coli (strain K12) OX=83333 GN=ompA PE=1 SV=1	false	241	343	Photo-Leucine	8.662	false	true	false	false	1	1	Self	0	0.003	0.009																							8.662
523	1506	Scan: 18024 Run: B190218_27_Lumos_TD_IN_120_Ecoli_photoAA_membrane_SCX20_SEC7 P1_R.SLLLLQK.V P2_K.DGIFVEDKESPYVNLIVTR.E 4 9	P28635	METQ_ECOLI D-methionine-binding lipoprotein MetQ OS=Escherichia coli (strain K12) OX=83333 GN=metQ PE=1 SV=2	false	P28635	METQ_ECOLI D-methionine-binding lipoprotein MetQ OS=Escherichia coli (strain K12) OX=83333 GN=metQ PE=1 SV=2	false	224	148	Photo-Leucine	8.655	false	true	false	false	1	1	Self	0	0.003	0.009																					8.655
521	1503	Scan: 13174 Run: B190218_32_Lumos_TD_IN_120_Ecoli_photoAA_membrane_SCX21_SEC6 P1_K.YLphl-loopLLQQFSNPANPEIHEK.T P2_R.GVLKPGVELVEPTSGNTGIALAYVAAAR.G 4 19	P0ABK5	CYSK_ECOLI Cysteine synthase A OS=Escherichia coli (strain K12) OX=83333 GN=cysK PE=1 SV=2	false	P0ABK5	CYSK_ECOLI Cysteine synthase A OS=Escherichia coli (strain K12) OX=83333 GN=cysK PE=1 SV=2	false	141	75	Photo-Leucine	8.652	false	true	false	false	1	1	Self	0	0.003	0.009
520	1502	Scan: 9316 Run: B190215_15_Lumos_TD_IN_120_Ecoli_photoAA_membrane_SCX18_SEC7 P1_K.GQGCcmYASAGGCcmYLQGNDDLKAETSINK.E P2_K.DLSSNTQALTGTNTGGAIDGVSTTDR.S 14 9	P05825	FEPA_ECOLI Ferrienterobactin receptor OS=Escherichia coli (strain K12) OX=83333 GN=fepA PE=1 SV=2	false	P05825	FEPA_ECOLI Ferrienterobactin receptor OS=Escherichia coli (strain K12) OX=83333 GN=fepA PE=1 SV=2	false	519	406	Photo-Leucine	8.652	false	true	false	false	1	1	Self	0	0.003	0.009				8.652
519	1499	Scan: 8518 Run: B190218_28_Lumos_TD_IN_120_Ecoli_photoAA_membrane_SCX20_SEC8 P1_R.SSAASIPLNVEAQTR.R P2_K.AILDSEDDAELAHH.- 8 13	P77529	TCYP_ECOLI L-cystine transporter TcyP OS=Escherichia coli (strain K12) OX=83333 GN=tcyP PE=1 SV=1	false	P77529	TCYP_ECOLI L-cystine transporter TcyP OS=Escherichia coli (strain K12) OX=83333 GN=tcyP PE=1 SV=1	false	315	462	Photo-Leucine	8.618	false	true	false	false	1	1	Self	0	0.003	0.009																					6.659
518	1498	Scan: 10402 Run: B190226_05_Lumos_TD_IN_120_Ecoli_photoAA_membrane_SCX22_SEC9 P1_K.IAEVDGNDPLFK.V P2_R.DEGKVLR.Y 3 6	P00561	AK1H_ECOLI Bifunctional aspartokinase/homoserine dehydrogenase 1 OS=Escherichia coli (strain K12) OX=83333 GN=thrA PE=1 SV=2	false	P00561	AK1H_ECOLI Bifunctional aspartokinase/homoserine dehydrogenase 1 OS=Escherichia coli (strain K12) OX=83333 GN=thrA PE=1 SV=2	false	761	743	Photo-Leucine	8.612	false	true	false	false	1	1	Self	0	0.003	0.01
515	1493	Scan: 7073 Run: B190226_03_Lumos_TD_IN_120_Ecoli_photoAA_membrane_SCX22_SEC7 P1_R.VVLASNGSQVTVSPR.- P2_K.TQGVELEIRKDDGNTIMoxVVQK.Q 3 16	P0A905	SLYB_ECOLI Outer membrane lipoprotein SlyB OS=Escherichia coli (strain K12) OX=83333 GN=slyB PE=2 SV=1	false	P0A905	SLYB_ECOLI Outer membrane lipoprotein SlyB OS=Escherichia coli (strain K12) OX=83333 GN=slyB PE=2 SV=1	false	143	124	Photo-Leucine	8.506	false	true	false	false	1	1	Self	0	0.003	0.01														8.506
514	1492	Scan: 16464 Run: B190215_20_Lumos_TD_IN_120_Ecoli_photoAA_membrane_SCX19_SEC8 P1_R.LTGLAR.S P2_K.LQGNFYNDAVIDPYMLER.A 4 11	P06971	FHUA_ECOLI Ferrichrome outer membrane transporter/phage receptor OS=Escherichia coli (strain K12) OX=83333 GN=fhuA PE=1 SV=2	false	P06971	FHUA_ECOLI Ferrichrome outer membrane transporter/phage receptor OS=Escherichia coli (strain K12) OX=83333 GN=fhuA PE=1 SV=2	false	154	230	Photo-Leucine	8.505	false	true	false	false	1	1	Self	0	0.003	0.01								8.505
513	1491	Scan: 5848 Run: B190226_06_Lumos_TD_IN_120_Ecoli_photoAA_membrane_SCX22_SEC10 P1_R.QQVLNR.L P2_R.GQFENAFNSER.N 4 3	P0ADY1	PPID_ECOLI Periplasmic chaperone PpiD OS=Escherichia coli (strain K12) OX=83333 GN=ppiD PE=1 SV=1	false	P0ADY1	PPID_ECOLI Periplasmic chaperone PpiD OS=Escherichia coli (strain K12) OX=83333 GN=ppiD PE=1 SV=1	false	92	55	Photo-Leucine	8.503	false	true	false	false	1	1	Self	0	0.003	0.01																						8.503
512	1490	Scan: 11565 Run: B190218_32_Lumos_TD_IN_120_Ecoli_photoAA_membrane_SCX21_SEC6 P1_K.VDTHNFYGTDSDYDDSTTDTATMR.F P2_R.ETQTNYGVNPVTLPAVNIYHPDSSIHPGGLTR.N 13 30	P75780	FIU_ECOLI Catecholate siderophore receptor Fiu OS=Escherichia coli (strain K12) OX=83333 GN=fiu PE=1 SV=1	false	P75780	FIU_ECOLI Catecholate siderophore receptor Fiu OS=Escherichia coli (strain K12) OX=83333 GN=fiu PE=1 SV=1	false	302	432	Photo-Leucine	8.49	false	true	false	false	1	1	Self	0	0.003	0.01
509	1486	Scan: 19341 Run: B190218_27_Lumos_TD_IN_120_Ecoli_photoAA_membrane_SCX20_SEC7 P1_K.NHDTGVSPVFAGGVEYAITPEIATR.L P2_K.Lphl-loopGYPITDDLDIYTR.L 12 9	P0A910	OMPA_ECOLI Outer membrane protein A OS=Escherichia coli (strain K12) OX=83333 GN=ompA PE=1 SV=1	false	P0A910	OMPA_ECOLI Outer membrane protein A OS=Escherichia coli (strain K12) OX=83333 GN=ompA PE=1 SV=1	false	146	112	Photo-Leucine	8.464	false	true	false	false	1	1	Self	0	0.003	0.01																					8.464
508	1485	Scan: 6928 Run: B190226_04_Lumos_TD_IN_120_Ecoli_photoAA_membrane_SCX22_SEC8 P1_R.YYTATSSGQLPSGSSPYDRDTR.S P2_R.SGYLEQGK.R 10 3	P13036	FECA_ECOLI Fe(3+) dicitrate transport protein FecA OS=Escherichia coli (strain K12) OX=83333 GN=fecA PE=1 SV=2	false	P13036	FECA_ECOLI Fe(3+) dicitrate transport protein FecA OS=Escherichia coli (strain K12) OX=83333 GN=fecA PE=1 SV=2	false	462	401	Photo-Leucine	8.447	false	true	false	false	1	1	Self	0	0.003	0.01					8.447
507	1484	Scan: 24732 Run: B190215_16_Lumos_TD_IN_120_Ecoli_photoAA_membrane_SCX18_SEC8 P1_K.LTVLDSLSK.I P2_K.ISYISTGGGAFLEFVEGK.V 4 16	P0A799	PGK_ECOLI Phosphoglycerate kinase OS=Escherichia coli (strain K12) OX=83333 GN=pgk PE=1 SV=2	false	P0A799	PGK_ECOLI Phosphoglycerate kinase OS=Escherichia coli (strain K12) OX=83333 GN=pgk PE=1 SV=2	false	201	371	Photo-Leucine	8.445	false	true	false	false	1	1	Self	0	0.003	0.01						8.445
506	1483	Scan: 15606 Run: B190214_10_Lumos_TD_IN_120_Ecoli_photoAA_membrane_SCX17_SEC8 P1_R.NDPLAMQR.L P2_K.IELSSAQQTDVNLPYITADATGPK.H 4 14	P0A6Y8	DNAK_ECOLI Chaperone protein DnaK OS=Escherichia coli (strain K12) OX=83333 GN=dnaK PE=1 SV=2	false	P0A6Y8	DNAK_ECOLI Chaperone protein DnaK OS=Escherichia coli (strain K12) OX=83333 GN=dnaK PE=1 SV=2	false	284	257	Photo-Leucine	8.438	false	true	false	false	1	1	Self	0	0.003	0.01																										8.438
502	1478	Scan: 18494 Run: B190226_04_Lumos_TD_IN_120_Ecoli_photoAA_membrane_SCX22_SEC8 P1_K.DGSVVVLGYTDR.I P2_R.AALphl-loopIDCcmLAPDRRVEIEVK.G 7 10	P0A910	OMPA_ECOLI Outer membrane protein A OS=Escherichia coli (strain K12) OX=83333 GN=ompA PE=1 SV=1	false	P0A910	OMPA_ECOLI Outer membrane protein A OS=Escherichia coli (strain K12) OX=83333 GN=ompA PE=1 SV=1	false	258	327	Photo-Leucine	8.412	false	true	false	false	1	1	Self	0	0.003	0.011					8.412
18	1450;907	Scan: 14400 Run: B190218_34_Lumos_TD_IN_120_Ecoli_photoAA_membrane_SCX21_SEC8 P1_K.NMoxSTYVDYKINLLDDNQFTR.D P2_R.GYDDEDILphl-loopK.Y 12 8;Scan: 15430 Run: B190215_20_Lumos_TD_IN_120_Ecoli_photoAA_membrane_SCX19_SEC9 P1_K.INLphl-hydLphl-loopDDNQFTR.D P2_R.GYDDEmeDILK.Y 3 8	P06996	OMPC_ECOLI Outer membrane porin C OS=Escherichia coli (strain K12) OX=83333 GN=ompC PE=1 SV=1	false	P06996	OMPC_ECOLI Outer membrane porin C OS=Escherichia coli (strain K12) OX=83333 GN=ompC PE=1 SV=1	false	341	316	Photo-Leucine	8.389	false	true	false	false	2	2	Self	0	0.003	0.011											2.22									8.09
500	1475	Scan: 10669 Run: B190218_33_Lumos_TD_IN_120_Ecoli_photoAA_membrane_SCX21_SEC7 P1_K.DGSVVVLGYTDRIGSDAYNQGLSER.R P2_R.AALIDCcmLAPDRR.V 8 7	P0A910	OMPA_ECOLI Outer membrane protein A OS=Escherichia coli (strain K12) OX=83333 GN=ompA PE=1 SV=1	false	P0A910	OMPA_ECOLI Outer membrane protein A OS=Escherichia coli (strain K12) OX=83333 GN=ompA PE=1 SV=1	false	259	324	Photo-Leucine	8.373	false	true	false	false	1	1	Self	0	0.003	0.011																							8.373
499	1474	Scan: 20266 Run: B190218_27_Lumos_TD_IN_120_Ecoli_photoAA_membrane_SCX20_SEC7 P1_K.VALQDAGLSVSDIDDVILVGGQTR.M P2_K.VAEFFGKEPR.K 18 4	P0A6Y8	DNAK_ECOLI Chaperone protein DnaK OS=Escherichia coli (strain K12) OX=83333 GN=dnaK PE=1 SV=2	false	P0A6Y8	DNAK_ECOLI Chaperone protein DnaK OS=Escherichia coli (strain K12) OX=83333 GN=dnaK PE=1 SV=2	false	356	339	Photo-Leucine	8.364	false	true	false	false	1	1	Self	0	0.003	0.011																					8.364
498	1473	Scan: 21976 Run: B190226_04_Lumos_TD_IN_120_Ecoli_photoAA_membrane_SCX22_SEC8 P1_R.SGVGFHILK.V P2_R.IQELPGIFAQALSTAK.K 8 3	P0ABZ6	SURA_ECOLI Chaperone SurA OS=Escherichia coli (strain K12) OX=83333 GN=surA PE=1 SV=1	false	P0ABZ6	SURA_ECOLI Chaperone SurA OS=Escherichia coli (strain K12) OX=83333 GN=surA PE=1 SV=1	false	238	268	Photo-Leucine	8.363	false	true	false	false	1	1	Self	0	0.003	0.011					8.363
497	1472	Scan: 5225 Run: B190226_03_Lumos_TD_IN_120_Ecoli_photoAA_membrane_SCX22_SEC7 P1_R.TMoxTVISEQVIKDQGATNLTDALK.N P2_R.SAPTGSINMISK.Q 18 2	P75780	FIU_ECOLI Catecholate siderophore receptor Fiu OS=Escherichia coli (strain K12) OX=83333 GN=fiu PE=1 SV=1	false	P75780	FIU_ECOLI Catecholate siderophore receptor Fiu OS=Escherichia coli (strain K12) OX=83333 GN=fiu PE=1 SV=1	false	165	91	Photo-Leucine	8.336	false	true	false	false	1	1	Self	0	0.003	0.022														8.336
496	1470	Scan: 5771 Run: B190215_20_Lumos_TD_IN_120_Ecoli_photoAA_membrane_SCX19_SEC9 P1_R.VVVETPVGLNER.Q P2_K.VPGETQTGK.L 9 2	P08622	DNAJ_ECOLI Chaperone protein DnaJ OS=Escherichia coli (strain K12) OX=83333 GN=dnaJ PE=1 SV=3	false	P08622	DNAJ_ECOLI Chaperone protein DnaJ OS=Escherichia coli (strain K12) OX=83333 GN=dnaJ PE=1 SV=3	false	294	333	Photo-Leucine	8.303	false	true	false	false	1	1	Self	0	0.003	0.022											8.303
495	1468	Scan: 13896 Run: B190218_33_Lumos_TD_IN_120_Ecoli_photoAA_membrane_SCX21_SEC7 P1_K.LGYPITDDLDIYTR.L P2_R.AALIDCcmLAPDRR.V 2 3	P0A910	OMPA_ECOLI Outer membrane protein A OS=Escherichia coli (strain K12) OX=83333 GN=ompA PE=1 SV=1	false	P0A910	OMPA_ECOLI Outer membrane protein A OS=Escherichia coli (strain K12) OX=83333 GN=ompA PE=1 SV=1	false	105	320	Photo-Leucine	8.272	false	true	false	false	1	1	Self	0	0.003	0.021																							8.272
492	1464	Scan: 27509 Run: B190214_10_Lumos_TD_IN_120_Ecoli_photoAA_membrane_SCX17_SEC8 P1_R.VGSLGWANK.A P2_R.DAGINTDNIVALGLVYQF.- 4 7	P06996	OMPC_ECOLI Outer membrane porin C OS=Escherichia coli (strain K12) OX=83333 GN=ompC PE=1 SV=1	false	P06996	OMPC_ECOLI Outer membrane porin C OS=Escherichia coli (strain K12) OX=83333 GN=ompC PE=1 SV=1	false	356	271	Photo-Leucine	8.259	false	true	false	false	1	1	Self	0	0.003	0.021																										8.259
490	1462	Scan: 7729 Run: B190218_32_Lumos_TD_IN_120_Ecoli_photoAA_membrane_SCX21_SEC6 P1_R.FGQGEAAPVVAPAPAPAPEVQTK.H P2_R.AALIDCcmLAPDRRVEIEVK.G 15 7	P0A910	OMPA_ECOLI Outer membrane protein A OS=Escherichia coli (strain K12) OX=83333 GN=ompA PE=1 SV=1	false	P0A910	OMPA_ECOLI Outer membrane protein A OS=Escherichia coli (strain K12) OX=83333 GN=ompA PE=1 SV=1	false	205	324	Photo-Leucine	8.242	false	true	false	false	1	1	Self	0	0.003	0.021
489	1461	Scan: 28573 Run: B190214_10_Lumos_TD_IN_120_Ecoli_photoAA_membrane_SCX17_SEC8 P1_K.DGNKLDLYGK.V P2_R.DAGINTDNIVALGLVYQF.- 5 18	P06996	OMPC_ECOLI Outer membrane porin C OS=Escherichia coli (strain K12) OX=83333 GN=ompC PE=1 SV=1	false	P06996	OMPC_ECOLI Outer membrane porin C OS=Escherichia coli (strain K12) OX=83333 GN=ompC PE=1 SV=1	false	367	32	Photo-Leucine	8.213	false	true	false	false	1	1	Self	0	0.003	0.02	8.086																									8.213
488	1460	Scan: 27198 Run: B190214_10_Lumos_TD_IN_120_Ecoli_photoAA_membrane_SCX17_SEC8 P1_K.LSGGFLFK.M P2_R.DGTSFSHGLIDFIVLSGNSSK.L 1 11	P69786	PTGCB_ECOLI PTS system glucose-specific EIICB component OS=Escherichia coli (strain K12) OX=83333 GN=ptsG PE=1 SV=1	false	P69786	PTGCB_ECOLI PTS system glucose-specific EIICB component OS=Escherichia coli (strain K12) OX=83333 GN=ptsG PE=1 SV=1	false	250	343	Photo-Leucine	8.206	false	true	false	false	1	1	Self	0	0.003	0.02																										8.206
487	1459	Scan: 16507 Run: B190226_04_Lumos_TD_IN_120_Ecoli_photoAA_membrane_SCX22_SEC8 P1_K.SPIAGMPVLEVWK.A P2_R.FGIHPVAGR.L 9 3	P0AB67	PNTB_ECOLI NAD(P) transhydrogenase subunit beta OS=Escherichia coli (strain K12) OX=83333 GN=pntB PE=1 SV=1	false	P0AB67	PNTB_ECOLI NAD(P) transhydrogenase subunit beta OS=Escherichia coli (strain K12) OX=83333 GN=pntB PE=1 SV=1	false	412	344	Photo-Leucine	8.195	false	true	false	false	1	1	Self	0	0.003	0.02					8.195
484	1456	Scan: 20873 Run: B190215_18_Lumos_TD_IN_120_Ecoli_photoAA_membrane_SCX18_SEC10 P1_K.SDVLFNFNK.A P2_K.DGSVVVLGYTDR.I 4 11	P0A910	OMPA_ECOLI Outer membrane protein A OS=Escherichia coli (strain K12) OX=83333 GN=ompA PE=1 SV=1	false	P0A910	OMPA_ECOLI Outer membrane protein A OS=Escherichia coli (strain K12) OX=83333 GN=ompA PE=1 SV=1	false	262	222	Photo-Leucine	8.147	false	true	false	false	1	1	Self	0	0.003	0.02									8.147
478	1449	Scan: 5737 Run: B190218_33_Lumos_TD_IN_120_Ecoli_photoAA_membrane_SCX21_SEC7 P1_-.MIQEQTMLNVADNSGAR.R P2_R.FDGNACcmVLLNNNSEQPIGTR.I 8 6	P0ADY3	RL14_ECOLI 50S ribosomal protein L14 OS=Escherichia coli (strain K12) OX=83333 GN=rplN PE=1 SV=1	false	P0ADY3	RL14_ECOLI 50S ribosomal protein L14 OS=Escherichia coli (strain K12) OX=83333 GN=rplN PE=1 SV=1	false	84	8	Photo-Leucine	8.086	false	true	false	false	1	1	Self	0	0.003	0.02																							8.086
476	1447	Scan: 16637 Run: B190218_34_Lumos_TD_IN_120_Ecoli_photoAA_membrane_SCX21_SEC8 P1_K.TEPLQITTELPGR.T P2_R.ARLEEGLNPNAILVPQQGVTR.T 2 7	P0AE06	ACRA_ECOLI Multidrug efflux pump subunit AcrA OS=Escherichia coli (strain K12) OX=83333 GN=acrA PE=1 SV=1	false	P0AE06	ACRA_ECOLI Multidrug efflux pump subunit AcrA OS=Escherichia coli (strain K12) OX=83333 GN=acrA PE=1 SV=1	false	48	301	Photo-Leucine	8.084	false	true	false	false	1	1	Self	0	0.003	0.02																				8.084
475	1446	Scan: 9269 Run: B190226_06_Lumos_TD_IN_120_Ecoli_photoAA_membrane_SCX22_SEC10 P1_R.SENAYR.A P2_R.LQAGAFNYSLNR.D 1 10	P39180	AG43_ECOLI Antigen 43 OS=Escherichia coli (strain K12) OX=83333 GN=flu PE=1 SV=3	false	P39180	AG43_ECOLI Antigen 43 OS=Escherichia coli (strain K12) OX=83333 GN=flu PE=1 SV=3	false	690	702	Photo-Leucine	8.083	false	true	false	false	1	1	Self	0	0.003	0.02																						8.083
473	1442	Scan: 13512 Run: B190226_05_Lumos_TD_IN_120_Ecoli_photoAA_membrane_SCX22_SEC9 P1_R.LTSTEEFGKILLK.V P2_K.IDIDQEK.A 11 4	P31224	ACRB_ECOLI Multidrug efflux pump subunit AcrB OS=Escherichia coli (strain K12) OX=83333 GN=acrB PE=1 SV=1	false	P31224	ACRB_ECOLI Multidrug efflux pump subunit AcrB OS=Escherichia coli (strain K12) OX=83333 GN=acrB PE=1 SV=1	false	250	732	Photo-Leucine	8.028	false	true	false	false	1	1	Self	0	0.003	0.02					7.694
472	1441	Scan: 10758 Run: B190218_33_Lumos_TD_IN_120_Ecoli_photoAA_membrane_SCX21_SEC7 P1_R.NDPLAMQR.L P2_K.AKIELSSAQQTDVNLPYITADATGPK.H 4 17	P0A6Y8	DNAK_ECOLI Chaperone protein DnaK OS=Escherichia coli (strain K12) OX=83333 GN=dnaK PE=1 SV=2	false	P0A6Y8	DNAK_ECOLI Chaperone protein DnaK OS=Escherichia coli (strain K12) OX=83333 GN=dnaK PE=1 SV=2	false	285	257	Photo-Leucine	8	false	true	false	false	1	1	Self	0	0.003	0.02																							8
470	1439	Scan: 14509 Run: B190218_32_Lumos_TD_IN_120_Ecoli_photoAA_membrane_SCX21_SEC6 P1_K.KFVQAYQSDEVYEAANK.V P2_K.DKYGLDVELVTFNDYVLPNEALSK.G 6 9	P28635	METQ_ECOLI D-methionine-binding lipoprotein MetQ OS=Escherichia coli (strain K12) OX=83333 GN=metQ PE=1 SV=2	false	P28635	METQ_ECOLI D-methionine-binding lipoprotein MetQ OS=Escherichia coli (strain K12) OX=83333 GN=metQ PE=1 SV=2	false	250	63	Photo-Leucine	7.991	false	true	false	false	1	1	Self	0	0.003	0.02
216	1241;1138	Scan: 23100 Run: B190218_34_Lumos_TD_IN_120_Ecoli_photoAA_membrane_SCX21_SEC8 P1_R.SVDEAANSDIVDKLVAEL.- P2_R.KQVAILAVAGAEK.I 18 6;Scan: 26804 Run: B190214_10_Lumos_TD_IN_120_Ecoli_photoAA_membrane_SCX17_SEC8 P1_R.SVDEAANSDIVDKLVAEL.- P2_K.QVAILAVAGAEK.I 18 5	P0ABA0	ATPF_ECOLI ATP synthase subunit b OS=Escherichia coli (strain K12) OX=83333 GN=atpF PE=1 SV=1	false	P0ABA0	ATPF_ECOLI ATP synthase subunit b OS=Escherichia coli (strain K12) OX=83333 GN=atpF PE=1 SV=1	false	156	127	Photo-Leucine	7.925	false	true	false	false	2	2	Self	0	0.003	0.02																				6.023						5.151
465	1433	Scan: 17076 Run: B190214_08_Lumos_TD_IN_120_Ecoli_photoAA_membrane_SCX17_SEC6 P1_K.TQGVELEIR.K P2_K.QVQNVSYGTIVNVRPVQIQGGDDSNVIGAIGGAVLphl-hydGGFLGNTVGGGTGR.S 3 39	P0A905	SLYB_ECOLI Outer membrane lipoprotein SlyB OS=Escherichia coli (strain K12) OX=83333 GN=slyB PE=2 SV=1	false	P0A905	SLYB_ECOLI Outer membrane lipoprotein SlyB OS=Escherichia coli (strain K12) OX=83333 GN=slyB PE=2 SV=1	false	111	74	Photo-Leucine	7.913	false	true	false	false	1	1	Self	0	0.003	0.02
183	1268;1103	Scan: 23833 Run: B190218_34_Lumos_TD_IN_120_Ecoli_photoAA_membrane_SCX21_SEC8 P1_K.ATLKPEGQAALDQLYSQLSNLDPK.D P2_R.AQSVVDYLISK.G 11 8;Scan: 10736 Run: B190218_33_Lumos_TD_IN_120_Ecoli_photoAA_membrane_SCX21_SEC7 P1_K.ATLKPEGQAALDQLphl-hydYSQLSNLDPK.D P2_R.AQSVVDYLphl-loopISK.G 11 8	P0A910	OMPA_ECOLI Outer membrane protein A OS=Escherichia coli (strain K12) OX=83333 GN=ompA PE=1 SV=1	false	P0A910	OMPA_ECOLI Outer membrane protein A OS=Escherichia coli (strain K12) OX=83333 GN=ompA PE=1 SV=1	false	238	285	Photo-Leucine	7.908	false	true	false	false	2	2	Self	0	0.003	0.02																				6.301			4.778
185	1260;1105	Scan: 11264 Run: B190214_03_Lumos_TD_IN_120_Ecoli_photoAA_membrane_SCX16_SEC7 P1_K.LIAEAMoxDK.V P2_K.EGVITVEDGTGLQDELDVVEGMoxQFDR.G 4 16;Scan: 16113 Run: B190214_03_Lumos_TD_IN_120_Ecoli_photoAA_membrane_SCX16_SEC7 P1_K.LIAEAMDK.V P2_K.EGVITVEDGTGLQDELDVVEGMQFDR.G 4 16	P0A6F5	CH60_ECOLI Chaperonin GroEL OS=Escherichia coli (strain K12) OX=83333 GN=groEL PE=1 SV=2	false	P0A6F5	CH60_ECOLI Chaperonin GroEL OS=Escherichia coli (strain K12) OX=83333 GN=groEL PE=1 SV=2	false	164	187	Photo-Leucine	7.882	false	true	false	false	2	2	Self	0	0.003	0.02												6.252
462	1426	Scan: 12874 Run: B190218_32_Lumos_TD_IN_120_Ecoli_photoAA_membrane_SCX21_SEC6 P1_K.YLLLQQFSNPANPEIHEK.T P2_R.GVLKPGVELVEPTSGNTGIALphl-loopAYVAAAR.G 3 19	P0ABK5	CYSK_ECOLI Cysteine synthase A OS=Escherichia coli (strain K12) OX=83333 GN=cysK PE=1 SV=2	false	P0ABK5	CYSK_ECOLI Cysteine synthase A OS=Escherichia coli (strain K12) OX=83333 GN=cysK PE=1 SV=2	false	140	75	Photo-Leucine	7.856	false	true	false	false	1	1	Self	0	0.003	0.02
461	1425	Scan: 12633 Run: B190215_20_Lumos_TD_IN_120_Ecoli_photoAA_membrane_SCX19_SEC10 P1_K.VNDQEISR.G P2_R.LIDEALLDQYAR.E 4 6	P0ADY1	PPID_ECOLI Periplasmic chaperone PpiD OS=Escherichia coli (strain K12) OX=83333 GN=ppiD PE=1 SV=1	false	P0ADY1	PPID_ECOLI Periplasmic chaperone PpiD OS=Escherichia coli (strain K12) OX=83333 GN=ppiD PE=1 SV=1	false	100	48	Photo-Leucine	7.855	false	true	false	false	1	1	Self	0	0.003	0.02													7.855
460	1424	Scan: 14000 Run: B190214_03_Lumos_TD_IN_120_Ecoli_photoAA_membrane_SCX16_SEC7 P1_R.NGGTATTVSMGNGGVLLADSGAAVSGTR.S P2_K.GSSFTLNAGDTATDTTVNGGLFTAR.G 9 6	P39180	AG43_ECOLI Antigen 43 OS=Escherichia coli (strain K12) OX=83333 GN=flu PE=1 SV=3	false	P39180	AG43_ECOLI Antigen 43 OS=Escherichia coli (strain K12) OX=83333 GN=flu PE=1 SV=3	false	380	425	Photo-Leucine	7.832	false	true	false	false	1	1	Self	0	0.003	0.02												7.832
456	1420	Scan: 20473 Run: B190218_27_Lumos_TD_IN_120_Ecoli_photoAA_membrane_SCX20_SEC7 P1_K.INLLphl-hydDDNQFTR.D P2_R.GYDDEDILKYVDVGATYYFNK.N 2 8	P06996	OMPC_ECOLI Outer membrane porin C OS=Escherichia coli (strain K12) OX=83333 GN=ompC PE=1 SV=1	false	P06996	OMPC_ECOLI Outer membrane porin C OS=Escherichia coli (strain K12) OX=83333 GN=ompC PE=1 SV=1	false	316	340	Photo-Leucine	7.759	false	true	false	false	1	1	Self	0	0.003	0.02																					7.759
455	1419	Scan: 20126 Run: B190215_17_Lumos_TD_IN_120_Ecoli_photoAA_membrane_SCX18_SEC9 P1_K.SDVLFNFNK.A P2_K.DGSVVVLGYTDR.I 4 8	P0A910	OMPA_ECOLI Outer membrane protein A OS=Escherichia coli (strain K12) OX=83333 GN=ompA PE=1 SV=1	false	P0A910	OMPA_ECOLI Outer membrane protein A OS=Escherichia coli (strain K12) OX=83333 GN=ompA PE=1 SV=1	false	259	222	Photo-Leucine	7.75	false	true	false	false	1	1	Self	0	0.003	0.02							7.75
220	1204;1142	Scan: 7503 Run: B190214_03_Lumos_TD_IN_120_Ecoli_photoAA_membrane_SCX16_SEC7 P1_K.GQGCcmYASAGGCcmYLQGNDDLphl-loopK.A P2_K.DLSSNTQALTGTNTGGAIDGVSTTDR.S 12 9;Scan: 7696 Run: B190214_03_Lumos_TD_IN_120_Ecoli_photoAA_membrane_SCX16_SEC7 P1_K.GQGCcmYASAGGCcmYLQGNDDLK.A P2_K.DLSSNTQALTGTNTGGAIDGVSTTDR.S 12 9	P05825	FEPA_ECOLI Ferrienterobactin receptor OS=Escherichia coli (strain K12) OX=83333 GN=fepA PE=1 SV=2	false	P05825	FEPA_ECOLI Ferrienterobactin receptor OS=Escherichia coli (strain K12) OX=83333 GN=fepA PE=1 SV=2	false	517	406	Photo-Leucine	7.711	false	true	false	false	2	2	Self	0	0.003	0.02												5.688
454	1417	Scan: 8404 Run: B190214_09_Lumos_TD_IN_120_Ecoli_photoAA_membrane_SCX17_SEC7 P1_R.FGQGEAAPVVAPAPAPAPEVQTK.H P2_R.AALIDCcmLAPDR.R 20 7	P0A910	OMPA_ECOLI Outer membrane protein A OS=Escherichia coli (strain K12) OX=83333 GN=ompA PE=1 SV=1	false	P0A910	OMPA_ECOLI Outer membrane protein A OS=Escherichia coli (strain K12) OX=83333 GN=ompA PE=1 SV=1	false	210	324	Photo-Leucine	7.705	false	true	false	false	1	1	Self	0	0.003	0.021	7.705
453	1416	Scan: 11250 Run: B190214_09_Lumos_TD_IN_120_Ecoli_photoAA_membrane_SCX17_SEC7 P1_K.SDVLFNFNK.A P2_R.FGQGEAAPVVAPAPAPAPEVQTK.H 4 18	P0A910	OMPA_ECOLI Outer membrane protein A OS=Escherichia coli (strain K12) OX=83333 GN=ompA PE=1 SV=1	false	P0A910	OMPA_ECOLI Outer membrane protein A OS=Escherichia coli (strain K12) OX=83333 GN=ompA PE=1 SV=1	false	208	222	Photo-Leucine	7.698	false	true	false	false	1	1	Self	0	0.003	0.021	7.698
452	1415	Scan: 7829 Run: B190218_28_Lumos_TD_IN_120_Ecoli_photoAA_membrane_SCX20_SEC8 P1_R.IGSDAYNQGLSERR.A P2_R.FGQGEAAPVVAPAPAPAPEVQTK.H 10 16	P0A910	OMPA_ECOLI Outer membrane protein A OS=Escherichia coli (strain K12) OX=83333 GN=ompA PE=1 SV=1	false	P0A910	OMPA_ECOLI Outer membrane protein A OS=Escherichia coli (strain K12) OX=83333 GN=ompA PE=1 SV=1	false	206	273	Photo-Leucine	7.695	false	true	false	false	1	1	Self	0	0.003	0.021
449	1411	Scan: 21736 Run: B190218_28_Lumos_TD_IN_120_Ecoli_photoAA_membrane_SCX20_SEC8 P1_K.NHDTGVSPVFAGGVEmeYAITPEIATR.L P2_K.LGYPITDDLphl-loopDIYTR.L 15 1	P0A910	OMPA_ECOLI Outer membrane protein A OS=Escherichia coli (strain K12) OX=83333 GN=ompA PE=1 SV=1	false	P0A910	OMPA_ECOLI Outer membrane protein A OS=Escherichia coli (strain K12) OX=83333 GN=ompA PE=1 SV=1	false	149	104	Photo-Leucine	7.678	false	true	false	false	1	1	Self	0	0.003	0.021
444	1405	Scan: 16955 Run: B190218_27_Lumos_TD_IN_120_Ecoli_photoAA_membrane_SCX20_SEC7 P1_R.IGSDAYNQGLSER.R P2_K.ATLKPEGQAALDQLYSQLSNLDPK.D 9 21	P0A910	OMPA_ECOLI Outer membrane protein A OS=Escherichia coli (strain K12) OX=83333 GN=ompA PE=1 SV=1	false	P0A910	OMPA_ECOLI Outer membrane protein A OS=Escherichia coli (strain K12) OX=83333 GN=ompA PE=1 SV=1	false	272	248	Photo-Leucine	7.631	false	true	false	false	1	1	Self	0	0.003	0.021																					7.631
443	1404	Scan: 12124 Run: B190218_29_Lumos_TD_IN_120_Ecoli_photoAA_membrane_SCX20_SEC9 P1_R.YILAPK.G P2_R.SANIALVLYK.D 1 6	P60422	RL2_ECOLI 50S ribosomal protein L2 OS=Escherichia coli (strain K12) OX=83333 GN=rplB PE=1 SV=2	false	P60422	RL2_ECOLI 50S ribosomal protein L2 OS=Escherichia coli (strain K12) OX=83333 GN=rplB PE=1 SV=2	false	103	93	Photo-Leucine	7.629	false	true	false	false	1	1	Self	0	0.003	0.021																											7.629
439	1400	Scan: 14650 Run: B190218_29_Lumos_TD_IN_120_Ecoli_photoAA_membrane_SCX20_SEC9 P1_R.TALYTK.A P2_K.SPAFDSIMAETLK.V 3 10	P23843	OPPA_ECOLI Periplasmic oligopeptide-binding protein OS=Escherichia coli (strain K12) OX=83333 GN=oppA PE=1 SV=2	false	P23843	OPPA_ECOLI Periplasmic oligopeptide-binding protein OS=Escherichia coli (strain K12) OX=83333 GN=oppA PE=1 SV=2	false	478	491	Photo-Leucine	7.588	false	true	false	false	1	1	Self	0.003	0.003	0.021																											7.588
438	1399	Scan: 13608 Run: B190214_02_Lumos_TD_IN_120_Ecoli_photoAA_membrane_SCX16_SEC6 P1_K.LTQPEWFGWSQEK.R P2_K.AEQQLDKDSAIVPVYYYVNAR.L 1 10	P23843	OPPA_ECOLI Periplasmic oligopeptide-binding protein OS=Escherichia coli (strain K12) OX=83333 GN=oppA PE=1 SV=2	false	P23843	OPPA_ECOLI Periplasmic oligopeptide-binding protein OS=Escherichia coli (strain K12) OX=83333 GN=oppA PE=1 SV=2	false	504	353	Photo-Leucine	7.58	false	true	false	false	1	1	Self	0.003	0.003	0.021																									7.58
437	1398	Scan: 18424 Run: B190214_08_Lumos_TD_IN_120_Ecoli_photoAA_membrane_SCX17_SEC6 P1_K.TQGVELEIR.K P2_K.QVQNVSYGTIVNVRPVQIQGGDDSNVIGAIGGAVLphl-loopGGFLGNTVGGGTGR.S 6 35	P0A905	SLYB_ECOLI Outer membrane lipoprotein SlyB OS=Escherichia coli (strain K12) OX=83333 GN=slyB PE=2 SV=1	false	P0A905	SLYB_ECOLI Outer membrane lipoprotein SlyB OS=Escherichia coli (strain K12) OX=83333 GN=slyB PE=2 SV=1	false	114	70	Photo-Leucine	7.544	false	true	false	false	1	1	Self	0.003	0.003	0.021
436	1396	Scan: 12220 Run: B190226_02_Lumos_TD_IN_120_Ecoli_photoAA_membrane_SCX22_SEC6 P1_K.VTVEGHADERGTPEYNISLGER.R P2_R.LQMQQLQQNNIVYFDLDKYDIR.S 12 16	P0A912	PAL_ECOLI Peptidoglycan-associated lipoprotein OS=Escherichia coli (strain K12) OX=83333 GN=pal PE=1 SV=1	false	P0A912	PAL_ECOLI Peptidoglycan-associated lipoprotein OS=Escherichia coli (strain K12) OX=83333 GN=pal PE=1 SV=1	false	75	114	Photo-Leucine	7.534	false	true	false	false	1	1	Self	0.003	0.004	0.021																	7.534
435	1395	Scan: 7094 Run: B190214_10_Lumos_TD_IN_120_Ecoli_photoAA_membrane_SCX17_SEC8 P1_R.GMGESNPVTGNTCcmDNVK.Q P2_K.DGSVVVLGYTDR.I 6 7	P0A910	OMPA_ECOLI Outer membrane protein A OS=Escherichia coli (strain K12) OX=83333 GN=ompA PE=1 SV=1	false	P0A910	OMPA_ECOLI Outer membrane protein A OS=Escherichia coli (strain K12) OX=83333 GN=ompA PE=1 SV=1	false	258	304	Photo-Leucine	7.528	false	true	false	false	1	1	Self	0.003	0.004	0.021																										7.528
434	1394	Scan: 12461 Run: B190215_20_Lumos_TD_IN_120_Ecoli_photoAA_membrane_SCX19_SEC8 P1_R.GMGESNPVTGNTCcmDNVK.Q P2_K.DGSVVVLphl-loopGYTDRIGSDAYNQGLSER.R 2 22	P0A910	OMPA_ECOLI Outer membrane protein A OS=Escherichia coli (strain K12) OX=83333 GN=ompA PE=1 SV=1	false	P0A910	OMPA_ECOLI Outer membrane protein A OS=Escherichia coli (strain K12) OX=83333 GN=ompA PE=1 SV=1	false	300	273	Photo-Leucine	7.503	false	true	false	false	1	1	Self	0.003	0.004	0.021								7.503		5.29
433	1392	Scan: 26054 Run: B190226_03_Lumos_TD_IN_120_Ecoli_photoAA_membrane_SCX22_SEC7 P1_R.TTIADIEKGLEDFYYSVGK.Y P2_R.FNIDSTQVSLTPDKK.G 10 10	P0A940	BAMA_ECOLI Outer membrane protein assembly factor BamA OS=Escherichia coli (strain K12) OX=83333 GN=bamA PE=1 SV=1	false	P0A940	BAMA_ECOLI Outer membrane protein assembly factor BamA OS=Escherichia coli (strain K12) OX=83333 GN=bamA PE=1 SV=1	false	137	247	Photo-Leucine	7.473	false	true	false	false	1	1	Self	0.003	0.004	0.021														7.473
432	1391	Scan: 19080 Run: B190226_03_Lumos_TD_IN_120_Ecoli_photoAA_membrane_SCX22_SEC7 P1_K.ATLKPEGQAALDQLYSQLSNLDPK.D P2_R.AALIDCcmLphl-hydAPDRR.V 21 5	P0A910	OMPA_ECOLI Outer membrane protein A OS=Escherichia coli (strain K12) OX=83333 GN=ompA PE=1 SV=1	false	P0A910	OMPA_ECOLI Outer membrane protein A OS=Escherichia coli (strain K12) OX=83333 GN=ompA PE=1 SV=1	false	248	322	Photo-Leucine	7.467	false	true	false	false	1	1	Self	0.003	0.004	0.021														7.467
431	1390	Scan: 18365 Run: B190218_29_Lumos_TD_IN_120_Ecoli_photoAA_membrane_SCX20_SEC9 P1_K.SDVLFNFNK.A P2_R.AQSVVDYLISK.G 2 8	P0A910	OMPA_ECOLI Outer membrane protein A OS=Escherichia coli (strain K12) OX=83333 GN=ompA PE=1 SV=1	false	P0A910	OMPA_ECOLI Outer membrane protein A OS=Escherichia coli (strain K12) OX=83333 GN=ompA PE=1 SV=1	false	285	220	Photo-Leucine	7.456	false	true	false	false	1	1	Self	0.003	0.004	0.021																											7.456
430	1389	Scan: 17634 Run: B190218_27_Lumos_TD_IN_120_Ecoli_photoAA_membrane_SCX20_SEC7 P1_R.SLLLphl-loopLQK.V P2_K.DGIFVEDKESPYVNLIVTR.E 3 13	P28635	METQ_ECOLI D-methionine-binding lipoprotein MetQ OS=Escherichia coli (strain K12) OX=83333 GN=metQ PE=1 SV=2	false	P28635	METQ_ECOLI D-methionine-binding lipoprotein MetQ OS=Escherichia coli (strain K12) OX=83333 GN=metQ PE=1 SV=2	false	228	147	Photo-Leucine	7.455	false	true	false	false	1	1	Self	0.003	0.004	0.021																					7.455
424	1382	Scan: 18699 Run: B190218_27_Lumos_TD_IN_120_Ecoli_photoAA_membrane_SCX20_SEC7 P1_K.NHDTGVSPVFAGGVEYAITPEIATR.L P2_K.Lphl-hydGYPITDDLDIYTR.L 13 9	P0A910	OMPA_ECOLI Outer membrane protein A OS=Escherichia coli (strain K12) OX=83333 GN=ompA PE=1 SV=1	false	P0A910	OMPA_ECOLI Outer membrane protein A OS=Escherichia coli (strain K12) OX=83333 GN=ompA PE=1 SV=1	false	147	112	Photo-Leucine	7.408	false	true	false	false	1	1	Self	0.003	0.005	0.022																					7.408
422	1380	Scan: 24493 Run: B190226_03_Lumos_TD_IN_120_Ecoli_photoAA_membrane_SCX22_SEC7 P1_K.SPAFDSIMAETLKVTDEAQR.T P2_K.AIDDHTLEVTLSEPVPYFYK.L 7 11	P23843	OPPA_ECOLI Periplasmic oligopeptide-binding protein OS=Escherichia coli (strain K12) OX=83333 GN=oppA PE=1 SV=2	false	P23843	OPPA_ECOLI Periplasmic oligopeptide-binding protein OS=Escherichia coli (strain K12) OX=83333 GN=oppA PE=1 SV=2	false	174	475	Photo-Leucine	7.397	false	true	false	false	1	1	Self	0.005	0.005	0.022														7.397
421	1379	Scan: 15306 Run: B190218_32_Lumos_TD_IN_120_Ecoli_photoAA_membrane_SCX21_SEC6 P1_K.SGQSVIFNESVDHGPFPLAQLK.K P2_R.GVFSSQLQLLVKPIAGK.E 5 7	P77804	YDGA_ECOLI Protein YdgA OS=Escherichia coli (strain K12) OX=83333 GN=ydgA PE=1 SV=1	false	P77804	YDGA_ECOLI Protein YdgA OS=Escherichia coli (strain K12) OX=83333 GN=ydgA PE=1 SV=1	false	90	69	Photo-Leucine	7.385	false	true	false	false	1	1	Self	0.005	0.005	0.022
418	1376	Scan: 21919 Run: B190226_03_Lumos_TD_IN_120_Ecoli_photoAA_membrane_SCX22_SEC7 P1_R.GPMSSLYGSDALGGVVNIITKK.I P2_R.GLDSSYTLILVDGKR.V 10 10	P17315	CIRA_ECOLI Colicin I receptor OS=Escherichia coli (strain K12) OX=83333 GN=cirA PE=1 SV=2	false	P17315	CIRA_ECOLI Colicin I receptor OS=Escherichia coli (strain K12) OX=83333 GN=cirA PE=1 SV=2	false	147	102	Photo-Leucine	7.359	false	true	false	false	1	1	Self	0.005	0.005	0.022														7.359
417	1374	Scan: 9859 Run: B190215_20_Lumos_TD_IN_120_Ecoli_photoAA_membrane_SCX19_SEC7 P1_K.LSDAVNLTGGTSSK.T P2_K.APSLLQLSPDWTSNSCcmR.G 7 7	P17315	CIRA_ECOLI Colicin I receptor OS=Escherichia coli (strain K12) OX=83333 GN=cirA PE=1 SV=2	false	P17315	CIRA_ECOLI Colicin I receptor OS=Escherichia coli (strain K12) OX=83333 GN=cirA PE=1 SV=2	false	426	349	Photo-Leucine	7.317	false	true	false	false	1	1	Self	0.005	0.005	0.022																								7.317
416	1373	Scan: 11064 Run: B190215_16_Lumos_TD_IN_120_Ecoli_photoAA_membrane_SCX18_SEC8 P1_-.MIQEQTMLphl-hydNVADNSGAR.R P2_R.FDGNACcmVLLNNNSEQPIGTR.I 7 8	P0ADY3	RL14_ECOLI 50S ribosomal protein L14 OS=Escherichia coli (strain K12) OX=83333 GN=rplN PE=1 SV=1	false	P0ADY3	RL14_ECOLI 50S ribosomal protein L14 OS=Escherichia coli (strain K12) OX=83333 GN=rplN PE=1 SV=1	false	86	7	Photo-Leucine	7.308	false	true	false	false	1	1	Self	0.005	0.005	0.022						7.308
415	1372	Scan: 6897 Run: B190226_05_Lumos_TD_IN_120_Ecoli_photoAA_membrane_SCX22_SEC9 P1_R.QNLRFAENK.T P2_R.GFAAEGQSQNNYLphl-loopNdaGLK.L 3 10	P06971	FHUA_ECOLI Ferrichrome outer membrane transporter/phage receptor OS=Escherichia coli (strain K12) OX=83333 GN=fhuA PE=1 SV=2	false	P06971	FHUA_ECOLI Ferrichrome outer membrane transporter/phage receptor OS=Escherichia coli (strain K12) OX=83333 GN=fhuA PE=1 SV=2	false	333	136	Photo-Leucine	7.305	false	true	false	false	1	1	Self	0.005	0.005	0.022
413	1370	Scan: 15761 Run: B190215_16_Lumos_TD_IN_120_Ecoli_photoAA_membrane_SCX18_SEC8 P1_K.VINQLTGGLAGMAK.G P2_K.TQVVVLGAGPAGYSAAFR.Ccm 5 11	P0A9P0	DLDH_ECOLI Dihydrolipoyl dehydrogenase OS=Escherichia coli (strain K12) OX=83333 GN=lpdA PE=1 SV=2	false	P0A9P0	DLDH_ECOLI Dihydrolipoyl dehydrogenase OS=Escherichia coli (strain K12) OX=83333 GN=lpdA PE=1 SV=2	false	97	17	Photo-Leucine	7.289	false	true	false	false	1	1	Self	0.005	0.005	0.022						7.289
412	1369	Scan: 21730 Run: B190218_28_Lumos_TD_IN_120_Ecoli_photoAA_membrane_SCX20_SEC8 P1_K.NHDTGVSPVFAGGVEYAITPEIATR.L P2_K.LGYPITDDLDIYTR.L 17 9	P0A910	OMPA_ECOLI Outer membrane protein A OS=Escherichia coli (strain K12) OX=83333 GN=ompA PE=1 SV=1	false	P0A910	OMPA_ECOLI Outer membrane protein A OS=Escherichia coli (strain K12) OX=83333 GN=ompA PE=1 SV=1	false	151	112	Photo-Leucine	7.286	false	true	false	false	1	1	Self	0.005	0.005	0.022
411	1367	Scan: 16796 Run: B190215_17_Lumos_TD_IN_120_Ecoli_photoAA_membrane_SCX18_SEC9 P1_K.DGSVVVLGYTDR.I P2_R.AQSVVDYLISK.G 5 8	P0A910	OMPA_ECOLI Outer membrane protein A OS=Escherichia coli (strain K12) OX=83333 GN=ompA PE=1 SV=1	false	P0A910	OMPA_ECOLI Outer membrane protein A OS=Escherichia coli (strain K12) OX=83333 GN=ompA PE=1 SV=1	false	256	285	Photo-Leucine	7.277	false	true	false	false	1	1	Self	0.005	0.005	0.022							7.277
409	1365	Scan: 21188 Run: B190215_16_Lumos_TD_IN_120_Ecoli_photoAA_membrane_SCX18_SEC8 P1_K.ELLEDPTRLLLDV.- P2_K.AVVEALK.R 10 4	P0AFG6	ODO2_ECOLI Dihydrolipoyllysine-residue succinyltransferase component of 2-oxoglutarate dehydrogenase complex OS=Escherichia coli (strain K12) OX=83333 GN=sucB PE=1 SV=2	false	P0AFG6	ODO2_ECOLI Dihydrolipoyllysine-residue succinyltransferase component of 2-oxoglutarate dehydrogenase complex OS=Escherichia coli (strain K12) OX=83333 GN=sucB PE=1 SV=2	false	402	244	Photo-Leucine	7.251	false	true	false	false	1	1	Self	0.005	0.005	0.022						7.251
408	1364	Scan: 7944 Run: B190215_20_Lumos_TD_IN_120_Ecoli_photoAA_membrane_SCX19_SEC7 P1_R.GMGESNPVTGNTCcmDNVK.Q P2_K.DGSVVVLphl-loopGYTDRIGSDAYNQGLSER.R 7 22	P0A910	OMPA_ECOLI Outer membrane protein A OS=Escherichia coli (strain K12) OX=83333 GN=ompA PE=1 SV=1	false	P0A910	OMPA_ECOLI Outer membrane protein A OS=Escherichia coli (strain K12) OX=83333 GN=ompA PE=1 SV=1	false	305	273	Photo-Leucine	7.249	false	true	false	false	1	1	Self	0.005	0.005	0.022																								7.249
407	1363	Scan: 15128 Run: B190226_02_Lumos_TD_IN_120_Ecoli_photoAA_membrane_SCX22_SEC6 P1_K.TDTPIQKVPQSISVVTAEEMoxALHQPK.S P2_K.QTGVYVQDQAQWDKVLVTLGGR.Y 6 16	P06971	FHUA_ECOLI Ferrichrome outer membrane transporter/phage receptor OS=Escherichia coli (strain K12) OX=83333 GN=fhuA PE=1 SV=2	false	P06971	FHUA_ECOLI Ferrichrome outer membrane transporter/phage receptor OS=Escherichia coli (strain K12) OX=83333 GN=fhuA PE=1 SV=2	false	479	77	Photo-Leucine	7.242	false	true	false	false	1	1	Self	0.005	0.005	0.022																	7.242
406	1362	Scan: 22175 Run: B190218_33_Lumos_TD_IN_120_Ecoli_photoAA_membrane_SCX21_SEC7 P1_R.HNDFDLNWIPVDSIER.I P2_K.APSLLQLSPDWTSNSCcmR.G 2 7	P17315	CIRA_ECOLI Colicin I receptor OS=Escherichia coli (strain K12) OX=83333 GN=cirA PE=1 SV=2	false	P17315	CIRA_ECOLI Colicin I receptor OS=Escherichia coli (strain K12) OX=83333 GN=cirA PE=1 SV=2	false	426	118	Photo-Leucine	7.241	false	true	false	false	1	1	Self	0.005	0.005	0.022																							7.241
404	1360	Scan: 11513 Run: B190218_32_Lumos_TD_IN_120_Ecoli_photoAA_membrane_SCX21_SEC6 P1_K.VDTHNFYGTDSDYDDSTTDTATMR.F P2_R.ETQTNYGVNPVTLPAVNIYHPDSSIHPGGLTR.N 14 30	P75780	FIU_ECOLI Catecholate siderophore receptor Fiu OS=Escherichia coli (strain K12) OX=83333 GN=fiu PE=1 SV=1	false	P75780	FIU_ECOLI Catecholate siderophore receptor Fiu OS=Escherichia coli (strain K12) OX=83333 GN=fiu PE=1 SV=1	false	303	432	Photo-Leucine	7.212	false	true	false	false	1	1	Self	0.005	0.005	0.022
151	1203;1069	Scan: 18958 Run: B190218_26_Lumos_TD_IN_120_Ecoli_photoAA_membrane_SCX20_SEC6 P1_R.TNLQEAQPLphl-loopGNGK.K P2_K.AKDVEGIGDVDLVNYFEVGATYYFNK.N 9 12;Scan: 25066 Run: B190214_03_Lumos_TD_IN_120_Ecoli_photoAA_membrane_SCX16_SEC7 P1_R.TNLQEAQPLphl-hydGNGK.K P2_K.DVEGIGDVDLVNYFEVGATYYFNK.N 9 10	P02931	OMPF_ECOLI Outer membrane porin F OS=Escherichia coli (strain K12) OX=83333 GN=ompF PE=1 SV=1	false	P02931	OMPF_ECOLI Outer membrane porin F OS=Escherichia coli (strain K12) OX=83333 GN=ompF PE=1 SV=1	false	313	227	Photo-Leucine	7.171	false	true	false	false	2	2	Self	0.005	0.005	0.022												4.389							5.671
401	1356	Scan: 12764 Run: B190218_26_Lumos_TD_IN_120_Ecoli_photoAA_membrane_SCX20_SEC6 P1_K.GIKDVVTQPQA.- P2_K.ATLphl-loopKPEGQAALDQLYSQLSNLDPK.D 4 14	P0A910	OMPA_ECOLI Outer membrane protein A OS=Escherichia coli (strain K12) OX=83333 GN=ompA PE=1 SV=1	false	P0A910	OMPA_ECOLI Outer membrane protein A OS=Escherichia coli (strain K12) OX=83333 GN=ompA PE=1 SV=1	false	241	339	Photo-Leucine	7.159	false	true	false	false	1	1	Self	0.005	0.005	0.022																			7.159
399	1353	Scan: 19269 Run: B190226_05_Lumos_TD_IN_120_Ecoli_photoAA_membrane_SCX22_SEC9 P1_R.ELLSQYDFPGDDTPIVR.G P2_R.EHILLGR.Q 5 4	P0CE48;P0CE47	EFTU2_ECOLI Elongation factor Tu 2 OS=Escherichia coli (strain K12) OX=83333 GN=tufB PE=1 SV=1;EFTU1_ECOLI Elongation factor Tu 1 OS=Escherichia coli (strain K12) OX=83333 GN=tufA PE=1 SV=1	false	P0CE48;P0CE47	EFTU2_ECOLI Elongation factor Tu 2 OS=Escherichia coli (strain K12) OX=83333 GN=tufB PE=1 SV=1;EFTU1_ECOLI Elongation factor Tu 1 OS=Escherichia coli (strain K12) OX=83333 GN=tufA PE=1 SV=1	false	160;160	121;121	Photo-Leucine	7.133	false	true	false	false	1	1	Self	0.005	0.005	0.022
397	1351	Scan: 14769 Run: B190218_26_Lumos_TD_IN_120_Ecoli_photoAA_membrane_SCX20_SEC6 P1_R.VDRPTAECcmAAALDKAPLPTPLP.- P2_K.TPAPDWLAGYWQTK.G 21 10	P31063	YEDD_ECOLI Uncharacterized lipoprotein YedD OS=Escherichia coli (strain K12) OX=83333 GN=yedD PE=3 SV=1	false	P31063	YEDD_ECOLI Uncharacterized lipoprotein YedD OS=Escherichia coli (strain K12) OX=83333 GN=yedD PE=3 SV=1	false	37	136	Photo-Leucine	7.119	false	true	false	false	1	1	Self	0.005	0.005	0.022																			7.119
396	1350	Scan: 7358 Run: B190214_09_Lumos_TD_IN_120_Ecoli_photoAA_membrane_SCX17_SEC7 P1_R.ALphl-loopLphl-loopAAVPQLGAMK.G P2_R.ALphl-loopALNPK.V 9 6	P75796	GSIA_ECOLI Glutathione import ATP-binding protein GsiA OS=Escherichia coli (strain K12) OX=83333 GN=gsiA PE=1 SV=3	false	P75796	GSIA_ECOLI Glutathione import ATP-binding protein GsiA OS=Escherichia coli (strain K12) OX=83333 GN=gsiA PE=1 SV=3	false	275	482	Photo-Leucine	7.113	false	true	false	false	1	1	Self	0.005	0.005	0.022	7.113
393	1343	Scan: 11798 Run: B190215_16_Lumos_TD_IN_120_Ecoli_photoAA_membrane_SCX18_SEC8 P1_K.AVTAAVEELK.A P2_R.AAVEEGVVAGGGVALIR.V 6 15	P0A6F5	CH60_ECOLI Chaperonin GroEL OS=Escherichia coli (strain K12) OX=83333 GN=groEL PE=1 SV=2	false	P0A6F5	CH60_ECOLI Chaperonin GroEL OS=Escherichia coli (strain K12) OX=83333 GN=groEL PE=1 SV=2	false	128	419	Photo-Leucine	7.038	false	true	false	false	1	1	Self	0.005	0.006	0.034						7.038
127	1200;1038	Scan: 12451 Run: B190218_35_Lumos_TD_IN_120_Ecoli_photoAA_membrane_SCX21_SEC9 P1_K.DGSVVVLphl-loopGYTDR.I P2_R.AALIDCcmLAPDRR.V 7 7;Scan: 14925 Run: B190215_17_Lumos_TD_IN_120_Ecoli_photoAA_membrane_SCX18_SEC9 P1_K.DGSVVVLphl-loopGYTDR.I P2_R.AALIDCcmLAPDR.R 7 7	P0A910	OMPA_ECOLI Outer membrane protein A OS=Escherichia coli (strain K12) OX=83333 GN=ompA PE=1 SV=1	false	P0A910	OMPA_ECOLI Outer membrane protein A OS=Escherichia coli (strain K12) OX=83333 GN=ompA PE=1 SV=1	false	258	324	Photo-Leucine	6.994	false	true	false	false	2	2	Self	0.005	0.006	0.034							4.135								5.641
392	1340	Scan: 19313 Run: B190226_04_Lumos_TD_IN_120_Ecoli_photoAA_membrane_SCX22_SEC8 P1_R.KYFPDATILALTTNEK.T P2_K.GVVPQLVK.E 14 6	P0AD61	KPYK1_ECOLI Pyruvate kinase I OS=Escherichia coli (strain K12) OX=83333 GN=pykF PE=1 SV=1	false	P0AD61	KPYK1_ECOLI Pyruvate kinase I OS=Escherichia coli (strain K12) OX=83333 GN=pykF PE=1 SV=1	false	402	419	Photo-Leucine	6.988	false	true	false	false	1	1	Self	0.005	0.006	0.033					6.988
390	1338	Scan: 14073 Run: B190218_32_Lumos_TD_IN_120_Ecoli_photoAA_membrane_SCX21_SEC6 P1_K.YLLLphl-loopQQFSNPANPEIHEK.T P2_R.GVLKPGVELVEPTSGNdaTGIALAYVAAAR.G 3 11	P0ABK5	CYSK_ECOLI Cysteine synthase A OS=Escherichia coli (strain K12) OX=83333 GN=cysK PE=1 SV=2	false	P0ABK5	CYSK_ECOLI Cysteine synthase A OS=Escherichia coli (strain K12) OX=83333 GN=cysK PE=1 SV=2	false	140	67	Photo-Leucine	6.983	false	true	false	false	1	1	Self	0.005	0.006	0.033
391	1339	Scan: 14073 Run: B190218_32_Lumos_TD_IN_120_Ecoli_photoAA_membrane_SCX21_SEC6 P1_K.YLLphl-loopLQQFSNPANPEIHEK.T P2_R.GVLKPGVELVEPTSGNdaTGIALAYVAAAR.G 4 11	P0ABK5	CYSK_ECOLI Cysteine synthase A OS=Escherichia coli (strain K12) OX=83333 GN=cysK PE=1 SV=2	false	P0ABK5	CYSK_ECOLI Cysteine synthase A OS=Escherichia coli (strain K12) OX=83333 GN=cysK PE=1 SV=2	false	141	67	Photo-Leucine	6.983	false	true	false	false	1	1	Self	0.005	0.006	0.033
22	1300;912	Scan: 5754 Run: B190218_33_Lumos_TD_IN_120_Ecoli_photoAA_membrane_SCX21_SEC7 P1_-.MIQEQTMLNVADNSGAR.R P2_R.FDGNACcmVLLNNNSEQPIGTR.I 8 9;Scan: 5155 Run: B190218_33_Lumos_TD_IN_120_Ecoli_photoAA_membrane_SCX21_SEC7 P1_-.MIQEmeQTMLNdaVADNSGAR.R P2_R.FDGNACcmVLLNNNSEQPIGTR.I 8 9	P0ADY3	RL14_ECOLI 50S ribosomal protein L14 OS=Escherichia coli (strain K12) OX=83333 GN=rplN PE=1 SV=1	false	P0ADY3	RL14_ECOLI 50S ribosomal protein L14 OS=Escherichia coli (strain K12) OX=83333 GN=rplN PE=1 SV=1	false	87	8	Photo-Leucine	6.978	false	true	false	false	2	2	Self	0.005	0.006	0.033																							6.577
389	1337	Scan: 7736 Run: B190218_28_Lumos_TD_IN_120_Ecoli_photoAA_membrane_SCX20_SEC8 P1_R.IGSDAYNQGLSERR.A P2_R.FGQGEAAPVVAPAPAPAPEVQTK.H 10 21	P0A910	OMPA_ECOLI Outer membrane protein A OS=Escherichia coli (strain K12) OX=83333 GN=ompA PE=1 SV=1	false	P0A910	OMPA_ECOLI Outer membrane protein A OS=Escherichia coli (strain K12) OX=83333 GN=ompA PE=1 SV=1	false	211	273	Photo-Leucine	6.976	false	true	false	false	1	1	Self	0.005	0.006	0.033
388	1336	Scan: 25111 Run: B190215_16_Lumos_TD_IN_120_Ecoli_photoAA_membrane_SCX18_SEC8 P1_K.SSVGFLIVR.L P2_R.NGGDMGWLEDATIPDELK.N 6 16	P0ADY1	PPID_ECOLI Periplasmic chaperone PpiD OS=Escherichia coli (strain K12) OX=83333 GN=ppiD PE=1 SV=1	false	P0ADY1	PPID_ECOLI Periplasmic chaperone PpiD OS=Escherichia coli (strain K12) OX=83333 GN=ppiD PE=1 SV=1	false	326	349	Photo-Leucine	6.967	false	true	false	false	1	1	Self	0.005	0.006	0.033						6.967
192	1117;1112	Scan: 14246 Run: B190218_34_Lumos_TD_IN_120_Ecoli_photoAA_membrane_SCX21_SEC8 P1_K.ATLKPEGQAALDQLYSQLSNLphl-loopDPK.D P2_R.AQSVVDYLphl-loopISK.G 3 8;Scan: 14224 Run: B190218_34_Lumos_TD_IN_120_Ecoli_photoAA_membrane_SCX21_SEC8 P1_K.ATLKPEGQAALDQLYSQLphl-hydSNLDPK.D P2_R.AQSVVDYLphl-hydISK.G 3 8	P0A910	OMPA_ECOLI Outer membrane protein A OS=Escherichia coli (strain K12) OX=83333 GN=ompA PE=1 SV=1	false	P0A910	OMPA_ECOLI Outer membrane protein A OS=Escherichia coli (strain K12) OX=83333 GN=ompA PE=1 SV=1	false	230	285	Photo-Leucine	6.924	false	true	false	false	2	2	Self	0.005	0.006	0.034																				4.916
384	1327	Scan: 11967 Run: B190226_02_Lumos_TD_IN_120_Ecoli_photoAA_membrane_SCX22_SEC6 P1_R.FGQGEAAPVVAPAPAPAPEVQTKHFTLK.S P2_K.ATLKPEGQAALDQLYSQLSNLDPK.D 18 18	P0A910	OMPA_ECOLI Outer membrane protein A OS=Escherichia coli (strain K12) OX=83333 GN=ompA PE=1 SV=1	false	P0A910	OMPA_ECOLI Outer membrane protein A OS=Escherichia coli (strain K12) OX=83333 GN=ompA PE=1 SV=1	false	208	245	Photo-Leucine	6.898	false	true	false	false	1	1	Self	0.005	0.006	0.034																	6.898
160	1135;1079	Scan: 9366 Run: B190214_09_Lumos_TD_IN_120_Ecoli_photoAA_membrane_SCX17_SEC7 P1_K.QTTTPGTGYVEDGYDQR.N P2_K.APNLphl-loopGQLYGFYGNPNLDPEK.S 4 7;Scan: 9575 Run: B190214_09_Lumos_TD_IN_120_Ecoli_photoAA_membrane_SCX17_SEC7 P1_K.QTTTPGTGYVEDGYDQR.N P2_K.APNLGQLYGFYGNPNLphl-loopDPEK.S 4 7	P06129	BTUB_ECOLI Vitamin B12 transporter BtuB OS=Escherichia coli (strain K12) OX=83333 GN=btuB PE=1 SV=2	false	P06129	BTUB_ECOLI Vitamin B12 transporter BtuB OS=Escherichia coli (strain K12) OX=83333 GN=btuB PE=1 SV=2	false	343	421	Photo-Leucine	6.85	false	true	false	false	2	2	Self	0.005	0.006	0.057	5.14
379	1321	Scan: 5475 Run: B190218_27_Lumos_TD_IN_120_Ecoli_photoAA_membrane_SCX20_SEC7 P1_R.IGSDAYNQGLSERR.A P2_R.FGQGEAAPVVAPAPAPAPEVQTK.H 10 22	P0A910	OMPA_ECOLI Outer membrane protein A OS=Escherichia coli (strain K12) OX=83333 GN=ompA PE=1 SV=1	false	P0A910	OMPA_ECOLI Outer membrane protein A OS=Escherichia coli (strain K12) OX=83333 GN=ompA PE=1 SV=1	false	212	273	Photo-Leucine	6.84	false	true	false	false	1	1	Self	0.005	0.006	0.057																					6.84
376	1318	Scan: 8450 Run: B190226_03_Lumos_TD_IN_120_Ecoli_photoAA_membrane_SCX22_SEC7 P1_R.TSLPGSTGLR.F P2_R.LVSEALAEREVLLK.M 3 12	P13035	GLPD_ECOLI Aerobic glycerol-3-phosphate dehydrogenase OS=Escherichia coli (strain K12) OX=83333 GN=glpD PE=1 SV=3	false	P13035	GLPD_ECOLI Aerobic glycerol-3-phosphate dehydrogenase OS=Escherichia coli (strain K12) OX=83333 GN=glpD PE=1 SV=3	false	74	117	Photo-Leucine	6.826	false	true	false	false	1	1	Self	0.005	0.006	0.056														6.826
375	1317	Scan: 11264 Run: B190218_27_Lumos_TD_IN_120_Ecoli_photoAA_membrane_SCX20_SEC7 P1_K.YVVDDEKLQNFSVDTQLQSK.F P2_R.GFAAEGQSQNNYLNGLK.L 8 10	P06971	FHUA_ECOLI Ferrichrome outer membrane transporter/phage receptor OS=Escherichia coli (strain K12) OX=83333 GN=fhuA PE=1 SV=2	false	P06971	FHUA_ECOLI Ferrichrome outer membrane transporter/phage receptor OS=Escherichia coli (strain K12) OX=83333 GN=fhuA PE=1 SV=2	false	136	385	Photo-Leucine	6.824	false	true	false	false	1	1	Self	0.005	0.006	0.056																					6.824
374	1315	Scan: 11021 Run: B190215_17_Lumos_TD_IN_120_Ecoli_photoAA_membrane_SCX18_SEC9 P1_R.QNLRFAENK.T P2_R.GFAAEGQSQNNYLphl-loopNGLK.L 3 9	P06971	FHUA_ECOLI Ferrichrome outer membrane transporter/phage receptor OS=Escherichia coli (strain K12) OX=83333 GN=fhuA PE=1 SV=2	false	P06971	FHUA_ECOLI Ferrichrome outer membrane transporter/phage receptor OS=Escherichia coli (strain K12) OX=83333 GN=fhuA PE=1 SV=2	false	333	135	Photo-Leucine	6.814	false	true	false	false	1	1	Self	0.005	0.006	0.057							6.814
373	1314	Scan: 20160 Run: B190226_04_Lumos_TD_IN_120_Ecoli_photoAA_membrane_SCX22_SEC8 P1_K.ELLEDPTRLLLDV.- P2_K.AVVEALKR.Y 11 4	P0AFG6	ODO2_ECOLI Dihydrolipoyllysine-residue succinyltransferase component of 2-oxoglutarate dehydrogenase complex OS=Escherichia coli (strain K12) OX=83333 GN=sucB PE=1 SV=2	false	P0AFG6	ODO2_ECOLI Dihydrolipoyllysine-residue succinyltransferase component of 2-oxoglutarate dehydrogenase complex OS=Escherichia coli (strain K12) OX=83333 GN=sucB PE=1 SV=2	false	403	244	Photo-Leucine	6.809	false	true	false	false	1	1	Self	0.005	0.006	0.057					6.809
372	1313	Scan: 17822 Run: B190218_34_Lumos_TD_IN_120_Ecoli_photoAA_membrane_SCX21_SEC8 P1_K.VTTENGEVFLMGLVTER.E P2_R.INVTAYQGK.V 13 4	P64596	YRAP_ECOLI Uncharacterized protein YraP OS=Escherichia coli (strain K12) OX=83333 GN=yraP PE=1 SV=1	false	P64596	YRAP_ECOLI Uncharacterized protein YraP OS=Escherichia coli (strain K12) OX=83333 GN=yraP PE=1 SV=1	false	73	161	Photo-Leucine	6.807	false	true	false	false	1	1	Self	0.005	0.006	0.057																				6.807
371	1312	Scan: 12528 Run: B190218_30_Lumos_TD_IN_120_Ecoli_photoAA_membrane_SCX20_SEC10 P1_R.YILAPK.G P2_R.SANIALVLYK.D 2 6	P60422	RL2_ECOLI 50S ribosomal protein L2 OS=Escherichia coli (strain K12) OX=83333 GN=rplB PE=1 SV=2	false	P60422	RL2_ECOLI 50S ribosomal protein L2 OS=Escherichia coli (strain K12) OX=83333 GN=rplB PE=1 SV=2	false	104	93	Photo-Leucine	6.796	false	true	false	false	1	1	Self	0.005	0.006	0.057																6.796
370	1311	Scan: 21193 Run: B190215_16_Lumos_TD_IN_120_Ecoli_photoAA_membrane_SCX18_SEC8 P1_K.ELLEDPTRLLLDV.- P2_K.AVVEALK.R 10 3	P0AFG6	ODO2_ECOLI Dihydrolipoyllysine-residue succinyltransferase component of 2-oxoglutarate dehydrogenase complex OS=Escherichia coli (strain K12) OX=83333 GN=sucB PE=1 SV=2	false	P0AFG6	ODO2_ECOLI Dihydrolipoyllysine-residue succinyltransferase component of 2-oxoglutarate dehydrogenase complex OS=Escherichia coli (strain K12) OX=83333 GN=sucB PE=1 SV=2	false	402	243	Photo-Leucine	6.783	false	true	false	false	1	1	Self	0.005	0.006	0.057						6.783
369	1310	Scan: 9815 Run: B190215_16_Lumos_TD_IN_120_Ecoli_photoAA_membrane_SCX18_SEC8 P1_K.GQPAVGPETK.E P2_R.AGNAQTTGDLAGANYIAGAGAYTYNEPGR.T 8 10	P05825	FEPA_ECOLI Ferrienterobactin receptor OS=Escherichia coli (strain K12) OX=83333 GN=fepA PE=1 SV=2	false	P05825	FEPA_ECOLI Ferrienterobactin receptor OS=Escherichia coli (strain K12) OX=83333 GN=fepA PE=1 SV=2	false	717	669	Photo-Leucine	6.744	false	true	false	false	1	1	Self	0.005	0.006	0.057						6.744
368	1308	Scan: 20709 Run: B190218_33_Lumos_TD_IN_120_Ecoli_photoAA_membrane_SCX21_SEC7 P1_R.VLLPAFPDIR.R P2_-.MQVLHVCcmSEMFPLLK.T 8 14	P0A6U8	GLGA_ECOLI Glycogen synthase OS=Escherichia coli (strain K12) OX=83333 GN=glgA PE=1 SV=1	false	P0A6U8	GLGA_ECOLI Glycogen synthase OS=Escherichia coli (strain K12) OX=83333 GN=glgA PE=1 SV=1	false	46	14	Photo-Leucine	6.65	false	true	false	false	1	1	Self	0.005	0.006	0.054																							6.65
367	1307	Scan: 13275 Run: B190226_04_Lumos_TD_IN_120_Ecoli_photoAA_membrane_SCX22_SEC8 P1_R.YNHIPDTSSLSIR.T P2_R.VADITLDPK.T 1 6	P64604	MLAD_ECOLI Intermembrane phospholipid transport system binding protein MlaD OS=Escherichia coli (strain K12) OX=83333 GN=mlaD PE=1 SV=1	false	P64604	MLAD_ECOLI Intermembrane phospholipid transport system binding protein MlaD OS=Escherichia coli (strain K12) OX=83333 GN=mlaD PE=1 SV=1	false	90	73	Photo-Leucine	6.629	false	true	false	false	1	1	Self	0.005	0.006	0.055					6.629
365	1305	Scan: 23825 Run: B190218_29_Lumos_TD_IN_120_Ecoli_photoAA_membrane_SCX20_SEC9 P1_K.ATLKPEGQAALDQLYSQLSNLDPK.D P2_R.AQSVVDYLISK.G 6 8	P0A910	OMPA_ECOLI Outer membrane protein A OS=Escherichia coli (strain K12) OX=83333 GN=ompA PE=1 SV=1	false	P0A910	OMPA_ECOLI Outer membrane protein A OS=Escherichia coli (strain K12) OX=83333 GN=ompA PE=1 SV=1	false	285	233	Photo-Leucine	6.611	false	true	false	false	1	1	Self	0.005	0.006	0.055																											6.611
364	1304	Scan: 14095 Run: B190226_02_Lumos_TD_IN_120_Ecoli_photoAA_membrane_SCX22_SEC6 P1_K.NSHSVIITPGYGMoxAVAQAQYPVAEITEKLR.A P2_K.ASVDAILK.A 29 5	P0AB67	PNTB_ECOLI NAD(P) transhydrogenase subunit beta OS=Escherichia coli (strain K12) OX=83333 GN=pntB PE=1 SV=1	false	P0AB67	PNTB_ECOLI NAD(P) transhydrogenase subunit beta OS=Escherichia coli (strain K12) OX=83333 GN=pntB PE=1 SV=1	false	457	333	Photo-Leucine	6.601	false	true	false	false	1	1	Self	0.005	0.006	0.055																	6.601
363	1303	Scan: 13543 Run: B190226_05_Lumos_TD_IN_120_Ecoli_photoAA_membrane_SCX22_SEC9 P1_R.LTSTEEFGKILLK.V P2_K.IDIDQEK.A 11 5	P31224	ACRB_ECOLI Multidrug efflux pump subunit AcrB OS=Escherichia coli (strain K12) OX=83333 GN=acrB PE=1 SV=1	false	P31224	ACRB_ECOLI Multidrug efflux pump subunit AcrB OS=Escherichia coli (strain K12) OX=83333 GN=acrB PE=1 SV=1	false	250	733	Photo-Leucine	6.596	false	true	false	false	1	1	Self	0.005	0.006	0.056
362	1302	Scan: 7063 Run: B190226_03_Lumos_TD_IN_120_Ecoli_photoAA_membrane_SCX22_SEC7 P1_R.VVLASNdaGSQVTVSPR.- P2_K.TQGVELEmeIRKDDGNdaTIMVVQK.Q 3 9	P0A905	SLYB_ECOLI Outer membrane lipoprotein SlyB OS=Escherichia coli (strain K12) OX=83333 GN=slyB PE=2 SV=1	false	P0A905	SLYB_ECOLI Outer membrane lipoprotein SlyB OS=Escherichia coli (strain K12) OX=83333 GN=slyB PE=2 SV=1	false	143	117	Photo-Leucine	6.59	false	true	false	false	1	1	Self	0.005	0.006	0.055														6.59
359	1299	Scan: 15360 Run: B190218_32_Lumos_TD_IN_120_Ecoli_photoAA_membrane_SCX21_SEC6 P1_R.YNdaYLINQLNIK.S P2_R.QITGNYYPELAALNVENFKTDKPQPVNALLK.E 3 13	P02930	TOLC_ECOLI Outer membrane protein TolC OS=Escherichia coli (strain K12) OX=83333 GN=tolC PE=1 SV=3	false	P02930	TOLC_ECOLI Outer membrane protein TolC OS=Escherichia coli (strain K12) OX=83333 GN=tolC PE=1 SV=3	false	218	415	Photo-Leucine	6.553	false	true	false	false	1	1	Self	0.005	0.006	0.054
358	1297	Scan: 12146 Run: B190226_03_Lumos_TD_IN_120_Ecoli_photoAA_membrane_SCX22_SEC7 P1_K.DGSVVVLGYTDR.I P2_R.AALIDCcmLphl-hydAPDRRVEIEVK.G 7 8	P0A910	OMPA_ECOLI Outer membrane protein A OS=Escherichia coli (strain K12) OX=83333 GN=ompA PE=1 SV=1	false	P0A910	OMPA_ECOLI Outer membrane protein A OS=Escherichia coli (strain K12) OX=83333 GN=ompA PE=1 SV=1	false	258	325	Photo-Leucine	6.545	false	true	false	false	1	1	Self	0.005	0.007	0.054														6.545
357	1296	Scan: 16234 Run: B190214_08_Lumos_TD_IN_120_Ecoli_photoAA_membrane_SCX17_SEC6 P1_K.NdaHDTGVSPVFAGGVEYAITPEIATR.L P2_K.LGYPITDDLDIYTR.L 16 1	P0A910	OMPA_ECOLI Outer membrane protein A OS=Escherichia coli (strain K12) OX=83333 GN=ompA PE=1 SV=1	false	P0A910	OMPA_ECOLI Outer membrane protein A OS=Escherichia coli (strain K12) OX=83333 GN=ompA PE=1 SV=1	false	104	150	Photo-Leucine	6.533	false	true	false	false	1	1	Self	0.005	0.007	0.054
354	1292	Scan: 10555 Run: B190218_34_Lumos_TD_IN_120_Ecoli_photoAA_membrane_SCX21_SEC8 P1_R.IPEGLAGGTEGKFNEK.A P2_K.APSLYQTNPNYILYSK.G 15 13	P05825	FEPA_ECOLI Ferrienterobactin receptor OS=Escherichia coli (strain K12) OX=83333 GN=fepA PE=1 SV=2	false	P05825	FEPA_ECOLI Ferrienterobactin receptor OS=Escherichia coli (strain K12) OX=83333 GN=fepA PE=1 SV=2	false	502	353	Photo-Leucine	6.471	false	true	false	false	1	1	Self	0.005	0.007	0.065																				6.471
350	1288	Scan: 5413 Run: B190226_03_Lumos_TD_IN_120_Ecoli_photoAA_membrane_SCX22_SEC7 P1_R.VVLASNGSQVTVSPR.- P2_K.TQGVELphl-hydEIRKDDGNTIMVVQK.Q 3 18	P0A905	SLYB_ECOLI Outer membrane lipoprotein SlyB OS=Escherichia coli (strain K12) OX=83333 GN=slyB PE=2 SV=1	false	P0A905	SLYB_ECOLI Outer membrane lipoprotein SlyB OS=Escherichia coli (strain K12) OX=83333 GN=slyB PE=2 SV=1	false	143	126	Photo-Leucine	6.454	false	true	false	false	1	1	Self	0.005	0.007	0.064														6.454
349	1287	Scan: 10879 Run: B190218_33_Lumos_TD_IN_120_Ecoli_photoAA_membrane_SCX21_SEC7 P1_K.GIKDVVTQPQA.- P2_K.ATLphl-hydKPEGQAALDQLYSQLSNLDPK.D 6 14	P0A910	OMPA_ECOLI Outer membrane protein A OS=Escherichia coli (strain K12) OX=83333 GN=ompA PE=1 SV=1	false	P0A910	OMPA_ECOLI Outer membrane protein A OS=Escherichia coli (strain K12) OX=83333 GN=ompA PE=1 SV=1	false	241	341	Photo-Leucine	6.443	false	true	false	false	1	1	Self	0.005	0.007	0.054																							6.443
348	1286	Scan: 15610 Run: B190218_26_Lumos_TD_IN_120_Ecoli_photoAA_membrane_SCX20_SEC6 P1_K.VALQDAGLSVSDIDDVILVGGQTR.M P2_K.VAEFFGKEPR.K 18 8	P0A6Y8	DNAK_ECOLI Chaperone protein DnaK OS=Escherichia coli (strain K12) OX=83333 GN=dnaK PE=1 SV=2	false	P0A6Y8	DNAK_ECOLI Chaperone protein DnaK OS=Escherichia coli (strain K12) OX=83333 GN=dnaK PE=1 SV=2	false	360	339	Photo-Leucine	6.435	false	true	false	false	1	1	Self	0.005	0.007	0.054																			6.435
345	1282	Scan: 10168 Run: B190215_20_Lumos_TD_IN_120_Ecoli_photoAA_membrane_SCX19_SEC8 P1_R.SALphl-loopVIQTLANGAVR.Q P2_R.HNGAPAFSPDGSK.L 8 4	P0A855	TOLB_ECOLI Tol-Pal system protein TolB OS=Escherichia coli (strain K12) OX=83333 GN=tolB PE=1 SV=1	false	P0A855	TOLB_ECOLI Tol-Pal system protein TolB OS=Escherichia coli (strain K12) OX=83333 GN=tolB PE=1 SV=1	false	248	231	Photo-Leucine	6.416	false	true	false	false	1	1	Self	0.005	0.007	0.065								6.416
343	1280	Scan: 17428 Run: B190226_04_Lumos_TD_IN_120_Ecoli_photoAA_membrane_SCX22_SEC8 P1_R.ELLSQYDFPGDDTPIVR.G P2_R.EHILphl-loopLGR.Q 3 4	P0CE48;P0CE47	EFTU2_ECOLI Elongation factor Tu 2 OS=Escherichia coli (strain K12) OX=83333 GN=tufB PE=1 SV=1;EFTU1_ECOLI Elongation factor Tu 1 OS=Escherichia coli (strain K12) OX=83333 GN=tufA PE=1 SV=1	false	P0CE48;P0CE47	EFTU2_ECOLI Elongation factor Tu 2 OS=Escherichia coli (strain K12) OX=83333 GN=tufB PE=1 SV=1;EFTU1_ECOLI Elongation factor Tu 1 OS=Escherichia coli (strain K12) OX=83333 GN=tufA PE=1 SV=1	false	158;158	121;121	Photo-Leucine	6.383	false	true	false	false	1	1	Self	0.005	0.007	0.074					6.383
337	1273	Scan: 2958 Run: B190215_20_Lumos_TD_IN_120_Ecoli_photoAA_membrane_SCX19_SEC7 P1_R.IGSDAYNQGLSER.R P2_R.IGSDAYNQGLSER.R 10 6	P0A910	OMPA_ECOLI Outer membrane protein A OS=Escherichia coli (strain K12) OX=83333 GN=ompA PE=1 SV=1	false	P0A910	OMPA_ECOLI Outer membrane protein A OS=Escherichia coli (strain K12) OX=83333 GN=ompA PE=1 SV=1	false	269	273	Photo-Leucine	6.351	false	true	false	false	1	1	Self	0.005	0.007	0.088																								6.351
334	1270	Scan: 19318 Run: B190226_04_Lumos_TD_IN_120_Ecoli_photoAA_membrane_SCX22_SEC8 P1_R.KYFPDATILALTTNEK.T P2_K.GVVPQLVK.E 15 6	P0AD61	KPYK1_ECOLI Pyruvate kinase I OS=Escherichia coli (strain K12) OX=83333 GN=pykF PE=1 SV=1	false	P0AD61	KPYK1_ECOLI Pyruvate kinase I OS=Escherichia coli (strain K12) OX=83333 GN=pykF PE=1 SV=1	false	403	419	Photo-Leucine	6.313	false	true	false	false	1	1	Self	0.005	0.007	0.102					6.313
333	1269	Scan: 8701 Run: B190214_02_Lumos_TD_IN_120_Ecoli_photoAA_membrane_SCX16_SEC6 P1_R.NGGTATTVSMGNGGVLLADSGAAVSGTR.S P2_K.GSSFTLNAGDTATDTTVNGGLFTAR.G 17 2	P39180	AG43_ECOLI Antigen 43 OS=Escherichia coli (strain K12) OX=83333 GN=flu PE=1 SV=3	false	P39180	AG43_ECOLI Antigen 43 OS=Escherichia coli (strain K12) OX=83333 GN=flu PE=1 SV=3	false	388	421	Photo-Leucine	6.306	false	true	false	false	1	1	Self	0.005	0.007	0.115																									6.306
323	1259	Scan: 16207 Run: B190214_03_Lumos_TD_IN_120_Ecoli_photoAA_membrane_SCX16_SEC7 P1_K.LIAEAMDK.V P2_K.EGVITVEDGTGLQDELDVVEGMQFDR.G 3 16	P0A6F5	CH60_ECOLI Chaperonin GroEL OS=Escherichia coli (strain K12) OX=83333 GN=groEL PE=1 SV=2	false	P0A6F5	CH60_ECOLI Chaperonin GroEL OS=Escherichia coli (strain K12) OX=83333 GN=groEL PE=1 SV=2	false	163	187	Photo-Leucine	6.231	false	true	false	false	1	1	Self	0.005	0.007	0.116												6.231
322	1258	Scan: 16463 Run: B190218_32_Lumos_TD_IN_120_Ecoli_photoAA_membrane_SCX21_SEC6 P1_R.YNYLINQLNIK.S P2_R.QITGNdaYYPELAALNVENFKTDKPQPVNALLK.E 4 19	P02930	TOLC_ECOLI Outer membrane protein TolC OS=Escherichia coli (strain K12) OX=83333 GN=tolC PE=1 SV=3	false	P02930	TOLC_ECOLI Outer membrane protein TolC OS=Escherichia coli (strain K12) OX=83333 GN=tolC PE=1 SV=3	false	416	224	Photo-Leucine	6.23	false	true	false	false	1	1	Self	0.005	0.007	0.115
321	1257	Scan: 5751 Run: B190218_28_Lumos_TD_IN_120_Ecoli_photoAA_membrane_SCX20_SEC8 P1_R.IGSDAYNQGLSER.R P2_K.GIKDVVTQPQA.- 10 11	P0A910	OMPA_ECOLI Outer membrane protein A OS=Escherichia coli (strain K12) OX=83333 GN=ompA PE=1 SV=1	false	P0A910	OMPA_ECOLI Outer membrane protein A OS=Escherichia coli (strain K12) OX=83333 GN=ompA PE=1 SV=1	false	273	346	Photo-Leucine	6.226	false	true	false	false	1	1	Self	0.005	0.007	0.114
314	1248	Scan: 13662 Run: B190218_32_Lumos_TD_IN_120_Ecoli_photoAA_membrane_SCX21_SEC6 P1_R.IGSDAYNQGLSER.R P2_K.ATLKPEGQAALDQLYSQLSNLDPK.D 5 3	P0A910	OMPA_ECOLI Outer membrane protein A OS=Escherichia coli (strain K12) OX=83333 GN=ompA PE=1 SV=1	false	P0A910	OMPA_ECOLI Outer membrane protein A OS=Escherichia coli (strain K12) OX=83333 GN=ompA PE=1 SV=1	false	268	230	Photo-Leucine	6.097	false	true	false	false	1	1	Self	0.007	0.008	0.112
313	1247	Scan: 14819 Run: B190226_04_Lumos_TD_IN_120_Ecoli_photoAA_membrane_SCX22_SEC8 P1_K.SDNLKTEMDEYIR.N P2_K.ENITNLDACcmITR.L 4 6	P69786	PTGCB_ECOLI PTS system glucose-specific EIICB component OS=Escherichia coli (strain K12) OX=83333 GN=ptsG PE=1 SV=1	false	P69786	PTGCB_ECOLI PTS system glucose-specific EIICB component OS=Escherichia coli (strain K12) OX=83333 GN=ptsG PE=1 SV=1	false	466	418	Photo-Leucine	6.061	false	true	false	false	1	1	Self	0.007	0.008	0.135					6.061
311	1245	Scan: 29205 Run: B190214_10_Lumos_TD_IN_120_Ecoli_photoAA_membrane_SCX17_SEC8 P1_K.SILSELVR.Q P2_R.DATGIDPVSLIAFDK.V 5 10	P60723	RL4_ECOLI 50S ribosomal protein L4 OS=Escherichia coli (strain K12) OX=83333 GN=rplD PE=1 SV=1	false	P60723	RL4_ECOLI 50S ribosomal protein L4 OS=Escherichia coli (strain K12) OX=83333 GN=rplD PE=1 SV=1	false	180	111	Photo-Leucine	6.046	false	true	false	false	1	1	Self	0.007	0.008	0.136																										6.046
310	1244	Scan: 17629 Run: B190218_32_Lumos_TD_IN_120_Ecoli_photoAA_membrane_SCX21_SEC6 P1_K.LKDGVGLLphl-loopPTVLDVVENPK.N P2_K.KIKSLDELQDGSQVAVPNDPTNLGR.S 12 16	P28635	METQ_ECOLI D-methionine-binding lipoprotein MetQ OS=Escherichia coli (strain K12) OX=83333 GN=metQ PE=1 SV=2	false	P28635	METQ_ECOLI D-methionine-binding lipoprotein MetQ OS=Escherichia coli (strain K12) OX=83333 GN=metQ PE=1 SV=2	false	168	135	Photo-Leucine	6.046	false	true	false	false	1	1	Self	0.007	0.008	0.136
309	1242	Scan: 15528 Run: B190215_17_Lumos_TD_IN_120_Ecoli_photoAA_membrane_SCX18_SEC9 P1_R.TSDVNdaAAPGYQNFVGFETGANGR.R P2_K.LSDAVNLTGGTSSK.T 17 1	P17315	CIRA_ECOLI Colicin I receptor OS=Escherichia coli (strain K12) OX=83333 GN=cirA PE=1 SV=2	false	P17315	CIRA_ECOLI Colicin I receptor OS=Escherichia coli (strain K12) OX=83333 GN=cirA PE=1 SV=2	false	343	507	Photo-Leucine	6.026	false	true	false	false	1	1	Self	0.007	0.009	0.141							6.026
305	1238	Scan: 7623 Run: B190226_05_Lumos_TD_IN_120_Ecoli_photoAA_membrane_SCX22_SEC9 P1_R.YNHIPDTSSLSIR.T P2_K.DGDTIQDTK.S 10 5	P64604	MLAD_ECOLI Intermembrane phospholipid transport system binding protein MlaD OS=Escherichia coli (strain K12) OX=83333 GN=mlaD PE=1 SV=1	false	P64604	MLAD_ECOLI Intermembrane phospholipid transport system binding protein MlaD OS=Escherichia coli (strain K12) OX=83333 GN=mlaD PE=1 SV=1	false	99	134	Photo-Leucine	5.97	false	true	false	false	1	1	Self	0.007	0.009	0.141
301	1234	Scan: 22356 Run: B190218_34_Lumos_TD_IN_120_Ecoli_photoAA_membrane_SCX21_SEC8 P1_K.ATLKPEGQAALDQLphl-loopYSQLSNLDPK.D P2_R.AQSVVDYLISK.G 3 7	P0A910	OMPA_ECOLI Outer membrane protein A OS=Escherichia coli (strain K12) OX=83333 GN=ompA PE=1 SV=1	false	P0A910	OMPA_ECOLI Outer membrane protein A OS=Escherichia coli (strain K12) OX=83333 GN=ompA PE=1 SV=1	false	230	284	Photo-Leucine	5.92	false	true	false	false	1	1	Self	0.012	0.012	0.14																				5.92
300	1233	Scan: 22617 Run: B190218_33_Lumos_TD_IN_120_Ecoli_photoAA_membrane_SCX21_SEC7 P1_R.HNDFDLNWIPVDSIER.I P2_K.APSLLQLSPDWTSNSCcmR.G 3 7	P17315	CIRA_ECOLI Colicin I receptor OS=Escherichia coli (strain K12) OX=83333 GN=cirA PE=1 SV=2	false	P17315	CIRA_ECOLI Colicin I receptor OS=Escherichia coli (strain K12) OX=83333 GN=cirA PE=1 SV=2	false	426	119	Photo-Leucine	5.919	false	true	false	false	1	1	Self	0.012	0.012	0.14																							5.919
297	1230	Scan: 20084 Run: B190215_18_Lumos_TD_IN_120_Ecoli_photoAA_membrane_SCX18_SEC10 P1_K.SDVLFNFNK.A P2_K.DGSVVVLGYTDR.I 1 7	P0A910	OMPA_ECOLI Outer membrane protein A OS=Escherichia coli (strain K12) OX=83333 GN=ompA PE=1 SV=1	false	P0A910	OMPA_ECOLI Outer membrane protein A OS=Escherichia coli (strain K12) OX=83333 GN=ompA PE=1 SV=1	false	258	219	Photo-Leucine	5.886	false	true	false	false	1	1	Self	0.012	0.012	0.141									5.886
294	1227	Scan: 11253 Run: B190218_27_Lumos_TD_IN_120_Ecoli_photoAA_membrane_SCX20_SEC7 P1_K.GIKDVVTQPQA.- P2_K.ATLKPEGQAALDQLYSQLphl-loopSNLphl-loopDPK.D 4 11	P0A910	OMPA_ECOLI Outer membrane protein A OS=Escherichia coli (strain K12) OX=83333 GN=ompA PE=1 SV=1	false	P0A910	OMPA_ECOLI Outer membrane protein A OS=Escherichia coli (strain K12) OX=83333 GN=ompA PE=1 SV=1	false	238	339	Photo-Leucine	5.845	false	true	false	false	1	1	Self	0.012	0.013	0.146																					5.845
293	1226	Scan: 11236 Run: B190218_27_Lumos_TD_IN_120_Ecoli_photoAA_membrane_SCX20_SEC7 P1_K.GIKDVVTQPQA.- P2_K.ATLKPEGQAALDQLYSQLphl-loopSNLphl-loopDPK.D 3 14	P0A910	OMPA_ECOLI Outer membrane protein A OS=Escherichia coli (strain K12) OX=83333 GN=ompA PE=1 SV=1	false	P0A910	OMPA_ECOLI Outer membrane protein A OS=Escherichia coli (strain K12) OX=83333 GN=ompA PE=1 SV=1	false	241	338	Photo-Leucine	5.833	false	true	false	false	1	1	Self	0.012	0.013	0.145																					5.833
290	1222	Scan: 11320 Run: B190218_36_Lumos_TD_IN_120_Ecoli_photoAA_membrane_SCX21_SEC10 P1_K.SDVLFNFNK.A P2_K.AQGVQLTAK.L 2 6	P0A910	OMPA_ECOLI Outer membrane protein A OS=Escherichia coli (strain K12) OX=83333 GN=ompA PE=1 SV=1	false	P0A910	OMPA_ECOLI Outer membrane protein A OS=Escherichia coli (strain K12) OX=83333 GN=ompA PE=1 SV=1	false	100	220	Photo-Leucine	5.816	false	true	false	false	1	1	Self	0.012	0.013	0.143			5.816
289	1221	Scan: 17930 Run: B190226_03_Lumos_TD_IN_120_Ecoli_photoAA_membrane_SCX22_SEC7 P1_K.AQVYALNTSDGTVAWQTK.V P2_K.ALNADDGKEIWSVSLAEKDGWFSK.E 7 15	P77774	BAMB_ECOLI Outer membrane protein assembly factor BamB OS=Escherichia coli (strain K12) OX=83333 GN=bamB PE=1 SV=1	false	P77774	BAMB_ECOLI Outer membrane protein assembly factor BamB OS=Escherichia coli (strain K12) OX=83333 GN=bamB PE=1 SV=1	false	135	97	Photo-Leucine	5.808	false	true	false	false	1	1	Self	0.012	0.013	0.141														5.808
288	1220	Scan: 9901 Run: B190218_27_Lumos_TD_IN_120_Ecoli_photoAA_membrane_SCX20_SEC7 P1_K.GIKDVVTQPQA.- P2_K.ATLKPEGQAALDQLphl-hydYSQLphl-loopSNLDPK.D 5 11	P0A910	OMPA_ECOLI Outer membrane protein A OS=Escherichia coli (strain K12) OX=83333 GN=ompA PE=1 SV=1	false	P0A910	OMPA_ECOLI Outer membrane protein A OS=Escherichia coli (strain K12) OX=83333 GN=ompA PE=1 SV=1	false	238	340	Photo-Leucine	5.804	false	true	false	false	1	1	Self	0.012	0.013	0.141																					5.804
287	1219	Scan: 15871 Run: B190218_29_Lumos_TD_IN_120_Ecoli_photoAA_membrane_SCX20_SEC9 P1_R.YAGHTASDEVFEK.L P2_K.FPAWSPYL.- 4 8	P0A855	TOLB_ECOLI Tol-Pal system protein TolB OS=Escherichia coli (strain K12) OX=83333 GN=tolB PE=1 SV=1	false	P0A855	TOLB_ECOLI Tol-Pal system protein TolB OS=Escherichia coli (strain K12) OX=83333 GN=tolB PE=1 SV=1	false	146	430	Photo-Leucine	5.793	false	true	false	false	1	1	Self	0.012	0.014	0.141																											5.793
285	1217	Scan: 13887 Run: B190226_05_Lumos_TD_IN_120_Ecoli_photoAA_membrane_SCX22_SEC9 P1_K.GIANSILIK.F P2_K.DAGYTAVISHR.S 7 9	P0A6P9	ENO_ECOLI Enolase OS=Escherichia coli (strain K12) OX=83333 GN=eno PE=1 SV=2	false	P0A6P9	ENO_ECOLI Enolase OS=Escherichia coli (strain K12) OX=83333 GN=eno PE=1 SV=2	false	340	369	Photo-Leucine	5.765	false	true	false	false	1	1	Self	0.014	0.014	0.151
284	1216	Scan: 19641 Run: B190218_34_Lumos_TD_IN_120_Ecoli_photoAA_membrane_SCX21_SEC8 P1_K.ATLphl-loopKPEGQAALDQLYSQLSNLDPK.D P2_R.AQSVVDYLISK.G 12 8	P0A910	OMPA_ECOLI Outer membrane protein A OS=Escherichia coli (strain K12) OX=83333 GN=ompA PE=1 SV=1	false	P0A910	OMPA_ECOLI Outer membrane protein A OS=Escherichia coli (strain K12) OX=83333 GN=ompA PE=1 SV=1	false	285	239	Photo-Leucine	5.759	false	true	false	false	1	1	Self	0.014	0.014	0.149																				5.759
282	1214	Scan: 16250 Run: B190218_27_Lumos_TD_IN_120_Ecoli_photoAA_membrane_SCX20_SEC7 P1_K.ATLKPEGQAALDQLYSQLphl-loopSNLDPK.D P2_R.AQSVVDYLISK.G 9 8	P0A910	OMPA_ECOLI Outer membrane protein A OS=Escherichia coli (strain K12) OX=83333 GN=ompA PE=1 SV=1	false	P0A910	OMPA_ECOLI Outer membrane protein A OS=Escherichia coli (strain K12) OX=83333 GN=ompA PE=1 SV=1	false	285	236	Photo-Leucine	5.757	false	true	false	false	1	1	Self	0.014	0.014	0.149																					5.757
281	1213	Scan: 7221 Run: B190214_02_Lumos_TD_IN_120_Ecoli_photoAA_membrane_SCX16_SEC6 P1_K.SLDELQDGSQVAVPNDPTNLGR.S P2_K.IVELEAPQLPR.S 21 4	P28635	METQ_ECOLI D-methionine-binding lipoprotein MetQ OS=Escherichia coli (strain K12) OX=83333 GN=metQ PE=1 SV=2	false	P28635	METQ_ECOLI D-methionine-binding lipoprotein MetQ OS=Escherichia coli (strain K12) OX=83333 GN=metQ PE=1 SV=2	false	143	182	Photo-Leucine	5.754	false	true	false	false	1	1	Self	0.014	0.014	0.149																									5.754
280	1211	Scan: 12278 Run: B190215_16_Lumos_TD_IN_120_Ecoli_photoAA_membrane_SCX18_SEC8 P1_K.DVVTQPQA.- P2_K.ATLKPEGQAALDQLYSQLphl-loopSNLphl-hydDPK.D 4 11	P0A910	OMPA_ECOLI Outer membrane protein A OS=Escherichia coli (strain K12) OX=83333 GN=ompA PE=1 SV=1	false	P0A910	OMPA_ECOLI Outer membrane protein A OS=Escherichia coli (strain K12) OX=83333 GN=ompA PE=1 SV=1	false	238	342	Photo-Leucine	5.738	false	true	false	false	1	1	Self	0.014	0.014	0.149						5.738
279	1210	Scan: 15181 Run: B190218_32_Lumos_TD_IN_120_Ecoli_photoAA_membrane_SCX21_SEC6 P1_K.LQLVGVGYR.A P2_K.GNVINLSLGFSHPVDHQLPAGITAECcmPTQTEIVLK.G 8 6	P0AG55	RL6_ECOLI 50S ribosomal protein L6 OS=Escherichia coli (strain K12) OX=83333 GN=rplF PE=1 SV=2	false	P0AG55	RL6_ECOLI 50S ribosomal protein L6 OS=Escherichia coli (strain K12) OX=83333 GN=rplF PE=1 SV=2	false	105	94	Photo-Leucine	5.733	false	true	false	false	1	1	Self	0.014	0.014	0.149
277	1208	Scan: 13151 Run: B190214_10_Lumos_TD_IN_120_Ecoli_photoAA_membrane_SCX17_SEC8 P1_K.QTTTPGTGYVEDGYDQR.N P2_K.APNLGQLphl-loopYGFYGNPNLDPEK.S 4 4	P06129	BTUB_ECOLI Vitamin B12 transporter BtuB OS=Escherichia coli (strain K12) OX=83333 GN=btuB PE=1 SV=2	false	P06129	BTUB_ECOLI Vitamin B12 transporter BtuB OS=Escherichia coli (strain K12) OX=83333 GN=btuB PE=1 SV=2	false	343	418	Photo-Leucine	5.7	false	true	false	false	1	1	Self	0.014	0.014	0.148																										5.7
271	1201	Scan: 19062 Run: B190218_32_Lumos_TD_IN_120_Ecoli_photoAA_membrane_SCX21_SEC6 P1_R.WDYGTSELK.Y P2_K.VENKNPGNSSPITSESNTVDGKYTLPLTAINQFLTVGGEWR.H 3 25	P17315	CIRA_ECOLI Colicin I receptor OS=Escherichia coli (strain K12) OX=83333 GN=cirA PE=1 SV=2	false	P17315	CIRA_ECOLI Colicin I receptor OS=Escherichia coli (strain K12) OX=83333 GN=cirA PE=1 SV=2	false	287	323	Photo-Leucine	5.65	false	true	false	false	1	1	Self	0.014	0.015	0.144
267	1197	Scan: 15837 Run: B190218_34_Lumos_TD_IN_120_Ecoli_photoAA_membrane_SCX21_SEC8 P1_R.HLQIMELEGAQLPR.V P2_K.EGATVAIPNDPTNLGR.A 6 14	P04846	NLPA_ECOLI Lipoprotein 28 OS=Escherichia coli (strain K12) OX=83333 GN=nlpA PE=1 SV=1	false	P04846	NLPA_ECOLI Lipoprotein 28 OS=Escherichia coli (strain K12) OX=83333 GN=nlpA PE=1 SV=1	false	143	182	Photo-Leucine	5.63	false	true	false	false	1	1	Self	0.014	0.015	0.146																				5.63
266	1196	Scan: 17878 Run: B190215_20_Lumos_TD_IN_120_Ecoli_photoAA_membrane_SCX19_SEC10 P1_K.INdaLLphl-loopDDNQFTR.D P2_K.DVDGDQTYMR.L 3 1	P06996	OMPC_ECOLI Outer membrane porin C OS=Escherichia coli (strain K12) OX=83333 GN=ompC PE=1 SV=1	false	P06996	OMPC_ECOLI Outer membrane porin C OS=Escherichia coli (strain K12) OX=83333 GN=ompC PE=1 SV=1	false	49	341	Photo-Leucine	5.621	false	true	false	false	1	1	Self	0.014	0.015	0.146													5.621							2.968
265	1195	Scan: 8752 Run: B190226_03_Lumos_TD_IN_120_Ecoli_photoAA_membrane_SCX22_SEC7 P1_-.MIQEQTMLNVADNSGAR.R P2_R.FDGNACcmVLLNNNSEQPIGTR.I 6 9	P0ADY3	RL14_ECOLI 50S ribosomal protein L14 OS=Escherichia coli (strain K12) OX=83333 GN=rplN PE=1 SV=1	false	P0ADY3	RL14_ECOLI 50S ribosomal protein L14 OS=Escherichia coli (strain K12) OX=83333 GN=rplN PE=1 SV=1	false	87	6	Photo-Leucine	5.621	false	true	false	false	1	1	Self	0.014	0.015	0.146														5.621
264	1194	Scan: 11878 Run: B190218_27_Lumos_TD_IN_120_Ecoli_photoAA_membrane_SCX20_SEC7 P1_K.YVPEDRPIVVTGAVYNLTK.T P2_R.GFAAEGQSQNNYLNGLphl-loopK.L 17 7	P06971	FHUA_ECOLI Ferrichrome outer membrane transporter/phage receptor OS=Escherichia coli (strain K12) OX=83333 GN=fhuA PE=1 SV=2	false	P06971	FHUA_ECOLI Ferrichrome outer membrane transporter/phage receptor OS=Escherichia coli (strain K12) OX=83333 GN=fhuA PE=1 SV=2	false	576	133	Photo-Leucine	5.61	false	true	false	false	1	1	Self	0.014	0.015	0.156																					5.61
263	1193	Scan: 24462 Run: B190218_27_Lumos_TD_IN_120_Ecoli_photoAA_membrane_SCX20_SEC7 P1_K.INLLDDNQFTR.D P2_R.GYDDEDILKYVDVGATYYFNK.N 4 9	P06996	OMPC_ECOLI Outer membrane porin C OS=Escherichia coli (strain K12) OX=83333 GN=ompC PE=1 SV=1	false	P06996	OMPC_ECOLI Outer membrane porin C OS=Escherichia coli (strain K12) OX=83333 GN=ompC PE=1 SV=1	false	317	342	Photo-Leucine	5.584	false	true	false	false	1	1	Self	0.014	0.016	0.156																					5.584
262	1192	Scan: 19777 Run: B190215_20_Lumos_TD_IN_120_Ecoli_photoAA_membrane_SCX19_SEC8 P1_R.SQLAKLphl-hydPATDNASLNTQR.R P2_R.ANdaAVANLphl-loopEK.A 14 8	P37650	BCSC_ECOLI Cellulose synthase operon protein C OS=Escherichia coli (strain K12) OX=83333 GN=bcsC PE=1 SV=3	false	P37650	BCSC_ECOLI Cellulose synthase operon protein C OS=Escherichia coli (strain K12) OX=83333 GN=bcsC PE=1 SV=3	false	671	327	Photo-Leucine	5.568	false	true	false	false	1	1	Self	0.014	0.016	0.156								5.568
260	1189	Scan: 7153 Run: B190215_20_Lumos_TD_IN_120_Ecoli_photoAA_membrane_SCX19_SEC6 P1_K.YLYSVTSPDDSLRQATDSALR.G P2_R.ELAASGVMLTSDENVVR.V 12 4	P0ABC7	HFLK_ECOLI Modulator of FtsH protease HflK OS=Escherichia coli (strain K12) OX=83333 GN=hflK PE=1 SV=1	false	P0ABC7	HFLK_ECOLI Modulator of FtsH protease HflK OS=Escherichia coli (strain K12) OX=83333 GN=hflK PE=1 SV=1	false	145	184	Photo-Leucine	5.542	false	true	false	false	1	1	Self	0.016	0.016	0.156										5.542
259	1188	Scan: 11383 Run: B190215_20_Lumos_TD_IN_120_Ecoli_photoAA_membrane_SCX19_SEC7 P1_K.YLYSVTSPDDSLRQATDSALR.G P2_R.ELAASGVMLTSDENVVR.V 12 6	P0ABC7	HFLK_ECOLI Modulator of FtsH protease HflK OS=Escherichia coli (strain K12) OX=83333 GN=hflK PE=1 SV=1	false	P0ABC7	HFLK_ECOLI Modulator of FtsH protease HflK OS=Escherichia coli (strain K12) OX=83333 GN=hflK PE=1 SV=1	false	147	184	Photo-Leucine	5.54	false	true	false	false	1	1	Self	0.016	0.016	0.156																								5.54
258	1187	Scan: 22473 Run: B190226_03_Lumos_TD_IN_120_Ecoli_photoAA_membrane_SCX22_SEC7 P1_K.ATLKPEGQAALDQLYSQLSNLDPK.D P2_R.AQSVVDYLISK.G 3 6	P0A910	OMPA_ECOLI Outer membrane protein A OS=Escherichia coli (strain K12) OX=83333 GN=ompA PE=1 SV=1	false	P0A910	OMPA_ECOLI Outer membrane protein A OS=Escherichia coli (strain K12) OX=83333 GN=ompA PE=1 SV=1	false	283	230	Photo-Leucine	5.532	false	true	false	false	1	1	Self	0.016	0.017	0.154														5.532
58	1071;961	Scan: 21469 Run: B190218_32_Lumos_TD_IN_120_Ecoli_photoAA_membrane_SCX21_SEC6 P1_R.TNLphl-hydQEmeAQPLGNGK.K P2_K.AKDVEGIGDVDLphl-loopVNYFEVGATYYFNK.N 9 15;Scan: 20273 Run: B190218_26_Lumos_TD_IN_120_Ecoli_photoAA_membrane_SCX20_SEC6 P1_R.TNLQEAQPLGNGK.K P2_K.AKDVEGIGDVDLVNYFEVGATYYFNK.N 9 15	P02931	OMPF_ECOLI Outer membrane porin F OS=Escherichia coli (strain K12) OX=83333 GN=ompF PE=1 SV=1	false	P02931	OMPF_ECOLI Outer membrane porin F OS=Escherichia coli (strain K12) OX=83333 GN=ompF PE=1 SV=1	false	227	316	Photo-Leucine	5.519	false	true	false	false	2	2	Self	0.016	0.017	0.156																			3.311
254	1183	Scan: 12896 Run: B190218_29_Lumos_TD_IN_120_Ecoli_photoAA_membrane_SCX20_SEC9 P1_R.TALYTK.A P2_K.SPAFDSIMAETLK.V 3 11	P23843	OPPA_ECOLI Periplasmic oligopeptide-binding protein OS=Escherichia coli (strain K12) OX=83333 GN=oppA PE=1 SV=2	false	P23843	OPPA_ECOLI Periplasmic oligopeptide-binding protein OS=Escherichia coli (strain K12) OX=83333 GN=oppA PE=1 SV=2	false	479	491	Photo-Leucine	5.512	false	true	false	false	1	1	Self	0.016	0.017	0.154																											5.512
253	1182	Scan: 15447 Run: B190214_08_Lumos_TD_IN_120_Ecoli_photoAA_membrane_SCX17_SEC6 P1_K.GFSGEDATPALEGADVVLISAGVAR.K P2_R.ALQGEQGVVECcmAYVEGDGQYAR.F 11 12	P61889	MDH_ECOLI Malate dehydrogenase OS=Escherichia coli (strain K12) OX=83333 GN=mdh PE=1 SV=1	false	P61889	MDH_ECOLI Malate dehydrogenase OS=Escherichia coli (strain K12) OX=83333 GN=mdh PE=1 SV=1	false	67	252	Photo-Leucine	5.483	false	true	false	false	1	1	Self	0.016	0.018	0.157
247	1176	Scan: 17950 Run: B190215_20_Lumos_TD_IN_120_Ecoli_photoAA_membrane_SCX19_SEC6 P1_R.GPMSSLYGSDALGGVVNIITK.K P2_K.GGWATAFKAPSLLQLSPDWTSNSCcmR.G 12 12	P17315	CIRA_ECOLI Colicin I receptor OS=Escherichia coli (strain K12) OX=83333 GN=cirA PE=1 SV=2	false	P17315	CIRA_ECOLI Colicin I receptor OS=Escherichia coli (strain K12) OX=83333 GN=cirA PE=1 SV=2	false	423	149	Photo-Leucine	5.458	false	true	false	false	1	1	Self	0.02	0.021	0.159										5.458
246	1175	Scan: 23761 Run: B190214_05_Lumos_TD_IN_120_Ecoli_photoAA_membrane_SCX16_SEC9 P1_K.TGPEAILELphl-loopEHMGLPFSR.L P2_K.GLphl-loopEQLphl-hydK.V 7 4	P0AC41	SDHA_ECOLI Succinate dehydrogenase flavoprotein subunit OS=Escherichia coli (strain K12) OX=83333 GN=sdhA PE=1 SV=1	false	P0AC41	SDHA_ECOLI Succinate dehydrogenase flavoprotein subunit OS=Escherichia coli (strain K12) OX=83333 GN=sdhA PE=1 SV=1	false	97	486	Photo-Leucine	5.448	false	true	false	false	1	1	Self	0.02	0.021	0.159																		5.448
240	1166	Scan: 20564 Run: B190215_20_Lumos_TD_IN_120_Ecoli_photoAA_membrane_SCX19_SEC6 P1_K.VALPPDAVLTVTLphl-hydSDASLADAPSK.V P2_R.TEGKQSPFSFVLSFNdaPADVQPNAR.I 3 2	P77717	YBAY_ECOLI Uncharacterized lipoprotein YbaY OS=Escherichia coli (strain K12) OX=83333 GN=ybaY PE=1 SV=1	false	P77717	YBAY_ECOLI Uncharacterized lipoprotein YbaY OS=Escherichia coli (strain K12) OX=83333 GN=ybaY PE=1 SV=1	false	93	62	Photo-Leucine	5.34	false	true	false	false	1	1	Self	0.026	0.027	0.163										5.34
239	1163	Scan: 12825 Run: B190218_29_Lumos_TD_IN_120_Ecoli_photoAA_membrane_SCX20_SEC9 P1_K.SDVLFNFNK.A P2_R.IGSDAYNQGLSER.R 3 10	P0A910	OMPA_ECOLI Outer membrane protein A OS=Escherichia coli (strain K12) OX=83333 GN=ompA PE=1 SV=1	false	P0A910	OMPA_ECOLI Outer membrane protein A OS=Escherichia coli (strain K12) OX=83333 GN=ompA PE=1 SV=1	false	273	221	Photo-Leucine	5.333	false	true	false	false	1	1	Self	0.026	0.027	0.163																											5.333
234	1156	Scan: 22931 Run: B190218_28_Lumos_TD_IN_120_Ecoli_photoAA_membrane_SCX20_SEC8 P1_K.ATLKPEGQAALDQLYSQLSNLDPK.D P2_R.AALIDCcmLAPDR.R 16 7	P0A910	OMPA_ECOLI Outer membrane protein A OS=Escherichia coli (strain K12) OX=83333 GN=ompA PE=1 SV=1	false	P0A910	OMPA_ECOLI Outer membrane protein A OS=Escherichia coli (strain K12) OX=83333 GN=ompA PE=1 SV=1	false	324	243	Photo-Leucine	5.29	false	true	false	false	1	1	Self	0.026	0.027	0.154
233	1155	Scan: 10263 Run: B190226_05_Lumos_TD_IN_120_Ecoli_photoAA_membrane_SCX22_SEC9 P1_R.GMGESNPVTGNTCcmDNVK.Q P2_R.AALIDCcmLAPDRR.V 1 7	P0A910	OMPA_ECOLI Outer membrane protein A OS=Escherichia coli (strain K12) OX=83333 GN=ompA PE=1 SV=1	false	P0A910	OMPA_ECOLI Outer membrane protein A OS=Escherichia coli (strain K12) OX=83333 GN=ompA PE=1 SV=1	false	299	324	Photo-Leucine	5.286	false	true	false	false	1	1	Self	0.026	0.027	0.156
232	1154	Scan: 18524 Run: B190218_27_Lumos_TD_IN_120_Ecoli_photoAA_membrane_SCX20_SEC7 P1_R.VGTSTAGSGMoxTFSPSQNGTSLDLQAGLEAR.V P2_K.HSVSELPVNWWVQPSVIR.T 27 7	P39180	AG43_ECOLI Antigen 43 OS=Escherichia coli (strain K12) OX=83333 GN=flu PE=1 SV=3	false	P39180	AG43_ECOLI Antigen 43 OS=Escherichia coli (strain K12) OX=83333 GN=flu PE=1 SV=3	false	954	1001	Photo-Leucine	5.285	false	true	false	false	1	1	Self	0.026	0.027	0.157																					5.285
231	1153	Scan: 21818 Run: B190214_03_Lumos_TD_IN_120_Ecoli_photoAA_membrane_SCX16_SEC7 P1_K.YVDVGATYYFNK.N P2_R.NYGVVYDVTSWTDVLPEFGGDTYGSDNFMoxQQR.G 3 15	P06996	OMPC_ECOLI Outer membrane porin C OS=Escherichia coli (strain K12) OX=83333 GN=ompC PE=1 SV=1	false	P06996	OMPC_ECOLI Outer membrane porin C OS=Escherichia coli (strain K12) OX=83333 GN=ompC PE=1 SV=1	false	320	128	Photo-Leucine	5.285	false	true	false	false	1	1	Self	0.026	0.027	0.157												5.285
229	1151	Scan: 7006 Run: B190218_33_Lumos_TD_IN_120_Ecoli_photoAA_membrane_SCX21_SEC7 P1_K.ASSGLNEDEIQK.M P2_R.AADNKSLGQFNLDGINPAPR.G 5 7	P0A6Y8	DNAK_ECOLI Chaperone protein DnaK OS=Escherichia coli (strain K12) OX=83333 GN=dnaK PE=1 SV=2	false	P0A6Y8	DNAK_ECOLI Chaperone protein DnaK OS=Escherichia coli (strain K12) OX=83333 GN=dnaK PE=1 SV=2	false	454	507	Photo-Leucine	5.269	false	true	false	false	1	1	Self	0.026	0.027	0.159																							5.269
225	1147	Scan: 30764 Run: B190218_27_Lumos_TD_IN_120_Ecoli_photoAA_membrane_SCX20_SEC7 P1_K.VFVAEPSVEDTIAILR.G P2_R.QLphl-loopPDKAIDLIDEAASSIR.M 5 9	P63284	CLPB_ECOLI Chaperone protein ClpB OS=Escherichia coli (strain K12) OX=83333 GN=clpB PE=1 SV=1	false	P63284	CLPB_ECOLI Chaperone protein ClpB OS=Escherichia coli (strain K12) OX=83333 GN=clpB PE=1 SV=1	false	393	340	Photo-Leucine	5.229	false	true	false	false	1	1	Self	0.026	0.028	0.157																					5.229
224	1146	Scan: 22620 Run: B190218_33_Lumos_TD_IN_120_Ecoli_photoAA_membrane_SCX21_SEC7 P1_R.HNDFDLNWIPVDSIER.I P2_K.APSLLQLSPDWTSNSCcmR.G 1 7	P17315	CIRA_ECOLI Colicin I receptor OS=Escherichia coli (strain K12) OX=83333 GN=cirA PE=1 SV=2	false	P17315	CIRA_ECOLI Colicin I receptor OS=Escherichia coli (strain K12) OX=83333 GN=cirA PE=1 SV=2	false	426	117	Photo-Leucine	5.227	false	true	false	false	1	1	Self	0.026	0.028	0.157																							5.227
222	1144	Scan: 11301 Run: B190215_14_Lumos_TD_IN_120_Ecoli_photoAA_membrane_SCX18_SEC6 P1_R.QQIEEATSDYDREK.L P2_K.EGVITVEDGTGLQDELDVVEGMQFDR.G 11 16	P0A6F5	CH60_ECOLI Chaperonin GroEL OS=Escherichia coli (strain K12) OX=83333 GN=groEL PE=1 SV=2	false	P0A6F5	CH60_ECOLI Chaperonin GroEL OS=Escherichia coli (strain K12) OX=83333 GN=groEL PE=1 SV=2	false	361	187	Photo-Leucine	5.212	false	true	false	false	1	1	Self	0.026	0.028	0.157
219	1141	Scan: 20738 Run: B190226_02_Lumos_TD_IN_120_Ecoli_photoAA_membrane_SCX22_SEC6 P1_K.ATLKPEGQAALDQLYSQLSNLDPKDGSVVVLGYTDR.I P2_R.AQSVVDYLISK.G 21 7	P0A910	OMPA_ECOLI Outer membrane protein A OS=Escherichia coli (strain K12) OX=83333 GN=ompA PE=1 SV=1	false	P0A910	OMPA_ECOLI Outer membrane protein A OS=Escherichia coli (strain K12) OX=83333 GN=ompA PE=1 SV=1	false	284	248	Photo-Leucine	5.201	false	true	false	false	1	1	Self	0.026	0.028	0.157																	5.201
217	1139	Scan: 13755 Run: B190218_27_Lumos_TD_IN_120_Ecoli_photoAA_membrane_SCX20_SEC7 P1_R.NIAIEmeHSGYSVFAGVGER.T P2_R.AAPSYEELSNSQELLphl-loopETGIK.V 7 8	P0ABB4	ATPB_ECOLI ATP synthase subunit beta OS=Escherichia coli (strain K12) OX=83333 GN=atpD PE=1 SV=2	false	P0ABB4	ATPB_ECOLI ATP synthase subunit beta OS=Escherichia coli (strain K12) OX=83333 GN=atpD PE=1 SV=2	false	172	120	Photo-Leucine	5.152	false	true	false	false	1	1	Self	0.026	0.028	0.14																					5.152
211	1133	Scan: 8172 Run: B190214_03_Lumos_TD_IN_120_Ecoli_photoAA_membrane_SCX16_SEC7 P1_R.FGQGEAAPVVAPAPAPAPEVQTK.H P2_R.AALIDCcmLAPDR.R 8 7	P0A910	OMPA_ECOLI Outer membrane protein A OS=Escherichia coli (strain K12) OX=83333 GN=ompA PE=1 SV=1	false	P0A910	OMPA_ECOLI Outer membrane protein A OS=Escherichia coli (strain K12) OX=83333 GN=ompA PE=1 SV=1	false	198	324	Photo-Leucine	5.095	false	true	false	false	1	1	Self	0.03	0.03	0.151												5.095
209	1131	Scan: 7082 Run: B190226_03_Lumos_TD_IN_120_Ecoli_photoAA_membrane_SCX22_SEC7 P1_R.VVLphl-loopASNGSQVTVSPR.- P2_K.TQGVELEIRKDDGNTIMVVQK.Q 3 6	P0A905	SLYB_ECOLI Outer membrane lipoprotein SlyB OS=Escherichia coli (strain K12) OX=83333 GN=slyB PE=2 SV=1	false	P0A905	SLYB_ECOLI Outer membrane lipoprotein SlyB OS=Escherichia coli (strain K12) OX=83333 GN=slyB PE=2 SV=1	false	143	114	Photo-Leucine	5.087	false	true	false	false	1	1	Self	0.03	0.03	0.149														5.087
208	1130	Scan: 21380 Run: B190218_33_Lumos_TD_IN_120_Ecoli_photoAA_membrane_SCX21_SEC7 P1_R.SLLLLQK.V P2_K.LKDGVGLLPTVLDVVENPK.N 5 7	P28635	METQ_ECOLI D-methionine-binding lipoprotein MetQ OS=Escherichia coli (strain K12) OX=83333 GN=metQ PE=1 SV=2	false	P28635	METQ_ECOLI D-methionine-binding lipoprotein MetQ OS=Escherichia coli (strain K12) OX=83333 GN=metQ PE=1 SV=2	false	163	149	Photo-Leucine	5.054	false	true	false	false	1	1	Self	0.03	0.03	0.146																							5.054
207	1129	Scan: 4808 Run: B190226_04_Lumos_TD_IN_120_Ecoli_photoAA_membrane_SCX22_SEC8 P1_K.YANGDLKGASK.L P2_R.TDLNDTESDSTTLVASR.Y 7 3	P0ADE4	TAMA_ECOLI Translocation and assembly module subunit TamA OS=Escherichia coli (strain K12) OX=83333 GN=tamA PE=1 SV=1	false	P0ADE4	TAMA_ECOLI Translocation and assembly module subunit TamA OS=Escherichia coli (strain K12) OX=83333 GN=tamA PE=1 SV=1	false	339	494	Photo-Leucine	5.047	false	true	false	false	1	1	Self	0.03	0.03	0.146					5.047
203	1124	Scan: 5901 Run: B190226_03_Lumos_TD_IN_120_Ecoli_photoAA_membrane_SCX22_SEC7 P1_K.GIPADKISARGMoxGESNPVTGNTCcmDNVK.Q P2_K.DGSVVVLGYTDR.I 8 7	P0A910	OMPA_ECOLI Outer membrane protein A OS=Escherichia coli (strain K12) OX=83333 GN=ompA PE=1 SV=1	false	P0A910	OMPA_ECOLI Outer membrane protein A OS=Escherichia coli (strain K12) OX=83333 GN=ompA PE=1 SV=1	false	258	296	Photo-Leucine	4.987	false	true	false	false	1	1	Self	0.03	0.03	0.131														4.987
202	1123	Scan: 7426 Run: B190215_16_Lumos_TD_IN_120_Ecoli_photoAA_membrane_SCX18_SEC8 P1_R.GMGESNPVTGNTCcmDNVK.Q P2_R.AALIDCcmLAPDR.R 15 7	P0A910	OMPA_ECOLI Outer membrane protein A OS=Escherichia coli (strain K12) OX=83333 GN=ompA PE=1 SV=1	false	P0A910	OMPA_ECOLI Outer membrane protein A OS=Escherichia coli (strain K12) OX=83333 GN=ompA PE=1 SV=1	false	313	324	Photo-Leucine	4.981	false	true	false	false	1	1	Self	0.03	0.031	0.131						4.981
201	1122	Scan: 9534 Run: B190215_20_Lumos_TD_IN_120_Ecoli_photoAA_membrane_SCX19_SEC6 P1_R.FGQGEAAPVVAPAPAPAPEVQTK.H P2_K.ATLKPEGQAALDQLYSQLSNLDPK.D 13 21	P0A910	OMPA_ECOLI Outer membrane protein A OS=Escherichia coli (strain K12) OX=83333 GN=ompA PE=1 SV=1	false	P0A910	OMPA_ECOLI Outer membrane protein A OS=Escherichia coli (strain K12) OX=83333 GN=ompA PE=1 SV=1	false	203	248	Photo-Leucine	4.967	false	true	false	false	1	1	Self	0.03	0.031	0.131										4.967
199	1119	Scan: 10960 Run: B190226_05_Lumos_TD_IN_120_Ecoli_photoAA_membrane_SCX22_SEC9 P1_R.YTVTLPDGTKVEELNK.A P2_R.FFETQSSK.G 5 3	P76177	YDGH_ECOLI Protein YdgH OS=Escherichia coli (strain K12) OX=83333 GN=ydgH PE=1 SV=1	false	P76177	YDGH_ECOLI Protein YdgH OS=Escherichia coli (strain K12) OX=83333 GN=ydgH PE=1 SV=1	false	229	242	Photo-Leucine	4.918	false	true	false	false	1	1	Self	0.03	0.031	0.143
196	1116	Scan: 8336 Run: B190218_34_Lumos_TD_IN_120_Ecoli_photoAA_membrane_SCX21_SEC8 P1_-.MoxIQEQTMLNVADNSGAR.R P2_R.FDGNACcmVLLNNNSEQPIGTR.I 8 4	P0ADY3	RL14_ECOLI 50S ribosomal protein L14 OS=Escherichia coli (strain K12) OX=83333 GN=rplN PE=1 SV=1	false	P0ADY3	RL14_ECOLI 50S ribosomal protein L14 OS=Escherichia coli (strain K12) OX=83333 GN=rplN PE=1 SV=1	false	82	8	Photo-Leucine	4.912	false	true	false	false	1	1	Self	0.03	0.031	0.141																				4.912
195	1115	Scan: 5143 Run: B190218_33_Lumos_TD_IN_120_Ecoli_photoAA_membrane_SCX21_SEC7 P1_-.MIQEmeQTMLNdaVADNSGAR.R P2_R.FDGNACcmVLLNNNSEQPIGTR.I 8 13	P0ADY3	RL14_ECOLI 50S ribosomal protein L14 OS=Escherichia coli (strain K12) OX=83333 GN=rplN PE=1 SV=1	false	P0ADY3	RL14_ECOLI 50S ribosomal protein L14 OS=Escherichia coli (strain K12) OX=83333 GN=rplN PE=1 SV=1	false	91	8	Photo-Leucine	4.902	false	true	false	false	1	1	Self	0.03	0.031	0.141																							4.902
194	1114	Scan: 20340 Run: B190218_33_Lumos_TD_IN_120_Ecoli_photoAA_membrane_SCX21_SEC7 P1_K.TNFTFLSYFQNEPETGYYGWLPK.E P2_K.RLPTDFNEGAK.N 21 8	P06971	FHUA_ECOLI Ferrichrome outer membrane transporter/phage receptor OS=Escherichia coli (strain K12) OX=83333 GN=fhuA PE=1 SV=2	false	P06971	FHUA_ECOLI Ferrichrome outer membrane transporter/phage receptor OS=Escherichia coli (strain K12) OX=83333 GN=fhuA PE=1 SV=2	false	301	280	Photo-Leucine	4.89	false	true	false	false	1	1	Self	0.03	0.031	0.14																							4.89
67	976;970	Scan: 12935 Run: B190218_29_Lumos_TD_IN_120_Ecoli_photoAA_membrane_SCX20_SEC9 P1_K.INLphl-hydLDDNdaQFTR.D P2_K.DVDGDQTYMR.L 4 1;Scan: 14695 Run: B190214_05_Lumos_TD_IN_120_Ecoli_photoAA_membrane_SCX16_SEC9 P1_K.INdaLphl-loopLDDNQFTR.D P2_K.DVDGDQTYMR.L 4 1	P06996	OMPC_ECOLI Outer membrane porin C OS=Escherichia coli (strain K12) OX=83333 GN=ompC PE=1 SV=1	false	P06996	OMPC_ECOLI Outer membrane porin C OS=Escherichia coli (strain K12) OX=83333 GN=ompC PE=1 SV=1	false	49	342	Photo-Leucine	4.889	false	true	false	false	2	2	Self	0.03	0.031	0.139																		3.435		2.968							3.48
31	1040;924	Scan: 8652 Run: B190215_17_Lumos_TD_IN_120_Ecoli_photoAA_membrane_SCX18_SEC9 P1_R.GMGESNdaPVTGNTCcmDNVK.Q P2_R.AALIDCcmLAPDR.R 13 3;Scan: 8933 Run: B190215_20_Lumos_TD_IN_120_Ecoli_photoAA_membrane_SCX19_SEC10 P1_R.GMGESNPVTGNTCcmDNVK.Q P2_R.AALIDCcmLphl-loopAPDR.R 13 3	P0A910	OMPA_ECOLI Outer membrane protein A OS=Escherichia coli (strain K12) OX=83333 GN=ompA PE=1 SV=1	false	P0A910	OMPA_ECOLI Outer membrane protein A OS=Escherichia coli (strain K12) OX=83333 GN=ompA PE=1 SV=1	false	311	320	Photo-Leucine	4.879	false	true	false	false	2	2	Self	0.03	0.031	0.14							4.159						2.552
191	1111	Scan: 18213 Run: B190215_20_Lumos_TD_IN_120_Ecoli_photoAA_membrane_SCX19_SEC6 P1_R.NYGVVYDALGYTDMLphl-loopPEFGGDTAYSDDFFVGR.V P2_K.AVGLHYFSK.G 16 4	P02931	OMPF_ECOLI Outer membrane porin F OS=Escherichia coli (strain K12) OX=83333 GN=ompF PE=1 SV=1	false	P02931	OMPF_ECOLI Outer membrane porin F OS=Escherichia coli (strain K12) OX=83333 GN=ompF PE=1 SV=1	false	42	138	Photo-Leucine	4.868	false	true	false	false	1	1	Self	0.03	0.031	0.152										4.868
190	1110	Scan: 7530 Run: B190214_03_Lumos_TD_IN_120_Ecoli_photoAA_membrane_SCX16_SEC7 P1_R.FGQGEAAPVVAPAPAPAPEVQTK.H P2_R.AALIDCcmLAPDR.R 22 7	P0A910	OMPA_ECOLI Outer membrane protein A OS=Escherichia coli (strain K12) OX=83333 GN=ompA PE=1 SV=1	false	P0A910	OMPA_ECOLI Outer membrane protein A OS=Escherichia coli (strain K12) OX=83333 GN=ompA PE=1 SV=1	false	212	324	Photo-Leucine	4.854	false	true	false	false	1	1	Self	0.03	0.031	0.155												4.854
6	1074;885	Scan: 11896 Run: B190226_05_Lumos_TD_IN_120_Ecoli_photoAA_membrane_SCX22_SEC9 P1_R.GMoxGESNPVTGNTCcmDNVK.Q P2_R.AALIDCcmLAPDR.R 13 7;Scan: 12410 Run: B190215_17_Lumos_TD_IN_120_Ecoli_photoAA_membrane_SCX18_SEC9 P1_R.GMGESNPVTGNTCcmDNVK.Q P2_R.AALphl-loopIDCcmLAPDR.R 13 7	P0A910	OMPA_ECOLI Outer membrane protein A OS=Escherichia coli (strain K12) OX=83333 GN=ompA PE=1 SV=1	false	P0A910	OMPA_ECOLI Outer membrane protein A OS=Escherichia coli (strain K12) OX=83333 GN=ompA PE=1 SV=1	false	311	324	Photo-Leucine	4.822	false	true	false	false	2	2	Self	0.031	0.031	0.144							1.858
187	1107	Scan: 24861 Run: B190218_26_Lumos_TD_IN_120_Ecoli_photoAA_membrane_SCX20_SEC6 P1_K.KHEIISEAEAEmeVAEIQEQFQSGLVTAGER.Y P2_K.GEmeGMVLTGPKEAEmeR.L 9 6	P0A8T7	RPOC_ECOLI DNA-directed RNA polymerase subunit beta' OS=Escherichia coli (strain K12) OX=83333 GN=rpoC PE=1 SV=1	false	P0A8T7	RPOC_ECOLI DNA-directed RNA polymerase subunit beta' OS=Escherichia coli (strain K12) OX=83333 GN=rpoC PE=1 SV=1	false	658	527	Photo-Leucine	4.821	false	true	false	false	1	1	Self	0.031	0.031	0.146																			4.821
184	1104	Scan: 23631 Run: B190218_34_Lumos_TD_IN_120_Ecoli_photoAA_membrane_SCX21_SEC8 P1_R.VLLPAFPDIR.R P2_-.MQVLHVCcmSEMFPLLK.T 7 14	P0A6U8	GLGA_ECOLI Glycogen synthase OS=Escherichia coli (strain K12) OX=83333 GN=glgA PE=1 SV=1	false	P0A6U8	GLGA_ECOLI Glycogen synthase OS=Escherichia coli (strain K12) OX=83333 GN=glgA PE=1 SV=1	false	45	14	Photo-Leucine	4.78	false	true	false	false	1	1	Self	0.031	0.031	0.176																				4.78
182	1102	Scan: 9161 Run: B190218_33_Lumos_TD_IN_120_Ecoli_photoAA_membrane_SCX21_SEC7 P1_R.YASPEYIQATLPK.Y P2_R.GGIQYDTRLDNVATSNSSIEYR.R 6 9	P31554	LPTD_ECOLI LPS-assembly protein LptD OS=Escherichia coli (strain K12) OX=83333 GN=lptD PE=1 SV=2	false	P31554	LPTD_ECOLI LPS-assembly protein LptD OS=Escherichia coli (strain K12) OX=83333 GN=lptD PE=1 SV=2	false	632	663	Photo-Leucine	4.777	false	true	false	false	1	1	Self	0.031	0.031	0.176																							4.777
181	1101	Scan: 21604 Run: B190218_33_Lumos_TD_IN_120_Ecoli_photoAA_membrane_SCX21_SEC7 P1_K.ATLKPEGQAALDQLYSQLSNLDPK.D P2_R.AQSVVDYLISK.G 10 8	P0A910	OMPA_ECOLI Outer membrane protein A OS=Escherichia coli (strain K12) OX=83333 GN=ompA PE=1 SV=1	false	P0A910	OMPA_ECOLI Outer membrane protein A OS=Escherichia coli (strain K12) OX=83333 GN=ompA PE=1 SV=1	false	285	237	Photo-Leucine	4.75	false	true	false	false	1	1	Self	0.031	0.032	0.167																							4.75
180	1100	Scan: 26697 Run: B190226_03_Lumos_TD_IN_120_Ecoli_photoAA_membrane_SCX22_SEC7 P1_K.LSGGFLFK.M P2_R.DGTSFSHGLIDFIVLSGNSSK.L 6 9	P69786	PTGCB_ECOLI PTS system glucose-specific EIICB component OS=Escherichia coli (strain K12) OX=83333 GN=ptsG PE=1 SV=1	false	P69786	PTGCB_ECOLI PTS system glucose-specific EIICB component OS=Escherichia coli (strain K12) OX=83333 GN=ptsG PE=1 SV=1	false	255	341	Photo-Leucine	4.736	false	true	false	false	1	1	Self	0.031	0.032	0.165														4.736
179	1099	Scan: 20342 Run: B190218_33_Lumos_TD_IN_120_Ecoli_photoAA_membrane_SCX21_SEC7 P1_K.TNFTFLSYFQNEPETGYYGWLPK.E P2_K.RLPTDFNEGAK.N 21 6	P06971	FHUA_ECOLI Ferrichrome outer membrane transporter/phage receptor OS=Escherichia coli (strain K12) OX=83333 GN=fhuA PE=1 SV=2	false	P06971	FHUA_ECOLI Ferrichrome outer membrane transporter/phage receptor OS=Escherichia coli (strain K12) OX=83333 GN=fhuA PE=1 SV=2	false	299	280	Photo-Leucine	4.724	false	true	false	false	1	1	Self	0.031	0.032	0.163																							4.724
178	1098	Scan: 16067 Run: B190215_16_Lumos_TD_IN_120_Ecoli_photoAA_membrane_SCX18_SEC8 P1_K.ELphl-loopWLphl-hydTGKSQPNACcmDK.L P2_K.ELWLTGKSQPNACcmDK.L 7 4	P0AGC3	SLT_ECOLI Soluble lytic murein transglycosylase OS=Escherichia coli (strain K12) OX=83333 GN=slt PE=1 SV=1	false	P0AGC3	SLT_ECOLI Soluble lytic murein transglycosylase OS=Escherichia coli (strain K12) OX=83333 GN=slt PE=1 SV=1	false	160	157	Photo-Leucine	4.718	false	true	false	false	1	1	Self	0.031	0.032	0.161						4.718
176	1095	Scan: 16124 Run: B190215_20_Lumos_TD_IN_120_Ecoli_photoAA_membrane_SCX19_SEC6 P1_R.NYGVVYDALGYTDMoxLphl-loopPEFGGDTAYSDDFFVGR.V P2_K.AVGLHYFSK.G 9 8	P02931	OMPF_ECOLI Outer membrane porin F OS=Escherichia coli (strain K12) OX=83333 GN=ompF PE=1 SV=1	false	P02931	OMPF_ECOLI Outer membrane porin F OS=Escherichia coli (strain K12) OX=83333 GN=ompF PE=1 SV=1	false	46	131	Photo-Leucine	4.707	false	true	false	false	1	1	Self	0.031	0.032	0.161										4.707
175	1096	Scan: 16124 Run: B190215_20_Lumos_TD_IN_120_Ecoli_photoAA_membrane_SCX19_SEC6 P1_R.NYGVVYDALphl-loopGYTDMoxLPEFGGDTAYSDDFFVGR.V P2_K.AVGLHYFSK.G 15 8	P02931	OMPF_ECOLI Outer membrane porin F OS=Escherichia coli (strain K12) OX=83333 GN=ompF PE=1 SV=1	false	P02931	OMPF_ECOLI Outer membrane porin F OS=Escherichia coli (strain K12) OX=83333 GN=ompF PE=1 SV=1	false	46	137	Photo-Leucine	4.707	false	true	false	false	1	1	Self	0.031	0.032	0.161										4.707
167	1088	Scan: 20675 Run: B190218_33_Lumos_TD_IN_120_Ecoli_photoAA_membrane_SCX21_SEC7 P1_K.ATLKPEGQAALDQLphl-hydYSQLSNLDPK.D P2_R.AQSVVDYLISK.G 7 8	P0A910	OMPA_ECOLI Outer membrane protein A OS=Escherichia coli (strain K12) OX=83333 GN=ompA PE=1 SV=1	false	P0A910	OMPA_ECOLI Outer membrane protein A OS=Escherichia coli (strain K12) OX=83333 GN=ompA PE=1 SV=1	false	285	234	Photo-Leucine	4.669	false	true	false	false	1	1	Self	0.032	0.032	0.172																							4.669
166	1086	Scan: 12176 Run: B190226_04_Lumos_TD_IN_120_Ecoli_photoAA_membrane_SCX22_SEC8 P1_R.VGFFNPIASEKEEGTR.L P2_R.VAALIK.E 13 4	P0A7T3	RS16_ECOLI 30S ribosomal protein S16 OS=Escherichia coli (strain K12) OX=83333 GN=rpsP PE=1 SV=1	false	P0A7T3	RS16_ECOLI 30S ribosomal protein S16 OS=Escherichia coli (strain K12) OX=83333 GN=rpsP PE=1 SV=1	false	74	48	Photo-Leucine	4.657	false	true	false	false	1	1	Self	0.032	0.032	0.185					4.657
165	1084	Scan: 16282 Run: B190218_32_Lumos_TD_IN_120_Ecoli_photoAA_membrane_SCX21_SEC6 P1_K.GIKDVVTQPQA.- P2_K.ATLphl-hydKPEGQAALDQLYSQLSNLDPKDGSVVVLGYTDR.I 8 21	P0A910	OMPA_ECOLI Outer membrane protein A OS=Escherichia coli (strain K12) OX=83333 GN=ompA PE=1 SV=1	false	P0A910	OMPA_ECOLI Outer membrane protein A OS=Escherichia coli (strain K12) OX=83333 GN=ompA PE=1 SV=1	false	343	248	Photo-Leucine	4.653	false	true	false	false	1	1	Self	0.032	0.032	0.185
164	1083	Scan: 26786 Run: B190226_04_Lumos_TD_IN_120_Ecoli_photoAA_membrane_SCX22_SEC8 P1_K.NAVGENGK.V P2_K.GIIDFLNQYEEAVKVDPR.S 6 6	P33363	BGLX_ECOLI Periplasmic beta-glucosidase OS=Escherichia coli (strain K12) OX=83333 GN=bglX PE=3 SV=2	false	P33363	BGLX_ECOLI Periplasmic beta-glucosidase OS=Escherichia coli (strain K12) OX=83333 GN=bglX PE=3 SV=2	false	474	453	Photo-Leucine	4.644	false	true	false	false	1	1	Self	0.032	0.032	0.183					4.644
163	1082	Scan: 10174 Run: B190226_04_Lumos_TD_IN_120_Ecoli_photoAA_membrane_SCX22_SEC8 P1_K.ETQKSTCcmTGVEMFR.K P2_R.AGENdaVGVLLR.G 8 8	P0CE48;P0CE47	EFTU2_ECOLI Elongation factor Tu 2 OS=Escherichia coli (strain K12) OX=83333 GN=tufB PE=1 SV=1;EFTU1_ECOLI Elongation factor Tu 1 OS=Escherichia coli (strain K12) OX=83333 GN=tufA PE=1 SV=1	false	P0CE48;P0CE47	EFTU2_ECOLI Elongation factor Tu 2 OS=Escherichia coli (strain K12) OX=83333 GN=tufB PE=1 SV=1;EFTU1_ECOLI Elongation factor Tu 1 OS=Escherichia coli (strain K12) OX=83333 GN=tufA PE=1 SV=1	false	257;257	278;278	Photo-Leucine	4.594	false	true	false	false	1	1	Self	0.032	0.032	0.189					4.594
162	1081	Scan: 12029 Run: B190215_18_Lumos_TD_IN_120_Ecoli_photoAA_membrane_SCX18_SEC10 P1_R.VGSLGWANK.A P2_R.GYDDEmeDILK.Y 4 4	P06996	OMPC_ECOLI Outer membrane porin C OS=Escherichia coli (strain K12) OX=83333 GN=ompC PE=1 SV=1	false	P06996	OMPC_ECOLI Outer membrane porin C OS=Escherichia coli (strain K12) OX=83333 GN=ompC PE=1 SV=1	false	271	312	Photo-Leucine	4.568	false	true	false	false	1	1	Self	0.032	0.032	0.216									4.568
161	1080	Scan: 16430 Run: B190226_02_Lumos_TD_IN_120_Ecoli_photoAA_membrane_SCX22_SEC6 P1_K.TDTPIQKVPQSISVVTAEEMALHQPK.S P2_K.QTGVYVQDQAQWDKVLVTLGGR.Y 8 16	P06971	FHUA_ECOLI Ferrichrome outer membrane transporter/phage receptor OS=Escherichia coli (strain K12) OX=83333 GN=fhuA PE=1 SV=2	false	P06971	FHUA_ECOLI Ferrichrome outer membrane transporter/phage receptor OS=Escherichia coli (strain K12) OX=83333 GN=fhuA PE=1 SV=2	false	479	79	Photo-Leucine	4.548	false	true	false	false	1	1	Self	0.032	0.032	0.218																	4.548
157	1076	Scan: 17036 Run: B190218_27_Lumos_TD_IN_120_Ecoli_photoAA_membrane_SCX20_SEC7 P1_R.IGSDAYNQGLSER.R P2_K.ATLKPEGQAALDQLYSQLSNLDPK.D 10 22	P0A910	OMPA_ECOLI Outer membrane protein A OS=Escherichia coli (strain K12) OX=83333 GN=ompA PE=1 SV=1	false	P0A910	OMPA_ECOLI Outer membrane protein A OS=Escherichia coli (strain K12) OX=83333 GN=ompA PE=1 SV=1	false	273	249	Photo-Leucine	4.466	false	true	false	false	1	1	Self	0.032	0.032	0.176																					4.466
156	1075	Scan: 6128 Run: B190215_20_Lumos_TD_IN_120_Ecoli_photoAA_membrane_SCX19_SEC9 P1_K.QLEAATQLEGK.T P2_K.ASLSGTQTIK.A 6 3	P63284	CLPB_ECOLI Chaperone protein ClpB OS=Escherichia coli (strain K12) OX=83333 GN=clpB PE=1 SV=1	false	P63284	CLPB_ECOLI Chaperone protein ClpB OS=Escherichia coli (strain K12) OX=83333 GN=clpB PE=1 SV=1	false	517	469	Photo-Leucine	4.458	false	true	false	false	1	1	Self	0.032	0.032	0.172											4.458
150	1068	Scan: 14842 Run: B190215_20_Lumos_TD_IN_120_Ecoli_photoAA_membrane_SCX19_SEC6 P1_K.TDTPIQKVPQSISVVTAEEMALHQPK.S P2_R.GGVNYLFDNGVTPYFSYSESFEPSSQVGK.D 8 6	P06971	FHUA_ECOLI Ferrichrome outer membrane transporter/phage receptor OS=Escherichia coli (strain K12) OX=83333 GN=fhuA PE=1 SV=2	false	P06971	FHUA_ECOLI Ferrichrome outer membrane transporter/phage receptor OS=Escherichia coli (strain K12) OX=83333 GN=fhuA PE=1 SV=2	false	518	79	Photo-Leucine	4.389	false	true	false	false	1	1	Self	0.032	0.032	0.126										4.389
149	1067	Scan: 17185 Run: B190226_02_Lumos_TD_IN_120_Ecoli_photoAA_membrane_SCX22_SEC6 P1_K.SGQSVIFNESVDHGPFPLAQLK.K P2_R.GVFSSQLQLLVKPIAGK.E 6 7	P77804	YDGA_ECOLI Protein YdgA OS=Escherichia coli (strain K12) OX=83333 GN=ydgA PE=1 SV=1	false	P77804	YDGA_ECOLI Protein YdgA OS=Escherichia coli (strain K12) OX=83333 GN=ydgA PE=1 SV=1	false	91	69	Photo-Leucine	4.381	false	true	false	false	1	1	Self	0.032	0.032	0.126																	4.381
148	1066	Scan: 7121 Run: B190215_20_Lumos_TD_IN_120_Ecoli_photoAA_membrane_SCX19_SEC10 P1_K.VTMAELphl-hydDDAAR.H P2_K.NdaAVGENdaGKVLYAK.G 6 10	P33363	BGLX_ECOLI Periplasmic beta-glucosidase OS=Escherichia coli (strain K12) OX=83333 GN=bglX PE=3 SV=2	false	P33363	BGLX_ECOLI Periplasmic beta-glucosidase OS=Escherichia coli (strain K12) OX=83333 GN=bglX PE=3 SV=2	false	457	342	Photo-Leucine	4.381	false	true	false	false	1	1	Self	0.032	0.032	0.126													4.381
147	1065	Scan: 22689 Run: B190226_03_Lumos_TD_IN_120_Ecoli_photoAA_membrane_SCX22_SEC7 P1_K.TNFTFLSYFQNEPETGYYGWLPK.E P2_K.RLPTDFNEGAK.N 21 9	P06971	FHUA_ECOLI Ferrichrome outer membrane transporter/phage receptor OS=Escherichia coli (strain K12) OX=83333 GN=fhuA PE=1 SV=2	false	P06971	FHUA_ECOLI Ferrichrome outer membrane transporter/phage receptor OS=Escherichia coli (strain K12) OX=83333 GN=fhuA PE=1 SV=2	false	302	280	Photo-Leucine	4.38	false	true	false	false	1	1	Self	0.032	0.032	0.126														4.38
146	1063	Scan: 11282 Run: B190218_34_Lumos_TD_IN_120_Ecoli_photoAA_membrane_SCX21_SEC8 P1_K.VSKIIWR.R P2_R.IDVLDSDIPADTGVK.I 5 4	P76537	YFEY_ECOLI Uncharacterized protein YfeY OS=Escherichia coli (strain K12) OX=83333 GN=yfeY PE=1 SV=1	false	P76537	YFEY_ECOLI Uncharacterized protein YfeY OS=Escherichia coli (strain K12) OX=83333 GN=yfeY PE=1 SV=1	false	110	188	Photo-Leucine	4.365	false	true	false	false	1	1	Self	0.032	0.032	0.126																				4.365
143	1060	Scan: 18385 Run: B190218_26_Lumos_TD_IN_120_Ecoli_photoAA_membrane_SCX20_SEC6 P1_K.VSLITSDGIKFPQDGTLEFSDVTVDQTTGSITLR.A P2_R.ARLEEGLNPNdaAILVPQQGVTR.T 1 7	P0AE06	ACRA_ECOLI Multidrug efflux pump subunit AcrA OS=Escherichia coli (strain K12) OX=83333 GN=acrA PE=1 SV=1	false	P0AE06	ACRA_ECOLI Multidrug efflux pump subunit AcrA OS=Escherichia coli (strain K12) OX=83333 GN=acrA PE=1 SV=1	false	301	244	Photo-Leucine	4.306	false	true	false	false	1	1	Self	0.032	0.032	0.133																			4.306
140	1055	Scan: 14589 Run: B190218_34_Lumos_TD_IN_120_Ecoli_photoAA_membrane_SCX21_SEC8 P1_R.VEmeMoxNVQYR.V P2_K.Lphl-hydGGLGGGKGTGSGGGSSSQGPRPQLGGR.V 3 25	P0ABC7	HFLK_ECOLI Modulator of FtsH protease HflK OS=Escherichia coli (strain K12) OX=83333 GN=hflK PE=1 SV=1	false	P0ABC7	HFLK_ECOLI Modulator of FtsH protease HflK OS=Escherichia coli (strain K12) OX=83333 GN=hflK PE=1 SV=1	false	76	161	Photo-Leucine	4.248	false	true	false	false	1	1	Self	0.032	0.033	0.135																				4.248
139	1054	Scan: 16187 Run: B190215_15_Lumos_TD_IN_120_Ecoli_photoAA_membrane_SCX18_SEC7 P1_R.QQIEEATSDYDREK.L P2_K.EGVITVEDGTGLQDELDVVEGMQFDR.G 8 12	P0A6F5	CH60_ECOLI Chaperonin GroEL OS=Escherichia coli (strain K12) OX=83333 GN=groEL PE=1 SV=2	false	P0A6F5	CH60_ECOLI Chaperonin GroEL OS=Escherichia coli (strain K12) OX=83333 GN=groEL PE=1 SV=2	false	358	183	Photo-Leucine	4.245	false	true	false	false	1	1	Self	0.032	0.033	0.135				4.245
138	1053	Scan: 7297 Run: B190214_09_Lumos_TD_IN_120_Ecoli_photoAA_membrane_SCX17_SEC7 P1_R.FGQGEAAPVVAPAPAPAPEVQTK.H P2_R.AALIDCcmLphl-loopAPDR.R 15 3	P0A910	OMPA_ECOLI Outer membrane protein A OS=Escherichia coli (strain K12) OX=83333 GN=ompA PE=1 SV=1	false	P0A910	OMPA_ECOLI Outer membrane protein A OS=Escherichia coli (strain K12) OX=83333 GN=ompA PE=1 SV=1	false	205	320	Photo-Leucine	4.242	false	true	false	false	1	1	Self	0.032	0.033	0.135	4.242
137	1052	Scan: 16730 Run: B190218_28_Lumos_TD_IN_120_Ecoli_photoAA_membrane_SCX20_SEC8 P1_K.SDVLFNFNK.A P2_K.NHDTGVSPVFAGGVEYAITPEIATR.L 4 4	P0A910	OMPA_ECOLI Outer membrane protein A OS=Escherichia coli (strain K12) OX=83333 GN=ompA PE=1 SV=1	false	P0A910	OMPA_ECOLI Outer membrane protein A OS=Escherichia coli (strain K12) OX=83333 GN=ompA PE=1 SV=1	false	222	138	Photo-Leucine	4.234	false	true	false	false	1	1	Self	0.032	0.033	0.135
136	1050	Scan: 12908 Run: B190226_04_Lumos_TD_IN_120_Ecoli_photoAA_membrane_SCX22_SEC8 P1_R.Lphl-loopAALDLphl-loopVK.K P2_R.IDAILVDRLphl-hydAALphl-loopDLVK.K 5 5	P0AEM9	TCYJ_ECOLI L-cystine-binding protein TcyJ OS=Escherichia coli (strain K12) OX=83333 GN=tcyJ PE=1 SV=1	false	P0AEM9	TCYJ_ECOLI L-cystine-binding protein TcyJ OS=Escherichia coli (strain K12) OX=83333 GN=tcyJ PE=1 SV=1	false	203	195	Photo-Leucine	4.231	false	true	false	false	1	1	Self	0.032	0.033	0.135					4.231
133	1045	Scan: 10237 Run: B190215_20_Lumos_TD_IN_120_Ecoli_photoAA_membrane_SCX19_SEC10 P1_R.IGSDAYNQGLSER.R P2_R.AALphl-hydIDCcmLAPDR.R 5 7	P0A910	OMPA_ECOLI Outer membrane protein A OS=Escherichia coli (strain K12) OX=83333 GN=ompA PE=1 SV=1	false	P0A910	OMPA_ECOLI Outer membrane protein A OS=Escherichia coli (strain K12) OX=83333 GN=ompA PE=1 SV=1	false	268	324	Photo-Leucine	4.183	false	true	false	false	1	1	Self	0.033	0.034	0.114													4.183
132	1044	Scan: 10333 Run: B190218_32_Lumos_TD_IN_120_Ecoli_photoAA_membrane_SCX21_SEC6 P1_K.QRAALIDCcmLphl-loopAPDR.R P2_K.DGSVVVLGYTDRIGSDAYNQGLSER.R 5 14	P0A910	OMPA_ECOLI Outer membrane protein A OS=Escherichia coli (strain K12) OX=83333 GN=ompA PE=1 SV=1	false	P0A910	OMPA_ECOLI Outer membrane protein A OS=Escherichia coli (strain K12) OX=83333 GN=ompA PE=1 SV=1	false	265	320	Photo-Leucine	4.182	false	true	false	false	1	1	Self	0.033	0.034	0.114
130	1041	Scan: 9450 Run: B190215_20_Lumos_TD_IN_120_Ecoli_photoAA_membrane_SCX19_SEC10 P1_R.GMGESNdaPVTGNTCcmDNVK.Q P2_R.AALIDCcmLAPDR.R 2 3	P0A910	OMPA_ECOLI Outer membrane protein A OS=Escherichia coli (strain K12) OX=83333 GN=ompA PE=1 SV=1	false	P0A910	OMPA_ECOLI Outer membrane protein A OS=Escherichia coli (strain K12) OX=83333 GN=ompA PE=1 SV=1	false	320	300	Photo-Leucine	4.161	false	true	false	false	1	1	Self	0.033	0.034	0.114													4.161
128	1039	Scan: 12787 Run: B190215_20_Lumos_TD_IN_120_Ecoli_photoAA_membrane_SCX19_SEC6 P1_R.FGQGEAAPVVAPAPAPAPEVQTK.H P2_K.ATLKPEGQAALDQLYSQLSNLDPKDGSVVVLGYTDR.I 14 21	P0A910	OMPA_ECOLI Outer membrane protein A OS=Escherichia coli (strain K12) OX=83333 GN=ompA PE=1 SV=1	false	P0A910	OMPA_ECOLI Outer membrane protein A OS=Escherichia coli (strain K12) OX=83333 GN=ompA PE=1 SV=1	false	204	248	Photo-Leucine	4.148	false	true	false	false	1	1	Self	0.033	0.034	0.115										4.148
126	1037	Scan: 8054 Run: B190218_26_Lumos_TD_IN_120_Ecoli_photoAA_membrane_SCX20_SEC6 P1_R.NKIEAGYVAVGQNAVGTDLYQWDNVPK.A P2_R.IPEGLAGGTEGK.F 19 3	P05825	FEPA_ECOLI Ferrienterobactin receptor OS=Escherichia coli (strain K12) OX=83333 GN=fepA PE=1 SV=2	false	P05825	FEPA_ECOLI Ferrienterobactin receptor OS=Escherichia coli (strain K12) OX=83333 GN=fepA PE=1 SV=2	false	574	341	Photo-Leucine	4.127	false	true	false	false	1	1	Self	0.033	0.035	0.116																			4.127
125	1036	Scan: 19265 Run: B190215_16_Lumos_TD_IN_120_Ecoli_photoAA_membrane_SCX18_SEC8 P1_K.DDDGSR.A P2_R.AEVPLYASMLTQAMDYDR.I 2 10	P39180	AG43_ECOLI Antigen 43 OS=Escherichia coli (strain K12) OX=83333 GN=flu PE=1 SV=3	false	P39180	AG43_ECOLI Antigen 43 OS=Escherichia coli (strain K12) OX=83333 GN=flu PE=1 SV=3	false	810	717	Photo-Leucine	4.126	false	true	false	false	1	1	Self	0.033	0.035	0.116						4.126
124	1035	Scan: 10015 Run: B190218_32_Lumos_TD_IN_120_Ecoli_photoAA_membrane_SCX21_SEC6 P1_K.TDDFTFNYGWTYNKLDR.G P2_K.TDDFTFNYGWTYNK.L 15 5	P0A940	BAMA_ECOLI Outer membrane protein assembly factor BamA OS=Escherichia coli (strain K12) OX=83333 GN=bamA PE=1 SV=1	false	P0A940	BAMA_ECOLI Outer membrane protein assembly factor BamA OS=Escherichia coli (strain K12) OX=83333 GN=bamA PE=1 SV=1	false	571	581	Photo-Leucine	4.125	false	true	false	false	1	1	Self	0.033	0.035	0.116
121	1030	Scan: 16195 Run: B190215_14_Lumos_TD_IN_120_Ecoli_photoAA_membrane_SCX18_SEC6 P1_K.NDGALphl-hydHAVLGYMPQK.F P2_R.KLLQRALphl-hydKLPQVSDGMoxIQGK.S 3 3	P0A9U1	YBHF_ECOLI Probable multidrug ABC transporter ATP-binding protein YbhF OS=Escherichia coli (strain K12) OX=83333 GN=ybhF PE=1 SV=1	false	P0A9U1	YBHF_ECOLI Probable multidrug ABC transporter ATP-binding protein YbhF OS=Escherichia coli (strain K12) OX=83333 GN=ybhF PE=1 SV=1	false	76	246	Photo-Leucine	4.073	false	true	false	false	1	1	Self	0.035	0.035	0.116
120	1029	Scan: 24106 Run: B190218_27_Lumos_TD_IN_120_Ecoli_photoAA_membrane_SCX20_SEC7 P1_K.ATLKPEGQAALDQLYSQLSNLDPK.D P2_R.AQSVVDYLISK.G 4 8	P0A910	OMPA_ECOLI Outer membrane protein A OS=Escherichia coli (strain K12) OX=83333 GN=ompA PE=1 SV=1	false	P0A910	OMPA_ECOLI Outer membrane protein A OS=Escherichia coli (strain K12) OX=83333 GN=ompA PE=1 SV=1	false	285	231	Photo-Leucine	4.071	false	true	false	false	1	1	Self	0.035	0.035	0.116																					4.071
119	1028	Scan: 20433 Run: B190215_14_Lumos_TD_IN_120_Ecoli_photoAA_membrane_SCX18_SEC6 P1_R.NDINAWFGYDDSVPLLNLYNPVNTDFDFNAKDPANSGPYR.I P2_K.EGTVEPLPNGK.R 16 4	P06971	FHUA_ECOLI Ferrichrome outer membrane transporter/phage receptor OS=Escherichia coli (strain K12) OX=83333 GN=fhuA PE=1 SV=2	false	P06971	FHUA_ECOLI Ferrichrome outer membrane transporter/phage receptor OS=Escherichia coli (strain K12) OX=83333 GN=fhuA PE=1 SV=2	false	433	286	Photo-Leucine	4.061	false	true	false	false	1	1	Self	0.035	0.036	0.116
118	1027	Scan: 12768 Run: B190215_14_Lumos_TD_IN_120_Ecoli_photoAA_membrane_SCX18_SEC6 P1_K.TVINQVTYLphl-loopPIASEVTDVNR.Y P2_R.LVKPWVGGYTGKDPLDNTYTR.N 3 1	P23843	OPPA_ECOLI Periplasmic oligopeptide-binding protein OS=Escherichia coli (strain K12) OX=83333 GN=oppA PE=1 SV=2	false	P23843	OPPA_ECOLI Periplasmic oligopeptide-binding protein OS=Escherichia coli (strain K12) OX=83333 GN=oppA PE=1 SV=2	false	516	244	Photo-Leucine	4.047	false	true	false	false	1	1	Self	0.035	0.036	0.116
117	1026	Scan: 7899 Run: B190226_04_Lumos_TD_IN_120_Ecoli_photoAA_membrane_SCX22_SEC8 P1_R.GMoxGESNPVTGNTCcmDNVK.Q P2_R.AALIDCcmLAPDRR.V 4 7	P0A910	OMPA_ECOLI Outer membrane protein A OS=Escherichia coli (strain K12) OX=83333 GN=ompA PE=1 SV=1	false	P0A910	OMPA_ECOLI Outer membrane protein A OS=Escherichia coli (strain K12) OX=83333 GN=ompA PE=1 SV=1	false	302	324	Photo-Leucine	4.034	false	true	false	false	1	1	Self	0.035	0.036	0.119					4.034
116	1025	Scan: 15677 Run: B190215_17_Lumos_TD_IN_120_Ecoli_photoAA_membrane_SCX18_SEC9 P1_K.Lphl-loopSDAVNLTGGTSSK.T P2_K.APSLLQLSPDWTSNSCcmR.G 7 16	P17315	CIRA_ECOLI Colicin I receptor OS=Escherichia coli (strain K12) OX=83333 GN=cirA PE=1 SV=2	false	P17315	CIRA_ECOLI Colicin I receptor OS=Escherichia coli (strain K12) OX=83333 GN=cirA PE=1 SV=2	false	435	349	Photo-Leucine	4.033	false	true	false	false	1	1	Self	0.035	0.036	0.119							4.033
112	1018	Scan: 26266 Run: B190214_11_Lumos_TD_IN_120_Ecoli_photoAA_membrane_SCX17_SEC9 P1_K.DQGIDLphl-hydR.N P2_R.AKLESLVEDLVNR.S 6 3	P0A6Y8	DNAK_ECOLI Chaperone protein DnaK OS=Escherichia coli (strain K12) OX=83333 GN=dnaK PE=1 SV=2	false	P0A6Y8	DNAK_ECOLI Chaperone protein DnaK OS=Escherichia coli (strain K12) OX=83333 GN=dnaK PE=1 SV=2	false	305	252	Photo-Leucine	3.973	false	true	false	false	1	1	Self	0.037	0.038	0.115
111	1017	Scan: 11863 Run: B190215_17_Lumos_TD_IN_120_Ecoli_photoAA_membrane_SCX18_SEC9 P1_K.VLphl-hydNNGDLGENK.G P2_K.VLNNGDLphl-loopGENdaK.G 7 9	P0AD61	KPYK1_ECOLI Pyruvate kinase I OS=Escherichia coli (strain K12) OX=83333 GN=pykF PE=1 SV=1	false	P0AD61	KPYK1_ECOLI Pyruvate kinase I OS=Escherichia coli (strain K12) OX=83333 GN=pykF PE=1 SV=1	false	152	154	Photo-Leucine	3.949	false	true	false	false	1	1	Self	0.037	0.038	0.116							3.949
110	1016	Scan: 18643 Run: B190214_11_Lumos_TD_IN_120_Ecoli_photoAA_membrane_SCX17_SEC9 P1_R.EMoxLPVLEAVAK.A P2_R.EIELEDK.F 2 4	P0A6F5	CH60_ECOLI Chaperonin GroEL OS=Escherichia coli (strain K12) OX=83333 GN=groEL PE=1 SV=2	false	P0A6F5	CH60_ECOLI Chaperonin GroEL OS=Escherichia coli (strain K12) OX=83333 GN=groEL PE=1 SV=2	false	62	233	Photo-Leucine	3.947	false	true	false	false	1	1	Self	0.037	0.038	0.116
109	1015	Scan: 14769 Run: B190226_03_Lumos_TD_IN_120_Ecoli_photoAA_membrane_SCX22_SEC7 P1_R.VYSGVVNSGDTVLNSVK.A P2_R.HASDDEPFSALAFK.I 5 11	P0A6M8	EFG_ECOLI Elongation factor G OS=Escherichia coli (strain K12) OX=83333 GN=fusA PE=1 SV=2	false	P0A6M8	EFG_ECOLI Elongation factor G OS=Escherichia coli (strain K12) OX=83333 GN=fusA PE=1 SV=2	false	320	342	Photo-Leucine	3.946	false	true	false	false	1	1	Self	0.037	0.038	0.118														3.946
107	1012	Scan: 22735 Run: B190226_03_Lumos_TD_IN_120_Ecoli_photoAA_membrane_SCX22_SEC7 P1_K.TNFTFLSYFQNEPETGYYGWLPK.E P2_K.RLPTDFNEGAK.N 21 7	P06971	FHUA_ECOLI Ferrichrome outer membrane transporter/phage receptor OS=Escherichia coli (strain K12) OX=83333 GN=fhuA PE=1 SV=2	false	P06971	FHUA_ECOLI Ferrichrome outer membrane transporter/phage receptor OS=Escherichia coli (strain K12) OX=83333 GN=fhuA PE=1 SV=2	false	300	280	Photo-Leucine	3.879	false	true	false	false	1	1	Self	0.039	0.04	0.11														3.879
103	1007	Scan: 3952 Run: B190215_20_Lumos_TD_IN_120_Ecoli_photoAA_membrane_SCX19_SEC8 P1_R.QGNLYAGDTQNTNSDSYTR.S P2_R.AGTYATTLPAGR.E 15 8	P05825	FEPA_ECOLI Ferrienterobactin receptor OS=Escherichia coli (strain K12) OX=83333 GN=fepA PE=1 SV=2	false	P05825	FEPA_ECOLI Ferrienterobactin receptor OS=Escherichia coli (strain K12) OX=83333 GN=fepA PE=1 SV=2	false	243	292	Photo-Leucine	3.792	false	true	false	false	1	1	Self	0.04	0.041	0.138								3.792
102	1006	Scan: 16623 Run: B190215_20_Lumos_TD_IN_120_Ecoli_photoAA_membrane_SCX19_SEC9 P1_K.SDVLphl-loopFNFNK.A P2_R.AQSVVDYLISK.G 3 8	P0A910	OMPA_ECOLI Outer membrane protein A OS=Escherichia coli (strain K12) OX=83333 GN=ompA PE=1 SV=1	false	P0A910	OMPA_ECOLI Outer membrane protein A OS=Escherichia coli (strain K12) OX=83333 GN=ompA PE=1 SV=1	false	285	221	Photo-Leucine	3.784	false	true	false	false	1	1	Self	0.04	0.041	0.139											3.784
101	1005	Scan: 8796 Run: B190226_03_Lumos_TD_IN_120_Ecoli_photoAA_membrane_SCX22_SEC7 P1_R.QNdaLRFAENKTSQNSVYGYGVCcmSDPANAYSK.Q P2_R.GFAAEGQSQNNYLNGLK.L 20 13	P06971	FHUA_ECOLI Ferrichrome outer membrane transporter/phage receptor OS=Escherichia coli (strain K12) OX=83333 GN=fhuA PE=1 SV=2	false	P06971	FHUA_ECOLI Ferrichrome outer membrane transporter/phage receptor OS=Escherichia coli (strain K12) OX=83333 GN=fhuA PE=1 SV=2	false	139	350	Photo-Leucine	3.778	false	true	false	false	1	1	Self	0.04	0.041	0.141														3.778
99	1003	Scan: 9616 Run: B190218_28_Lumos_TD_IN_120_Ecoli_photoAA_membrane_SCX20_SEC8 P1_R.SSAASIPLNVEAQTR.R P2_K.AILDSEDDAELAHH.- 6 11	P77529	TCYP_ECOLI L-cystine transporter TcyP OS=Escherichia coli (strain K12) OX=83333 GN=tcyP PE=1 SV=1	false	P77529	TCYP_ECOLI L-cystine transporter TcyP OS=Escherichia coli (strain K12) OX=83333 GN=tcyP PE=1 SV=1	false	313	460	Photo-Leucine	3.762	false	true	false	false	1	1	Self	0.04	0.041	0.147
98	1002	Scan: 11709 Run: B190218_34_Lumos_TD_IN_120_Ecoli_photoAA_membrane_SCX21_SEC8 P1_K.GIKDVVTQPQA.- P2_K.ATLKPEGQAALDQLphl-hydYSQLphl-loopSNLDPK.D 1 11	P0A910	OMPA_ECOLI Outer membrane protein A OS=Escherichia coli (strain K12) OX=83333 GN=ompA PE=1 SV=1	false	P0A910	OMPA_ECOLI Outer membrane protein A OS=Escherichia coli (strain K12) OX=83333 GN=ompA PE=1 SV=1	false	238	336	Photo-Leucine	3.744	false	true	false	false	1	1	Self	0.04	0.042	0.147																				3.744
95	999	Scan: 23307 Run: B190226_03_Lumos_TD_IN_120_Ecoli_photoAA_membrane_SCX22_SEC7 P1_K.TSASQYALFVEmeDEWR.I P2_R.GPMSSLphl-hydYGSDALGGVVNIITKK.I 11 12	P17315	CIRA_ECOLI Colicin I receptor OS=Escherichia coli (strain K12) OX=83333 GN=cirA PE=1 SV=2	false	P17315	CIRA_ECOLI Colicin I receptor OS=Escherichia coli (strain K12) OX=83333 GN=cirA PE=1 SV=2	false	367	149	Photo-Leucine	3.733	false	true	false	false	1	1	Self	0.042	0.042	0.147														3.733
96	1000	Scan: 23307 Run: B190226_03_Lumos_TD_IN_120_Ecoli_photoAA_membrane_SCX22_SEC7 P1_K.TSASQYALFVEmeDEWR.I P2_R.GPMSSLYGSDALphl-hydGGVVNIITKK.I 11 6	P17315	CIRA_ECOLI Colicin I receptor OS=Escherichia coli (strain K12) OX=83333 GN=cirA PE=1 SV=2	false	P17315	CIRA_ECOLI Colicin I receptor OS=Escherichia coli (strain K12) OX=83333 GN=cirA PE=1 SV=2	false	367	143	Photo-Leucine	3.733	false	true	false	false	1	1	Self	0.042	0.042	0.147														3.733
93	997	Scan: 21854 Run: B190218_33_Lumos_TD_IN_120_Ecoli_photoAA_membrane_SCX21_SEC7 P1_R.TNLphl-loopQEAQPLGNGK.K P2_K.AKDVEGIGDVDLVNYFEVGATYYFNK.N 9 14	P02931	OMPF_ECOLI Outer membrane porin F OS=Escherichia coli (strain K12) OX=83333 GN=ompF PE=1 SV=1	false	P02931	OMPF_ECOLI Outer membrane porin F OS=Escherichia coli (strain K12) OX=83333 GN=ompF PE=1 SV=1	false	227	315	Photo-Leucine	3.704	false	true	false	false	1	1	Self	0.043	0.043	0.139																							3.704
91	995	Scan: 11401 Run: B190215_18_Lumos_TD_IN_120_Ecoli_photoAA_membrane_SCX18_SEC10 P1_R.Lphl-loopDEASDR.G P2_K.AANdaANdaLGFQK.L 6 6	P30958	MFD_ECOLI Transcription-repair-coupling factor OS=Escherichia coli (strain K12) OX=83333 GN=mfd PE=1 SV=2	false	P30958	MFD_ECOLI Transcription-repair-coupling factor OS=Escherichia coli (strain K12) OX=83333 GN=mfd PE=1 SV=2	false	353	420	Photo-Leucine	3.66	false	true	false	false	1	1	Self	0.043	0.043	0.141									3.66
85	988	Scan: 15548 Run: B190218_26_Lumos_TD_IN_120_Ecoli_photoAA_membrane_SCX20_SEC6 P1_R.GMGEmeSNPVTGNTCcmDNVK.Q P2_K.ATLKPEGQAALDQLYSQLphl-loopSNLDPKDGSVVVLGYTDR.I 6 21	P0A910	OMPA_ECOLI Outer membrane protein A OS=Escherichia coli (strain K12) OX=83333 GN=ompA PE=1 SV=1	false	P0A910	OMPA_ECOLI Outer membrane protein A OS=Escherichia coli (strain K12) OX=83333 GN=ompA PE=1 SV=1	false	304	248	Photo-Leucine	3.577	false	true	false	false	1	1	Self	0.043	0.043	0.145																			3.577
84	987	Scan: 14469 Run: B190226_05_Lumos_TD_IN_120_Ecoli_photoAA_membrane_SCX22_SEC9 P1_R.TSGNdaWLRDGK.T P2_K.ADRLphl-loopQLphl-loopR.D 6 6	P31433	YICH_ECOLI AsmA family protein YicH OS=Escherichia coli (strain K12) OX=83333 GN=yicH PE=3 SV=2	false	P31433	YICH_ECOLI AsmA family protein YicH OS=Escherichia coli (strain K12) OX=83333 GN=yicH PE=3 SV=2	false	343	126	Photo-Leucine	3.575	false	true	false	false	1	1	Self	0.043	0.043	0.145
83	986	Scan: 24983 Run: B190218_34_Lumos_TD_IN_120_Ecoli_photoAA_membrane_SCX21_SEC8 P1_R.HNDFDLNWIPVDSIER.I P2_K.APSLLQLSPDWTSNSCcmR.G 6 1	P17315	CIRA_ECOLI Colicin I receptor OS=Escherichia coli (strain K12) OX=83333 GN=cirA PE=1 SV=2	false	P17315	CIRA_ECOLI Colicin I receptor OS=Escherichia coli (strain K12) OX=83333 GN=cirA PE=1 SV=2	false	420	122	Photo-Leucine	3.574	false	true	false	false	1	1	Self	0.043	0.043	0.145																				3.574
82	985	Scan: 6035 Run: B190215_17_Lumos_TD_IN_120_Ecoli_photoAA_membrane_SCX18_SEC9 P1_R.QGNLYAGDTQNTNSDSYTR.S P2_R.AGTYATTLPAGR.E 12 8	P05825	FEPA_ECOLI Ferrienterobactin receptor OS=Escherichia coli (strain K12) OX=83333 GN=fepA PE=1 SV=2	false	P05825	FEPA_ECOLI Ferrienterobactin receptor OS=Escherichia coli (strain K12) OX=83333 GN=fepA PE=1 SV=2	false	243	289	Photo-Leucine	3.569	false	true	false	false	1	1	Self	0.043	0.043	0.145							3.569
81	984	Scan: 18741 Run: B190226_04_Lumos_TD_IN_120_Ecoli_photoAA_membrane_SCX22_SEC8 P1_R.SYLTVAIGCcmTGGK.H P2_K.HGIPIDADYVFDVR.F 3 4	P0A894	RAPZ_ECOLI RNase adapter protein RapZ OS=Escherichia coli (strain K12) OX=83333 GN=rapZ PE=1 SV=1	false	P0A894	RAPZ_ECOLI RNase adapter protein RapZ OS=Escherichia coli (strain K12) OX=83333 GN=rapZ PE=1 SV=1	false	241	174	Photo-Leucine	3.553	false	true	false	false	1	1	Self	0.043	0.043	0.159					3.553
80	983	Scan: 19928 Run: B190218_33_Lumos_TD_IN_120_Ecoli_photoAA_membrane_SCX21_SEC7 P1_R.TNLQEAQPLphl-loopGNGK.K P2_K.AKDVEGIGDVDLphl-loopVNYFEmeVGATYYFNK.N 3 17	P02931	OMPF_ECOLI Outer membrane porin F OS=Escherichia coli (strain K12) OX=83333 GN=ompF PE=1 SV=1	false	P02931	OMPF_ECOLI Outer membrane porin F OS=Escherichia coli (strain K12) OX=83333 GN=ompF PE=1 SV=1	false	221	318	Photo-Leucine	3.542	false	true	false	false	1	1	Self	0.043	0.043	0.159																							3.542
78	981	Scan: 8905 Run: B190215_20_Lumos_TD_IN_120_Ecoli_photoAA_membrane_SCX19_SEC10 P1_R.GMGESNPVTGNTCcmDNVK.Q P2_R.AALIDCcmLphl-loopAPDR.R 4 3	P0A910	OMPA_ECOLI Outer membrane protein A OS=Escherichia coli (strain K12) OX=83333 GN=ompA PE=1 SV=1	false	P0A910	OMPA_ECOLI Outer membrane protein A OS=Escherichia coli (strain K12) OX=83333 GN=ompA PE=1 SV=1	false	302	320	Photo-Leucine	3.537	false	true	false	false	1	1	Self	0.043	0.043	0.159													3.537
77	980	Scan: 12366 Run: B190218_33_Lumos_TD_IN_120_Ecoli_photoAA_membrane_SCX21_SEC7 P1_R.SDFAQMoxLDAHANdaFLR.S P2_K.GVSADQISIVSYGK.E 7 6	P0A912	PAL_ECOLI Peptidoglycan-associated lipoprotein OS=Escherichia coli (strain K12) OX=83333 GN=pal PE=1 SV=1	false	P0A912	PAL_ECOLI Peptidoglycan-associated lipoprotein OS=Escherichia coli (strain K12) OX=83333 GN=pal PE=1 SV=1	false	142	88	Photo-Leucine	3.521	false	true	false	false	1	1	Self	0.043	0.043	0.147																							3.521
75	978	Scan: 16185 Run: B190215_20_Lumos_TD_IN_120_Ecoli_photoAA_membrane_SCX19_SEC6 P1_R.NYGVVYDALphl-loopGYTDMoxLPEFGGDTAYSDDFFVGR.V P2_K.AVGLHYFSK.G 21 4	P02931	OMPF_ECOLI Outer membrane porin F OS=Escherichia coli (strain K12) OX=83333 GN=ompF PE=1 SV=1	false	P02931	OMPF_ECOLI Outer membrane porin F OS=Escherichia coli (strain K12) OX=83333 GN=ompF PE=1 SV=1	false	42	143	Photo-Leucine	3.519	false	true	false	false	1	1	Self	0.043	0.043	0.147										3.519
72	975	Scan: 12302 Run: B190218_26_Lumos_TD_IN_120_Ecoli_photoAA_membrane_SCX20_SEC6 P1_R.Lphl-loopAFAGLK.Y P2_R.LGFKGETQINSDLTGYGQWEYNdaFQGNNSEmeGADAQTGNK.T 1 13	P02931	OMPF_ECOLI Outer membrane porin F OS=Escherichia coli (strain K12) OX=83333 GN=ompF PE=1 SV=1	false	P02932;P02931	PHOE_ECOLI Outer membrane porin PhoE OS=Escherichia coli (strain K12) OX=83333 GN=phoE PE=1 SV=1;OMPF_ECOLI Outer membrane porin F OS=Escherichia coli (strain K12) OX=83333 GN=ompF PE=1 SV=1	false	77	97;105	Photo-Leucine	3.475	false	true	false	false	1	1	Self	0.043	0.043	0.149																			3.475
71	974	Scan: 27724 Run: B190215_15_Lumos_TD_IN_120_Ecoli_photoAA_membrane_SCX18_SEC7 P1_K.WTQPGNdaIVTNGAYTLK.D P2_K.LAIAASSLWK.K 12 1	P23843	OPPA_ECOLI Periplasmic oligopeptide-binding protein OS=Escherichia coli (strain K12) OX=83333 GN=oppA PE=1 SV=2	false	P23843	OPPA_ECOLI Periplasmic oligopeptide-binding protein OS=Escherichia coli (strain K12) OX=83333 GN=oppA PE=1 SV=2	false	216	400	Photo-Leucine	3.456	false	true	false	false	1	1	Self	0.043	0.043	0.147				3.456
69	972	Scan: 28768 Run: B190218_32_Lumos_TD_IN_120_Ecoli_photoAA_membrane_SCX21_SEC6 P1_K.TTFADVAGCcmDEAKEEVAELVEYLREPSR.F P2_R.GTPGFSGADLANLVNEmeAALphl-loopFAAR.G 6 13	P0AAI3	FTSH_ECOLI ATP-dependent zinc metalloprotease FtsH OS=Escherichia coli (strain K12) OX=83333 GN=ftsH PE=1 SV=1	false	P0AAI3	FTSH_ECOLI ATP-dependent zinc metalloprotease FtsH OS=Escherichia coli (strain K12) OX=83333 GN=ftsH PE=1 SV=1	false	154	364	Photo-Leucine	3.449	false	true	false	false	1	1	Self	0.043	0.043	0.147
68	971	Scan: 9568 Run: B190214_09_Lumos_TD_IN_120_Ecoli_photoAA_membrane_SCX17_SEC7 P1_K.QTTTPGTGYVEDGYDQR.N P2_K.APNLGQLYGFYGNPNLphl-loopDPEK.S 12 4	P06129	BTUB_ECOLI Vitamin B12 transporter BtuB OS=Escherichia coli (strain K12) OX=83333 GN=btuB PE=1 SV=2	false	P06129	BTUB_ECOLI Vitamin B12 transporter BtuB OS=Escherichia coli (strain K12) OX=83333 GN=btuB PE=1 SV=2	false	351	418	Photo-Leucine	3.448	false	true	false	false	1	1	Self	0.043	0.043	0.147	3.448
63	966	Scan: 8544 Run: B190218_33_Lumos_TD_IN_120_Ecoli_photoAA_membrane_SCX21_SEC7 P1_K.GIKDVVTQPQA.- P2_K.ATLKPEGQAALDQLphl-hydYSQLphl-loopSNLDPK.D 2 11	P0A910	OMPA_ECOLI Outer membrane protein A OS=Escherichia coli (strain K12) OX=83333 GN=ompA PE=1 SV=1	false	P0A910	OMPA_ECOLI Outer membrane protein A OS=Escherichia coli (strain K12) OX=83333 GN=ompA PE=1 SV=1	false	238	337	Photo-Leucine	3.341	false	true	false	false	1	1	Self	0.043	0.043	0.175																							3.341
62	965	Scan: 20882 Run: B190215_20_Lumos_TD_IN_120_Ecoli_photoAA_membrane_SCX19_SEC9 P1_R.WEAEFAGNdaK.A P2_K.INQLDSDNK.L 3 4	P02932	PHOE_ECOLI Outer membrane porin PhoE OS=Escherichia coli (strain K12) OX=83333 GN=phoE PE=1 SV=1	false	P02932	PHOE_ECOLI Outer membrane porin PhoE OS=Escherichia coli (strain K12) OX=83333 GN=phoE PE=1 SV=1	false	329	79	Photo-Leucine	3.339	false	true	false	false	1	1	Self	0.043	0.043	0.175											3.339
61	964	Scan: 14659 Run: B190218_34_Lumos_TD_IN_120_Ecoli_photoAA_membrane_SCX21_SEC8 P1_K.ATLKPEGQAALDQLYSQLphl-hydSNLDPK.D P2_R.AQSVVDYLphl-loopISK.G 3 9	P0A910	OMPA_ECOLI Outer membrane protein A OS=Escherichia coli (strain K12) OX=83333 GN=ompA PE=1 SV=1	false	P0A910	OMPA_ECOLI Outer membrane protein A OS=Escherichia coli (strain K12) OX=83333 GN=ompA PE=1 SV=1	false	230	286	Photo-Leucine	3.338	false	true	false	false	1	1	Self	0.043	0.043	0.175																				3.338
55	954	Scan: 23022 Run: B190218_34_Lumos_TD_IN_120_Ecoli_photoAA_membrane_SCX21_SEC8 P1_K.ATLKPEGQAALDQLYSQLSNLDPK.D P2_R.AQSVVDYLISK.G 14 9	P0A910	OMPA_ECOLI Outer membrane protein A OS=Escherichia coli (strain K12) OX=83333 GN=ompA PE=1 SV=1	false	P0A910	OMPA_ECOLI Outer membrane protein A OS=Escherichia coli (strain K12) OX=83333 GN=ompA PE=1 SV=1	false	286	241	Photo-Leucine	3.159	false	true	false	false	1	1	Self	0.043	0.044	0.2																				3.159
54	953	Scan: 21562 Run: B190218_27_Lumos_TD_IN_120_Ecoli_photoAA_membrane_SCX20_SEC7 P1_K.ATLKPEGQAALDQLYSQLSNLDPK.D P2_R.AQSVVDYLISK.G 18 6	P0A910	OMPA_ECOLI Outer membrane protein A OS=Escherichia coli (strain K12) OX=83333 GN=ompA PE=1 SV=1	false	P0A910	OMPA_ECOLI Outer membrane protein A OS=Escherichia coli (strain K12) OX=83333 GN=ompA PE=1 SV=1	false	283	245	Photo-Leucine	3.13	false	true	false	false	1	1	Self	0.043	0.044	0.179																					3.13
53	952	Scan: 13247 Run: B190218_33_Lumos_TD_IN_120_Ecoli_photoAA_membrane_SCX21_SEC7 P1_K.SICcmLNFGIAQDYKGQCcmNLphl-loopR.F P2_K.GLphl-loopAYVDELTPEQIR.E 13 8	P00962	SYQ_ECOLI Glutamine--tRNA ligase OS=Escherichia coli (strain K12) OX=83333 GN=glnS PE=1 SV=3	false	P00962	SYQ_ECOLI Glutamine--tRNA ligase OS=Escherichia coli (strain K12) OX=83333 GN=glnS PE=1 SV=3	false	125	59	Photo-Leucine	3.071	false	true	false	false	1	1	Self	0.043	0.044	0.192																							3.071
52	951	Scan: 6924 Run: B190214_09_Lumos_TD_IN_120_Ecoli_photoAA_membrane_SCX17_SEC7 P1_R.FGQGEAAPVVAPAPAPAPEVQTK.H P2_R.AALIDCcmLphl-loopAPDR.R 17 3	P0A910	OMPA_ECOLI Outer membrane protein A OS=Escherichia coli (strain K12) OX=83333 GN=ompA PE=1 SV=1	false	P0A910	OMPA_ECOLI Outer membrane protein A OS=Escherichia coli (strain K12) OX=83333 GN=ompA PE=1 SV=1	false	207	320	Photo-Leucine	3.064	false	true	false	false	1	1	Self	0.043	0.044	0.192	3.064
51	950	Scan: 24984 Run: B190218_34_Lumos_TD_IN_120_Ecoli_photoAA_membrane_SCX21_SEC8 P1_R.HNDFDLNWIPVDSIER.I P2_K.APSLLQLSPDWTSNSCcmR.G 5 7	P17315	CIRA_ECOLI Colicin I receptor OS=Escherichia coli (strain K12) OX=83333 GN=cirA PE=1 SV=2	false	P17315	CIRA_ECOLI Colicin I receptor OS=Escherichia coli (strain K12) OX=83333 GN=cirA PE=1 SV=2	false	426	121	Photo-Leucine	3.064	false	true	false	false	1	1	Self	0.043	0.044	0.173																				3.064
49	948	Scan: 20684 Run: B190218_33_Lumos_TD_IN_120_Ecoli_photoAA_membrane_SCX21_SEC7 P1_K.ATLKPEGQAALDQLphl-hydYSQLSNLDPK.D P2_R.AQSVVDYLISK.G 18 7	P0A910	OMPA_ECOLI Outer membrane protein A OS=Escherichia coli (strain K12) OX=83333 GN=ompA PE=1 SV=1	false	P0A910	OMPA_ECOLI Outer membrane protein A OS=Escherichia coli (strain K12) OX=83333 GN=ompA PE=1 SV=1	false	284	245	Photo-Leucine	3.05	false	true	false	false	1	1	Self	0.043	0.044	0.185																							3.05
48	947	Scan: 9757 Run: B190215_15_Lumos_TD_IN_120_Ecoli_photoAA_membrane_SCX18_SEC7 P1_R.Lphl-loopREmeEFGVYAVASGR.V P2_R.GLEEmeDAEmeGLR.A 4 9	P00509	AAT_ECOLI Aspartate aminotransferase OS=Escherichia coli (strain K12) OX=83333 GN=aspC PE=1 SV=1	false	P00509	AAT_ECOLI Aspartate aminotransferase OS=Escherichia coli (strain K12) OX=83333 GN=aspC PE=1 SV=1	false	364	228	Photo-Leucine	3.046	false	true	false	false	1	1	Self	0.043	0.044	0.185				3.046
47	945	Scan: 17240 Run: B190226_02_Lumos_TD_IN_120_Ecoli_photoAA_membrane_SCX22_SEC6 P1_K.Lphl-loopAAGANdaALDTSR.A P2_K.LAAGANALDTSRAVKEELNdaRLphl-hydSAYFPASLK.T 11 18	P37637	MDTF_ECOLI Multidrug resistance protein MdtF OS=Escherichia coli (strain K12) OX=83333 GN=mdtF PE=1 SV=1	false	P37637	MDTF_ECOLI Multidrug resistance protein MdtF OS=Escherichia coli (strain K12) OX=83333 GN=mdtF PE=1 SV=1	false	303	310	Photo-Leucine	3.027	false	true	false	false	1	1	Self	0.043	0.044	0.189																	3.027
46	943	Scan: 5649 Run: B190214_10_Lumos_TD_IN_120_Ecoli_photoAA_membrane_SCX17_SEC8 P1_K.TEPLQITTELPGR.T P2_K.AQEVTADNNQQAASGAQPEQSKS.- 4 23	P0AE06	ACRA_ECOLI Multidrug efflux pump subunit AcrA OS=Escherichia coli (strain K12) OX=83333 GN=acrA PE=1 SV=1	false	P0AE06	ACRA_ECOLI Multidrug efflux pump subunit AcrA OS=Escherichia coli (strain K12) OX=83333 GN=acrA PE=1 SV=1	false	397	50	Photo-Leucine	2.971	false	true	false	false	1	1	Self	0.043	0.045	0.18																										2.971
45	942	Scan: 15237 Run: B190218_34_Lumos_TD_IN_120_Ecoli_photoAA_membrane_SCX21_SEC8 P1_K.QRAALphl-loopIDCcmLAPDR.R P2_K.DGSVVVLphl-loopGYTDRIGSDAYNdaQGLSER.R 5 22	P0A910	OMPA_ECOLI Outer membrane protein A OS=Escherichia coli (strain K12) OX=83333 GN=ompA PE=1 SV=1	false	P0A910	OMPA_ECOLI Outer membrane protein A OS=Escherichia coli (strain K12) OX=83333 GN=ompA PE=1 SV=1	false	320	273	Photo-Leucine	2.93	false	true	false	false	1	1	Self	0.043	0.045	0.22																				2.93
43	940	Scan: 17862 Run: B190214_03_Lumos_TD_IN_120_Ecoli_photoAA_membrane_SCX16_SEC7 P1_K.Lphl-loopNdaHLVDDKMHAR.S P2_K.ITQGDDLAPGVLphl-loopK.I 11 7	P0A8V2	RPOB_ECOLI DNA-directed RNA polymerase subunit beta OS=Escherichia coli (strain K12) OX=83333 GN=rpoB PE=1 SV=1	false	P0A8V2	RPOB_ECOLI DNA-directed RNA polymerase subunit beta OS=Escherichia coli (strain K12) OX=83333 GN=rpoB PE=1 SV=1	false	1245	1042	Photo-Leucine	2.901	false	true	false	false	1	1	Self	0.045	0.045	0.2												2.901
42	939	Scan: 4088 Run: B190218_34_Lumos_TD_IN_120_Ecoli_photoAA_membrane_SCX21_SEC8 P1_K.Lphl-hydNdaHLVDDK.M P2_K.FIEmeQDPEGQYGLphl-loopEAAFR.S 4 8	P0A8V2	RPOB_ECOLI DNA-directed RNA polymerase subunit beta OS=Escherichia coli (strain K12) OX=83333 GN=rpoB PE=1 SV=1	false	P0A8V2	RPOB_ECOLI DNA-directed RNA polymerase subunit beta OS=Escherichia coli (strain K12) OX=83333 GN=rpoB PE=1 SV=1	false	45	1238	Photo-Leucine	2.883	false	true	false	false	1	1	Self	0.045	0.045	0.2																				2.883
36	930	Scan: 12596 Run: B190214_09_Lumos_TD_IN_120_Ecoli_photoAA_membrane_SCX17_SEC7 P1_K.QTTTPGTGYVEDGYDQR.N P2_K.APNdaLGQLYGFYGNPNLDPEK.S 9 7	P06129	BTUB_ECOLI Vitamin B12 transporter BtuB OS=Escherichia coli (strain K12) OX=83333 GN=btuB PE=1 SV=2	false	P06129	BTUB_ECOLI Vitamin B12 transporter BtuB OS=Escherichia coli (strain K12) OX=83333 GN=btuB PE=1 SV=2	false	348	421	Photo-Leucine	2.634	false	true	false	false	1	1	Self	0.045	0.046	0.143	2.634
30	923	Scan: 12500 Run: B190214_10_Lumos_TD_IN_120_Ecoli_photoAA_membrane_SCX17_SEC8 P1_K.SLDELQDGSQVAVPNDPTNLphl-loopGR.S P2_K.IVELphl-hydEAPQLPR.S 20 9	P28635	METQ_ECOLI D-methionine-binding lipoprotein MetQ OS=Escherichia coli (strain K12) OX=83333 GN=metQ PE=1 SV=2	false	P28635	METQ_ECOLI D-methionine-binding lipoprotein MetQ OS=Escherichia coli (strain K12) OX=83333 GN=metQ PE=1 SV=2	false	187	142	Photo-Leucine	2.524	false	true	false	false	1	1	Self	0.047	0.048	0.25																										2.524
28	918	Scan: 13072 Run: B190215_14_Lumos_TD_IN_120_Ecoli_photoAA_membrane_SCX18_SEC6 P1_K.TVINQVTYLPIASEVTDVNR.Y P2_R.LVKPWVGGYTGKDPLphl-loopDNTYTR.N 17 1	P23843	OPPA_ECOLI Periplasmic oligopeptide-binding protein OS=Escherichia coli (strain K12) OX=83333 GN=oppA PE=1 SV=2	false	P23843	OPPA_ECOLI Periplasmic oligopeptide-binding protein OS=Escherichia coli (strain K12) OX=83333 GN=oppA PE=1 SV=2	false	258	516	Photo-Leucine	2.411	false	true	false	false	1	1	Self	0.048	0.048	0.31
26	916	Scan: 9537 Run: B190218_32_Lumos_TD_IN_120_Ecoli_photoAA_membrane_SCX21_SEC6 P1_R.KAEEEARRK.L P2_R.EmeGTLphl-loopHKGDIVLCcmGFEYGR.V 3 11	P0A705	IF2_ECOLI Translation initiation factor IF-2 OS=Escherichia coli (strain K12) OX=83333 GN=infB PE=1 SV=1	false	P0A705	IF2_ECOLI Translation initiation factor IF-2 OS=Escherichia coli (strain K12) OX=83333 GN=infB PE=1 SV=1	false	188	598	Photo-Leucine	2.363	false	true	false	false	1	1	Self	0.048	0.048	0.333
25	915	Scan: 10028 Run: B190218_28_Lumos_TD_IN_120_Ecoli_photoAA_membrane_SCX20_SEC8 P1_R.SSAASIPLNdaVEAQTR.R P2_K.AILDSEDDAELAHH.- 9 11	P77529	TCYP_ECOLI L-cystine transporter TcyP OS=Escherichia coli (strain K12) OX=83333 GN=tcyP PE=1 SV=1	false	P77529	TCYP_ECOLI L-cystine transporter TcyP OS=Escherichia coli (strain K12) OX=83333 GN=tcyP PE=1 SV=1	false	460	316	Photo-Leucine	2.349	false	true	false	false	1	1	Self	0.048	0.048	0.333
23	913	Scan: 9680 Run: B190215_20_Lumos_TD_IN_120_Ecoli_photoAA_membrane_SCX19_SEC6 P1_K.Lphl-loopSRQLLphl-hydGASSDR.L P2_K.ETASRGALphl-loopLLphl-loopDISGVIVDKPDSSQR.F 11 9	P08395	SPPA_ECOLI Protease 4 OS=Escherichia coli (strain K12) OX=83333 GN=sppA PE=1 SV=2	false	P08395	SPPA_ECOLI Protease 4 OS=Escherichia coli (strain K12) OX=83333 GN=sppA PE=1 SV=2	false	90	60	Photo-Leucine	2.331	false	true	false	false	1	1	Self	0.048	0.048	0.296										2.331
24	914	Scan: 9680 Run: B190215_20_Lumos_TD_IN_120_Ecoli_photoAA_membrane_SCX19_SEC6 P1_K.Lphl-loopSRQLLphl-hydGASSDR.L P2_K.ETASRGALphl-loopLphl-loopLDISGVIVDKPDSSQR.F 11 10	P08395	SPPA_ECOLI Protease 4 OS=Escherichia coli (strain K12) OX=83333 GN=sppA PE=1 SV=2	false	P08395	SPPA_ECOLI Protease 4 OS=Escherichia coli (strain K12) OX=83333 GN=sppA PE=1 SV=2	false	90	61	Photo-Leucine	2.331	false	true	false	false	1	1	Self	0.048	0.048	0.296										2.331
17	906	Scan: 17003 Run: B190218_35_Lumos_TD_IN_120_Ecoli_photoAA_membrane_SCX21_SEC9 P1_K.VDGLphl-hydHYFSDNdaK.D P2_K.INLLphl-loopDDNQFTR.D 10 3	P06996	OMPC_ECOLI Outer membrane porin C OS=Escherichia coli (strain K12) OX=83333 GN=ompC PE=1 SV=1	false	P06996	OMPC_ECOLI Outer membrane porin C OS=Escherichia coli (strain K12) OX=83333 GN=ompC PE=1 SV=1	false	341	47	Photo-Leucine	2.188	false	true	false	false	1	1	Self	0.049	-0.321	0.308															2.188
16	901	Scan: 25446 Run: B190218_34_Lumos_TD_IN_120_Ecoli_photoAA_membrane_SCX21_SEC8 P1_R.HNDFDLNWIPVDSIER.I P2_K.APSLLQLSPDWTSNSCcmR.G 7 7	P17315	CIRA_ECOLI Colicin I receptor OS=Escherichia coli (strain K12) OX=83333 GN=cirA PE=1 SV=2	false	P17315	CIRA_ECOLI Colicin I receptor OS=Escherichia coli (strain K12) OX=83333 GN=cirA PE=1 SV=2	false	426	123	Photo-Leucine	2.148	false	true	false	false	1	1	Self	0.049	-0.673	0.32																				2.148
15	899	Scan: 7182 Run: B190218_27_Lumos_TD_IN_120_Ecoli_photoAA_membrane_SCX20_SEC7 P1_R.Lphl-loopVDKALWPLphl-hydGK.E P2_K.AGIELphl-loopTLphl-loopFHGR.G 6 10	P00864	CAPP_ECOLI Phosphoenolpyruvate carboxylase OS=Escherichia coli (strain K12) OX=83333 GN=ppc PE=1 SV=1	false	P00864	CAPP_ECOLI Phosphoenolpyruvate carboxylase OS=Escherichia coli (strain K12) OX=83333 GN=ppc PE=1 SV=1	false	791	580	Photo-Leucine	2.142	false	true	false	false	1	1	Self	0.049	-0.72	0.32																					2.142
[truncated: 14 more columns]
