# Supplementary material for: Protein structure prediction with in-cell photo-crosslinking mass spectrometry and deep learning
Source: Nat Biotechnol. 2023 Mar 20;41(12):1810–9. doi: 10.1038/s41587-023-01704-z (PMC10713450; doi:10.1038/s41587-023-01704-z)
Supplement: Supplementary file 6 — Protein abundances for crosslink search database. [file 41587_2023_1704_MOESM6_ESM.xlsx]

## Sheet: Table_S3_proteinAbundances
Protein IDs	Majority protein IDs	Peptide counts (all)	Peptide counts (razor+unique)	Peptide counts (unique)	Fasta headers	Number of proteins	Peptides	Razor + unique peptides	Unique peptides	Sequence coverage [%]	Unique + razor sequence coverage [%]	Unique sequence coverage [%]	Mol. weight [kDa]	Sequence length	Sequence lengths	Q-value	Score	Intensity	iBAQ peptides	iBAQ	MS/MS count	Only identified by site	Reverse	Potential contaminant	id	Peptide IDs	Peptide is razor	Mod. peptide IDs	Evidence IDs	MS/MS IDs	Best MS/MS	Deamidation (N) site IDs	Leu->pLeuLoop site IDs	Oxidation (M) site IDs	Deamidation (N) site positions	Leu->pLeuLoop site positions	Oxidation (M) site positions	Taxonomy IDs
REV__CON__A2I7N0	REV__CON__A2I7N0	1	1	1		1	1	1	1	0	0	0	46.311	411	411	0.008165	0.58782	0	0	NaN	0		+	+	35	2341	True	3336;3337	32629;32630;32631;32632;32633;32634;32635;32636;32637;32638;32639;32640	23474;23475;23476;23477;23478;23479;23480	23480	28			365			-1
REV__CON__O76011;REV__CON__Q8IUT8	REV__CON__O76011;REV__CON__Q8IUT8	2;2	2;2	2;2	;	2	2	2	2	0	0	0	44.689	394	394;436	1	-2	7736700	0	NaN	1	+	+	+	36	8385;13580	True;True	11872;19518	98849;98850;98851;98852;98853;98854;98855;98856;98857;98858;162218;162219;162220	69172;69173;69174;69175;113545	69173;113545	29			271			-1;-1
REV__CON__Q6IFU6	REV__CON__Q6IFU6	2	2	2		1	2	2	2	0	0	0	55.651	491	491	0.0047868	0.79451	30418000	0	NaN	2		+	+	37	7088;10425	True;True	10011;14846	85752;85753;85754;123376;123377;123378;123379;123380	59913;86378	59913;86378							-1
REV__CON__Q99456	REV__CON__Q99456	2	2	2		1	2	2	2	0	0	0	53.511	494	494	1	-2	4648200	0	NaN	1	+	+	+	38	6973;8626	True;True	9842;12216	84192;84193;84194;101182;101183;101184	58848;70766	58848;70766		27			349		-1
REV__CON__REFSEQ:XP_585019	REV__CON__REFSEQ:XP_585019	1	1	1		1	1	1	1	0	0	0	69.561	604	604	1	-2	0	0	NaN	0	+	+	+	39	9818	True	13944	117115;117116	82126	82126		28			527		-1
REV__sp|P00393|DHNA_ECOLI	REV__sp|P00393|DHNA_ECOLI	2	2	2	sp|P00393|DHNA_ECOLI NADH dehydrogenase OS=Escherichia coli (strain K12) OX=83333 GN=ndh PE=1 SV=2	1	2	2	2	0	0	0	47.358	434	434	0.0013489	1.7016	202530000	0	NaN	3		+		40	8965;11631	True;True	12723;16777	108322;108323;108324;108325;108326;108327;108328;140776;140777;140778;140779	76218;76219;76220;98298	76219;98298		29			389		-1
REV__sp|P00452|RIR1_ECOLI	REV__sp|P00452|RIR1_ECOLI	1	1	1	sp|P00452|RIR1_ECOLI Ribonucleoside-diphosphate reductase 1 subunit alpha OS=Escherichia coli (strain K12) OX=83333 GN=nrdA PE=1 SV=2	1	1	1	1	0	0	0	85.774	761	761	1	-2	8871300	0	NaN	1	+	+		41	6613	True	9323	80208;80209;80210	56162	56162			31;32			359;360	-1
REV__sp|P04968|ILVA_ECOLI	REV__sp|P04968|ILVA_ECOLI	2	2	2	sp|P04968|ILVA_ECOLI L-threonine dehydratase biosynthetic IlvA OS=Escherichia coli (strain K12) OX=83333 GN=ilvA PE=1 SV=1	1	2	2	2	0	0	0	56.195	514	514	1	-2	1323000000	0	NaN	1	+	+		42	2439;9943	True;True	3476;14108;14109	33635;33636;33637;33638;118341;118342;118343;118344	24100;82940;82941	24100;82941		30;31			34;39		-1
REV__sp|P06616|ERA_ECOLI	REV__sp|P06616|ERA_ECOLI	2	2	2	sp|P06616|ERA_ECOLI GTPase Era OS=Escherichia coli (strain K12) OX=83333 GN=era PE=1 SV=2	1	2	2	2	0	0	0	33.81	301	301	1	-2	34315000	0	NaN	0	+	+		43	3239;13152	True;True	4514;18909	40773;157060	29081;109716	29081;109716		32;33			191;193		-1
REV__sp|P06710|DPO3X_ECOLI	REV__sp|P06710|DPO3X_ECOLI	1	1	1	sp|P06710|DPO3X_ECOLI DNA polymerase III subunit tau OS=Escherichia coli (strain K12) OX=83333 GN=dnaX PE=1 SV=1	1	1	1	1	0	0	0	71.137	643	643	1	-2	0	0	NaN	0	+	+		44	6066	True	8562	74396	52218	52218			33			514	-1
REV__sp|P07364|CHER_ECOLI	REV__sp|P07364|CHER_ECOLI	1	1	1	sp|P07364|CHER_ECOLI Chemotaxis protein methyltransferase OS=Escherichia coli (strain K12) OX=83333 GN=cheR PE=4 SV=2	1	1	1	1	0	0	0	32.849	286	286	1	-2	0	0	NaN	0	+	+		45	9566	True	13581	114422;114423;114424;114425;114426;114427	80360	80360			34			238	-1
REV__sp|P08660|AK3_ECOLI	REV__sp|P08660|AK3_ECOLI	1	1	1	sp|P08660|AK3_ECOLI Lysine-sensitive aspartokinase 3 OS=Escherichia coli (strain K12) OX=83333 GN=lysC PE=1 SV=2	1	1	1	1	0	0	0	48.531	449	449	0.0069174	0.67412	63266000	0	NaN	2		+		46	8656	True	12259	101378;101379;101380;101381;101382;101383;101384;101385;101386;101387	70906;70907	70906							-1
REV__sp|P09053|AVTA_ECOLI	REV__sp|P09053|AVTA_ECOLI	1	1	1	sp|P09053|AVTA_ECOLI Valine--pyruvate aminotransferase OS=Escherichia coli (strain K12) OX=83333 GN=avtA PE=1 SV=3	1	1	1	1	0	0	0	46.711	417	417	0.0034919	0.89099	0	0	NaN	0		+		47	9881	True	14029;14030	117947;117948;117949;117950;117951;117952	82667;82668	82668	30;31	34;35;36	35	178;180	169;175;182	173	-1
REV__sp|P09378|RHAR_ECOLI	REV__sp|P09378|RHAR_ECOLI	1	1	1	sp|P09378|RHAR_ECOLI HTH-type transcriptional activator RhaR OS=Escherichia coli (strain K12) OX=83333 GN=rhaR PE=1 SV=2	1	1	1	1	0	0	0	32.372	282	282	0.002669	1.5019	0	0	NaN	0		+		48	3909	True	5391	47018;47019;47020;47021;47022;47023;47024;47025;47026;47027	33414;33415;33416	33415		37			94		-1
REV__sp|P09391|GLPG_ECOLI	REV__sp|P09391|GLPG_ECOLI	1	1	1	sp|P09391|GLPG_ECOLI Rhomboid protease GlpG OS=Escherichia coli (strain K12) OX=83333 GN=glpG PE=1 SV=5	1	1	1	1	0	0	0	31.306	276	276	1	-2	0	0	NaN	0	+	+		49	16133	True	23124	196621;196622;196623;196624;196625	137609	137609			36;37			274;276	-1
REV__sp|P0A6L7|UXAB_ECOLI	REV__sp|P0A6L7|UXAB_ECOLI	1	1	1	sp|P0A6L7|UXAB_ECOLI Altronate oxidoreductase OS=Escherichia coli (strain K12) OX=83333 GN=uxaB PE=1 SV=1	1	1	1	1	0	0	0	54.808	483	483	1	-2	0	0	NaN	0	+	+		50	8290	True	11741	98096;98097;98098	68668	68668	32			407			-1
REV__sp|P0A8M3|SYT_ECOLI	REV__sp|P0A8M3|SYT_ECOLI	1	1	1	sp|P0A8M3|SYT_ECOLI Threonine--tRNA ligase OS=Escherichia coli (strain K12) OX=83333 GN=thrS PE=1 SV=1	1	1	1	1	0	0	0	74.013	642	642	1	-2	0	0	NaN	0	+	+		51	9700	True	13769	115652;115653;115654;115655;115656;115657;115658;115659;115660;115661;115662;115663	81176	81176		38;39			410;414		-1
REV__sp|P0A8P3|FETP_ECOLI	REV__sp|P0A8P3|FETP_ECOLI	1	1	1	sp|P0A8P3|FETP_ECOLI Probable Fe(2+)-trafficking protein OS=Escherichia coli (strain K12) OX=83333 GN=yggX PE=1 SV=2	1	1	1	1	0	0	0	10.952	91	91	0.00045641	2.0809	359600000	0	NaN	5		+		52	6577	True	9260	79610;79611;79612;79613;79614;79615;79616;79617;79618	55763;55764;55765;55766;55767	55767							-1
REV__sp|P0A927|TSX_ECOLI	REV__sp|P0A927|TSX_ECOLI	2	2	2	sp|P0A927|TSX_ECOLI Nucleoside-specific channel-forming protein Tsx OS=Escherichia coli (strain K12) OX=83333 GN=tsx PE=1 SV=1	1	2	2	2	0	0	0	33.589	294	294	0.0039267	0.86571	18864000	0	NaN	1		+		53	4262;8534	True;True	5890;12076	50879;100037;100038;100039	36015;70005	36015;70005	33			210			-1
REV__sp|P0A935|MLTA_ECOLI	REV__sp|P0A935|MLTA_ECOLI	1	1	1	sp|P0A935|MLTA_ECOLI Membrane-bound lytic murein transglycosylase A OS=Escherichia coli (strain K12) OX=83333 GN=mltA PE=1 SV=1	1	1	1	1	0	0	0	40.41	365	365	1	-2	0	0	NaN	0	+	+		54	4919	True	6822	58999;59000;59001;59002;59003;59004;59005;59006;59007	41860	41860			38			53	-1
REV__sp|P0AA80|GARP_ECOLI	REV__sp|P0AA80|GARP_ECOLI	1	1	1	sp|P0AA80|GARP_ECOLI Probable galactarate transporter OS=Escherichia coli (strain K12) OX=83333 GN=garP PE=1 SV=1	1	1	1	1	0	0	0	49.009	444	444	1	-2	0	0	NaN	0	+	+		55	3485	True	4852	43001;43002;43003	30554	30554		40			79		-1
REV__sp|P0AAI3|FTSH_ECOLI	REV__sp|P0AAI3|FTSH_ECOLI	2	2	2	sp|P0AAI3|FTSH_ECOLI ATP-dependent zinc metalloprotease FtsH OS=Escherichia coli (strain K12) OX=83333 GN=ftsH PE=1 SV=1	1	2	2	2	0	0	0	70.707	644	644	1	-2	54022000	0	NaN	2	+	+		56	8843;9580	True;True	12548;13603	107200;107201;107202;107203;107204;114567;114568;114569	75500;75501;80455	75501;80455	34			581			-1
REV__sp|P0AB58|LAPB_ECOLI	REV__sp|P0AB58|LAPB_ECOLI	2	2	2	sp|P0AB58|LAPB_ECOLI Lipopolysaccharide assembly protein B OS=Escherichia coli (strain K12) OX=83333 GN=lapB PE=1 SV=1	1	2	2	2	0	0	0	44.531	389	389	1	-2	233200000	0	NaN	3	+	+		57	275;15362	True;True	384;22012	4282;4283;4284;4285;4286;4287;4288;4289;4290;4291;4292;4293;187523;187524;187525	2907;2908;2909;131282	2908;131282		41			52		-1
REV__sp|P0ABP3|DCUC_ECOLI	REV__sp|P0ABP3|DCUC_ECOLI	1	1	1	sp|P0ABP3|DCUC_ECOLI Anaerobic C4-dicarboxylate transporter DcuC OS=Escherichia coli (strain K12) OX=83333 GN=dcuC PE=3 SV=1	1	1	1	1	0	0	0	48.412	461	461	1	-2	0	0	NaN	0	+	+		58	14334	True	20545	172157;172158;172159;172160;172161	120571	120571			39			65	-1
REV__sp|P0ACJ8|CRP_ECOLI	REV__sp|P0ACJ8|CRP_ECOLI	2	2	2	sp|P0ACJ8|CRP_ECOLI cAMP-activated global transcriptional regulator CRP OS=Escherichia coli (strain K12) OX=83333 GN=crp PE=1 SV=1	1	2	2	2	0	0	0	23.64	210	210	1	-2	6878600	0	NaN	1	+	+		59	8380;10547	True;True	11867;15072	98835;98836;98837;98838;98839;125015	69165;87444	69165;87444	35			101			-1
REV__sp|P0AED7|DAPE_ECOLI	REV__sp|P0AED7|DAPE_ECOLI	1	1	1	sp|P0AED7|DAPE_ECOLI Succinyl-diaminopimelate desuccinylase OS=Escherichia coli (strain K12) OX=83333 GN=dapE PE=1 SV=1	1	1	1	1	0	0	0	41.269	375	375	0.0085837	0.5581	0	0	NaN	0		+		60	8657	True	12260;12261	101388;101389;101390;101391;101392;101393;101394;101395;101396;101397;101398;101399;101400	70908;70909;70910	70909		42;43			344;358		-1
REV__sp|P0AEJ2|ENTC_ECOLI	REV__sp|P0AEJ2|ENTC_ECOLI	2	2	2	sp|P0AEJ2|ENTC_ECOLI Isochorismate synthase EntC OS=Escherichia coli (strain K12) OX=83333 GN=entC PE=1 SV=1	1	2	2	2	0	0	0	42.931	391	391	1	-2	11623000	0	NaN	1	+	+		61	3420;8665	True;True	4759;12269	42492;42493;101429;101430	30204;70930	30204;70930		44			224		-1
REV__sp|P0AEZ7|MLTD_ECOLI	REV__sp|P0AEZ7|MLTD_ECOLI	1	1	1	sp|P0AEZ7|MLTD_ECOLI Membrane-bound lytic murein transglycosylase D OS=Escherichia coli (strain K12) OX=83333 GN=mltD PE=1 SV=1	1	1	1	1	0	0	0	49.417	452	452	1	-2	0	0	NaN	0	+	+		62	8517	True	12054;12055	99942;99943;99944;99945;99946;99947;99948	69936;69937	69936		45			19		-1
REV__sp|P0AGE4|SSTT_ECOLI	REV__sp|P0AGE4|SSTT_ECOLI	1	1	1	sp|P0AGE4|SSTT_ECOLI Serine/threonine transporter SstT OS=Escherichia coli (strain K12) OX=83333 GN=sstT PE=1 SV=1	1	1	1	1	0	0	0	43.477	414	414	1	-2	108370000	0	NaN	1	+	+		63	10131	True	14377	120165;120166;120167;120168;120169;120170;120171;120172	84176	84176			40;41			231;238	-1
REV__sp|P0C093|SLMA_ECOLI	REV__sp|P0C093|SLMA_ECOLI	1	1	1	sp|P0C093|SLMA_ECOLI Nucleoid occlusion factor SlmA OS=Escherichia coli (strain K12) OX=83333 GN=slmA PE=1 SV=1	1	1	1	1	0	0	0	22.836	198	198	1	-2	0	0	NaN	0	+	+		64	3412	True	4747	42414	30163	30163		46;47			63;71		-1
REV__sp|P0CI31|HCAB_ECOLI	REV__sp|P0CI31|HCAB_ECOLI	1	1	1	sp|P0CI31|HCAB_ECOLI 3-phenylpropionate-dihydrodiol/cinnamic acid-dihydrodiol dehydrogenase OS=Escherichia coli (strain K12) OX=83333 GN=hcaB PE=3 SV=1	1	1	1	1	0	0	0	28.499	270	270	1	-2	0	0	NaN	0	+	+		65	4923	True	6827	59025	41874	41874		48	42		26	22	-1
REV__sp|P11875|SYR_ECOLI	REV__sp|P11875|SYR_ECOLI	1	1	1	sp|P11875|SYR_ECOLI Arginine--tRNA ligase OS=Escherichia coli (strain K12) OX=83333 GN=argS PE=1 SV=1	1	1	1	1	0	0	0	64.682	577	577	1	-2	19856000	0	NaN	1	+	+		66	8664	True	12268	101426;101427;101428	70929	70929			43			166	-1
REV__sp|P13001|BIOH_ECOLI	REV__sp|P13001|BIOH_ECOLI	1	1	1	sp|P13001|BIOH_ECOLI Pimeloyl-[acyl-carrier protein] methyl ester esterase OS=Escherichia coli (strain K12) OX=83333 GN=bioH PE=1 SV=1	1	1	1	1	0	0	0	28.505	256	256	1	-2	0	0	NaN	0	+	+		67	9300	True	13190	111890;111891;111892;111893	78572	78572		49;50			65;69		-1
REV__sp|P13458|SBCC_ECOLI	REV__sp|P13458|SBCC_ECOLI	1	1	1	sp|P13458|SBCC_ECOLI Nuclease SbcCD subunit C OS=Escherichia coli (strain K12) OX=83333 GN=sbcC PE=1 SV=1	1	1	1	1	0	0	0	118.72	1048	1048	0.009438	0.53893	0	0	NaN	0		+		68	12007	True	17290	144159;144160;144161;144162;144163;144164	100613	100613	36			484			-1
REV__sp|P14081|SELB_ECOLI	REV__sp|P14081|SELB_ECOLI	1	1	1	sp|P14081|SELB_ECOLI Selenocysteine-specific elongation factor OS=Escherichia coli (strain K12) OX=83333 GN=selB PE=1 SV=3	1	1	1	1	0	0	0	68.867	614	614	1	-2	17357000	0	NaN	1	+	+		69	3272	True	4564	41297;41298;41299	29448	29448			44			461	-1
REV__sp|P16684|PHNF_ECOLI	REV__sp|P16684|PHNF_ECOLI	1	1	1	sp|P16684|PHNF_ECOLI Probable transcriptional regulator PhnF OS=Escherichia coli (strain K12) OX=83333 GN=phnF PE=1 SV=1	1	1	1	1	0	0	0	27.621	241	241	0.0017905	1.6411	0	0	NaN	0		+		70	11950	True	17211	143664;143665;143666;143667;143668;143669;143670;143671	100308;100309	100308		51			222		-1
REV__sp|P16689|PHNM_ECOLI	REV__sp|P16689|PHNM_ECOLI	1	1	1	sp|P16689|PHNM_ECOLI Alpha-D-ribose 1-methylphosphonate 5-triphosphate diphosphatase OS=Escherichia coli (strain K12) OX=83333 GN=phnM PE=1 SV=2	1	1	1	1	0	0	0	42.01	378	378	1	-2	0	0	NaN	0	+	+		71	736	True	1050	11051;11052	7833	7833			45			378	-1
REV__sp|P19323|FHLA_ECOLI	REV__sp|P19323|FHLA_ECOLI	2	2	2	sp|P19323|FHLA_ECOLI Formate hydrogenlyase transcriptional activator FhlA OS=Escherichia coli (strain K12) OX=83333 GN=fhlA PE=1 SV=1	1	2	2	2	0	0	0	78.467	692	692	1	-2	94224000	0	NaN	3	+	+		72	3748;9883	True;True	5173;14033	45130;45131;117956;117957	32096;32097;32098;82672	32097;82672		52			495		-1
REV__sp|P21514|PDEL_ECOLI	REV__sp|P21514|PDEL_ECOLI	1	1	1	sp|P21514|PDEL_ECOLI Cyclic di-GMP phosphodiesterase PdeL OS=Escherichia coli (strain K12) OX=83333 GN=pdeL PE=1 SV=2	1	1	1	1	0	0	0	40.724	362	362	0.0060659	0.70692	5524000	0	NaN	1		+		73	37	True	47	338;339	217;218	218							-1
REV__sp|P25772|LIGB_ECOLI	REV__sp|P25772|LIGB_ECOLI	1	1	1	sp|P25772|LIGB_ECOLI DNA ligase B OS=Escherichia coli (strain K12) OX=83333 GN=ligB PE=1 SV=2	1	1	1	1	0	0	0	63.179	560	560	1	-2	0	0	NaN	0	+	+		74	11673	True	16826	141005;141006	98458;98459;98460	98458	37			83			-1
REV__sp|P27242|WAAU_ECOLI	REV__sp|P27242|WAAU_ECOLI	1	1	1	sp|P27242|WAAU_ECOLI Lipopolysaccharide 1,2-N-acetylglucosaminetransferase OS=Escherichia coli (strain K12) OX=83333 GN=waaU PE=4 SV=2	1	1	1	1	0	0	0	41.729	357	357	1	-2	0	0	NaN	0	+	+		75	2227	True	3188	31592;31593;31594;31595;31596;31597;31598;31599;31600;31601	22789;22790;22791	22789		53			14		-1
REV__sp|P30126|LEUD_ECOLI	REV__sp|P30126|LEUD_ECOLI	1	1	1	sp|P30126|LEUD_ECOLI 3-isopropylmalate dehydratase small subunit OS=Escherichia coli (strain K12) OX=83333 GN=leuD PE=1 SV=3	1	1	1	1	0	0	0	22.487	201	201	1	-2	0	0	NaN	0	+	+		76	12055	True	17369	145450;145451;145452	101504	101504	38			183			-1
REV__sp|P33360|YEHX_ECOLI	REV__sp|P33360|YEHX_ECOLI	2	2	2	sp|P33360|YEHX_ECOLI Glycine betaine uptake system ATP-binding protein YehX OS=Escherichia coli (strain K12) OX=83333 GN=yehX PE=1 SV=1	1	2	2	2	0	0	0	34.424	308	308	1	-2	4032800	0	NaN	1	+	+		77	165;9238	True;True	224;13105	3136;3137;3138;3139;111108;111109;111110	2135;78084	2135;78084		54			119		-1
REV__sp|P33590|NIKA_ECOLI	REV__sp|P33590|NIKA_ECOLI	1	1	1	sp|P33590|NIKA_ECOLI Nickel-binding periplasmic protein OS=Escherichia coli (strain K12) OX=83333 GN=nikA PE=1 SV=1	1	1	1	1	0	0	0	58.718	524	524	1	-2	0	0	NaN	0	+	+		78	12111	True	17435	145899;145900;145901	101843	101843		55			64		-1
REV__sp|P33596|RECX_ECOLI	REV__sp|P33596|RECX_ECOLI	1	1	1	sp|P33596|RECX_ECOLI Regulatory protein RecX OS=Escherichia coli (strain K12) OX=83333 GN=recX PE=1 SV=2	1	1	1	1	0	0	0	19.424	166	166	0.0098459	0.50639	0	0	NaN	0		+		79	9295	True	13185	111848;111849;111850;111851;111852;111853;111854;111855	78548;78549;78550	78549		56			134		-1
REV__sp|P37621|YHHS_ECOLI	REV__sp|P37621|YHHS_ECOLI	1	1	1	sp|P37621|YHHS_ECOLI Uncharacterized MFS-type transporter YhhS OS=Escherichia coli (strain K12) OX=83333 GN=yhhS PE=1 SV=2	1	1	1	1	0	0	0	42.155	405	405	1	-2	0	0	NaN	0	+	+		80	6892	True	9717;9718	83223;83224;83225;83226;83227;83228	58180;58181	58180	39		46	395		405	-1
REV__sp|P37649|PDEK_ECOLI	REV__sp|P37649|PDEK_ECOLI	1	1	1	sp|P37649|PDEK_ECOLI Probable cyclic di-GMP phosphodiesterase PdeK OS=Escherichia coli (strain K12) OX=83333 GN=pdeK PE=1 SV=3	1	1	1	1	0	0	0	74.38	662	662	0.0090129	0.54729	0	0	NaN	0		+		81	9642	True	13697	115185;115186;115187	80856	80856	40			271			-1
REV__sp|P39160|UXUB_ECOLI	REV__sp|P39160|UXUB_ECOLI	2	2	2	sp|P39160|UXUB_ECOLI D-mannonate oxidoreductase OS=Escherichia coli (strain K12) OX=83333 GN=uxuB PE=3 SV=1	1	2	2	2	0	0	0	53.58	486	486	0.0030783	1.0454	125630000	0	NaN	4		+		82	7071;15209	True;True	9986;21792;21793	85369;85370;85371;85372;184903;184904;184905;184906;184907;184908;184909;184910;184911;184912;184913;184914	59669;129563;129564;129565	59669;129563			47;48			61;304	-1
REV__sp|P39172|ZNUA_ECOLI	REV__sp|P39172|ZNUA_ECOLI	1	1	1	sp|P39172|ZNUA_ECOLI High-affinity zinc uptake system protein ZnuA OS=Escherichia coli (strain K12) OX=83333 GN=znuA PE=1 SV=4	1	1	1	1	0	0	0	33.777	310	310	1	-2	0	0	NaN	0	+	+		83	2397	True	3416;3417	33176;33177;33178;33179;33180;33181;33182;33183;33184;33185;33186;33187;33188;33189;33190;33191;33192;33193;33194;33195;33196;33197;33198;33199;33200;33201;33202;33203;33204	23838;23839;23840;23841;23842;23843;23844;23845;23846;23847;23848	23840		57;58			134;139		-1
REV__sp|P39336|YJGL_ECOLI	REV__sp|P39336|YJGL_ECOLI	2	2	2	sp|P39336|YJGL_ECOLI Uncharacterized protein YjgL OS=Escherichia coli (strain K12) OX=83333 GN=yjgL PE=1 SV=2	1	2	2	2	0	0	0	69.577	604	604	0.0022361	1.6089	308550000	0	NaN	2		+		84	16092;16309	True;True	23071;23369	196330;196331;196332;198873	137381;139117	137381;139117							-1
REV__sp|P39408|YJJV_ECOLI	REV__sp|P39408|YJJV_ECOLI	1	1	1	sp|P39408|YJJV_ECOLI Uncharacterized metal-dependent hydrolase YjjV OS=Escherichia coli (strain K12) OX=83333 GN=yjjV PE=1 SV=2	1	1	1	1	0	0	0	28.909	259	259	1	-2	0	0	NaN	0	+	+		85	8531	True	12073	100027;100028	70002	70002		59			132		-1
REV__sp|P45475|UBIV_ECOLI	REV__sp|P45475|UBIV_ECOLI	1	1	1	sp|P45475|UBIV_ECOLI Ubiquinone biosynthesis protein UbiV OS=Escherichia coli (strain K12) OX=83333 GN=ubiV PE=1 SV=2	1	1	1	1	0	0	0	32.535	292	292	1	-2	0	0	NaN	0	+	+		86	6917	True	9761	83484	58405	58405	41;42			173;176			-1
REV__sp|P45758|GSPD_ECOLI	REV__sp|P45758|GSPD_ECOLI	2	2	2	sp|P45758|GSPD_ECOLI Putative secretin GspD OS=Escherichia coli (strain K12) OX=83333 GN=gspD PE=1 SV=2	1	2	2	2	0	0	0	70.697	650	650	0.00091075	2.0519	5944600	0	NaN	1		+		87	8704;13956	True;True	12334;20052	101873;101874;101875;167426	71241;117259	71241;117259		60			598		-1
REV__sp|P52127|YFJL_ECOLI	REV__sp|P52127|YFJL_ECOLI	1	1	1	sp|P52127|YFJL_ECOLI Uncharacterized protein YfjL OS=Escherichia coli (strain K12) OX=83333 GN=yfjL PE=4 SV=1	1	1	1	1	0	0	0	62.006	538	538	1	-2	0	0	NaN	0	+	+		88	5400	True	7526	65516;65517;65518;65519;65520;65521;65522;65523;65524;65525;65526;65527;65528;65529;65530;65531;65532	46234;46235;46236;46237;46238;46239	46235	43			464			-1
REV__sp|P69826|PTMCB_ECOLI	REV__sp|P69826|PTMCB_ECOLI	1	1	1	sp|P69826|PTMCB_ECOLI PTS system mannitol-specific cryptic EIICB component OS=Escherichia coli (strain K12) OX=83333 GN=cmtA PE=3 SV=1	1	1	1	1	0	0	0	48.97	462	462	0.0077419	0.59418	5799800	0	NaN	1		+		89	16301	True	23358	198801;198802;198803	139074	139074							-1
REV__sp|P71244|WCAM_ECOLI	REV__sp|P71244|WCAM_ECOLI	2	2	2	sp|P71244|WCAM_ECOLI Colanic acid biosynthesis protein WcaM OS=Escherichia coli (strain K12) OX=83333 GN=wcaM PE=3 SV=2	1	2	2	2	0	0	0	51.315	464	464	1	-2	19885000	0	NaN	1	+	+		90	11968;15436	True;True	17233;22106	143771;188203	100371;131744	100371;131744		61			137		-1
REV__sp|P75683|YAGG_ECOLI	REV__sp|P75683|YAGG_ECOLI	1	1	1	sp|P75683|YAGG_ECOLI Putative glycoside/cation symporter YagG OS=Escherichia coli (strain K12) OX=83333 GN=yagG PE=1 SV=1	1	1	1	1	0	0	0	50.631	460	460	1	-2	0	0	NaN	0	+	+		91	14838	True	21287	180274;180275	126384	126384			49			398	-1
REV__sp|P75849|GLO22_ECOLI	REV__sp|P75849|GLO22_ECOLI	1	1	1	sp|P75849|GLO22_ECOLI Hydroxyacylglutathione hydrolase GloC OS=Escherichia coli (strain K12) OX=83333 GN=gloC PE=1 SV=1	1	1	1	1	0	0	0	23.784	215	215	0.0052174	0.77947	57559000	0	NaN	5		+		92	4760	True	6586	56546;56547;56548;56549;56550;56551;56552;56553;56554;56555;56556	40069;40070;40071;40072;40073	40073							-1
REV__sp|P76082|PAAF_ECOLI	REV__sp|P76082|PAAF_ECOLI	1	1	1	sp|P76082|PAAF_ECOLI 2,3-dehydroadipyl-CoA hydratase OS=Escherichia coli (strain K12) OX=83333 GN=paaF PE=1 SV=1	1	1	1	1	0	0	0	27.237	255	255	1	-2	0	0	NaN	0	+	+		93	11589	True	16732	140624	98210	98210		62			243		-1
REV__sp|P76224|YNJC_ECOLI	REV__sp|P76224|YNJC_ECOLI	1	1	1	sp|P76224|YNJC_ECOLI Inner membrane ABC transporter permease protein YnjC OS=Escherichia coli (strain K12) OX=83333 GN=ynjC PE=1 SV=2	1	1	1	1	0	0	0	56.242	511	511	0.0064963	0.68719	0	0	NaN	0		+		94	1498	True	2145	20354	14694	14694		63			99		-1
REV__sp|P76419|YEGV_ECOLI	REV__sp|P76419|YEGV_ECOLI	1	1	1	sp|P76419|YEGV_ECOLI Uncharacterized sugar kinase YegV OS=Escherichia coli (strain K12) OX=83333 GN=yegV PE=3 SV=1	1	1	1	1	0	0	0	34.385	321	321	0.0073181	0.62477	1176000	0	NaN	1		+		95	11803	True	17015	142335	99362	99362							-1
REV__sp|P77318|YDEN_ECOLI	REV__sp|P77318|YDEN_ECOLI	1	1	1	sp|P77318|YDEN_ECOLI Uncharacterized sulfatase YdeN OS=Escherichia coli (strain K12) OX=83333 GN=ydeN PE=3 SV=2	1	1	1	1	0	0	0	62.801	560	560	0.004363	0.86526	23071000	0	NaN	3		+		96	7438	True	10524	89525;89526;89527;89528;89529;89530;89531;89532	62630;62631;62632	62631							-1
REV__sp|P77337|YDIS_ECOLI	REV__sp|P77337|YDIS_ECOLI	1	1	1	sp|P77337|YDIS_ECOLI Probable electron transfer flavoprotein-quinone oxidoreductase YdiS OS=Escherichia coli (strain K12) OX=83333 GN=ydiS PE=3 SV=1	1	1	1	1	0	0	0	45.922	429	429	1	-2	58256000	0	NaN	2	+	+		97	11559	True	16698	140502;140503;140504;140505;140506;140507;140508	98137;98138	98137			50			176	-1
REV__sp|P77481|YCJV_ECOLI	REV__sp|P77481|YCJV_ECOLI	2	2	2	sp|P77481|YCJV_ECOLI Putative uncharacterized ABC transporter ATP-binding protein YcjV OS=Escherichia coli (strain K12) OX=83333 GN=ycjV PE=5 SV=2	1	2	2	2	0	0	0	40.146	360	360	0.0056424	0.75008	45588000	0	NaN	2		+		98	131;8285	True;True	182;11733	2800;2801;2802;98013;98014;98015	1894;68618	1894;68618			51			203	-1
sp|P77330|BORD_ECOLI	sp|P77330|BORD_ECOLI	6	6	6	sp|P77330|BORD_ECOLI Prophage lipoprotein Bor homolog OS=Escherichia coli (strain K12) OX=83333 GN=borD PE=3 SV=1	1	6	6	6	60.8	60.8	60.8	10.447	97	97	0	199.14	47460000000	5	9492000000	50				2337	3675;3676;6300;6301;12181;14232	True;True;True;True;True;True	5076;5077;8887;8888;17525;20404	44407;44408;44409;44410;44411;44412;44413;44414;44415;44416;44417;44418;44419;44420;44421;44422;44423;44424;44425;44426;44427;44428;44429;44430;44431;44432;44433;44434;44435;44436;44437;44438;44439;44440;44441;44442;44443;44444;44445;44446;44447;44448;44449;44450;44451;44452;44453;44454;44455;44456;44457;44458;44459;44460;44461;44462;44463;44464;44465;44466;76964;76965;76966;76967;76968;76969;769…	31590;31591;31592;31593;31594;31595;31596;31597;31598;31599;31600;31601;31602;31603;31604;31605;31606;31607;31608;31609;31610;31611;31612;31613;31614;31615;31616;31617;31618;31619;31620;31621;31622;31623;31624;31625;31626;31627;31628;31629;31630;31631;31632;31633;31634;31635;53975;53976;53977;102225;102226;102227;102228;102229;102230;102231;119246	31608;31635;53975;53976;102228;119246							-1
sp|P0ADB1|OSME_ECOLI	sp|P0ADB1|OSME_ECOLI	8	8	8	sp|P0ADB1|OSME_ECOLI Osmotically-inducible putative lipoprotein OsmE OS=Escherichia coli (strain K12) OX=83333 GN=osmE PE=2 SV=1	1	8	8	8	63.4	63.4	63.4	12.021	112	112	0	323.31	43036000000	5	8607300000	151				916	402;1370;2132;2505;2506;11604;14468;14469	True;True;True;True;True;True;True;True	563;1975;1976;3052;3053;3054;3559;3560;16748;16749;20749;20750	5820;5821;5822;5823;5824;5825;5826;5827;5828;5829;5830;5831;5832;5833;5834;5835;5836;5837;5838;5839;5840;5841;5842;5843;5844;5845;5846;5847;5848;5849;19271;19272;19273;19274;19275;19276;19277;19278;19279;19280;19281;19282;19283;19284;19285;19286;19287;19288;19289;19290;19291;19292;19293;19294;19295;19296;19297;19298;19299;19300;19301;19302;19303;19304;19305;19306;19307;19308;19309;19310;19311;193…	4045;4046;4047;4048;4049;4050;4051;4052;4053;4054;4055;4056;4057;4058;4059;4060;4061;4062;4063;4064;4065;4066;4067;4068;4069;4070;4071;4072;4073;4074;4075;4076;4077;4078;4079;4080;4081;4082;4083;13940;13941;13942;13943;13944;13945;13946;13947;13948;13949;13950;13951;13952;13953;13954;13955;13956;13957;13958;13959;13960;13961;13962;13963;13964;13965;13966;13967;13968;13969;13970;13971;13972;13973;…	4061;13967;21370;24413;24414;98239;121835;121840	766	1766	1118	95	87	61	-1
sp|P76344|ZINT_ECOLI	sp|P76344|ZINT_ECOLI	16	16	16	sp|P76344|ZINT_ECOLI Metal-binding protein ZinT OS=Escherichia coli (strain K12) OX=83333 GN=zinT PE=1 SV=1	1	16	16	16	55.6	55.6	55.6	24.762	216	216	0	323.31	50230000000	9	5581100000	388				2259	114;1257;5567;5568;5569;11228;11229;14239;14601;14602;14603;16838;16983;16984;17026;17027	True;True;True;True;True;True;True;True;True;True;True;True;True;True;True;True	158;1824;7757;7758;7759;7760;7761;16194;16195;16196;20415;20920;20921;20922;20923;24119;24299;24300;24360;24361;24362	2596;2597;2598;2599;2600;17308;67388;67389;67390;67391;67392;67393;67394;67395;67396;67397;67398;67399;67400;67401;67402;67403;67404;67405;67406;67407;67408;67409;67410;67411;67412;67413;67414;67415;67416;67417;67418;67419;67420;67421;67422;67423;67424;67425;67426;67427;67428;67429;67430;67431;67432;67433;67434;67435;67436;67437;67438;67439;67440;67441;67442;67443;67444;67445;67446;67447;67448;67…	1736;12389;47482;47483;47484;47485;47486;47487;47488;47489;47490;47491;47492;47493;47494;47495;47496;47497;47498;47499;47500;47501;47502;47503;47504;47505;47506;47507;47508;47509;47510;47511;47512;47513;47514;47515;47516;47517;47518;47519;47520;47521;47522;47523;47524;47525;47526;47527;47528;47529;47530;47531;47532;47533;47534;47535;47536;47537;47538;47539;47540;47541;47542;47543;47544;47545;4754…	1736;12389;47726;47755;47759;95418;95435;119881;122646;122650;122661;143319;144113;144141;144385;144400		3624;3625;3626;3627;3628;3629	2245		55;68;69;74;136;148	107	-1
sp|P0A7T3|RS16_ECOLI	sp|P0A7T3|RS16_ECOLI	8	8	8	sp|P0A7T3|RS16_ECOLI 30S ribosomal protein S16 OS=Escherichia coli (strain K12) OX=83333 GN=rpsP PE=1 SV=1	1	8	8	8	65.9	65.9	65.9	9.1904	82	82	0	323.31	4103200000	3	1367700000	41				463	6244;6245;8050;8544;8545;12790;15487;15488	True;True;True;True;True;True;True;True	8814;8815;11408;12088;12089;18372;22172;22173;22174;22175;22176	76352;76353;76354;76355;76356;76357;76358;76359;76360;76361;76362;76363;76364;76365;76366;76367;76368;76369;76370;95631;95632;95633;95634;95635;95636;95637;95638;95639;95640;95641;95642;100104;100105;100106;100107;100108;151725;188720;188721;188722;188723;188724;188725;188726;188727;188728;188729;188730;188731;188732;188733;188734;188735;188736;188737;188738;188739;188740;188741;188742;188743;188…	53530;53531;53532;53533;53534;53535;53536;53537;53538;53539;53540;53541;53542;53543;53544;53545;53546;67079;67080;67081;67082;67083;67084;67085;67086;70052;70053;70054;105775;105776;132102;132103;132104;132105;132106;132107;132108;132109;132110;132111;132112;132113;132114;132115;132116;132117;132118;132119;132120;132121;132122;132123;132124;132125;132126;132127;132128;132129;132130;132131;132132;…	53532;53543;67079;70053;70054;105776;132110;132128	426	957;958		40	52;54		-1
sp|P0A9G6|ACEA_ECOLI	sp|P0A9G6|ACEA_ECOLI	25	25	25	sp|P0A9G6|ACEA_ECOLI Isocitrate lyase OS=Escherichia coli (strain K12) OX=83333 GN=aceA PE=1 SV=1	1	25	25	25	76.7	76.7	76.7	47.521	434	434	0	323.31	26791000000	22	1217800000	155				613	274;562;1130;1131;2188;2189;5092;5093;5418;5599;6179;7725;8251;9309;9771;11140;12305;14120;14787;14839;14863;15974;15975;16195;16640	True;True;True;True;True;True;True;True;True;True;True;True;True;True;True;True;True;True;True;True;True;True;True;True;True	383;780;781;1624;1625;1626;1627;1628;1629;1630;3140;3141;7057;7058;7059;7554;7806;7807;8734;10941;10942;10943;10944;10945;11681;13203;13881;13882;13883;13884;16060;16061;16062;16063;16064;17700;20266;21211;21212;21288;21289;21319;22879;22880;23202;23865	4278;4279;4280;4281;8190;8191;8192;8193;8194;8195;8196;8197;8198;8199;8200;8201;8202;8203;8204;8205;8206;8207;8208;8209;8210;8211;8212;8213;8214;8215;8216;15633;15634;15635;15636;15637;15638;15639;15640;15641;15642;15643;15644;15645;15646;15647;15648;15649;15650;15651;15652;15653;15654;15655;15656;15657;15658;15659;15660;15661;15662;15663;15664;15665;15666;15667;15668;15669;15670;15671;15672;1567…	2905;2906;5875;5876;5877;5878;5879;5880;5881;5882;5883;5884;5885;5886;5887;5888;5889;5890;5891;5892;5893;5894;5895;5896;5897;5898;11251;11252;11253;11254;11255;11256;11257;11258;11259;11260;11261;11262;11263;11264;11265;11266;11267;11268;11269;11270;11271;11272;11273;11274;11275;11276;11277;11278;11279;11280;11281;11282;11283;11284;11285;11286;11287;11288;11289;11290;11291;11292;11293;11294;11295…	2906;5877;11286;11305;22642;22646;43297;43313;46438;48074;53190;65121;68358;78617;81913;94328;102965;118474;125982;126389;126606;136423;136425;138063;142099	589;590;591	1282;1283;1284;1285;1286;1287;1288;1289;1290;1291;1292	788;789;790	40;67;327	11;35;45;48;69;72;78;189;285;328;340	105;175;343	-1
sp|P02359|RS7_ECOLI	sp|P02359|RS7_ECOLI	12	12	12	sp|P02359|RS7_ECOLI 30S ribosomal protein S7 OS=Escherichia coli (strain K12) OX=83333 GN=rpsG PE=1 SV=3	1	12	12	12	67.6	67.6	67.6	20.019	179	179	0	323.31	10658000000	9	1184200000	58				144	4449;7775;8071;8386;8387;12943;13191;13251;13304;13831;15493;15494	True;True;True;True;True;True;True;True;True;True;True;True	6151;6152;11017;11435;11436;11873;11874;11875;11876;11877;18600;18963;18964;19048;19127;19128;19863;19864;22183;22184	53026;53027;53028;53029;53030;53031;53032;53033;53034;53035;53036;53037;93483;95893;95894;95895;95896;95897;95898;95899;95900;95901;95902;95903;95904;95905;95906;95907;95908;95909;95910;95911;95912;95913;95914;95915;98859;98860;98861;98862;98863;98864;98865;98866;98867;98868;98869;98870;98871;98872;98873;98874;98875;98876;98877;98878;98879;98880;98881;98882;98883;98884;98885;98886;98887;98888;988…	37525;37526;37527;37528;37529;37530;37531;37532;37533;37534;37535;65514;67244;67245;67246;67247;67248;67249;67250;67251;67252;67253;67254;67255;67256;67257;67258;69176;69177;69178;69179;69180;69181;69182;69183;69184;69185;69186;69187;69188;69189;69190;69191;69192;69193;69194;69195;69196;69197;69198;69199;69200;69201;69202;69203;69204;107984;107985;107986;107987;107988;107989;110104;110105;110106;…	37530;65514;67251;69179;69203;107986;110105;110804;111288;116050;132190;132203	96;97	244;245;246;247;248;249	167	122;130	47;50;59;66;120;124	31	-1
sp|P0CE48|EFTU2_ECOLI;sp|P0CE47|EFTU1_ECOLI	sp|P0CE48|EFTU2_ECOLI;sp|P0CE47|EFTU1_ECOLI	34;34	34;34	34;34	sp|P0CE48|EFTU2_ECOLI Elongation factor Tu 2 OS=Escherichia coli (strain K12) OX=83333 GN=tufB PE=1 SV=1;sp|P0CE47|EFTU1_ECOLI Elongation factor Tu 1 OS=Escherichia coli (strain K12) OX=83333 GN=tufA PE=1 SV=1	2	34	34	34	86.8	86.8	86.8	43.313	394	394;394	0	323.31	23762000000	22	1080100000	251				1236	438;535;727;728;1400;1826;3093;3365;3940;3941;4964;4965;5002;5338;5613;6154;6844;6845;7876;9266;10755;10756;11210;11548;11557;11558;12229;13837;14490;14491;14902;14929;14930;15477	True;True;True;True;True;True;True;True;True;True;True;True;True;True;True;True;True;True;True;True;True;True;True;True;True;True;True;True;True;True;True;True;True;True	616;617;745;1038;1039;1040;1041;2013;2640;2641;2642;4306;4690;5432;5433;5434;6885;6886;6934;6935;7439;7831;8697;9646;9647;11153;13147;15462;15463;15464;15465;15466;15467;15468;15469;16155;16156;16684;16696;16697;17586;19876;20778;20779;21366;21404;21405;21406;22156	7095;7096;7097;7098;7099;7100;7101;7102;7103;7104;7105;7106;7107;7108;7109;7110;7111;8013;8014;10893;10894;10895;10896;10897;10898;10899;10900;10901;10902;10903;10904;10905;10906;10907;10908;10909;10910;10911;10912;10913;10914;10915;10916;10917;10918;10919;10920;10921;10922;10923;10924;10925;10926;10927;10928;10929;10930;10931;10932;10933;10934;10935;10936;10937;10938;10939;10940;10941;10942;1094…	5094;5095;5096;5097;5098;5099;5100;5101;5102;5745;7742;7743;7744;7745;7746;7747;7748;7749;7750;7751;7752;7753;7754;7755;7756;7757;7758;7759;7760;7761;7762;7763;7764;7765;7766;7767;7768;7769;7770;7771;7772;7773;7774;7775;7776;7777;7778;7779;7780;7781;7782;7783;7784;7785;7786;7787;7788;7789;7790;7791;7792;7793;7794;7795;7796;7797;7798;7799;7800;7801;7802;7803;7804;7805;7806;7807;7808;7809;14146;141…	5094;5745;7793;7809;14151;18675;27883;29898;33567;33587;42185;42194;42581;45800;48322;53045;57772;57778;66077;78425;89609;89644;94619;98104;98135;98136;102520;116133;121990;122000;126771;127139;127144;131965	980;981	2225;2226;2227;2228;2229;2230;2231;2232	1392;1393;1394;1395;1396	52;64	36;121;122;212;213;312;363;373	99;140;152;359;369	-1;-1
sp|P0AB67|PNTB_ECOLI	sp|P0AB67|PNTB_ECOLI	17	17	17	sp|P0AB67|PNTB_ECOLI NAD(P) transhydrogenase subunit beta OS=Escherichia coli (strain K12) OX=83333 GN=pntB PE=1 SV=1	1	17	17	17	31.2	31.2	31.2	48.722	462	462	0	323.31	12861000000	13	989300000	103				745	1346;3186;3187;3471;7203;9588;11347;11348;11349;12881;12882;13242;13243;13607;13608;13674;13675	True;True;True;True;True;True;True;True;True;True;True;True;True;True;True;True;True	1947;4446;4447;4448;4449;4832;10183;10184;13616;13617;13618;13619;13620;13621;13622;13623;16378;16379;16380;16381;16382;16383;16384;18506;18507;18508;19037;19038;19039;19558;19559;19560;19561;19562;19563;19564;19661;19662;19663;19664;19665	19052;19053;19054;19055;40152;40153;40154;40155;40156;40157;40158;40159;42880;42881;42882;42883;86936;86937;86938;86939;86940;86941;86942;86943;86944;86945;86946;86947;86948;86949;114660;114661;114662;114663;114664;114665;114666;114667;114668;114669;114670;114671;114672;114673;114674;114675;114676;114677;114678;114679;114680;114681;114682;114683;114684;114685;114686;114687;114688;114689;114690;11…	13804;28635;28636;28637;28638;28639;28640;28641;28642;28643;30461;30462;30463;30464;60820;60821;60822;60823;60824;60825;60826;60827;60828;60829;60830;80514;80515;80516;80517;80518;80519;80520;80521;80522;80523;80524;80525;80526;80527;80528;80529;80530;80531;80532;80533;80534;80535;80536;80537;80538;80539;80540;80541;80542;80543;80544;80545;80546;80547;80548;80549;80550;80551;80552;80553;80554;805…	13804;28640;28642;30461;60821;80534;96218;96231;96257;106287;106289;110453;110530;113733;113777;115081;115086	649;650;651;652;653;654	1450;1451;1452;1453;1454;1455;1456;1457	926;927;928;929;930;931	305;356;419;428;436;443	302;303;333;351;358;359;438;447	156;317;355;409;427;446	-1
sp|P0A910|OMPA_ECOLI	sp|P0A910|OMPA_ECOLI	46	46	46	sp|P0A910|OMPA_ECOLI Outer membrane protein A OS=Escherichia coli (strain K12) OX=83333 GN=ompA PE=1 SV=1	1	46	46	46	79.2	79.2	79.2	37.2	346	346	0	323.31	17123000000	18	951280000	137				573	100;101;102;284;1325;1360;1361;1362;1567;1568;2167;2168;2169;2487;4035;4036;4037;4970;4983;5199;5200;5416;5745;6602;6603;6604;7148;8716;8717;8838;8839;8840;8939;8940;10612;10613;11014;11531;12117;12118;12337;12338;13154;13155;13654;15367	True;True;True;True;True;True;True;True;True;True;True;True;True;True;True;True;True;True;True;True;True;True;True;True;True;True;True;True;True;True;True;True;True;True;True;True;True;True;True;True;True;True;True;True;True;True	137;138;139;140;141;142;394;395;1918;1962;1963;1964;1965;1966;2243;2244;2245;2246;2247;2248;2249;2250;2251;2252;2253;2254;2255;2256;2257;2258;2259;3103;3104;3105;3106;3107;3108;3109;3110;3111;3112;3113;3114;3539;5561;5562;5563;5564;5565;5566;5567;5568;6892;6910;7210;7211;7212;7213;7214;7215;7216;7217;7218;7549;7550;7551;7552;8044;8045;8046;8047;8048;9299;9300;9301;9302;9303;9304;9305;9306;10096;1…	1313;1314;1315;1316;1317;1318;1319;1320;1321;1322;1323;1324;1325;1326;1327;1328;1329;1330;1331;1332;1333;1334;1335;1336;1337;1338;1339;1340;1341;1342;1343;1344;1345;1346;1347;1348;1349;1350;1351;1352;1353;1354;1355;1356;1357;1358;1359;1360;1361;1362;1363;1364;1365;1366;1367;1368;1369;1370;1371;1372;1373;1374;1375;1376;1377;1378;1379;1380;1381;1382;1383;1384;1385;1386;1387;1388;1389;1390;1391;1392…	897;898;899;900;901;902;903;904;905;906;907;908;909;910;911;912;913;914;915;916;917;918;919;920;921;922;923;924;925;926;927;928;929;930;931;932;933;934;935;936;937;938;939;940;941;942;943;944;945;946;947;948;949;950;951;952;953;954;955;956;957;958;959;960;961;962;963;964;965;966;967;968;969;970;971;972;973;974;975;976;977;978;979;980;981;982;983;984;985;986;987;988;989;990;991;992;993;994;995;996…	902;937;985;2979;12745;13873;13879;13890;15468;15814;21850;21870;22048;24355;34143;34178;34251;42221;42307;44203;44302;46393;49447;55971;56014;56053;60264;71294;71832;75462;75463;75473;76046;76069;88123;88182;92259;98061;101855;101856;103167;103325;109719;109758;114951;131306	506;507;508;509;510;511;512;513;514;515;516;517;518	1176;1177;1178;1179;1180;1181;1182;1183;1184;1185;1186;1187;1188;1189;1190;1191;1192;1193	729;730;731;732	90;130;135;166;167;180;224;226;247;270;304;309;313	100;104;112;160;183;185;217;222;230;238;241;245;248;258;273;285;320;324	82;121;182;300	-1
sp|P69797|PTNAB_ECOLI	sp|P69797|PTNAB_ECOLI	23	23	23	sp|P69797|PTNAB_ECOLI PTS system mannose-specific EIIAB component OS=Escherichia coli (strain K12) OX=83333 GN=manX PE=1 SV=2	1	23	23	23	83	83	83	35.047	323	323	0	323.31	17072000000	18	948440000	130				2105	130;870;2024;4949;5508;6328;6755;6756;6757;7391;8098;8592;9191;10565;10698;14048;14049;14402;14573;14802;14803;16009;16010	True;True;True;True;True;True;True;True;True;True;True;True;True;True;True;True;True;True;True;True;True;True;True	178;179;180;181;1249;2925;6863;7669;7670;8918;8919;9516;9517;9518;10453;10454;10455;10456;11470;11471;12165;13036;15100;15101;15359;15360;15361;20166;20167;20168;20655;20656;20657;20878;20879;21233;21234;21235;21236;22946;22947;22948	2776;2777;2778;2779;2780;2781;2782;2783;2784;2785;2786;2787;2788;2789;2790;2791;2792;2793;2794;2795;2796;2797;2798;2799;13099;13100;28718;28719;28720;28721;28722;28723;59320;59321;66726;66727;66728;66729;66730;66731;66732;66733;66734;66735;66736;66737;66738;66739;66740;66741;66742;66743;66744;66745;66746;66747;66748;66749;66750;66751;66752;66753;66754;66755;66756;66757;66758;66759;66760;66761;771…	1879;1880;1881;1882;1883;1884;1885;1886;1887;1888;1889;1890;1891;1892;1893;9514;20702;20703;20704;20705;20706;42094;46997;46998;46999;47000;47001;47002;47003;47004;47005;47006;47007;47008;47009;47010;47011;47012;47013;47014;47015;54118;54119;54120;54121;54122;54123;54124;54125;54126;54127;54128;54129;54130;54131;54132;54133;54134;54135;54136;57007;57008;57009;57010;57011;57012;57013;57014;57015;5…	1882;9514;20702;42094;47010;54120;57007;57043;57063;62260;67373;70539;77817;87544;89045;117713;117714;121258;122540;126084;126108;136722;136725	1500;1501	3438;3439;3440;3441;3442;3443;3444;3445;3446	2146;2147;2148;2149;2150;2151;2152;2153;2154	278;279	17;18;63;65;98;166;173;207;208	1;23;97;103;156;162;241;314;315	-1
sp|P17315|CIRA_ECOLI	sp|P17315|CIRA_ECOLI	77	77	77	sp|P17315|CIRA_ECOLI Colicin I receptor OS=Escherichia coli (strain K12) OX=83333 GN=cirA PE=1 SV=2	1	77	77	77	82.5	82.5	82.5	73.895	663	663	0	323.31	35091000000	37	948410000	244				1337	626;627;1268;1404;1790;1987;1988;2045;2148;2149;2150;2419;2541;2542;2574;2676;2677;2701;3202;3203;3753;3754;4640;4865;4866;5105;5106;5107;5280;5281;5695;5947;5948;6417;6418;6477;6478;6500;6501;6596;7028;7046;7076;7077;8000;9730;10318;10841;10842;11266;11267;11268;11574;11628;12043;12044;12411;12585;12586;14713;14714;14715;14854;14855;14861;14862;15381;15382;16638;16639;16708;16709;16710;17253;172…	True;True;True;True;True;True;True;True;True;True;True;True;True;True;True;True;True;True;True;True;True;True;True;True;True;True;True;True;True;True;True;True;True;True;True;True;True;True;True;True;True;True;True;True;True;True;True;True;True;True;True;True;True;True;True;True;True;True;True;True;True;True;True;True;True;True;True;True;True;True;True;True;True;True;True;True;True	891;892;893;894;895;896;1838;1839;2018;2593;2594;2595;2868;2869;2946;3075;3076;3077;3078;3079;3080;3081;3449;3450;3600;3601;3602;3603;3604;3605;3606;3648;3780;3781;3782;3783;3784;3785;3813;4465;4466;4467;4468;5178;5179;5180;5181;5182;5183;5184;6431;6741;6742;6743;7073;7074;7075;7076;7077;7078;7352;7353;7354;7355;7356;7357;7358;7359;7360;7361;7362;7946;7947;7948;7949;8374;8375;8376;8377;8378;8379;…	9628;9629;9630;9631;9632;9633;9634;9635;9636;9637;9638;9639;9640;9641;9642;9643;9644;9645;9646;9647;9648;9649;9650;9651;9652;9653;9654;9655;9656;9657;9658;9659;9660;9661;9662;9663;9664;9665;9666;9667;9668;9669;9670;9671;9672;9673;9674;9675;9676;9677;9678;9679;9680;9681;9682;9683;9684;9685;9686;9687;9688;9689;9690;9691;9692;9693;9694;9695;9696;9697;9698;9699;9700;9701;9702;9703;9704;9705;9706;9707…	6830;6831;6832;6833;6834;6835;6836;6837;6838;6839;6840;6841;6842;6843;6844;6845;6846;6847;6848;6849;6850;6851;6852;6853;6854;6855;6856;6857;6858;6859;6860;6861;6862;6863;6864;6865;6866;6867;6868;6869;6870;6871;6872;6873;6874;6875;6876;6877;6878;6879;6880;6881;6882;6883;6884;6885;6886;6887;6888;6889;6890;6891;6892;6893;6894;6895;6896;6897;6898;6899;6900;6901;6902;6903;6904;6905;12423;12424;12425;1…	6835;6852;12425;14183;18462;20312;20315;20772;21688;21706;21744;23998;24608;24632;24900;25608;25630;25760;28751;28771;32109;32141;39170;41199;41208;43359;43461;43575;45196;45222;48882;51169;51316;54847;54849;55126;55132;55303;55310;55943;59342;59464;59742;59836;66801;81717;85757;90498;90511;95678;95691;95718;98181;98295;101442;101464;103600;104721;104791;123642;123664;123674;126435;126469;126535;…	1040;1041;1042;1043;1044;1045;1046;1047;1048;1049;1050;1051;1052;1053;1054;1055;1056;1057;1058;1059;1060;1061;1062;1063;1064;1065;1066;1067;1068;1069	2399;2400;2401;2402;2403;2404;2405;2406;2407;2408;2409;2410;2411;2412;2413;2414;2415;2416;2417;2418;2419;2420;2421;2422;2423;2424;2425;2426;2427	1524;1525;1526	66;81;85;112;118;123;154;185;217;238;246;248;276;282;301;303;306;315;329;348;403;495;502;511;522;524;540;616;635;649	59;71;79;94;100;102;122;143;149;194;199;267;292;323;325;332;343;349;364;376;378;400;424;426;535;545;634;636;641	140;201;384	-1
sp|P62399|RL5_ECOLI	sp|P62399|RL5_ECOLI	18	18	18	sp|P62399|RL5_ECOLI 50S ribosomal protein L5 OS=Escherichia coli (strain K12) OX=83333 GN=rplE PE=1 SV=2	1	18	18	18	63.7	63.7	63.7	20.301	179	179	0	323.31	8586100000	10	858610000	61				2000	855;988;989;3509;3510;5101;7262;7877;7888;8950;8951;9274;9275;9480;13128;13129;15369;16226	True;True;True;True;True;True;True;True;True;True;True;True;True;True;True;True;True;True	1229;1406;1407;1408;1409;4878;4879;7069;10271;10272;10273;10274;10275;11154;11155;11174;11175;11176;12698;12699;13155;13156;13157;13465;18858;18859;18860;18861;22021;23247;23248	13018;13019;14079;14080;14081;14082;14083;14084;14085;14086;14087;14088;14089;14090;14091;14092;14093;14094;14095;14096;14097;14098;14099;14100;14101;14102;14103;14104;14105;14106;14107;14108;14109;14110;14111;14112;14113;14114;14115;14116;14117;14118;14119;14120;14121;14122;14123;14124;14125;14126;14127;14128;14129;14130;14131;14132;14133;14134;14135;14136;14137;14138;14139;14140;14141;14142;141…	9456;10181;10182;10183;10184;10185;10186;10187;10188;10189;10190;10191;10192;10193;10194;10195;10196;10197;10198;10199;10200;10201;10202;10203;10204;10205;10206;10207;10208;10209;10210;10211;10212;10213;10214;10215;10216;10217;10218;10219;10220;10221;10222;10223;10224;30677;30678;30679;30680;30681;30682;30683;30684;30685;30686;30687;30688;30689;30690;30691;30692;30693;30694;30695;30696;30697;3069…	9456;10181;10197;30689;30704;43347;61196;66085;66191;76108;76119;78437;78449;79890;109251;109276;131312;138422	1428	3259;3260;3261;3262;3263;3264	2068;2069;2070	37	36;50;66;152;169;170	17;26;38	-1
sp|P0A903|BAMC_ECOLI	sp|P0A903|BAMC_ECOLI	20	20	20	sp|P0A903|BAMC_ECOLI Outer membrane protein assembly factor BamC OS=Escherichia coli (strain K12) OX=83333 GN=bamC PE=1 SV=1	1	20	20	20	81.4	81.4	81.4	36.842	344	344	0	323.31	17572000000	21	836760000	62				570	923;2017;2018;4910;5253;5272;5371;9367;11504;11505;12254;12858;13706;13707;13805;14764;14765;17144;17219;17220	True;True;True;True;True;True;True;True;True;True;True;True;True;True;True;True;True;True;True;True	1320;1321;1322;2909;2910;2911;2912;2913;6803;6804;6805;6806;7306;7342;7343;7484;13277;13278;13279;13280;13281;13282;16632;16633;16634;17623;18470;18471;18472;19702;19703;19704;19705;19706;19707;19708;19832;19833;21170;21171;21172;21173;24531;24644;24645;24646	13491;13492;13493;13494;13495;13496;13497;13498;13499;13500;13501;13502;13503;13504;13505;13506;13507;13508;13509;13510;13511;13512;13513;13514;13515;13516;13517;13518;13519;13520;13521;13522;13523;13524;13525;13526;13527;13528;13529;13530;13531;13532;28418;28419;28420;28421;28422;28423;28424;28425;28426;28427;28428;28429;28430;28431;28432;28433;28434;28435;28436;28437;28438;28439;28440;28441;284…	9769;9770;9771;9772;9773;9774;9775;9776;9777;9778;9779;9780;9781;9782;9783;9784;9785;9786;9787;9788;9789;9790;9791;9792;9793;9794;9795;9796;9797;9798;9799;9800;9801;9802;9803;9804;9805;9806;9807;9808;9809;9810;9811;20503;20504;20505;20506;20507;20508;20509;20510;20511;20512;20513;20514;20515;20516;20517;20518;20519;20520;20521;20522;20523;20524;20525;20526;20527;20528;20529;20530;20531;20532;2053…	9783;20512;20531;41688;44756;45148;45971;78885;97931;97943;102678;106174;115288;115307;115892;125388;125413;145269;146778;146782	493;494;495;496;497;498;499;500	1151;1152;1153;1154;1155;1156;1157;1158;1159;1160;1161;1162;1163;1164;1165;1166;1167	720;721;722	71;110;114;149;180;249;275;331	47;50;80;89;91;141;151;178;179;181;291;298;305;310;316;326;334	194;202;276	-1
sp|P76177|YDGH_ECOLI	sp|P76177|YDGH_ECOLI	22	22	22	sp|P76177|YDGH_ECOLI Protein YdgH OS=Escherichia coli (strain K12) OX=83333 GN=ydgH PE=1 SV=1	1	22	22	22	72.9	72.9	72.9	33.903	314	314	0	323.31	14150000000	18	786130000	62				2227	93;192;193;241;323;324;840;2503;4342;7211;7370;8135;8136;12270;12304;12606;15675;16444;16445;16549;17268;17269	True;True;True;True;True;True;True;True;True;True;True;True;True;True;True;True;True;True;True;True;True;True	129;261;262;263;264;325;447;448;449;1193;3557;5999;6000;6001;10192;10424;11519;11520;17648;17649;17650;17698;17699;18118;22442;22443;23582;23583;23584;23585;23586;23743;24713;24714;24715;24716;24717;24718;24719;24720	1238;1239;1240;1241;3431;3432;3433;3434;3435;3436;3437;3438;3439;3746;3747;3748;3749;3750;3751;3752;3753;3754;3755;3756;3757;3758;4694;4695;4696;4697;4698;4699;4700;4701;4702;4703;4704;4705;4706;4707;12725;12726;34118;34119;34120;34121;51762;51763;51764;51765;51766;51767;51768;51769;51770;51771;51772;51773;51774;51775;51776;87002;88688;88689;88690;88691;88692;88693;88694;88695;88696;88697;88698;9…	858;859;2325;2326;2327;2328;2329;2525;2526;2527;2528;3191;3192;3193;3194;3195;3196;3197;3198;3199;3200;3201;3202;3203;9225;9226;24406;24407;24408;24409;36603;36604;36605;36606;36607;36608;36609;36610;36611;36612;60855;62069;62070;62071;67628;67629;67630;67631;67632;67633;67634;67635;67636;67637;67638;67639;67640;67641;67642;67643;67644;67645;67646;67647;67648;67649;67650;67651;67652;67653;67654;6…	858;2325;2328;2528;3192;3197;9226;24407;36608;60855;62071;67643;67667;102763;102958;104853;133477;140848;140862;141612;147254;147275	1569;1570;1571;1572;1573;1574;1575;1576	3581;3582;3583;3584;3585	2228;2229;2230	47;78;101;105;252;273;304;305	88;110;242;251;306	258;259;274	-1
sp|P76002|PLIG_ECOLI	sp|P76002|PLIG_ECOLI	6	6	6	sp|P76002|PLIG_ECOLI Inhibitor of g-type lysozyme OS=Escherichia coli (strain K12) OX=83333 GN=pliG PE=1 SV=1	1	6	6	6	55.6	55.6	55.6	14.906	133	133	0	323.31	5007700000	7	715390000	141				2194	4907;4908;5577;15598;17211;17212	True;True;True;True;True;True	6800;6801;7778;22338;22339;22340;22341;24629;24630;24631;24632;24633;24634;24635	58407;58408;58409;58410;58411;58412;58413;58414;58415;58416;58417;58418;58419;58420;58421;58422;58423;58424;58425;58426;58427;58428;58429;58430;58431;58432;58433;58434;58435;58436;58437;58438;58439;58440;58441;58442;58443;58444;58445;58446;58447;58448;58449;58450;58451;58452;58453;58454;58455;58456;58457;58458;58459;58460;58461;58462;58463;58464;58465;58466;58467;58468;58469;58470;58471;58472;584…	41437;41438;41439;41440;41441;41442;41443;41444;41445;41446;41447;41448;41449;41450;41451;41452;41453;41454;41455;41456;41457;41458;41459;41460;41461;41462;41463;41464;41465;41466;41467;41468;41469;41470;41471;41472;41473;41474;41475;41476;41477;41478;41479;41480;41481;41482;41483;41484;41485;41486;41487;41488;41489;41490;41491;41492;41493;41494;41495;41496;41497;41498;41499;41500;41501;41502;415…	41438;41445;47952;132987;146646;146665	1555	3547;3548;3549;3550;3551		68	75;86;93;101;109		-1
sp|P0A7V3|RS3_ECOLI	sp|P0A7V3|RS3_ECOLI	14	14	14	sp|P0A7V3|RS3_ECOLI 30S ribosomal protein S3 OS=Escherichia coli (strain K12) OX=83333 GN=rpsC PE=1 SV=2	1	14	14	14	54.9	54.9	54.9	25.983	233	233	0	323.31	8118900000	12	676580000	50				468	234;2935;4683;7965;8193;8853;8854;10041;10042;16376;16441;16442;16443;16573	True;True;True;True;True;True;True;True;True;True;True;True;True;True	317;4097;4098;4099;6481;6482;6483;6484;11287;11288;11597;11598;12560;12561;12562;12563;14250;14251;14252;23474;23577;23578;23579;23580;23581;23778;23779;23780	3685;3686;3687;3688;3689;3690;3691;3692;3693;3694;3695;3696;3697;3698;3699;3700;3701;3702;3703;3704;3705;3706;3707;3708;3709;3710;3711;3712;3713;3714;3715;3716;3717;3718;37807;37808;37809;37810;37811;37812;37813;37814;37815;37816;37817;37818;37819;37820;37821;37822;55589;55590;55591;55592;55593;55594;55595;55596;55597;55598;55599;55600;55601;55602;55603;55604;55605;55606;55607;55608;95052;95053;9…	2486;2487;2488;2489;2490;2491;2492;2493;2494;2495;2496;2497;2498;2499;2500;2501;2502;2503;2504;2505;2506;2507;2508;2509;27007;27008;27009;27010;27011;27012;27013;27014;27015;39387;39388;39389;39390;39391;39392;39393;39394;39395;39396;39397;39398;39399;66605;66606;66607;66608;66609;66610;66611;66612;66613;67916;67917;67918;67919;67920;67921;67922;67923;67924;67925;67926;67927;67928;67929;67930;679…	2493;27008;39390;66608;67924;75564;75586;83555;83559;139765;140822;140829;140836;141794	434;435;436;437	974;975;976;977;978;979	594	19;25;32;102	12;33;111;115;124;208	211	-1
sp|P0A917|OMPX_ECOLI	sp|P0A917|OMPX_ECOLI	17	17	17	sp|P0A917|OMPX_ECOLI Outer membrane protein X OS=Escherichia coli (strain K12) OX=83333 GN=ompX PE=1 SV=1	1	17	17	17	74.9	74.9	74.9	18.602	171	171	0	323.31	4168000000	7	595430000	90				576	4291;5699;6965;6966;7135;7136;10398;11321;13775;13907;13908;14101;14102;16846;16847;17183;17184	True;True;True;True;True;True;True;True;True;True;True;True;True;True;True;True;True	5928;7954;7955;7956;7957;7958;7959;7960;7961;7962;7963;7964;7965;7966;9832;9833;9834;10078;10079;14804;14805;14806;16331;19796;19797;19973;19974;20240;20241;20242;20243;24128;24129;24130;24582;24583;24584;24585;24586;24587	51099;51100;51101;51102;51103;51104;51105;51106;51107;51108;51109;51110;51111;51112;51113;51114;51115;51116;69657;69658;69659;69660;69661;69662;69663;69664;69665;69666;69667;69668;69669;69670;69671;69672;69673;69674;69675;69676;69677;69678;69679;69680;69681;69682;69683;69684;69685;69686;69687;69688;69689;69690;69691;69692;69693;69694;69695;69696;69697;69698;69699;69700;69701;69702;69703;69704;697…	36143;36144;36145;36146;36147;36148;36149;36150;48910;48911;48912;48913;48914;48915;48916;48917;48918;48919;48920;48921;48922;48923;48924;48925;48926;48927;48928;48929;48930;48931;48932;48933;48934;48935;48936;48937;48938;48939;48940;48941;48942;48943;48944;48945;48946;48947;48948;48949;48950;48951;48952;48953;48954;48955;48956;48957;48958;48959;48960;48961;48962;48963;48964;48965;48966;48967;489…	36143;48993;58737;58812;60179;60186;86239;96015;115731;116824;116829;118136;118389;143353;143373;145557;145985	530;531;532;533;534;535;536	1205;1206;1207;1208	740;741	48;57;81;83;97;139;143	49;60;136;146	44;141	-1
sp|P77695|GNSB_ECOLI;sp|P0AC92|GNSA_ECOLI	sp|P77695|GNSB_ECOLI	5;1	5;1	5;1	sp|P77695|GNSB_ECOLI Protein GnsB OS=Escherichia coli (strain K12) OX=83333 GN=gnsB PE=3 SV=2	2	5	5	5	68.4	68.4	68.4	6.5476	57	57;57	0	154.28	2242500000	4	560640000	13				2383	298;3243;14325;14464;14465	True;True;True;True;True	415;4519;4520;20535;20745;20746	4512;40795;40796;40797;40798;172104;172105;172106;172107;172108;172109;172110;174011;174012;174013;174014;174015;174016;174017;174018;174019;174020;174021	3065;29097;29098;120539;120540;120541;120542;121818;121819;121820;121821;121822;121823;121824	3065;29098;120539;121818;121823			2322			44	-1;-1
sp|P02943|LAMB_ECOLI	sp|P02943|LAMB_ECOLI	20	20	20	sp|P02943|LAMB_ECOLI Maltoporin OS=Escherichia coli (strain K12) OX=83333 GN=lamB PE=1 SV=1	1	20	20	20	65.7	65.7	65.7	49.912	446	446	0	323.31	12650000000	23	550000000	103				155	2186;2187;2998;2999;3873;4765;5174;5700;7255;8879;10061;11162;11163;11587;13298;13788;16631;16717;17169;17170	True;True;True;True;True;True;True;True;True;True;True;True;True;True;True;True;True;True;True;True	3138;3139;4177;4178;5332;6591;6592;7164;7165;7166;7167;7967;7968;10262;12602;14276;16093;16094;16095;16096;16730;19117;19811;23851;23852;23958;23959;23960;24563;24564;24565	31280;31281;31282;31283;31284;31285;31286;31287;31288;31289;31290;31291;31292;31293;31294;31295;31296;31297;31298;31299;31300;31301;31302;31303;31304;31305;31306;31307;31308;31309;31310;31311;31312;31313;31314;31315;31316;31317;31318;38289;38290;38291;38292;38293;38294;38295;38296;38297;38298;38299;38300;38301;46283;56573;56574;56575;56576;56577;56578;56579;56580;56581;56582;56583;56584;56585;565…	22603;22604;22605;22606;22607;22608;22609;22610;22611;22612;22613;22614;22615;22616;22617;22618;22619;22620;22621;27339;27340;27341;27342;27343;27344;27345;27346;27347;27348;27349;27350;32855;40082;40083;40084;40085;40086;40087;40088;40089;40090;40091;40092;40093;40094;40095;40096;40097;43947;43948;43949;43950;43951;43952;43953;43954;43955;43956;43957;43958;43959;43960;43961;43962;43963;43964;439…	22616;22621;27340;27347;32855;40094;43967;49134;61153;75705;83661;94428;94439;98208;111206;115792;142032;142423;145390;145405	136;137;138;139;140;141;142	295;296	186;187;188;189;190	61;115;281;289;290;291;411	116;120	139;264;294;345;349	-1
sp|P0A7K6|RL19_ECOLI	sp|P0A7K6|RL19_ECOLI	7	7	7	sp|P0A7K6|RL19_ECOLI 50S ribosomal protein L19 OS=Escherichia coli (strain K12) OX=83333 GN=rplS PE=1 SV=2	1	7	7	7	52.2	52.2	52.2	13.133	115	115	0	323.31	4398900000	8	549870000	35				448	9650;11734;11735;11951;12694;15442;15443	True;True;True;True;True;True;True	13707;13708;16919;16920;17212;17213;17214;18234;18235;22113;22114	115283;115284;115285;115286;115287;141759;141760;141761;141762;141763;141764;141765;141766;143672;143673;143674;143675;143676;143677;143678;143679;143680;143681;143682;143683;143684;143685;143686;143687;143688;143689;143690;143691;143692;143693;143694;143695;143696;143697;143698;151067;151068;151069;151070;151071;151072;151073;151074;151075;151076;151077;151078;151079;151080;151081;151082;151083;…	80915;80916;80917;98980;98981;98982;98983;100310;100311;100312;100313;100314;100315;100316;100317;100318;100319;100320;100321;100322;100323;100324;100325;105325;105326;105327;105328;105329;105330;105331;105332;105333;105334;105335;105336;105337;105338;131764;131765;131766;131767;131768;131769;131770;131771;131772;131773;131774;131775;131776;131777;131778;131779;131780;131781;131782;131783;131784;…	80916;98982;98983;100314;105337;131773;131787		936;937	584		8;40	13	-1
sp|P0AG86|SECB_ECOLI	sp|P0AG86|SECB_ECOLI	6	6	6	sp|P0AG86|SECB_ECOLI Protein-export protein SecB OS=Escherichia coli (strain K12) OX=83333 GN=secB PE=1 SV=1	1	6	6	6	61.3	61.3	61.3	17.277	155	155	0	126.28	2137400000	5	427480000	31				1181	2275;2276;5434;7439;8546;13207	True;True;True;True;True;True	3248;3249;7574;7575;10525;12090;18991	32002;32003;32004;32005;32006;32007;32008;32009;32010;32011;32012;32013;32014;65992;65993;65994;65995;65996;65997;65998;65999;89533;89534;89535;89536;89537;89538;89539;89540;89541;89542;100109;100110;100111;100112;100113;100114;100115;100116;100117;100118;100119;100120;100121;157812;157813;157814;157815;157816;157817;157818;157819	23060;23061;23062;23063;23064;23065;23066;23067;46541;46542;46543;46544;46545;46546;62633;62634;62635;62636;62637;62638;70055;70056;70057;70058;70059;70060;110262;110263;110264;110265;110266	23063;23065;46541;62634;70058;110262			1342			138	-1
sp|P39172|ZNUA_ECOLI	sp|P39172|ZNUA_ECOLI	15	15	15	sp|P39172|ZNUA_ECOLI High-affinity zinc uptake system protein ZnuA OS=Escherichia coli (strain K12) OX=83333 GN=znuA PE=1 SV=4	1	15	15	15	54.2	54.2	54.2	33.777	310	310	0	323.31	6354700000	15	423650000	61				1823	850;1514;2074;5044;5589;8484;8485;8856;9704;10084;11763;12258;12698;14780;14895	True;True;True;True;True;True;True;True;True;True;True;True;True;True;True	1217;1218;1219;2169;2977;6993;7793;12012;12013;12014;12015;12016;12017;12566;13795;14304;14305;16959;16960;16961;16962;16963;17629;17630;17631;17632;17633;18239;18240;18241;21198;21358	12876;12877;12878;12879;12880;12881;12882;12883;12884;12885;12886;12887;12888;12889;12890;12891;12892;12893;12894;12895;12896;12897;12898;12899;12900;12901;12902;12903;12904;12905;12906;12907;12908;12909;12910;12911;12912;12913;12914;12915;12916;12917;12918;12919;12920;12921;12922;12923;12924;12925;12926;12927;12928;12929;12930;12931;12932;12933;12934;12935;12936;20559;20560;20561;20562;20563;205…	9362;9363;9364;9365;9366;9367;9368;9369;9370;9371;9372;9373;9374;9375;9376;9377;9378;9379;9380;9381;9382;9383;9384;9385;9386;9387;9388;9389;9390;9391;9392;9393;9394;9395;9396;9397;9398;9399;9400;14832;14833;14834;14835;14836;14837;14838;14839;14840;14841;14842;14843;14844;14845;14846;14847;20872;20873;42888;42889;42890;42891;42892;48014;48015;48016;48017;48018;48019;48020;48021;48022;48023;48024;…	9368;14844;20873;42889;48024;69729;69740;75591;81554;83798;99174;102715;105357;125934;126751	1306;1307;1308	3038;3039;3040;3041;3042;3043;3044;3045;3046;3047;3048;3049	1938;1939;1940;1941	176;193;228	107;113;114;162;165;173;177;184;195;198;219;222	85;89;115;166	-1
sp|P0A853|TNAA_ECOLI	sp|P0A853|TNAA_ECOLI	25	25	25	sp|P0A853|TNAA_ECOLI Tryptophanase OS=Escherichia coli (strain K12) OX=83333 GN=tnaA PE=1 SV=1	1	25	25	25	69.6	69.6	69.6	52.773	471	471	0	323.31	9695100000	23	421530000	223				492	1598;1599;1600;1635;1980;2762;2764;3699;4504;4505;4601;4945;6280;8221;8451;9371;10356;10720;11060;12122;13469;14015;14518;16741;16811	True;True;True;True;True;True;True;True;True;True;True;True;True;True;True;True;True;True;True;True;True;True;True;True;True	2301;2302;2303;2304;2362;2856;2857;3891;3893;5110;6221;6222;6380;6857;6858;8863;11639;11640;11970;13287;14733;14734;14735;14736;15393;15394;15395;15396;15946;15947;17446;19353;20125;20815;20816;23990;24081	23329;23330;23331;23332;23333;23334;23335;23336;23337;23338;23339;23340;23341;23342;23343;23344;23345;23346;23347;23348;23349;23350;23351;23352;23353;23354;23355;23356;23357;23358;23359;23360;23361;23362;23363;23364;23365;23366;23367;23368;23369;23370;23371;23372;23373;23374;23375;23376;23377;23378;23379;23380;23381;23382;23383;23384;23385;23386;23387;23388;23389;23390;23391;23392;23393;23730;237…	16928;16929;16930;16931;16932;16933;16934;16935;16936;16937;16938;16939;16940;16941;16942;16943;16944;16945;16946;16947;16948;16949;16950;16951;16952;16953;16954;16955;16956;16957;16958;16959;16960;16961;16962;16963;16964;16965;16966;16967;16968;16969;16970;16971;16972;16973;16974;16975;16976;16977;16978;17213;17214;17215;17216;17217;17218;17219;17220;17221;17222;17223;17224;17225;20267;20268;261…	16951;16963;16973;17223;20267;26188;26216;31816;37887;37891;38876;42077;53830;68108;69596;78958;86073;89180;93561;101867;112425;117530;122171;142603;143162	456;457;458;459;460		621;622;623;624;625;626;627;628;629;630	3;146;186;187;198		1;128;226;263;266;273;276;315;326;432	-1
sp|P0A9P0|DLDH_ECOLI	sp|P0A9P0|DLDH_ECOLI	33	33	33	sp|P0A9P0|DLDH_ECOLI Dihydrolipoyl dehydrogenase OS=Escherichia coli (strain K12) OX=83333 GN=lpdA PE=1 SV=2	1	33	33	33	57.6	57.6	57.6	50.688	474	474	0	323.31	9172500000	22	416930000	145				635	622;623;715;898;1236;1237;1811;2878;3216;3264;4999;5493;5494;7403;7502;9064;11563;11564;11565;13840;14687;14804;14987;14988;14989;15050;15620;15681;15682;15683;16336;16337;16805	True;True;True;True;True;True;True;True;True;True;True;True;True;True;True;True;True;True;True;True;True;True;True;True;True;True;True;True;True;True;True;True;True	887;888;1021;1291;1292;1794;1795;1796;1797;2622;4030;4484;4552;4553;4554;6931;7651;7652;10471;10472;10618;10619;12855;16702;16703;16704;16705;19879;19880;21068;21069;21070;21071;21237;21486;21487;21488;21489;21490;21574;21575;22371;22372;22453;22454;22455;22456;23416;23417;23418;23419;24074;24075	9573;9574;9575;9576;9577;9578;9579;9580;9581;9582;9583;9584;9585;9586;9587;9588;9589;9590;9591;9592;9593;9594;9595;9596;9597;9598;9599;9600;9601;9602;9603;9604;9605;9606;9607;9608;9609;9610;9611;9612;9613;9614;9615;9616;9617;10749;10750;10751;10752;13336;13337;13338;13339;13340;13341;13342;13343;13344;13345;13346;13347;13348;13349;13350;13351;13352;13353;13354;13355;13356;13357;13358;13359;13360;…	6797;6798;6799;6800;6801;6802;6803;6804;6805;6806;6807;6808;6809;6810;6811;6812;6813;6814;6815;6816;6817;6818;6819;6820;6821;6822;6823;6824;6825;6826;7644;7645;7646;7647;9660;9661;9662;9663;9664;9665;9666;9667;9668;9669;9670;9671;9672;9673;9674;9675;9676;9677;9678;12227;12228;12229;12230;12231;12232;12233;12234;12235;12236;12237;12238;12239;12240;12241;12242;12243;12244;12245;12246;12247;12248;12…	6797;6816;7646;9665;12241;12247;18605;26764;28899;29372;42544;46927;46940;62334;63568;76832;98151;98155;98156;116160;123463;126167;127643;127673;127693;127991;133187;133687;133693;133702;139466;139487;143150	601;602	1327;1328;1329;1330;1331;1332;1333;1334;1335	816;817;818	140;276	12;69;97;152;169;171;268;320;362	104;252;319	-1
sp|P08194|GLPT_ECOLI	sp|P08194|GLPT_ECOLI	13	13	13	sp|P08194|GLPT_ECOLI Glycerol-3-phosphate transporter OS=Escherichia coli (strain K12) OX=83333 GN=glpT PE=1 SV=1	1	13	13	13	27.9	27.9	27.9	50.31	452	452	0	323.31	5796900000	14	414060000	59				263	1411;1412;2625;2626;4623;7944;9567;10550;10889;12530;14652;16896;16897	True;True;True;True;True;True;True;True;True;True;True;True;True	2031;2032;3713;3714;3715;6410;11253;11254;11255;13582;15076;15077;15078;15079;15667;18014;21012;24184;24185	19719;19720;19721;19722;19723;19724;19725;19726;19727;19728;19729;19730;35241;35242;35243;35244;35245;35246;35247;35248;35249;35250;35251;35252;35253;35254;35255;35256;35257;35258;35259;35260;35261;35262;35263;35264;35265;55171;55172;55173;55174;55175;55176;55177;55178;55179;55180;55181;55182;55183;55184;55185;55186;55187;55188;55189;55190;55191;55192;55193;55194;55195;55196;94833;94834;94835;948…	14254;14255;14256;14257;14258;14259;14260;25214;25215;25216;25217;25218;25219;25220;25221;25222;25223;25224;25225;25226;25227;25228;25229;25230;25231;25232;25233;25234;25235;25236;25237;25238;25239;25240;25241;25242;39098;39099;39100;39101;39102;39103;39104;39105;39106;39107;39108;39109;66457;66458;66459;66460;66461;66462;66463;66464;66465;66466;66467;66468;66469;66470;66471;80361;80362;80363;803…	14255;14259;25214;25222;39103;66462;80362;87469;90735;104417;123092;143621;143623	269;270	516	333;334;335	225;232	55	1;52;145	-1
sp|P0AG59|RS14_ECOLI	sp|P0AG59|RS14_ECOLI	1	1	1	sp|P0AG59|RS14_ECOLI 30S ribosomal protein S14 OS=Escherichia coli (strain K12) OX=83333 GN=rpsN PE=1 SV=2	1	1	1	1	18.8	18.8	18.8	11.58	101	101	0	25.289	777080000	2	388540000	3				1173	761	True	1089	11396;11397;11398;11399;11400;11401;11402;11403;11404;11405;11406;11407	8063;8064;8065;8066;8067	8066							-1
sp|P75780|FIU_ECOLI	sp|P75780|FIU_ECOLI	40	40	40	sp|P75780|FIU_ECOLI Catecholate siderophore receptor Fiu OS=Escherichia coli (strain K12) OX=83333 GN=fiu PE=1 SV=1	1	40	40	40	75.7	75.7	75.7	81.959	760	760	0	323.31	12074000000	32	377310000	259				2136	503;1223;1224;2075;2252;2253;2614;2637;2702;3689;3927;3928;4496;4497;4498;4518;5374;5441;6916;8051;8565;8566;9350;9562;10229;10878;10946;10973;12520;12933;14089;14131;14139;14140;14650;15312;15313;15776;16915;16972	True;True;True;True;True;True;True;True;True;True;True;True;True;True;True;True;True;True;True;True;True;True;True;True;True;True;True;True;True;True;True;True;True;True;True;True;True;True;True;True	701;702;703;1773;1774;1775;2978;2979;2980;2981;2982;2983;3215;3216;3217;3699;3700;3730;3814;3815;3816;5092;5093;5094;5095;5096;5097;5098;5417;5418;5419;5420;6211;6212;6213;6214;6215;6251;7488;7584;9756;9757;9758;9759;9760;11409;11410;12128;12129;12130;12131;13255;13256;13576;13577;14509;14510;14511;14512;14513;14514;14515;14516;14517;15650;15747;15748;15749;15795;15796;15797;17993;17994;17995;179…	7658;7659;7660;7661;7662;7663;7664;7665;7666;7667;7668;7669;7670;7671;7672;7673;7674;7675;7676;7677;7678;7679;7680;7681;7682;7683;7684;7685;7686;7687;7688;7689;7690;7691;7692;7693;7694;7695;7696;7697;7698;7699;7700;7701;7702;7703;7704;7705;7706;7707;7708;7709;7710;7711;7712;7713;7714;7715;7716;7717;7718;7719;7720;7721;7722;7723;7724;7725;7726;7727;7728;7729;7730;7731;7732;16940;16941;16942;16943;…	5454;5455;5456;5457;5458;5459;5460;5461;5462;5463;5464;5465;5466;5467;5468;5469;5470;5471;5472;5473;5474;5475;5476;5477;5478;5479;5480;5481;5482;5483;5484;5485;5486;5487;5488;5489;5490;5491;5492;5493;5494;5495;5496;5497;5498;5499;5500;5501;5502;5503;5504;5505;5506;5507;5508;5509;5510;5511;5512;5513;5514;5515;5516;5517;5518;5519;5520;5521;5522;5523;5524;5525;5526;5527;5528;5529;5530;5531;5532;5533…	5498;12132;12138;20893;22891;22917;25158;25398;25783;31737;33517;33527;37794;37823;37867;38093;45991;46613;58292;67102;70402;70415;78822;80341;85072;90639;91182;91482;104308;107947;117964;118681;118730;118750;123050;130924;130972;135029;143702;144024	1519;1520;1521;1522;1523;1524;1525;1526;1527;1528;1529;1530;1531;1532;1533;1534;1535;1536;1537;1538;1539;1540;1541;1542;1543;1544;1545;1546	3478;3479;3480;3481;3482;3483;3484;3485;3486;3487;3488;3489;3490;3491;3492;3493;3494;3495;3496;3497;3498;3499	2181;2182;2183;2184;2185	90;127;146;202;252;260;285;319;321;326;348;357;377;380;407;411;419;435;438;440;463;470;526;532;595;600;623;643	91;95;199;249;251;254;271;284;338;375;381;415;432;454;462;468;520;523;584;588;655;665	75;216;312;339;343	-1
sp|P0AFM6|PSPA_ECOLI	sp|P0AFM6|PSPA_ECOLI	12	12	12	sp|P0AFM6|PSPA_ECOLI Phage shock protein A OS=Escherichia coli (strain K12) OX=83333 GN=pspA PE=1 SV=2	1	12	12	12	62.6	62.6	62.6	25.493	222	222	0	323.31	4845000000	13	372700000	36				1126	354;3132;3718;3719;3818;3819;6375;9466;11939;12546;13504;13514	True;True;True;True;True;True;True;True;True;True;True;True	491;492;4361;4362;5131;5132;5133;5261;5262;5263;5264;5265;8988;8989;13438;17198;17199;18034;18035;19406;19429;19430;19431	5068;5069;5070;5071;5072;5073;5074;5075;39444;39445;39446;39447;39448;39449;44883;44884;44885;44886;44887;44888;44889;44890;44891;44892;44893;44894;44895;44896;44897;44898;44899;44900;44901;44902;44903;44904;44905;44906;44907;44908;45700;45701;45702;45703;45704;45705;45706;45707;45708;45709;45710;45711;45712;45713;45714;45715;45716;45717;45718;45719;45720;45721;45722;45723;45724;45725;45726;45727…	3449;3450;3451;3452;3453;3454;28138;28139;28140;28141;28142;28143;31928;31929;31930;31931;31932;31933;31934;31935;31936;31937;31938;31939;31940;31941;31942;32470;32471;32472;32473;32474;32475;32476;32477;32478;32479;32480;32481;32482;32483;32484;32485;32486;32487;32488;32489;32490;32491;32492;32493;54524;54525;54526;79746;100236;100237;100238;100239;100240;104502;104503;104504;104505;104506;10450…	3451;28139;31936;31941;32476;32486;54525;79746;100239;104512;112919;113083	906	2047;2048;2049;2050;2051;2052;2053;2054	1290;1291	16	18;19;79;80;104;110;115;125	165;178	-1
sp|P05825|FEPA_ECOLI	sp|P05825|FEPA_ECOLI	64	64	64	sp|P05825|FEPA_ECOLI Ferrienterobactin receptor OS=Escherichia coli (strain K12) OX=83333 GN=fepA PE=1 SV=2	1	64	64	64	81.4	81.4	81.4	82.106	746	746	0	323.31	11437000000	32	357420000	193				198	345;400;401;596;597;1269;1728;1784;2185;2420;2421;2627;2628;2892;2893;3062;3063;3133;3183;3184;3902;3903;4639;4708;5202;5203;5301;5302;5303;5321;5322;5381;5382;5383;6397;6736;7023;7715;8235;9867;10214;10477;10478;10891;11113;11370;11371;11457;11458;11806;11807;11849;12042;12911;13203;13693;14669;14670;14754;14912;16634;16635;16908;16909	True;True;True;True;True;True;True;True;True;True;True;True;True;True;True;True;True;True;True;True;True;True;True;True;True;True;True;True;True;True;True;True;True;True;True;True;True;True;True;True;True;True;True;True;True;True;True;True;True;True;True;True;True;True;True;True;True;True;True;True;True;True;True;True	478;479;480;481;559;560;561;562;845;846;847;1840;2506;2507;2582;2583;2584;2585;3137;3451;3452;3453;3716;3717;3718;3719;3720;4046;4047;4048;4262;4263;4264;4265;4266;4267;4363;4441;4442;4443;4444;5375;5376;5377;5378;5379;5380;5381;5382;5383;5384;6429;6430;6516;6517;7220;7221;7222;7223;7224;7225;7226;7227;7228;7229;7230;7231;7387;7388;7389;7390;7391;7392;7393;7394;7395;7396;7397;7420;7421;7495;7496;…	4948;4949;4950;4951;4952;4953;4954;4955;4956;4957;4958;4959;4960;4961;4962;4963;4964;4965;4966;4967;4968;4969;4970;4971;4972;4973;4974;4975;4976;4977;4978;4979;4980;4981;4982;4983;4984;4985;4986;4987;4988;4989;4990;4991;4992;4993;4994;4995;4996;4997;4998;4999;5000;5001;5002;5003;5004;5005;5006;5007;5008;5009;5010;5011;5012;5013;5014;5015;5016;5017;5018;5019;5020;5021;5785;5786;5787;5788;5789;5790…	3367;3368;3369;3370;3371;3372;3373;3374;3375;3376;3377;3378;3379;3380;3381;3382;3383;3384;3385;3386;3387;3388;3389;3390;3391;3392;3393;3394;3395;3396;3397;3398;3399;3400;3401;3402;3403;3404;3405;3406;3407;3408;3409;3410;3411;3412;3413;4016;4017;4018;4019;4020;4021;4022;4023;4024;4025;4026;4027;4028;4029;4030;4031;4032;4033;4034;4035;4036;4037;4038;4039;4040;4041;4042;4043;4044;6379;6380;6381;6382…	3377;4017;4036;6396;6419;12437;18088;18434;22602;24005;24031;25266;25291;26797;26799;27737;27769;28144;28600;28629;33210;33390;39167;39580;44402;44442;45461;45540;45576;45722;45726;46021;46024;46029;54620;56882;59304;65069;68171;82432;84667;86794;86900;90753;93996;96915;96925;97513;97640;99366;99369;99577;101318;107792;110235;115252;123182;123190;123944;126910;142052;142053;143647;143655	154;155;156;157;158;159;160;161;162;163;164;165;166;167;168;169;170;171;172;173;174;175;176;177;178;179;180;181;182;183;184;185	337;338;339;340;341;342;343;344;345;346;347;348;349;350;351;352;353;354;355;356;357;358;359;360;361;362;363;364;365;366	242;243;244;245;246;247;248;249	103;117;157;165;198;216;228;252;256;310;316;321;327;336;352;402;410;438;439;462;463;469;497;521;531;552;556;568;579;659;690;699	79;105;107;147;201;205;213;217;266;269;271;313;343;399;406;442;468;474;480;493;502;518;524;536;574;681;693;700;705;717	74;99;140;396;440;482;601;643	-1
sp|P0A7S9|RS13_ECOLI	sp|P0A7S9|RS13_ECOLI	6	6	6	sp|P0A7S9|RS13_ECOLI 30S ribosomal protein S13 OS=Escherichia coli (strain K12) OX=83333 GN=rpsM PE=1 SV=2	1	6	6	6	48.3	48.3	48.3	13.099	118	118	0	323.31	2413000000	7	344720000	41				462	767;768;5674;6234;7161;13445	True;True;True;True;True;True	1099;1100;7912;7913;8801;8802;10115;19320	11509;11510;11511;11512;11513;11514;11515;11516;11517;11518;11519;11520;11521;11522;11523;11524;11525;11526;11527;11528;11529;11530;11531;11532;11533;11534;11535;11536;11537;11538;11539;11540;11541;11542;11543;11544;11545;11546;69292;69293;69294;69295;69296;69297;69298;69299;69300;69301;69302;69303;69304;69305;69306;69307;69308;69309;69310;69311;69312;69313;69314;69315;69316;69317;69318;76283;762…	8153;8154;8155;8156;8157;8158;8159;8160;8161;8162;8163;8164;8165;8166;8167;8168;8169;8170;8171;8172;8173;8174;8175;8176;8177;8178;48665;48666;48667;48668;48669;48670;48671;48672;48673;48674;48675;48676;48677;48678;48679;48680;48681;48682;48683;48684;53479;53480;53481;53482;53483;53484;53485;53486;53487;53488;53489;53490;60444;60445;60446;60447;60448;60449;60450;60451;60452;60453;60454;60455;60456…	8153;8174;48668;53486;60456;112222		956			19		-1
sp|P0AG67|RS1_ECOLI	sp|P0AG67|RS1_ECOLI	37	37	37	sp|P0AG67|RS1_ECOLI 30S ribosomal protein S1 OS=Escherichia coli (strain K12) OX=83333 GN=rpsA PE=1 SV=1	1	37	37	37	64.5	64.5	64.5	61.157	557	557	0	323.31	8543600000	26	328600000	165				1175	463;464;825;1200;1201;1445;1667;1776;1777;2516;2566;2567;2619;2620;4603;5552;5553;5704;6011;7651;7652;10693;10694;11198;11920;11957;11958;12346;14228;14229;15740;15745;16403;16404;16515;16516;16517	True;True;True;True;True;True;True;True;True;True;True;True;True;True;True;True;True;True;True;True;True;True;True;True;True;True;True;True;True;True;True;True;True;True;True;True;True	646;647;648;649;1172;1740;1741;2073;2074;2412;2413;2571;2572;2573;3571;3638;3639;3706;3707;3708;6382;7735;7736;7974;8486;10816;10817;10818;15349;15350;15351;15352;15353;15354;15355;16132;16133;16134;17173;17174;17221;17222;17756;17757;20397;20398;20399;20400;22532;22533;22534;22540;23517;23518;23519;23687;23688;23689;23690;23691;23692;23693;23694	7285;7286;7287;7288;7289;7290;7291;7292;7293;7294;7295;7296;7297;7298;7299;7300;7301;7302;7303;7304;7305;7306;7307;7308;7309;7310;7311;7312;7313;7314;7315;7316;7317;7318;7319;7320;7321;7322;7323;7324;11943;11944;11945;11946;11947;11948;11949;11950;11951;11952;11953;11954;11955;11956;11957;16706;16707;16708;16709;16710;16711;16712;19925;19926;19927;19928;19929;19930;19931;19932;19933;19934;19935;2…	5190;5191;5192;5193;5194;5195;5196;5197;5198;5199;5200;5201;5202;5203;5204;5205;5206;5207;5208;5209;5210;5211;5212;5213;5214;5215;5216;5217;5218;5219;5220;5221;5222;5223;8457;8458;8459;8460;8461;8462;8463;8464;8465;11988;11989;11990;11991;11992;14412;14413;14414;14415;14416;14417;17564;17565;17566;17567;17568;17569;17570;17571;17572;17573;17574;18384;18385;18386;24436;24789;24790;24791;24792;2479…	5200;5213;8458;11990;11992;14415;17571;18385;18386;24436;24792;24807;25196;25200;38894;47290;47316;49171;51985;64366;64379;88955;88971;94546;100140;100345;100346;103377;119187;119203;134697;134723;140244;140252;141337;141349;141390	932;933;934;935	2124;2125;2126;2127;2128;2129;2130;2131;2132;2133;2134;2135	1336;1337;1338;1339;1340	113;125;323;442	8;13;124;131;135;145;147;152;218;333;420;495	1;193;223;309;331	-1
sp|P77717|YBAY_ECOLI	sp|P77717|YBAY_ECOLI	8	8	8	sp|P77717|YBAY_ECOLI Uncharacterized lipoprotein YbaY OS=Escherichia coli (strain K12) OX=83333 GN=ybaY PE=1 SV=1	1	8	8	8	63.2	63.2	63.2	19.431	190	190	0	323.31	1603300000	5	320660000	82				2386	6885;11915;11916;12169;13033;14205;15153;15154	True;True;True;True;True;True;True;True	9708;17165;17166;17512;18722;20372;21716;21717	83120;83121;83122;83123;83124;83125;83126;83127;83128;83129;83130;83131;83132;83133;83134;83135;83136;83137;83138;83139;83140;83141;83142;83143;83144;83145;83146;83147;83148;83149;83150;83151;83152;83153;83154;83155;83156;83157;83158;83159;83160;83161;83162;83163;83164;83165;83166;83167;83168;83169;83170;83171;83172;83173;83174;83175;83176;83177;83178;83179;143394;143395;143396;143397;143398;1433…	58119;58120;58121;58122;58123;58124;58125;58126;58127;58128;58129;58130;58131;58132;58133;58134;58135;58136;58137;58138;58139;58140;58141;58142;58143;58144;58145;58146;100092;100093;100094;100095;100096;100097;100098;100099;100100;100101;100102;100103;100104;100105;100106;100107;100108;100109;100110;100111;100112;100113;100114;100115;100116;100117;102170;102171;102172;102173;108562;108563;119062;…	58135;100110;100116;102170;108563;119067;129279;129284							-1
sp|P0AAF6|ARTP_ECOLI	sp|P0AAF6|ARTP_ECOLI	8	8	8	sp|P0AAF6|ARTP_ECOLI Arginine transport ATP-binding protein ArtP OS=Escherichia coli (strain K12) OX=83333 GN=artP PE=1 SV=1	1	8	8	8	47.9	47.9	47.9	27.022	242	242	0	323.31	1890500000	6	315080000	49				693	3278;3279;11434;13338;13339;14100;15861;16562	True;True;True;True;True;True;True;True	4571;4572;16526;19176;19177;20239;22722;23757;23758;23759	41348;41349;41350;41351;41352;41353;41354;41355;41356;41357;41358;41359;41360;41361;41362;41363;41364;41365;41366;41367;41368;41369;41370;41371;41372;41373;41374;41375;41376;41377;41378;41379;41380;41381;41382;41383;41384;41385;41386;41387;41388;41389;41390;41391;41392;41393;41394;41395;41396;41397;41398;41399;41400;41401;139401;139402;139403;139404;139405;159378;159379;159380;159381;159382;15938…	29480;29481;29482;29483;29484;29485;29486;29487;29488;29489;29490;29491;29492;29493;29494;29495;29496;29497;29498;29499;29500;29501;29502;29503;29504;29505;29506;29507;29508;29509;29510;29511;29512;29513;29514;29515;29516;97430;97431;97432;111556;111557;111558;111559;111560;111561;111562;111563;111564;111565;118094;135773;141644;141645;141646;141647;141648;141649;141650;141651;141652;141653;14165…	29487;29508;97432;111558;111563;118094;135773;141644	625		880	216		214	-1
CON__Q3TTY5	CON__Q3TTY5	4	2	2		1	4	2	2	13	9.3	9.3	70.922	707	707	1	-2	12058000000	39	309180000	4	+		+	24	4835;9390;10669;14583	True;False;True;False	6697;13308;13309;13310;15307;20895;20896	57247;57248;57249;57250;112565;112566;112567;112568;112569;112570;112571;112572;127106;127107;127108;127109;127110;127111;127112;127113;175197;175198;175199;175200;175201;175202	40600;40601;79003;79004;79005;79006;79007;79008;88810;88811;122596;122597;122598	40601;79003;88810;122597	0;1		9	207;489		488	-1
sp|P0AGA2|SECY_ECOLI	sp|P0AGA2|SECY_ECOLI	5	5	5	sp|P0AGA2|SECY_ECOLI Protein translocase subunit SecY OS=Escherichia coli (strain K12) OX=83333 GN=secY PE=1 SV=1	1	5	5	5	10.6	10.6	10.6	48.511	443	443	0	121.72	3917100000	13	301310000	54				1185	5440;8058;12988;13256;16589	True;True;True;True;True	7581;7582;7583;11417;18665;19056;23796;23797	66048;66049;66050;66051;66052;66053;66054;66055;66056;66057;66058;66059;66060;66061;66062;66063;66064;66065;66066;66067;66068;66069;66070;66071;66072;66073;66074;66075;66076;66077;66078;66079;66080;66081;66082;66083;66084;66085;66086;66087;66088;66089;66090;66091;66092;66093;66094;66095;66096;66097;66098;66099;66100;66101;66102;66103;66104;66105;66106;66107;66108;66109;66110;66111;66112;66113;661…	46576;46577;46578;46579;46580;46581;46582;46583;46584;46585;46586;46587;46588;46589;46590;46591;46592;46593;46594;46595;46596;46597;46598;46599;46600;46601;46602;46603;46604;46605;46606;46607;46608;46609;46610;67184;67185;67186;108322;108323;108324;108325;108326;108327;108328;108329;110896;110897;110898;110899;110900;110901;110902;110903;110904;110905;110906;110907;110908;110909;110910;141851;141…	46606;67184;108326;110906;141855		2150;2151	1352;1353		265;267	63;66	-1
sp|P30750|METN_ECOLI	sp|P30750|METN_ECOLI	21	21	21	sp|P30750|METN_ECOLI Methionine import ATP-binding protein MetN OS=Escherichia coli (strain K12) OX=83333 GN=metN PE=1 SV=4	1	21	21	21	80.5	80.5	80.5	37.788	343	343	0	323.31	5633200000	19	296490000	103				1576	1905;4017;4110;4111;6297;8636;8869;8870;11859;12457;12542;12655;12840;12965;12966;13407;13408;14445;14980;14981;16354	True;True;True;True;True;True;True;True;True;True;True;True;True;True;True;True;True;True;True;True;True	2748;2749;5531;5532;5533;5662;5663;5664;5665;8884;12227;12583;12584;12585;17088;17089;17090;17900;17901;18028;18029;18182;18449;18450;18637;18638;19273;19274;19275;19276;19277;19278;20712;21474;21475;21476;23438;23439;23440	26453;26454;26455;26456;26457;26458;26459;26460;26461;26462;26463;26464;26465;26466;47822;47823;47824;47825;47826;47827;47828;47829;47830;47831;47832;47833;47834;48881;48882;48883;48884;48885;48886;48887;48888;48889;48890;48891;48892;48893;48894;48895;48896;48897;48898;48899;76914;76915;76916;76917;76918;76919;76920;76921;76922;76923;76924;76925;76926;76927;76928;76929;76930;76931;76932;76933;769…	19076;19077;19078;19079;19080;19081;19082;19083;19084;19085;19086;19087;19088;19089;19090;19091;33954;33955;33956;33957;33958;33959;33960;33961;33962;33963;33964;34651;34652;34653;34654;34655;34656;34657;34658;34659;34660;34661;34662;34663;34664;53940;53941;53942;53943;53944;53945;53946;53947;53948;53949;53950;53951;53952;53953;53954;53955;53956;53957;53958;53959;53960;53961;53962;53963;53964;539…	19089;33958;34655;34661;53959;70812;75634;75645;99657;103881;104464;105109;106114;108136;108150;111972;111980;121537;127587;127589;139539	1176;1177;1178;1179	2762;2763;2764;2765;2766;2767;2768;2769;2770	1732;1733;1734;1735;1736;1737	52;140;187;216	94;105;107;124;127;180;182;183;247	86;201;268;301;312;316	-1
sp|P0ABA0|ATPF_ECOLI	sp|P0ABA0|ATPF_ECOLI	18	18	18	sp|P0ABA0|ATPF_ECOLI ATP synthase subunit b OS=Escherichia coli (strain K12) OX=83333 GN=atpF PE=1 SV=1	1	18	18	18	69.2	69.2	69.2	17.264	156	156	0	323.31	2941800000	10	294180000	107				755	311;312;819;820;2918;6686;7304;7305;8038;8039;11895;12213;12885;13715;13716;14480;14481;17311	True;True;True;True;True;True;True;True;True;True;True;True;True;True;True;True;True;True	430;431;432;1163;1164;1165;1166;4078;9422;10336;10337;11395;11396;17136;17565;18519;19718;19719;19720;19721;20764;20765;24784;24785;24786	4595;4596;4597;4598;4599;4600;4601;4602;4603;4604;4605;4606;4607;4608;4609;4610;4611;4612;4613;4614;11886;11887;11888;11889;11890;11891;11892;11893;11894;11895;11896;11897;11898;11899;11900;11901;11902;11903;11904;11905;11906;11907;11908;11909;11910;11911;11912;11913;11914;11915;11916;11917;11918;11919;11920;11921;11922;11923;37701;37702;37703;37704;37705;80965;80966;80967;87994;87995;87996;87997…	3127;3128;3129;3130;3131;3132;3133;3134;3135;3136;3137;3138;8418;8419;8420;8421;8422;8423;8424;8425;8426;8427;8428;8429;8430;8431;8432;8433;8434;8435;8436;8437;8438;8439;8440;8441;8442;8443;8444;26941;26942;56653;56654;61566;61567;61568;61569;61570;61571;61572;61573;61574;61575;67021;67022;67023;67024;67025;67026;67027;67028;67029;99915;99916;99917;99918;99919;99920;99921;99922;99923;99924;99925;…	3130;3136;8420;8434;26942;56653;61567;61572;67025;67029;99917;102416;107280;115383;115397;121885;121939;147682	663	1477;1478	949	80	29;87	30	-1
sp|P0AFG0|NUSG_ECOLI	sp|P0AFG0|NUSG_ECOLI	5	5	5	sp|P0AFG0|NUSG_ECOLI Transcription termination/antitermination protein NusG OS=Escherichia coli (strain K12) OX=83333 GN=nusG PE=1 SV=2	1	5	5	5	38.7	38.7	38.7	20.531	181	181	0	323.31	3196200000	11	290570000	47				1104	8982;15995;15996;16039;16040	True;True;True;True;True	12751;22920;22921;22922;22923;22924;22995;22996	108511;108512;195091;195092;195093;195094;195095;195096;195097;195098;195099;195100;195101;195102;195103;195104;195105;195106;195107;195108;195109;195110;195111;195112;195113;195114;195115;195116;195117;195118;195119;195120;195121;195122;195123;195124;195125;195126;195127;195128;195129;195130;195131;195132;195133;195134;195135;195136;195137;195138;195139;195140;195141;195142;195143;195144;195706;…	76341;136595;136596;136597;136598;136599;136600;136601;136602;136603;136604;136605;136606;136607;136608;136609;136610;136611;136612;136613;136614;136615;136616;136617;136618;136619;136620;136621;136622;136623;136624;136625;136626;136627;136628;137006;137007;137008;137009;137010;137011;137012;137013;137014;137015;137016;137017	76341;136596;136606;137006;137017			1259;1260			90;112	-1
sp|P0ABJ9|CYDA_ECOLI	sp|P0ABJ9|CYDA_ECOLI	21	21	21	sp|P0ABJ9|CYDA_ECOLI Cytochrome bd-I ubiquinol oxidase subunit 1 OS=Escherichia coli (strain K12) OX=83333 GN=cydA PE=1 SV=1	1	21	21	21	31.4	31.4	31.4	58.204	522	522	0	323.31	4537300000	16	283580000	131				780	1797;1798;2378;2379;3371;3841;7554;7555;8256;10355;10985;13019;13020;13333;13334;13904;13905;14483;16925;17262;17263	True;True;True;True;True;True;True;True;True;True;True;True;True;True;True;True;True;True;True;True;True	2603;2604;3390;3391;3392;4699;4700;5295;10684;10685;10686;11687;14730;14731;14732;15818;18702;18703;18704;19164;19165;19166;19167;19168;19967;19968;19969;19970;20768;24221;24706;24707;24708	25675;25676;25677;25678;33068;33069;33070;33071;33072;33073;33074;33075;33076;33077;42075;42076;42077;42078;42079;42080;45948;45949;45950;45951;45952;45953;45954;45955;45956;91168;91169;91170;91171;91172;91173;91174;91175;91176;97700;97701;97702;97703;97704;97705;97706;97707;97708;97709;122874;122875;122876;122877;122878;122879;122880;122881;122882;122883;122884;122885;122886;122887;122888;122889…	18496;18497;18498;23762;23763;23764;23765;23766;23767;29947;29948;29949;29950;32647;32648;32649;32650;32651;63874;63875;63876;63877;63878;63879;68382;68383;68384;68385;86035;86036;86037;86038;86039;86040;86041;86042;86043;86044;86045;86046;86047;86048;86049;86050;86051;86052;86053;86054;86055;86056;86057;86058;86059;86060;86061;86062;86063;86064;86065;86066;86067;86068;86069;91703;108450;108451;1…	18496;18498;23762;23766;29949;32650;63874;63877;68383;86064;91703;108454;108468;111487;111509;116786;116810;121951;143748;147216;147224	711;712	1592;1593;1594;1595	1011;1012;1013;1014	345;363	331;355;356;357	166;168;311;347	-1
sp|P08200|IDH_ECOLI	sp|P08200|IDH_ECOLI	28	28	28	sp|P08200|IDH_ECOLI Isocitrate dehydrogenase [NADP] OS=Escherichia coli (strain K12) OX=83333 GN=icd PE=1 SV=1	1	28	28	28	75	75	75	45.756	416	416	0	323.31	7220800000	26	277720000	103				264	84;85;3192;3470;4198;4260;4381;5929;5930;5992;5993;5994;7117;7791;7793;9563;11748;13550;13870;15029;15137;15764;16075;16456;16765;17331;17332;17333	True;True;True;True;True;True;True;True;True;True;True;True;True;True;True;True;True;True;True;True;True;True;True;True;True;True;True;True	112;113;114;115;116;117;118;119;120;4454;4831;5790;5791;5888;6059;6060;8332;8333;8334;8335;8336;8337;8338;8458;8459;8460;8461;8462;8463;8464;8465;10056;11039;11040;11042;11043;11044;11045;13578;16937;16938;19477;19925;21548;21549;21550;21694;21695;22571;22572;23048;23600;24018;24019;24020;24021;24022;24812;24813;24814;24815;24816;24817;24818	1021;1022;1023;1024;1025;1026;1027;1028;1029;1030;1031;1032;1033;1034;1035;1036;1037;1038;1039;1040;1041;1042;1043;1044;1045;1046;1047;1048;1049;1050;1051;1052;1053;1054;1055;1056;1057;1058;1059;1060;1061;1062;1063;1064;1065;1066;1067;1068;1069;1070;1071;1072;1073;1074;1075;1076;1077;1078;1079;1080;1081;1082;1083;1084;1085;1086;1087;1088;1089;1090;1091;1092;1093;1094;1095;1096;1097;1098;1099;1100…	721;722;723;724;725;726;727;728;729;730;731;732;733;734;735;736;737;738;739;740;741;742;743;744;745;746;747;748;749;750;751;752;753;754;755;756;757;758;759;760;761;762;763;764;765;766;767;768;769;770;771;772;773;774;775;776;777;778;779;780;781;782;783;784;785;786;787;788;789;790;791;792;793;794;795;796;797;798;799;800;801;802;803;804;805;806;807;808;809;810;811;812;813;814;815;816;817;818;819;820…	798;819;28664;30456;35468;36005;36993;50891;50907;51869;51877;51884;60104;65612;65658;80347;99078;113223;116458;127918;129159;134844;137313;140937;142786;147896;147903;147920	271;272;273;274;275;276	517;518;519;520;521;522;523;524;525;526;527;528	336;337;338;339;340;341;342;343;344;345	18;22;220;232;270;352	103;122;124;128;146;227;248;291;358;364;375;396	45;66;149;183;234;362;363;367;380;397	-1
sp|P77173|ZIPA_ECOLI	sp|P77173|ZIPA_ECOLI	11	11	11	sp|P77173|ZIPA_ECOLI Cell division protein ZipA OS=Escherichia coli (strain K12) OX=83333 GN=zipA PE=1 SV=3	1	11	11	11	49.1	49.1	49.1	36.475	328	328	0	323.31	2465100000	9	273900000	51				2307	2862;3803;5916;5917;9473;9474;9759;11603;12358;13480;16059	True;True;True;True;True;True;True;True;True;True;True	4012;5243;8310;8311;8312;8313;13454;13455;13456;13457;13458;13869;16747;17770;19367;23021	37299;37300;45561;72294;72295;72296;72297;72298;72299;72300;72301;72302;72303;72304;72305;72306;72307;113655;113656;113657;113658;113659;113660;113661;113662;113663;113664;113665;113666;113667;113668;113669;113670;113671;113672;113673;113674;113675;113676;113677;113678;113679;113680;113681;113682;113683;113684;113685;113686;113687;113688;113689;113690;113691;113692;113693;113694;113695;113696;113…	26673;26674;26675;32381;50811;50812;50813;50814;50815;50816;50817;79844;79845;79846;79847;79848;79849;79850;79851;79852;79853;79854;79855;79856;79857;79858;79859;79860;79861;79862;79863;79864;79865;79866;79867;79868;79869;79870;79871;79872;79873;79874;79875;79876;79877;79878;79879;79880;79881;79882;79883;81876;81877;81878;98233;103409;103410;103411;103412;103413;103414;103415;112477;112478;112479…	26674;32381;50812;50817;79844;79858;81876;98233;103410;112488;137115		3709;3710;3711	2290;2291;2292		284;286;301	248;258;285	-1
sp|P37188|PTKB_ECOLI	sp|P37188|PTKB_ECOLI	7	7	7	sp|P37188|PTKB_ECOLI PTS system galactitol-specific EIIB component OS=Escherichia coli (strain K12) OX=83333 GN=gatB PE=1 SV=2	1	7	7	7	89.4	89.4	89.4	10.222	94	94	0	323.31	1282600000	5	256530000	72				1745	3293;6746;7767;13237;15304;16045;16046	True;True;True;True;True;True;True	4587;9502;9503;11007;11008;19031;21933;23003;23004;23005	41447;41448;41449;81416;81417;81418;81419;81420;81421;81422;81423;81424;81425;81426;81427;81428;81429;81430;81431;81432;81433;81434;81435;81436;81437;93417;93418;93419;93420;93421;93422;93423;93424;93425;93426;93427;93428;93429;158019;158020;158021;158022;158023;158024;158025;158026;158027;158028;158029;158030;158031;158032;158033;158034;186959;195753;195754;195755;195756;195757;195758;195759;195…	29540;29541;56943;56944;56945;56946;56947;56948;56949;56950;56951;56952;56953;56954;56955;56956;56957;56958;56959;56960;56961;56962;56963;56964;56965;56966;56967;56968;56969;56970;65465;65466;65467;65468;65469;65470;65471;65472;65473;65474;65475;110401;110402;110403;110404;110405;110406;110407;110408;110409;110410;110411;110412;130840;137038;137039;137040;137041;137042;137043;137044;137045;137046…	29540;56958;65472;110410;130840;137055;137059			1868;1869			18;48	-1
sp|P39180|AG43_ECOLI	sp|P39180|AG43_ECOLI	61	61	61	sp|P39180|AG43_ECOLI Antigen 43 OS=Escherichia coli (strain K12) OX=83333 GN=flu PE=1 SV=3	1	61	61	61	68.3	68.3	68.3	106.82	1039	1039	0	323.31	10742000000	42	255770000	615				1827	267;268;407;408;475;542;619;1483;1540;1698;1700;2019;2571;2572;2573;2995;4572;4573;4841;4991;4992;5359;5406;5563;5564;6075;7299;8600;8601;8638;8639;8785;8786;8891;8892;9651;9652;9653;9872;10962;10963;11179;11527;11550;11795;13134;13200;13201;13364;14233;14234;14432;14433;14954;15010;15543;15762;16074;16220;16244;16245	True;True;True;True;True;True;True;True;True;True;True;True;True;True;True;True;True;True;True;True;True;True;True;True;True;True;True;True;True;True;True;True;True;True;True;True;True;True;True;True;True;True;True;True;True;True;True;True;True;True;True;True;True;True;True;True;True;True;True;True;True	369;370;371;372;373;374;375;376;574;575;576;577;578;579;580;662;756;878;879;880;881;882;883;2129;2201;2466;2468;2469;2470;2914;2915;2916;2917;3644;3645;3646;3647;4174;6335;6336;6337;6338;6339;6707;6920;6921;6922;6923;7467;7468;7469;7534;7751;7752;7753;7754;8578;8579;8580;8581;10330;12179;12180;12181;12182;12183;12184;12231;12232;12233;12234;12235;12236;12237;12462;12463;12464;12465;12466;12467;12…	4013;4014;4015;4016;4017;4018;4019;4020;4021;4022;4023;4024;4025;4026;4027;4028;4029;4030;4031;4032;4033;4034;4035;4036;4037;4038;4039;4040;4041;4042;4043;4044;4045;4046;4047;4048;4049;4050;4051;4052;4053;4054;4055;4056;4057;4058;4059;4060;4061;4062;4063;4064;4065;4066;4067;4068;4069;4070;4071;4072;4073;4074;4075;4076;4077;4078;4079;4080;4081;4082;4083;4084;4085;4086;4087;4088;4089;4090;4091;4092…	2708;2709;2710;2711;2712;2713;2714;2715;2716;2717;2718;2719;2720;2721;2722;2723;2724;2725;2726;2727;2728;2729;2730;2731;2732;2733;2734;2735;2736;2737;2738;2739;2740;2741;2742;2743;2744;2745;2746;2747;2748;2749;2750;2751;2752;2753;2754;2755;2756;2757;2758;2759;2760;2761;2762;2763;2764;2765;2766;2767;2768;2769;2770;2771;2772;2773;2774;2775;2776;2777;2778;2779;2780;2781;2782;2783;2784;2785;2786;2787…	2729;2864;4882;4950;5261;5794;6630;14659;15057;17868;17888;20617;24892;24896;24897;27333;38596;38612;40999;42471;42512;45913;46270;47420;47446;52607;61547;70596;70636;70820;70842;72728;72739;75791;75797;80918;80951;80965;82497;91358;91361;94493;98054;98111;99328;109587;110144;110171;111721;119260;119343;121461;121490;127376;127862;132537;134819;137301;138357;138536;138603	1310;1311;1312;1313;1314;1315;1316;1317;1318;1319;1320;1321;1322;1323;1324;1325;1326;1327;1328;1329;1330;1331;1332;1333;1334;1335;1336;1337;1338;1339;1340	3052;3053;3054;3055;3056;3057;3058;3059;3060;3061;3062;3063;3064;3065;3066;3067;3068;3069;3070;3071;3072;3073;3074;3075;3076;3077;3078;3079;3080;3081;3082	1943;1944;1945;1946;1947;1948;1949;1950;1951	152;189;200;305;340;345;359;383;468;469;489;605;608;622;623;666;679;687;691;704;738;741;757;758;830;928;956;991;1008;1030;1036	120;142;295;308;328;343;349;352;368;387;472;480;486;627;681;690;700;712;717;746;753;778;782;825;829;831;838;924;953;1011;1035	158;381;619;716;721;783;790;930;984	-1
sp|P0AAX8|YBIS_ECOLI	sp|P0AAX8|YBIS_ECOLI	11	11	10	sp|P0AAX8|YBIS_ECOLI Probable L,D-transpeptidase YbiS OS=Escherichia coli (strain K12) OX=83333 GN=ybiS PE=1 SV=1	1	11	11	10	52.3	52.3	47.1	33.325	306	306	0	323.31	3068400000	12	255700000	38				722	4174;4848;5452;5453;9777;10205;10898;10899;13953;16171;16964	True;True;True;True;True;True;True;True;True;True;True	5754;5755;6717;7598;7599;13892;14471;14472;14473;15679;15680;20048;20049;23172;24271	49865;49866;49867;49868;49869;49870;57900;57901;57902;66290;66291;66292;66293;66294;66295;66296;66297;66298;66299;66300;66301;66302;66303;66304;66305;116853;116854;120724;120725;120726;120727;120728;120729;120730;120731;120732;120733;120734;120735;120736;120737;120738;120739;120740;120741;120742;120743;120744;120745;120746;120747;120748;120749;120750;120751;120752;120753;120754;120755;120756;1207…	35319;35320;35321;35322;35323;41091;41092;41093;46698;46699;46700;81950;81951;84550;84551;84552;84553;84554;84555;84556;84557;84558;84559;84560;84561;84562;84563;84564;84565;84566;84567;84568;84569;84570;84571;84572;84573;84574;84575;84576;90782;90783;90784;90785;90786;90787;90788;90789;117248;117249;117250;117251;117252;117253;117254;117255;117256;137940;137941;137942;137943;137944;137945;137946…	35321;41092;46698;46699;81951;84564;90782;90789;117251;137943;143946	641	1431;1432;1433;1434		197	190;204;221;291		-1
sp|P0AC47|FRDB_ECOLI	sp|P0AC47|FRDB_ECOLI	7	7	7	sp|P0AC47|FRDB_ECOLI Fumarate reductase iron-sulfur subunit OS=Escherichia coli (strain K12) OX=83333 GN=frdB PE=1 SV=2	1	7	7	7	58.6	58.6	58.6	27.123	244	244	0	323.31	2478600000	10	247860000	59				822	2434;2736;6104;14269;15393;16943;17098	True;True;True;True;True;True;True	3467;3468;3858;8626;20460;20461;22057;24247;24475	33571;33572;33573;33574;33575;33576;33577;33578;33579;33580;33581;33582;33583;33584;33585;33586;33587;33588;33589;33590;33591;33592;33593;33594;33595;33596;33597;33598;33599;33600;33601;33602;33603;36273;36274;36275;36276;36277;36278;36279;36280;36281;75219;75220;75221;75222;75223;75224;171592;171593;171594;171595;171596;171597;171598;171599;171600;171601;171602;171603;171604;171605;187938;187939…	24066;24067;24068;24069;24070;24071;24072;24073;24074;24075;24076;24077;24078;24079;24080;24081;24082;25961;25962;25963;25964;25965;52772;52773;52774;52775;52776;120163;120164;120165;120166;120167;120168;131565;131566;131567;131568;131569;131570;131571;131572;131573;131574;131575;131576;131577;131578;131579;131580;143842;143843;143844;143845;143846;143847;143848;143849;143850;143851;143852;144962	24078;25964;52774;120166;131566;143850;144962			1057;1058			89;107	-1
sp|P0AE08|AHPC_ECOLI	sp|P0AE08|AHPC_ECOLI	14	14	14	sp|P0AE08|AHPC_ECOLI Alkyl hydroperoxide reductase C OS=Escherichia coli (strain K12) OX=83333 GN=ahpC PE=1 SV=2	1	14	14	14	72.7	72.7	72.7	20.761	187	187	0	323.31	2478600000	10	247860000	44				973	140;141;1532;1753;6761;6813;8911;8912;10931;10949;11282;11283;16665;16666	True;True;True;True;True;True;True;True;True;True;True;True;True;True	191;192;2190;2540;9524;9605;9606;12650;12651;12652;15721;15722;15723;15753;15754;16268;16269;16270;23898;23899;23900	2861;2862;2863;2864;2865;2866;2867;2868;2869;2870;2871;2872;2873;2874;2875;2876;2877;2878;2879;2880;2881;2882;2883;2884;2885;2886;2887;2888;2889;2890;20653;20654;20655;20656;20657;20658;20659;20660;20661;20662;20663;20664;20665;20666;20667;20668;20669;20670;20671;20672;20673;20674;20675;20676;20677;20678;20679;25291;25292;25293;25294;25295;25296;25297;25298;25299;25300;25301;25302;25303;25304;816…	1948;1949;1950;1951;1952;1953;1954;1955;1956;1957;1958;1959;1960;1961;1962;14890;14891;14892;14893;14894;14895;14896;14897;14898;14899;14900;14901;14902;14903;14904;18251;18252;18253;18254;18255;18256;18257;18258;57083;57084;57085;57086;57087;57591;57592;57593;57594;57595;75899;75900;75901;75902;75903;75904;75905;75906;75907;75908;75909;75910;75911;75912;75913;75914;75915;75916;75917;75918;75919;…	1953;1962;14896;18256;57084;57594;75927;75963;90986;91215;95806;95813;142203;142210	816	1856;1857;1858;1859;1860;1861	1165	18	64;104;117;177;181;183	111	-1
sp|P0AAI3|FTSH_ECOLI	sp|P0AAI3|FTSH_ECOLI	33	33	33	sp|P0AAI3|FTSH_ECOLI ATP-dependent zinc metalloprotease FtsH OS=Escherichia coli (strain K12) OX=83333 GN=ftsH PE=1 SV=1	1	33	33	33	59.2	59.2	59.2	70.707	644	644	0	323.31	8953800000	37	241990000	143				701	123;124;960;1426;1970;2599;2696;2931;3536;3637;5457;7446;7576;8131;8132;8296;8297;8885;10555;11906;11987;11988;11989;12261;12394;12956;12980;13618;14907;14908;15329;16115;16859	True;True;True;True;True;True;True;True;True;True;True;True;True;True;True;True;True;True;True;True;True;True;True;True;True;True;True;True;True;True;True;True;True	170;171;1372;2052;2840;3681;3808;4092;4909;5035;7605;10536;10713;10714;11512;11513;11514;11515;11516;11749;11750;11751;12608;15085;15086;17150;17258;17259;17260;17261;17262;17263;17264;17265;17266;17267;17636;17810;17811;18624;18625;18655;19577;19578;19579;21371;21372;21373;21374;21970;23103;24143	2684;2685;2686;2687;2688;2689;2690;2691;2692;2693;2694;2695;2696;2697;2698;2699;2700;2701;2702;2703;2704;2705;2706;2707;2708;2709;2710;2711;2712;2713;2714;2715;13846;19858;19859;27172;35048;35049;35959;37771;37772;37773;43307;44077;44078;44079;44080;44081;44082;44083;44084;44085;44086;44087;44088;44089;44090;44091;44092;44093;44094;44095;44096;44097;44098;44099;44100;44101;44102;44103;44104;44105…	1809;1810;1811;1812;1813;1814;1815;1816;1817;1818;1819;1820;1821;1822;1823;1824;1825;1826;1827;1828;1829;1830;1831;1832;1833;1834;10008;14363;14364;19571;25083;25738;26983;26984;26985;30799;31359;31360;31361;31362;31363;31364;31365;31366;31367;31368;31369;31370;31371;31372;31373;31374;31375;31376;31377;31378;31379;46723;46724;46725;46726;46727;46728;46729;46730;46731;46732;46733;46734;62725;62726…	1821;1833;10008;14364;19571;25083;25738;26983;30799;31369;46733;62744;63976;67577;67613;68692;68703;75720;87499;99982;100500;100512;100518;102731;103545;108097;108261;113853;126815;126862;131135;137529;143431	632;633;634;635;636;637	1421;1422;1423;1424;1425;1426	898;899;900;901;902;903;904;905	42;43;567;611;612;616	38;167;171;340;474;563	141;224;401;403;568;574;579;593	-1
sp|P45955|CPOB_ECOLI	sp|P45955|CPOB_ECOLI	10	10	10	sp|P45955|CPOB_ECOLI Cell division coordinator CpoB OS=Escherichia coli (strain K12) OX=83333 GN=cpoB PE=1 SV=2	1	10	10	10	53.6	53.6	53.6	28.231	263	263	0	201.7	2397000000	10	239700000	25				1922	822;1741;2015;5048;7191;7532;7533;11909;13773;15553	True;True;True;True;True;True;True;True;True;True	1168;2528;2906;6998;10160;10161;10162;10656;10657;17153;19792;19793;19794;22273;22274	11925;25232;25233;25234;25235;25236;25237;25238;25239;25240;25241;28386;60546;60547;60548;60549;60550;60551;86809;86810;86811;86812;86813;86814;86815;86816;86817;90967;90968;90969;90970;90971;90972;90973;90974;90975;90976;90977;143249;143250;165201;165202;165203;165204;165205;165206;165207;165208;165209;165210;165211;165212;165213;165214;165215;165216;165217;165218;165219;165220;165221;165222;165…	8446;18215;18216;18217;18218;20486;42914;42915;42916;42917;60736;60737;60738;60739;60740;63738;63739;63740;63741;63742;63743;63744;63745;99991;99992;115701;115702;115703;115704;115705;115706;115707;115708;115709;115710;115711;115712;132609;132610;132611;132612;132613;132614;132615	8446;18217;20486;42917;60739;63741;63745;99992;115709;132611	1390	3183;3184	2024;2025	168	56;73	163;227	-1
sp|P0ADE6|KBP_ECOLI	sp|P0ADE6|KBP_ECOLI	19	19	19	sp|P0ADE6|KBP_ECOLI Potassium binding protein Kbp OS=Escherichia coli (strain K12) OX=83333 GN=kbp PE=1 SV=2	1	19	19	19	99.3	99.3	99.3	16.063	149	149	0	323.31	2613800000	11	237620000	67				924	1593;1594;1937;1938;3227;5122;6497;6918;6919;10185;10186;13275;13662;13663;14105;14322;14323;16065;16165	True;True;True;True;True;True;True;True;True;True;True;True;True;True;True;True;True;True;True	2295;2296;2297;2794;2795;2796;4497;7097;9152;9762;9763;14447;14448;14449;19084;19085;19647;19648;20246;20528;20529;20530;20531;23027;23166	23296;23297;23298;23299;23300;23301;23302;23303;23304;23305;23306;23307;23308;23309;23310;23311;23312;23313;23314;23315;23316;23317;23318;23319;23320;26818;26819;26820;26821;26822;26823;26824;26825;26826;26827;26828;26829;26830;26831;26832;26833;26834;26835;26836;26837;26838;26839;26840;26841;26842;26843;26844;26845;26846;26847;26848;26849;26850;26851;26852;26853;26854;40615;40616;40617;40618;406…	16912;16913;16914;16915;16916;16917;16918;16919;16920;16921;16922;19334;19335;19336;19337;19338;19339;19340;19341;19342;19343;19344;19345;19346;19347;19348;19349;19350;19351;19352;19353;19354;19355;19356;19357;19358;19359;19360;19361;19362;19363;19364;19365;19366;19367;28969;28970;28971;28972;28973;28974;28975;28976;28977;28978;28979;28980;28981;28982;28983;28984;28985;28986;43676;43677;43678;552…	16919;16922;19335;19342;28982;43676;55255;58426;58429;84480;84490;111069;115027;115036;118401;120471;120495;137150;137913	773;774	1783;1784	1125	47;117	14;62	131	-1
sp|P0ADK0|YIAF_ECOLI	sp|P0ADK0|YIAF_ECOLI	8	8	8	sp|P0ADK0|YIAF_ECOLI Uncharacterized protein YiaF OS=Escherichia coli (strain K12) OX=83333 GN=yiaF PE=4 SV=2	1	8	8	8	48.7	48.7	48.7	25.663	236	236	0	323.31	2366800000	10	236680000	44				935	7471;8015;9022;9644;11764;12147;13283;13284	True;True;True;True;True;True;True;True	10572;10573;10574;10575;10576;11365;11366;12799;13699;13700;16964;16965;17481;19094;19095	90443;90444;90445;90446;90447;90448;90449;90450;90451;90452;90453;90454;90455;90456;90457;90458;90459;90460;90461;90462;90463;90464;90465;90466;90467;90468;90469;90470;90471;90472;90473;90474;90475;90476;90477;90478;90479;90480;90481;95460;95461;95462;95463;95464;95465;95466;95467;95468;95469;95470;108799;108800;108801;108802;108803;108804;108805;108806;108807;108808;115189;115190;115191;115192;1…	63360;63361;63362;63363;63364;63365;63366;63367;63368;63369;63370;63371;63372;63373;63374;63375;63376;63377;63378;63379;63380;63381;63382;63383;63384;66940;66941;66942;66943;66944;66945;66946;66947;66948;66949;66950;66951;66952;66953;66954;66955;76532;76533;76534;80858;80859;80860;80861;80862;80863;80864;80865;80866;80867;80868;80869;80870;80871;99191;99192;99193;99194;99195;99196;99197;99198;991…	63373;66945;76532;80864;99195;102005;111092;111095	777	1793;1794	1133;1134	43	41;145	46;84	-1
sp|P0ABA4|ATPD_ECOLI	sp|P0ABA4|ATPD_ECOLI	8	8	8	sp|P0ABA4|ATPD_ECOLI ATP synthase subunit delta OS=Escherichia coli (strain K12) OX=83333 GN=atpH PE=1 SV=1	1	8	8	8	55.4	55.4	55.4	19.332	177	177	0	176.01	2229600000	10	222960000	41				756	47;1712;6359;9489;10664;13174;15988;16690	True;True;True;True;True;True;True;True	62;2486;8958;13476;13477;13478;15297;18944;22905;22906;22907;22908;23928	466;467;468;469;470;471;472;473;24868;24869;24870;24871;24872;24873;24874;24875;24876;24877;24878;24879;24880;24881;24882;24883;24884;24885;77510;77511;113761;113762;113763;113764;113765;113766;113767;113768;113769;113770;113771;113772;113773;113774;113775;113776;113777;113778;113779;113780;113781;113782;113783;113784;113785;113786;113787;113788;113789;113790;113791;113792;113793;113794;113795;11…	326;327;328;329;330;331;332;17967;17968;17969;17970;17971;17972;17973;17974;17975;17976;17977;17978;17979;17980;17981;17982;17983;17984;17985;17986;54368;54369;79913;79914;79915;79916;79917;79918;79919;79920;79921;79922;79923;79924;79925;79926;79927;79928;79929;79930;79931;79932;79933;79934;79935;79936;79937;79938;79939;79940;79941;79942;79943;79944;79945;88756;88757;110021;110022;110023;110024;1…	332;17975;54368;79922;88757;110023;136542;142274	664;665	1479;1480;1481;1482	950	83;87	86;89;93;99	80	-1
sp|P46130|YBHC_ECOLI	sp|P46130|YBHC_ECOLI	14	14	14	sp|P46130|YBHC_ECOLI Putative acyl-CoA thioester hydrolase YbhC OS=Escherichia coli (strain K12) OX=83333 GN=ybhC PE=1 SV=2	1	14	14	14	53.9	53.9	53.9	46.082	427	427	0	323.31	3770400000	17	221790000	74				1928	2570;4583;5076;6581;6582;11177;11598;12040;12282;12861;14626;14785;17073;17074	True;True;True;True;True;True;True;True;True;True;True;True;True;True	3642;3643;6351;6352;7036;7037;7038;9270;9271;9272;9273;9274;16111;16741;16742;17342;17669;17670;18475;18476;18477;18478;20960;21207;21208;24440;24441;24442;24443;24444	34701;34702;34703;34704;34705;34706;34707;34708;34709;34710;34711;34712;34713;34714;34715;34716;34717;34718;34719;34720;34721;34722;34723;34724;34725;34726;34727;34728;34729;34730;34731;34732;34733;34734;34735;34736;34737;34738;34739;34740;34741;34742;34743;34744;34745;34746;34747;34748;34749;34750;34751;34752;34753;34754;34755;34756;34757;34758;34759;34760;34761;34762;34763;34764;34765;34766;347…	24816;24817;24818;24819;24820;24821;24822;24823;24824;24825;24826;24827;24828;24829;24830;24831;24832;24833;24834;24835;24836;24837;24838;24839;24840;24841;24842;24843;24844;24845;24846;24847;24848;24849;24850;24851;24852;24853;24854;24855;24856;24857;24858;24859;24860;24861;24862;24863;24864;24865;24866;24867;24868;24869;24870;24871;24872;24873;24874;24875;24876;24877;24878;24879;24880;24881;248…	24834;38670;43209;55831;55860;94489;98227;101310;102846;106189;122823;125970;144853;144873	1392;1393;1394;1395;1396;1397;1398	3187;3188;3189;3190;3191;3192	2027;2028;2029;2030;2031	297;304;365;369;381;387;394	45;137;151;153;319;327	118;157;173;181;409	-1
sp|P69428|TATA_ECOLI	sp|P69428|TATA_ECOLI	5	5	5	sp|P69428|TATA_ECOLI Sec-independent protein translocase protein TatA OS=Escherichia coli (strain K12) OX=83333 GN=tatA PE=1 SV=1	1	5	5	5	61.8	61.8	61.8	9.6639	89	89	0	136.54	1099500000	5	219900000	42				2091	1151;7860;11641;14395;14396	True;True;True;True;True	1665;1666;11133;16788;20647;20648;20649	16004;16005;16006;16007;16008;16009;16010;16011;16012;16013;16014;16015;16016;16017;16018;16019;16020;16021;16022;16023;16024;16025;16026;16027;16028;16029;16030;16031;16032;16033;16034;16035;16036;16037;16038;16039;16040;16041;16042;16043;16044;16045;16046;16047;16048;16049;16050;16051;16052;16053;16054;94166;94167;94168;94169;94170;94171;140817;140818;173030;173031;173032;173033;173034;173035;1…	11530;11531;11532;11533;11534;11535;11536;11537;11538;11539;11540;11541;11542;11543;11544;11545;11546;11547;11548;11549;11550;11551;11552;11553;11554;66000;66001;66002;98318;98319;98320;121204;121205;121206;121207;121208;121209;121210;121211;121212;121213;121214;121215;121216;121217;121218;121219;121220;121221;121222;121223;121224;121225;121226;121227;121228	11546;66000;98318;121211;121220	1487		2131	72		43	-1
sp|P76170|YNFB_ECOLI	sp|P76170|YNFB_ECOLI	5	5	5	sp|P76170|YNFB_ECOLI UPF0482 protein YnfB OS=Escherichia coli (strain K12) OX=83333 GN=ynfB PE=1 SV=1	1	5	5	5	42.5	42.5	42.5	12.909	113	113	0	323.31	1286100000	6	214350000	16				2224	191;2293;3771;11822;14210	True;True;True;True;True	260;3269;3270;3271;5203;17036;17037;20377	3420;3421;3422;3423;3424;3425;3426;3427;3428;3429;3430;32116;32117;32118;32119;32120;32121;32122;32123;32124;32125;32126;32127;32128;32129;32130;32131;32132;45277;142416;142417;142418;142419;142420;142421;142422;142423;142424;170076;170077;170078;170079;170080	2317;2318;2319;2320;2321;2322;2323;2324;23128;23129;23130;23131;23132;23133;23134;23135;23136;23137;23138;23139;23140;23141;23142;32195;99416;99417;99418;99419;119085;119086;119087	2322;23133;32195;99419;119085	1567;1568	3580	2227	90;92	100	49	-1
sp|P0A6Q6|FABZ_ECOLI	sp|P0A6Q6|FABZ_ECOLI	12	12	12	sp|P0A6Q6|FABZ_ECOLI 3-hydroxyacyl-[acyl-carrier-protein] dehydratase FabZ OS=Escherichia coli (strain K12) OX=83333 GN=fabZ PE=1 SV=1	1	12	12	12	76.2	76.2	76.2	17.033	151	151	0	323.31	1883900000	9	209320000	69				363	4137;4148;4264;5472;8685;10716;11460;12824;13921;14936;14937;15819	True;True;True;True;True;True;True;True;True;True;True;True	5700;5721;5722;5723;5892;7623;12302;15388;15389;16562;18425;18426;18427;19991;19992;21412;21413;21414;21415;21416;21417;21418;22654;22655	49208;49209;49210;49661;49662;49663;49664;49665;49666;49667;49668;49669;49670;49671;49672;49673;49674;49675;49676;49677;49678;49679;49680;49681;49682;49683;49684;49685;49686;49687;49688;49689;49690;49691;49692;49693;49694;49695;49696;49697;49698;49699;49700;49701;49702;49703;49704;49705;49706;49707;49708;49709;49710;49711;49712;49713;49714;49715;49716;50888;50889;50890;50891;66448;66449;66450;101…	34880;34881;35186;35187;35188;35189;35190;35191;35192;35193;35194;35195;35196;35197;35198;35199;35200;35201;35202;35203;35204;35205;35206;35207;35208;35209;35210;35211;35212;35213;35214;35215;35216;35217;35218;35219;35220;35221;35222;35223;35224;35225;35226;36020;36021;36022;46798;71079;71080;71081;71082;89147;89148;89149;89150;89151;97647;106028;106029;106030;106031;106032;106033;106034;106035;1…	34881;35216;36020;46798;71081;89147;97647;106032;116952;127248;127291;135318	369	756;757;758;759;760;761;762;763	493;494;495	4	8;14;16;17;24;25;38;90	1;111;113	-1
sp|P0ABK5|CYSK_ECOLI	sp|P0ABK5|CYSK_ECOLI	27	27	27	sp|P0ABK5|CYSK_ECOLI Cysteine synthase A OS=Escherichia coli (strain K12) OX=83333 GN=cysK PE=1 SV=2	1	27	27	27	84.8	84.8	84.8	34.489	323	323	0	323.31	3118000000	15	207870000	84				782	319;4515;4516;5068;5204;5511;5601;6498;6531;7074;7075;9455;9456;9664;10002;10066;10067;12526;12674;12675;13460;14163;14914;15639;15640;17043;17058	True;True;True;True;True;True;True;True;True;True;True;True;True;True;True;True;True;True;True;True;True;True;True;True;True;True;True	442;443;6245;6246;6247;6248;7020;7021;7022;7232;7675;7676;7809;7810;7811;9153;9154;9155;9156;9199;9200;9989;9990;9991;9992;13413;13414;13415;13726;13727;14192;14282;14283;14284;18006;18007;18008;18009;18203;18204;18205;18206;19339;19340;19341;19342;19343;20322;20323;21380;22392;22393;24381;24382;24383;24412	4663;4664;4665;4666;4667;4668;4669;4670;4671;4672;4673;4674;4675;4676;4677;4678;4679;4680;4681;4682;4683;4684;53774;53775;53776;53777;53778;53779;53780;53781;53782;53783;53784;53785;53786;53787;53788;53789;53790;53791;53792;53793;53794;53795;53796;53797;53798;53799;53800;53801;60675;60676;60677;60678;60679;60680;60681;60682;60683;60684;60685;60686;60687;60688;60689;60690;60691;60692;60693;60694;6…	3172;3173;3174;3175;3176;3177;3178;3179;3180;3181;3182;3183;38057;38058;38059;38060;38061;38062;38063;38064;38065;38066;38067;38068;38069;38070;38071;38072;38073;38074;38075;38076;38077;38078;38079;43031;43032;43033;43034;43035;43036;43037;43038;43039;43040;43041;43042;43043;43044;43045;43046;43047;43048;43049;43050;43051;43052;43053;43054;43055;43056;43057;43058;43059;43060;43061;43062;43063;430…	3177;38061;38074;43066;44447;47044;48081;55271;55509;59675;59696;79620;79625;81021;83238;83720;83742;104380;105199;105205;112357;118856;126953;133245;133249;144488;144690	714;715;716;717;718	1597;1598;1599;1600;1601;1602;1603;1604;1605;1606;1607;1608;1609;1610;1611;1612;1613	1016;1017;1018;1019;1020	8;72;134;146;238	10;17;59;65;77;139;140;141;198;215;239;241;243;262;269;282;299	49;92;96;120;263	-1
sp|P00363|FRDA_ECOLI	sp|P00363|FRDA_ECOLI	24	24	24	sp|P00363|FRDA_ECOLI Fumarate reductase flavoprotein subunit OS=Escherichia coli (strain K12) OX=83333 GN=frdA PE=1 SV=3	1	24	24	24	61.1	61.1	61.1	65.971	602	602	0	323.31	6854400000	33	207710000	172				100	149;1807;1919;2336;2445;3490;3888;4647;5120;5182;6774;7109;7225;8502;8893;8955;9146;12989;14312;14410;16230;16603;16604;17103	True;True;True;True;True;True;True;True;True;True;True;True;True;True;True;True;True;True;True;True;True;True;True;True	205;2615;2616;2617;2768;3328;3483;3484;4857;5349;6440;7095;7183;9543;10043;10044;10045;10207;10208;10209;12037;12622;12709;12967;12968;18666;20511;20512;20666;23256;23814;23815;24481;24482;24483	3000;3001;25722;25723;25724;25725;25726;25727;25728;25729;25730;25731;25732;25733;25734;25735;25736;25737;25738;25739;25740;25741;25742;25743;25744;25745;25746;25747;25748;25749;25750;25751;25752;25753;25754;25755;25756;25757;25758;25759;25760;25761;25762;25763;25764;25765;25766;25767;25768;25769;25770;25771;25772;25773;25774;25775;25776;25777;26556;26557;26558;26559;32460;32461;32462;33668;33669…	2047;2048;18528;18529;18530;18531;18532;18533;18534;18535;18536;18537;18538;18539;18540;18541;18542;18543;18544;18545;18546;18547;18548;18549;18550;18551;18552;18553;18554;18555;18556;18557;18558;18559;18560;18561;18562;18563;18564;18565;18566;18567;18568;18569;18570;18571;18572;18573;18574;18575;18576;18577;18578;18579;18580;18581;18582;18583;18584;18585;18586;18587;18588;18589;18590;18591;19153…	2047;18529;19155;23350;24123;30586;32928;39201;43669;44083;57151;60060;60913;69865;75798;76146;77546;108330;120366;121340;138466;141901;141905;144978	44;45;46		55;56;57;58;59;60;61;62;63	205;367;442		136;214;216;244;359;456;460;519;524	-1
sp|P28635|METQ_ECOLI	sp|P28635|METQ_ECOLI	30	30	30	sp|P28635|METQ_ECOLI D-methionine-binding lipoprotein MetQ OS=Escherichia coli (strain K12) OX=83333 GN=metQ PE=1 SV=2	1	30	30	30	85.2	85.2	85.2	29.431	271	271	0	323.31	3108600000	15	207240000	94				1546	2125;2126;2337;2546;4453;4454;4455;4611;4612;5602;5603;6808;7318;7639;7640;9138;9139;10057;10058;11168;11634;13501;13502;13505;13540;15142;15509;15556;15557;16903	True;True;True;True;True;True;True;True;True;True;True;True;True;True;True;True;True;True;True;True;True;True;True;True;True;True;True;True;True;True	3043;3044;3045;3329;3330;3331;3332;3612;6156;6157;6158;6159;6390;6391;6392;6393;6394;6395;6396;6397;6398;6399;7812;7813;9597;9598;9599;9600;10351;10800;10801;10802;10803;12949;12950;12951;12952;12953;12954;12955;12956;12957;14270;14271;14272;14273;16101;16102;16780;19401;19402;19403;19404;19407;19463;21702;22206;22207;22208;22278;22279;24192	29451;29452;29453;29454;29455;29456;29457;29458;29459;29460;29461;29462;29463;29464;29465;29466;29467;29468;29469;29470;29471;29472;29473;29474;29475;29476;29477;29478;29479;29480;29481;29482;29483;29484;29485;29486;29487;29488;29489;29490;29491;29492;29493;29494;29495;29496;29497;29498;29499;29500;29501;29502;29503;29504;29505;29506;29507;29508;29509;29510;29511;29512;29513;29514;29515;29516;324…	21266;21267;21268;21269;21270;21271;21272;21273;21274;21275;21276;21277;21278;21279;21280;21281;21282;21283;21284;21285;21286;21287;21288;21289;21290;21291;21292;21293;21294;21295;21296;21297;21298;21299;21300;21301;21302;21303;21304;23351;23352;23353;23354;23355;23356;23357;23358;23359;23360;23361;23362;23363;23364;23365;23366;23367;23368;23369;23370;23371;23372;23373;23374;23375;23376;23377;233…	21283;21302;23435;24681;37540;37583;37590;38949;39025;48097;48098;57565;61613;64304;64324;77348;77482;83625;83643;94470;98302;112852;112905;112922;113165;129194;132299;132652;132669;143637	1163;1164;1165;1166;1167;1168;1169;1170;1171	2712;2713;2714;2715;2716;2717;2718;2719;2720;2721;2722;2723;2724;2725;2726;2727;2728;2729;2730;2731		67;84;108;137;173;176;202;260;264	59;63;71;76;92;96;103;124;127;142;157;163;164;168;177;182;191;198;211;230		-1
sp|P0AC41|SDHA_ECOLI	sp|P0AC41|SDHA_ECOLI	33	33	33	sp|P0AC41|SDHA_ECOLI Succinate dehydrogenase flavoprotein subunit OS=Escherichia coli (strain K12) OX=83333 GN=sdhA PE=1 SV=1	1	33	33	33	73.3	73.3	73.3	64.421	588	588	0	323.31	6197200000	31	199910000	247				820	62;63;64;105;631;632;1075;1991;1992;3739;3890;3891;4668;7433;7434;7435;7489;8492;8497;8498;8530;8841;9182;9634;10484;11044;11284;14240;14317;14339;15340;16367;16783	True;True;True;True;True;True;True;True;True;True;True;True;True;True;True;True;True;True;True;True;True;True;True;True;True;True;True;True;True;True;True;True;True	80;81;82;83;84;145;901;902;903;904;905;906;1544;1545;1546;1547;1548;2873;2874;2875;5155;5156;5351;5352;5353;5354;5355;5356;6465;10514;10515;10516;10517;10518;10519;10596;10597;10598;12025;12031;12032;12033;12071;12072;12545;12546;13026;13687;13688;14975;14976;14977;15918;15919;15920;16271;20416;20417;20418;20518;20519;20520;20521;20552;20553;20554;20555;21983;21984;23457;23458;23459;23460;24043	603;604;605;606;607;608;609;610;611;612;613;614;615;616;617;618;619;620;621;622;623;624;625;626;627;628;629;630;631;632;633;634;635;636;637;638;639;640;641;642;643;644;645;646;647;648;649;650;651;652;653;654;655;656;657;658;659;660;661;662;663;664;665;666;667;668;669;670;671;672;673;674;675;676;677;678;679;680;681;682;683;684;685;686;687;688;689;690;691;692;693;694;695;696;697;698;699;700;701;702…	432;433;434;435;436;437;438;439;440;441;442;443;444;445;446;447;448;449;450;451;452;453;454;455;456;457;458;459;460;461;462;463;464;465;466;467;468;469;470;471;472;473;474;475;476;477;478;479;480;481;482;483;484;485;486;487;488;489;490;491;492;493;494;495;496;497;498;499;500;501;502;503;504;505;506;507;508;509;510;511;512;513;514;515;516;517;518;519;520;521;522;523;524;525;526;527;528;529;530;531…	446;500;567;1354;6952;6964;10910;20379;20384;32000;32940;32959;39298;62576;62577;62588;63458;69794;69855;69858;70001;75476;77801;80816;87214;93274;95825;119942;120410;120632;131204;139661;142900	733;734;735;736;737;738;739;740	1665;1666;1667;1668;1669;1670;1671;1672;1673;1674;1675;1676;1677;1678;1679;1680;1681;1682;1683;1684	1046;1047;1048;1049;1050;1051;1052;1053;1054;1055;1056	153;156;214;218;372;470;531;552	97;99;104;145;146;149;154;167;169;252;264;323;369;408;417;419;429;441;463;558	1;20;102;225;236;238;356;357;467;520;566	-1
sp|P31979|NUOF_ECOLI	sp|P31979|NUOF_ECOLI	24	24	24	sp|P31979|NUOF_ECOLI NADH-quinone oxidoreductase subunit F OS=Escherichia coli (strain K12) OX=83333 GN=nuoF PE=1 SV=3	1	24	24	24	72.4	72.4	72.4	49.292	445	445	0	323.31	5086100000	26	195620000	79				1638	938;1096;1097;3153;3608;4120;4729;5596;7493;7494;8900;9356;9733;11080;11265;12047;12326;14247;15763;16712;16875;16876;16955;17039	True;True;True;True;True;True;True;True;True;True;True;True;True;True;True;True;True;True;True;True;True;True;True;True	1341;1577;1578;4388;5000;5677;6544;7803;10602;10603;12631;12632;13263;13833;15975;15976;16243;17360;17730;20428;22568;22569;22570;23952;24160;24161;24162;24163;24261;24376;24377	13662;13663;13664;13665;13666;13667;13668;13669;13670;13671;13672;15338;15339;15340;15341;39582;39583;39584;39585;43893;43894;43895;43896;49016;56212;56213;56214;68383;68384;90618;90619;90620;90621;90622;90623;90624;107738;107739;107740;107741;107742;107743;107744;107745;107746;107747;107748;107749;107750;107751;107752;107753;107754;107755;107756;107757;107758;107759;107760;107761;107762;107763;1…	9897;9898;9899;9900;9901;9902;9903;9904;11061;11062;11063;28240;28241;28242;28243;31223;31224;31225;34740;39858;39859;48062;63467;63468;63469;63470;63471;75832;75833;75834;75835;75836;75837;75838;75839;75840;75841;75842;75843;75844;75845;75846;75847;75848;75849;75850;78837;81727;81728;81729;81730;81731;93677;93678;93679;93680;93681;93682;93683;93684;95677;101479;103088;103089;120002;120003;120004…	9901;11061;11063;28240;31224;34740;39858;48062;63467;63471;75843;78837;81729;93681;95677;101479;103088;120007;134838;142404;143506;143511;143905;144461	1230;1231	2873;2874	1788;1789;1790;1791	258;434	261;441	94;161;327;335	-1
sp|P62768|YAEH_ECOLI	sp|P62768|YAEH_ECOLI	9	9	9	sp|P62768|YAEH_ECOLI UPF0325 protein YaeH OS=Escherichia coli (strain K12) OX=83333 GN=yaeH PE=3 SV=1	1	9	9	9	70.3	70.3	70.3	15.096	128	128	0	323.31	1350200000	7	192890000	32				2007	5875;6830;7159;7160;13521;13522;15030;16974;17206	True;True;True;True;True;True;True;True;True	8255;9630;10113;10114;19439;19440;21551;24286;24623	71930;82457;82458;82459;82460;82461;82462;82463;82464;86389;86390;86391;86392;86393;86394;86395;86396;86397;86398;86399;161618;161619;161620;161621;161622;161623;161624;161625;161626;161627;161628;161629;182627;182628;182629;182630;182631;182632;182633;182634;182635;182636;206212;206213;209918	50536;57692;57693;57694;57695;57696;57697;57698;57699;60433;60434;60435;60436;60437;60438;60439;60440;60441;60442;60443;113101;113102;113103;113104;113105;113106;113107;113108;127923;127924;127925;127926;127927;144029;146581	50536;57693;60433;60440;113102;113105;127926;144029;146581							-1
sp|P33599|NUOCD_ECOLI	sp|P33599|NUOCD_ECOLI	34	34	34	sp|P33599|NUOCD_ECOLI NADH-quinone oxidoreductase subunit C/D OS=Escherichia coli (strain K12) OX=83333 GN=nuoC PE=1 SV=3	1	34	34	34	62.4	62.4	62.4	68.235	596	596	0	323.31	6715500000	35	191870000	154				1691	231;873;1424;2201;3033;3034;3035;3519;3697;3698;5432;6848;6849;7353;7416;7514;8327;9393;9394;9599;10687;11635;11724;11904;12180;12423;12424;14167;14592;14746;15144;16007;16008;16253	True;True;True;True;True;True;True;True;True;True;True;True;True;True;True;True;True;True;True;True;True;True;True;True;True;True;True;True;True;True;True;True;True;True	314;1255;1256;1257;2050;3159;4219;4220;4221;4222;4223;4889;5107;5108;5109;7571;7572;9654;9655;9656;9657;9658;9659;10403;10404;10486;10633;11789;11790;13314;13315;13316;13317;13318;13635;13636;13637;13638;15338;16781;16908;17146;17147;17523;17524;17852;17853;17854;20327;20907;20908;21145;21146;21704;21705;21706;22944;22945;23295	3679;3680;13127;13128;13129;13130;13131;13132;13133;13134;13135;13136;13137;13138;13139;13140;13141;13142;13143;13144;13145;13146;13147;13148;13149;13150;13151;13152;13153;13154;13155;19840;19841;19842;19843;19844;19845;19846;19847;19848;19849;19850;19851;19852;19853;19854;31464;31465;31466;31467;31468;38533;38534;38535;38536;38537;38538;38539;38540;38541;38542;38543;38544;38545;38546;38547;38548…	2482;2483;9533;9534;9535;9536;9537;9538;9539;9540;9541;9542;9543;9544;9545;9546;9547;14345;14346;14347;14348;14349;14350;14351;14352;14353;14354;14355;14356;14357;14358;14359;22703;22704;22705;22706;22707;27513;27514;27515;27516;27517;27518;27519;27520;27521;27522;27523;27524;27525;27526;27527;27528;27529;27530;27531;27532;27533;27534;27535;27536;27537;27538;27539;27540;27541;27542;27543;27544;27…	2483;9540;14353;22706;27527;27546;27549;30743;31802;31812;46531;57823;57839;61955;62371;63635;68824;79015;79022;80633;88934;98304;98944;99964;102210;103716;103719;118869;122612;123885;129209;136719;136720;138759	1253	2905;2906;2907;2908;2909;2910;2911;2912;2913;2914;2915;2916;2917;2918;2919;2920	1821;1822;1823;1824;1825;1826;1827;1828;1829;1830	116	60;63;87;98;113;118;140;231;233;290;345;375;376;477;481;565	69;76;108;190;202;212;281;383;484;524	-1
sp|P64451|YDCL_ECOLI	sp|P64451|YDCL_ECOLI	18	18	18	sp|P64451|YDCL_ECOLI Uncharacterized lipoprotein YdcL OS=Escherichia coli (strain K12) OX=83333 GN=ydcL PE=3 SV=1	1	18	18	18	82.4	82.4	82.4	24.427	222	222	0	323.31	2459800000	13	189220000	55				2027	2402;3036;3693;4519;6894;7277;7278;10210;10211;11786;12232;14635;15827;15828;16724;16830;17195;17196	True;True;True;True;True;True;True;True;True;True;True;True;True;True;True;True;True;True	3423;3424;3425;4224;4225;4226;5103;6252;6253;6254;9720;9721;9722;9723;9724;9725;10298;10299;10300;10301;10302;14480;14481;14482;14483;16990;16991;16992;16993;17589;17590;17591;20976;20977;22664;22665;22666;22667;22668;22669;22670;22671;22672;23969;23970;24109;24605;24606;24607;24608	33278;33279;33280;33281;33282;33283;33284;33285;33286;33287;38595;38596;38597;38598;38599;38600;38601;38602;38603;38604;38605;38606;38607;38608;38609;38610;38611;38612;38613;38614;38615;38616;38617;38618;38619;38620;38621;38622;38623;38624;38625;38626;38627;38628;38629;38630;38631;38632;38633;38634;38635;38636;38637;38638;38639;38640;44653;44654;44655;44656;44657;44658;53827;53828;53829;53830;538…	23885;23886;23887;23888;23889;23890;23891;23892;23893;23894;23895;23896;27554;27555;27556;27557;27558;27559;27560;27561;27562;27563;27564;27565;27566;27567;27568;27569;27570;27571;27572;31784;31785;38095;38096;38097;38098;38099;38100;38101;38102;38103;38104;38105;38106;38107;38108;38109;38110;38111;38112;38113;38114;38115;38116;38117;38118;38119;38120;38121;38122;38123;38124;38125;38126;38127;381…	23890;27567;31785;38150;58189;61336;61350;84622;84658;99280;102545;122921;135360;135378;142500;143270;146117;146127	1448;1449;1450;1451;1452;1453;1454;1455	3348;3349;3350;3351;3352;3353;3354;3355;3356;3357	2098;2099;2100;2101;2102;2103	36;37;71;95;98;176;192;193	35;41;53;90;94;136;146;164;170;191	101;153;160;198;210;216	-1
sp|P0AAG0|DPPD_ECOLI	sp|P0AAG0|DPPD_ECOLI	15	15	15	sp|P0AAG0|DPPD_ECOLI Dipeptide transport ATP-binding protein DppD OS=Escherichia coli (strain K12) OX=83333 GN=dppD PE=1 SV=1	1	15	15	15	59.3	59.3	59.3	35.844	327	327	0	323.31	3500200000	19	184220000	83				694	730;1013;1014;1061;1849;1879;3463;6753;8427;8608;8635;9913;12120;15987;15999	True;True;True;True;True;True;True;True;True;True;True;True;True;True;True	1043;1044;1449;1450;1451;1523;2668;2712;2713;2714;4823;4824;9513;9514;11935;11936;12192;12193;12226;14065;17444;22901;22902;22903;22904;22930;22931	11020;11021;11022;11023;11024;11025;11026;11027;11028;11029;14404;14405;14406;14407;14408;14409;14410;14411;14412;14413;14414;14415;14416;14417;14418;14419;14420;14421;14422;14423;14424;14425;14426;14427;14428;14429;14430;14431;14432;14433;14434;14435;14436;15041;15042;15043;15044;15045;15046;15047;15048;26027;26028;26029;26264;26265;26266;26267;26268;26269;26270;26271;42833;42834;42835;42836;428…	7811;7812;7813;7814;7815;7816;7817;10418;10419;10420;10421;10422;10423;10424;10425;10426;10427;10428;10429;10430;10431;10432;10433;10434;10435;10436;10437;10438;10439;10440;10836;10837;10838;10839;10840;18753;18754;18943;18944;18945;18946;18947;30420;30421;30422;30423;30424;30425;30426;30427;30428;30429;30430;30431;30432;30433;30434;30435;30436;30437;30438;30439;30440;30441;56989;56990;56991;5699…	7813;10433;10440;10836;18753;18945;30435;56995;69422;70697;70811;82785;101864;136530;136658	626;627;628		881;882;883;884;885;886	71;282;305		64;158;166;205;227;306	-1
sp|P69828|PTKA_ECOLI	sp|P69828|PTKA_ECOLI	7	7	7	sp|P69828|PTKA_ECOLI PTS system galactitol-specific EIIA component OS=Escherichia coli (strain K12) OX=83333 GN=gatA PE=1 SV=1	1	7	7	7	85.3	85.3	85.3	16.907	150	150	0	283.16	1652100000	9	183570000	69				2109	2758;5551;9712;13215;13299;13784;15579	True;True;True;True;True;True;True	3886;3887;7734;13805;19002;19003;19118;19119;19807;22310	36560;36561;36562;36563;36564;36565;36566;36567;36568;36569;36570;36571;36572;36573;36574;36575;36576;36577;36578;36579;36580;36581;36582;36583;36584;36585;36586;36587;36588;36589;67154;67155;67156;67157;67158;67159;67160;67161;116303;116304;116305;116306;116307;116308;116309;116310;116311;116312;116313;116314;157859;157860;157861;157862;157863;158880;158881;158882;158883;158884;158885;158886;158…	26162;26163;26164;26165;26166;26167;26168;26169;26170;26171;26172;26173;26174;26175;26176;26177;26178;47274;47275;47276;47277;47278;47279;81585;81586;81587;81588;81589;81590;81591;81592;81593;81594;110293;110294;110295;111207;111208;111209;111210;111211;111212;111213;111214;111215;111216;111217;111218;111219;111220;111221;111222;111223;111224;111225;111226;111227;111228;111229;111230;111231;11578…	26172;47276;81588;110294;111222;115787;132770			2161;2162			26;52	-1
sp|P00803|LEP_ECOLI	sp|P00803|LEP_ECOLI	17	17	17	sp|P00803|LEP_ECOLI Signal peptidase I OS=Escherichia coli (strain K12) OX=83333 GN=lepB PE=1 SV=2	1	17	17	17	53.4	53.4	53.4	35.96	324	324	0	323.31	2486500000	14	177610000	39				115	1509;1653;2485;3395;3581;3582;3872;4617;10921;10960;10961;11636;11637;12344;12477;12758;17108	True;True;True;True;True;True;True;True;True;True;True;True;True;True;True;True;True	2162;2163;2164;2397;2398;3537;4726;4966;4967;4968;5331;6404;15710;15774;15775;15776;15777;15778;16782;16783;16784;17754;17928;18322;18323;24488	20471;20472;20473;20474;20475;20476;20477;20478;20479;20480;20481;20482;20483;20484;20485;20486;20487;20488;20489;20490;20491;20492;20493;20494;20495;20496;20497;20498;20499;20500;20501;20502;20503;20504;20505;20506;20507;20508;20509;20510;20511;24223;24224;24225;24226;24227;24228;24229;24230;24231;24232;24233;24234;34019;34020;34021;42231;43733;43734;43735;43736;43737;43738;43739;43740;43741;462…	14773;14774;14775;14776;14777;14778;14779;14780;14781;14782;14783;14784;14785;14786;14787;14788;14789;14790;14791;14792;14793;14794;14795;14796;14797;14798;14799;14800;14801;17526;17527;17528;17529;17530;17531;17532;24350;24351;30044;31112;31113;31114;31115;31116;31117;31118;31119;32845;32846;32847;32848;32849;32850;32851;32852;32853;32854;39089;39090;90964;91325;91326;91327;91328;91329;91330;913…	14797;17532;24350;30044;31112;31117;32849;39090;90964;91328;91338;98305;98311;103367;103973;105607;144996	79;80;81	167;168;169	106	201;215;220	51;151;315	302	-1
sp|P0A7U3|RS19_ECOLI	sp|P0A7U3|RS19_ECOLI	6	6	6	sp|P0A7U3|RS19_ECOLI 30S ribosomal protein S19 OS=Escherichia coli (strain K12) OX=83333 GN=rpsS PE=1 SV=2	1	6	6	6	50	50	50	10.43	92	92	0	244.05	876090000	5	175220000	15				465	5270;5271;7707;11845;12887;13846	True;True;True;True;True;True	7340;7341;10917;10918;17066;17067;18521;18522;18523;19887;19888;19889;19890	63960;63961;63962;63963;63964;63965;63966;63967;92713;92714;92715;92716;92717;92718;92719;92720;92721;92722;92723;92724;92725;142583;142584;142585;142586;142587;142588;142589;142590;142591;142592;142593;142594;142595;142596;142597;142598;142599;142600;142601;142602;153388;153389;153390;153391;153392;153393;153394;153395;153396;165928;165929;165930;165931;165932;165933;165934;165935;165936;165937;…	45145;45146;45147;65015;65016;65017;65018;65019;65020;65021;99545;99546;99547;99548;99549;99550;99551;99552;99553;99554;99555;99556;99557;99558;107282;107283;107284;107285;107286;107287;107288;116188;116189;116190;116191;116192;116193;116194;116195;116196;116197;116198;116199;116200;116201;116202;116203;116204;116205;116206;116207;116208;116209;116210;116211	45145;45146;65019;99552;107283;116200	427	961;962;963	589;590	53	13;15;47	44;66	-1
sp|P0ADA3|NLPD_ECOLI	sp|P0ADA3|NLPD_ECOLI	11	11	11	sp|P0ADA3|NLPD_ECOLI Murein hydrolase activator NlpD OS=Escherichia coli (strain K12) OX=83333 GN=nlpD PE=1 SV=1	1	11	11	11	36.1	36.1	36.1	40.149	379	379	0	323.31	2020100000	12	168340000	53				913	4932;5293;5592;5946;7656;7657;10542;15627;15628;16687;16688	True;True;True;True;True;True;True;True;True;True;True	6837;7377;7798;8370;8371;8372;8373;10823;10824;15065;22379;22380;23925;23926	59063;59064;59065;59066;59067;59068;59069;59070;59071;59072;59073;59074;64368;64369;64370;64371;64372;64373;64374;68357;72714;72715;72716;72717;72718;72719;72720;72721;72722;72723;72724;72725;72726;72727;72728;72729;72730;72731;72732;72733;72734;72735;72736;72737;72738;72739;72740;72741;72742;72743;72744;72745;72746;72747;72748;72749;72750;72751;72752;72753;72754;72755;72756;91946;91947;91948;919…	41902;41903;41904;41905;41906;41907;41908;41909;45420;45421;45422;45423;45424;45425;45426;45427;48045;51069;51070;51071;51072;51073;51074;51075;51076;51077;51078;51079;51080;51081;51082;51083;51084;51085;51086;51087;51088;51089;51090;51091;51092;51093;51094;51095;51096;51097;51098;51099;51100;51101;51102;51103;51104;51105;51106;51107;51108;64409;64410;64411;64412;64413;64414;64415;64416;64417;644…	41909;45426;48045;51089;64413;64418;87414;133205;133209;142268;142270		1752;1753	1114		323;333	332	-1
sp|P09323|PTW3C_ECOLI	sp|P09323|PTW3C_ECOLI	14	14	14	sp|P09323|PTW3C_ECOLI PTS system N-acetylglucosamine-specific EIICBA component OS=Escherichia coli (strain K12) OX=83333 GN=nagE PE=1 SV=1	1	14	14	14	25.5	25.5	25.5	68.346	648	648	0	323.31	3151200000	19	165850000	53				298	1316;1317;1645;1646;2569;2884;4503;6511;6512;9524;9579;14722;16706;16707	True;True;True;True;True;True;True;True;True;True;True;True;True;True	1907;1908;1909;1910;2376;2377;3641;4038;6220;9171;9172;9173;9174;13524;13601;13602;21114;21115;21116;23944;23945;23946	17773;17774;17775;17776;17777;17778;17779;17780;17781;17782;17783;17784;17785;17786;17787;17788;17789;17790;17791;17792;17793;17794;17795;17796;17797;17798;17799;17800;17801;17802;17803;17804;17805;23855;23856;23857;23858;23859;23860;23861;23862;23863;23864;23865;23866;23867;23868;23869;23870;23871;23872;23873;23874;23875;23876;23877;23878;23879;23880;23881;23882;23883;23884;23885;23886;23887;238…	12704;12705;12706;12707;12708;12709;12710;12711;12712;12713;12714;12715;12716;12717;12718;12719;12720;12721;12722;12723;12724;12725;12726;17287;17288;17289;17290;17291;17292;17293;17294;17295;17296;17297;17298;17299;17300;17301;17302;17303;17304;17305;17306;17307;17308;17309;17310;17311;17312;24809;24810;24811;24812;24813;24814;24815;26777;26778;26779;26780;26781;26782;26783;37886;55351;55352;553…	12706;12713;17287;17299;24812;26779;37886;55353;55363;80157;80442;123731;142310;142314	330;331	628;629;630;631;632;633;634	399	382;384	120;124;389;392;406;558;643	570	-1
sp|P69908|DCEA_ECOLI	sp|P69908|DCEA_ECOLI	26	26	1	sp|P69908|DCEA_ECOLI Glutamate decarboxylase alpha OS=Escherichia coli (strain K12) OX=83333 GN=gadA PE=1 SV=1	1	26	26	1	65	65	2.8	52.685	466	466	0	323.31	3973100000	24	165550000	157				2113	1906;2042;2109;3172;3173;4739;4740;5562;8886;9135;9136;9413;9446;9772;10347;10441;10994;11470;11515;11608;12032;12496;12497;12736;16184;16185	True;True;True;True;True;True;True;True;True;True;True;True;True;True;True;True;True;True;True;True;True;True;True;True;True;True	2750;2751;2752;2943;3024;4420;4421;4422;6556;6557;6558;6559;7749;7750;12609;12946;12947;13343;13394;13395;13885;13886;14716;14717;14868;15834;15835;15836;16574;16645;16753;17328;17961;17962;17963;17964;18293;23190;23191;23192	26467;26468;26469;26470;26471;26472;26473;26474;26475;26476;26477;26478;26479;26480;26481;26482;26483;26484;26485;26486;26487;26488;28786;28787;28788;28789;28790;28791;28792;28793;28794;28795;29356;29357;29358;29359;39921;39922;39923;39924;39925;39926;39927;39928;39929;39930;39931;39932;39933;39934;39935;39936;39937;39938;56323;56324;56325;56326;56327;56328;56329;56330;56331;56332;56333;56334;563…	19092;19093;19094;19095;19096;19097;19098;19099;19100;19101;19102;19103;19104;20756;20757;20758;20759;20760;20761;20762;21193;28485;28486;28487;28488;28489;28490;28491;39942;39943;39944;39945;39946;39947;39948;39949;39950;39951;47376;47377;47378;47379;47380;47381;47382;47383;47384;47385;75724;75725;75726;75727;75728;75729;75730;75731;75732;75733;75734;75735;77296;77297;77298;77299;77300;77301;773…	19099;20761;21193;28487;28491;39943;39946;47383;75732;77300;77307;79119;79542;81934;85952;86435;91823;97694;97977;98253;101196;104188;104195;105491;138029;138033	1511;1512;1513		2166;2167;2168;2169;2170;2171;2172	102;115;344		76;103;135;145;189;421;431	-1
sp|P0A7N9|RL33_ECOLI	sp|P0A7N9|RL33_ECOLI	2	2	2	sp|P0A7N9|RL33_ECOLI 50S ribosomal protein L33 OS=Escherichia coli (strain K12) OX=83333 GN=rpmG PE=1 SV=2	1	2	2	2	30.9	30.9	30.9	6.3715	55	55	0	60.827	165380000	1	165380000	11				457	6794;10158	True;True	9574;14415	82112;82113;82114;120415;120416;120417;120418;120419;120420;120421;120422;120423	57450;57451;57452;57453;84349;84350;84351;84352;84353;84354;84355	57450;84352							-1
sp|P0A6Y8|DNAK_ECOLI	sp|P0A6Y8|DNAK_ECOLI	51	51	51	sp|P0A6Y8|DNAK_ECOLI Chaperone protein DnaK OS=Escherichia coli (strain K12) OX=83333 GN=dnaK PE=1 SV=2	1	51	51	51	80.1	80.1	80.1	69.114	638	638	0	323.31	5672700000	35	162080000	96				384	22;846;852;853;1923;2025;2507;2680;4277;5047;6069;6442;6659;6660;6690;6717;6718;7571;7584;8041;8078;8117;9073;9097;9098;9457;9458;9459;9568;10303;11286;11411;11709;12222;12223;12462;12567;12568;12829;12830;13385;14042;14064;14065;14260;14940;14941;15107;15156;15841;15842	True;True;True;True;True;True;True;True;True;True;True;True;True;True;True;True;True;True;True;True;True;True;True;True;True;True;True;True;True;True;True;True;True;True;True;True;True;True;True;True;True;True;True;True;True;True;True;True;True;True;True	30;31;1210;1211;1212;1222;1223;1224;1225;1226;1227;2773;2774;2775;2776;2926;3561;3788;5910;5911;6996;6997;8567;8568;8569;8570;9079;9389;9390;9391;9392;9428;9463;9464;9465;9466;9467;10705;10725;10726;11398;11445;11446;11492;12866;12895;12896;12897;12898;12899;12900;12901;12902;13416;13417;13418;13419;13420;13421;13422;13423;13424;13425;13426;13427;13428;13583;13584;14627;14628;16273;16496;16497;16…	269;270;271;272;273;274;12792;12793;12794;12795;12796;12797;12798;12799;12800;12801;12802;12803;12804;12805;12806;12807;12808;12809;12810;12811;12812;12813;12814;12815;12816;12817;12818;12819;12820;12821;12822;12823;12824;12825;12826;12827;12828;12829;12830;12831;12832;12833;12834;12835;12836;12837;12838;12839;12840;12841;12842;12843;12844;12845;12846;12847;12848;12849;12850;12851;12852;12853;128…	175;176;177;178;9280;9281;9282;9283;9284;9285;9286;9287;9288;9289;9290;9291;9292;9293;9294;9295;9296;9297;9298;9299;9300;9301;9302;9303;9304;9305;9306;9307;9308;9309;9310;9311;9312;9313;9314;9315;9316;9317;9318;9319;9320;9321;9322;9323;9324;9325;9326;9327;9328;9329;9330;9331;9332;9333;9334;9335;9336;9337;9338;9339;9340;9403;9404;9405;9406;9407;9408;9409;9410;9411;9412;9413;9414;9415;9416;9417;941…	175;9281;9435;9454;19193;20709;24416;25651;36082;42912;52230;54977;56516;56523;56672;56797;56805;63959;64026;67031;67292;67440;76868;77096;77144;79632;79645;79685;80375;85607;95833;97302;98806;102486;102490;103904;104645;104670;106067;106073;111828;117675;117806;117813;120101;127302;127339;128274;129300;135490;135529	375;376;377;378;379;380;381;382;383;384;385;386;387;388	795;796;797;798;799;800;801;802;803;804;805;806;807;808;809;810;811;812;813;814;815;816;817;818;819;820;821	513;514;515;516	29;61;64;98;170;187;222;238;314;432;451;522;619;620	27;49;66;131;177;181;219;227;236;240;252;273;283;305;308;312;320;324;329;339;382;441;532;557;572;576;598	19;89;110;599	-1
sp|P09373|PFLB_ECOLI	sp|P09373|PFLB_ECOLI	46	46	45	sp|P09373|PFLB_ECOLI Formate acetyltransferase 1 OS=Escherichia coli (strain K12) OX=83333 GN=pflB PE=1 SV=2	1	46	46	45	69.1	69.1	69.1	85.356	760	760	0	323.31	6783800000	42	161520000	206				300	504;505;1953;1954;2130;2131;2308;3436;4194;4195;4650;7232;7333;8059;8093;8105;8400;8401;8434;8435;8993;9748;10327;11506;11507;11508;12284;12323;12923;12924;13194;13204;14370;14371;14388;14645;14676;14709;14889;15163;15164;15251;15769;16921;17223;17224	True;True;True;True;True;True;True;True;True;True;True;True;True;True;True;True;True;True;True;True;True;True;True;True;True;True;True;True;True;True;True;True;True;True;True;True;True;True;True;True;True;True;True;True;True;True	704;705;2813;2814;3050;3051;3289;4783;4784;5785;5786;5787;6443;10217;10218;10219;10220;10373;10374;11418;11464;11480;11894;11895;11944;11945;12764;13854;14677;14678;16635;16636;16637;16638;17672;17725;17726;18574;18575;18967;18968;18987;18988;20604;20605;20606;20633;20634;20635;20994;20995;20996;21044;21045;21096;21097;21352;21729;21730;21731;21843;22579;24216;24649;24650	7733;7734;7735;7736;26981;26982;26983;26984;26985;26986;26987;26988;26989;26990;26991;26992;26993;26994;26995;26996;26997;26998;26999;27000;27001;27002;27003;27004;29532;29533;29534;29535;29536;29537;29538;29539;29540;29541;29542;29543;29544;29545;29546;29547;29548;29549;29550;29551;29552;29553;29554;29555;29556;29557;29558;29559;29560;29561;29562;32207;32208;32209;32210;32211;32212;32213;32214;3…	5558;5559;5560;5561;19454;19455;19456;19457;19458;19459;19460;19461;19462;19463;19464;19465;19466;19467;19468;19469;19470;19471;19472;21312;21313;21314;21315;21316;21317;21318;21319;21320;21321;21322;21323;21324;21325;21326;21327;21328;23194;23195;23196;23197;23198;23199;23200;23201;23202;23203;23204;23205;23206;30281;30282;30283;30284;30285;30286;30287;30288;30289;30290;35458;35459;35460;35461;3…	5558;5559;19462;19464;21313;21323;23205;30286;35458;35460;39215;60978;61729;67187;67353;67423;69250;69256;69456;69460;76391;81815;85814;97956;97960;97965;102862;103081;107853;107855;110127;110242;120993;121005;121140;123000;123222;123608;126733;129335;129337;129783;134889;143722;146791;146794	332;333;334;335	635;636;637;638;639;640;641	403;404;405;406;407;408;409;410;411;412;413;414;415	5;91;146;448	100;106;158;208;214;220;309	59;194;305;311;342;364;443;477;480;484;637;711;715	-1
sp|P33916|YEJF_ECOLI	sp|P33916|YEJF_ECOLI	8	8	8	sp|P33916|YEJF_ECOLI Uncharacterized ABC transporter ATP-binding protein YejF OS=Escherichia coli (strain K12) OX=83333 GN=yejF PE=1 SV=1	1	8	8	8	28.7	28.7	28.7	58.725	529	529	0	238.11	4833600000	30	161120000	33				1702	915;976;1900;3387;4066;9095;9561;12017	True;True;True;True;True;True;True;True	1311;1392;2741;4718;5601;12893;13575;17302	13435;13436;14000;14001;14002;14003;14004;14005;26391;26392;26393;42165;42166;42167;42168;42169;42170;42171;42172;42173;42174;42175;42176;42177;42178;42179;42180;42181;42182;42183;42184;42185;42186;42187;42188;42189;42190;42191;42192;42193;42194;42195;42196;42197;42198;42199;42200;42201;42202;42203;42204;42205;42206;42207;48520;48521;48522;48523;109497;109498;114391;114392;114393;114394;114395;14…	9731;10116;10117;10118;10119;10120;19026;19027;19028;19029;30013;30014;30015;30016;30017;30018;30019;30020;30021;30022;30023;30024;30025;30026;30027;30028;34411;34412;77009;77010;80337;80338;80339;100654	9731;10119;19027;30022;34412;77010;80337;100654							-1
sp|P11349|NARH_ECOLI	sp|P11349|NARH_ECOLI	18	18	14	sp|P11349|NARH_ECOLI Respiratory nitrate reductase 1 beta chain OS=Escherichia coli (strain K12) OX=83333 GN=narH PE=1 SV=3	1	18	18	14	50.2	50.2	41	58.066	512	512	0	323.31	4333700000	27	160510000	93				1261	2769;2904;5282;6434;6435;6481;7050;7140;8375;8464;8465;10947;11940;12401;12543;13735;17013;17035	True;True;True;True;True;True;True;True;True;True;True;True;True;True;True;True;True;True	3898;4062;7363;9071;9072;9132;9957;9958;10086;11860;11989;11990;15750;15751;17200;17819;18030;19745;24340;24372	36672;36673;37591;37592;64304;64305;64306;64307;78415;78416;78417;78418;78419;78420;78421;78422;78423;78424;78425;78426;78427;78428;78429;78430;78431;78432;78743;78744;78745;78746;78747;78748;78749;78750;78751;78752;78753;78754;78755;85083;85084;85085;85086;85087;85088;85089;85090;85091;85092;85093;85094;85095;86188;86189;86190;86191;86192;86193;86194;86195;86196;86197;86198;86199;86200;98808;988…	26230;26875;26876;45369;45370;45371;54950;54951;54952;54953;54954;54955;54956;54957;54958;54959;55163;55164;55165;55166;55167;55168;55169;55170;55171;55172;55173;55174;55175;55176;55177;55178;55179;55180;59477;59478;59479;59480;59481;59482;59483;60226;60227;60228;60229;60230;69141;69142;69143;69144;69654;69655;69656;69657;69658;69659;69660;69661;69662;69663;91194;91195;91196;91197;91198;91199;912…	26230;26876;45370;54950;54957;55167;59482;60229;69142;69655;69662;91201;100259;103577;104471;115514;144313;144451	988			474			-1
sp|P13036|FECA_ECOLI	sp|P13036|FECA_ECOLI	27	27	27	sp|P13036|FECA_ECOLI Fe(3+) dicitrate transport protein FecA OS=Escherichia coli (strain K12) OX=83333 GN=fecA PE=1 SV=2	1	27	27	27	55.2	55.2	55.2	85.321	774	774	0	323.31	5936400000	37	160440000	68				1286	296;1048;2668;2875;2876;3107;3214;3450;3603;3671;3741;5443;5444;7031;7825;7826;8424;8425;12167;13336;13486;13987;16779;16822;17047;17213;17338	True;True;True;True;True;True;True;True;True;True;True;True;True;True;True;True;True;True;True;True;True;True;True;True;True;True;True	413;1508;3770;4025;4026;4027;4028;4321;4322;4480;4481;4482;4804;4994;4995;5072;5158;5159;5160;5161;5162;5163;5164;7586;7587;9928;9929;9930;11083;11084;11929;11930;11931;11932;17506;17507;17508;19171;19172;19173;19174;19376;19377;19378;19379;20090;24039;24097;24388;24389;24390;24636;24637;24823;24824	4494;4495;4496;4497;4498;4499;4500;4501;4502;4503;4504;4505;4506;4507;4508;14919;14920;14921;14922;14923;14924;14925;14926;35685;37357;37358;37359;37360;37361;37362;37363;37364;37365;37366;37367;37368;37369;37370;37371;37372;37373;37374;37375;37376;37377;37378;37379;37380;37381;37382;37383;37384;37385;37386;37387;37388;37389;37390;37391;37392;37393;37394;37395;37396;37397;37398;37399;37400;37401;…	3052;3053;3054;3055;3056;3057;3058;3059;3060;3061;10743;10744;10745;10746;10747;10748;25553;26712;26713;26714;26715;26716;26717;26718;26719;26720;26721;26722;26723;26724;26725;26726;26727;26728;26729;26730;26731;26732;26733;26734;26735;26736;26737;26738;26739;26740;26741;26742;26743;26744;26745;26746;26747;26748;26749;26750;26751;26752;26753;26754;26755;26756;26757;27915;27916;27917;28882;28883;2…	3057;10744;25553;26712;26733;27917;28888;30350;31203;31566;32016;46624;46628;59366;65780;65782;69377;69390;102147;111548;112672;117402;142894;143226;144516;146741;147955	1004;1005;1006;1007;1008;1009;1010	2300;2301;2302;2303;2304;2305;2306;2307;2308;2309;2310;2311;2312;2313	1461;1462;1463;1464;1465;1466;1467;1468	71;128;158;168;169;179;331	73;115;122;157;176;333;334;347;372;375;397;462;484;660	178;282;317;343;429;451;499;715	-1
CON__P35527	CON__P35527	19	19	19		1	19	19	19	48.2	48.2	48.2	62.129	623	623	0	323.31	4106200000	26	157930000	113			+	19	2238;3131;4836;5793;5794;6770;7552;8432;8660;11031;11338;11501;11502;11815;12238;13142;14559;14580;16161	True;True;True;True;True;True;True;True;True;True;True;True;True;True;True;True;True;True;True	3199;4360;6698;8107;8108;9535;9536;10682;11941;12264;15896;15897;16367;16628;16629;16630;17028;17598;17599;18885;18886;20862;20889;20890;20891;23162	31633;31634;31635;31636;31637;31638;31639;31640;31641;31642;31643;31644;31645;31646;39426;39427;39428;39429;39430;39431;39432;39433;39434;39435;39436;39437;39438;39439;39440;39441;39442;39443;57251;57252;57253;57254;57255;57256;57257;57258;57259;57260;57261;57262;57263;57264;57265;57266;57267;57268;57269;57270;57271;57272;57273;57274;57275;57276;57277;57278;57279;57280;57281;57282;70649;70650;706…	22815;22816;22817;22818;22819;22820;22821;22822;22823;28128;28129;28130;28131;28132;28133;28134;28135;28136;28137;40602;40603;40604;40605;40606;40607;40608;40609;40610;40611;40612;40613;40614;40615;40616;40617;40618;40619;40620;40621;40622;40623;40624;40625;40626;40627;40628;40629;40630;40631;40632;40633;40634;40635;40636;40637;40638;40639;49627;49628;49629;49630;49631;49632;49633;49634;49635;496…	22821;28135;40612;49632;49639;57105;63872;69449;70914;93195;96127;97899;97902;99389;102567;109614;122471;122583;137896	17;18;19;20		15;16;17;18;19;20;21;22	200;222;308;418		234;245;269;276;286;296;326;411	-1
sp|P0AFH6|OPPC_ECOLI	sp|P0AFH6|OPPC_ECOLI	5	5	5	sp|P0AFH6|OPPC_ECOLI Oligopeptide transport system permease protein OppC OS=Escherichia coli (strain K12) OX=83333 GN=oppC PE=1 SV=1	1	5	5	5	12.9	12.9	12.9	33.022	302	302	0	323.31	937830000	6	156310000	20				1110	2958;7598;7954;11343;12609	True;True;True;True;True	4129;10744;11269;11270;11271;16373;16374;18121	38026;38027;38028;38029;38030;38031;91478;91479;91480;91481;91482;91483;91484;91485;91486;91487;91488;91489;91490;91491;91492;91493;91494;91495;91496;91497;91498;91499;91500;91501;91502;94930;94931;94932;94933;94934;94935;94936;94937;94938;94939;94940;94941;94942;94943;94944;94945;94946;94947;94948;94949;94950;94951;94952;94953;94954;94955;94956;94957;94958;94959;94960;94961;94962;94963;94964;949…	27177;64089;64090;64091;64092;64093;64094;64095;64096;64097;64098;64099;64100;64101;64102;64103;64104;64105;66520;66521;66522;66523;66524;66525;66526;66527;66528;66529;66530;66531;66532;66533;66534;66535;66536;66537;66538;66539;66540;66541;66542;66543;66544;66545;66546;66547;96150;96151;96152;96153;96154;96155;96156;96157;96158;96159;96160;96161;96162;96163;96164;96165;96166;96167;96168;104861;10…	27177;64101;66527;96161;104865	893;894	2029;2030		7;13	11;18		-1
sp|P64596|YRAP_ECOLI	sp|P64596|YRAP_ECOLI	11	11	11	sp|P64596|YRAP_ECOLI Uncharacterized protein YraP OS=Escherichia coli (strain K12) OX=83333 GN=yraP PE=3 SV=1	1	11	11	11	51.3	51.3	51.3	20.028	191	191	0	323.31	1536100000	10	153610000	36				2041	875;13810;13811;13925;13926;15893;15894;16086;16252;16421;16422	True;True;True;True;True;True;True;True;True;True;True	1261;1262;19839;19840;19998;19999;22766;22767;23060;23061;23062;23293;23294;23540;23541;23542;23543;23544	13170;13171;13172;13173;13174;13175;13176;13177;13178;13179;13180;13181;13182;13183;13184;13185;13186;13187;13188;13189;13190;13191;13192;13193;13194;13195;165519;165520;165521;165522;165523;165524;165525;165526;165527;165528;165529;165530;165531;165532;167026;167027;167028;167029;167030;167031;194111;194112;194113;194114;194115;196272;196273;196274;196275;196276;196277;196278;196279;196280;19628…	9557;9558;9559;9560;9561;9562;9563;9564;9565;9566;9567;9568;9569;9570;9571;9572;115916;115917;115918;115919;115920;115921;115922;115923;115924;115925;116973;116974;116975;135930;135931;135932;135933;137346;137347;137348;137349;137350;137351;137352;137353;137354;137355;137356;137357;137358;137359;137360;138755;138756;138757;140336;140337;140338;140339;140340;140341;140342;140343;140344;140345;1403…	9559;115921;115925;116973;116974;135931;135932;137353;138755;140357;140377	1459;1460;1461;1462	3372;3373;3374	2105;2106	55;87;105;153	58;137;161	99;159	-1
sp|P0A9Q1|ARCA_ECOLI	sp|P0A9Q1|ARCA_ECOLI	10	10	10	sp|P0A9Q1|ARCA_ECOLI Aerobic respiration control protein ArcA OS=Escherichia coli (strain K12) OX=83333 GN=arcA PE=1 SV=1	1	10	10	10	53.8	53.8	53.8	27.292	238	238	0	323.31	1668100000	11	151650000	59				638	2463;3391;5733;5734;6860;10643;12889;13533;13915;14646	True;True;True;True;True;True;True;True;True;True	3508;4722;8028;8029;9676;15262;15263;18525;19455;19984;20997	33836;33837;33838;33839;33840;33841;33842;33843;33844;33845;33846;33847;33848;33849;33850;33851;33852;33853;42216;42217;42218;42219;42220;42221;42222;42223;42224;70216;70217;70218;70219;70220;70221;70222;70223;70224;70225;70226;70227;70228;70229;70230;70231;70232;70233;70234;70235;82850;82851;82852;82853;82854;82855;82856;126864;126865;126866;126867;126868;126869;126870;126871;126872;126873;12687…	24231;24232;24233;24234;24235;24236;24237;24238;24239;24240;24241;24242;24243;24244;30034;30035;30036;30037;30038;30039;49344;49345;49346;49347;49348;49349;49350;49351;49352;49353;49354;49355;49356;49357;57948;57949;57950;57951;57952;88633;88634;88635;88636;88637;88638;88639;88640;88641;88642;88643;88644;88645;88646;88647;88648;88649;107290;113139;113140;113141;113142;113143;116915;116916;116917;…	24240;30038;49352;49357;57951;88643;107290;113140;116917;123004			822			1	-1
sp|P06149|DLD_ECOLI	sp|P06149|DLD_ECOLI	35	35	35	sp|P06149|DLD_ECOLI Quinone-dependent D-lactate dehydrogenase OS=Escherichia coli (strain K12) OX=83333 GN=dld PE=1 SV=3	1	35	35	35	73.6	73.6	73.6	64.612	571	571	0	323.31	5609200000	37	151600000	158				202	189;987;2290;2612;2613;3487;4010;4478;4553;5478;5822;5823;6708;6967;6968;7721;8490;8539;8589;8590;8730;8901;9004;10003;10100;10263;10880;11311;13809;13979;16900;16901;17081;17129;17130	True;True;True;True;True;True;True;True;True;True;True;True;True;True;True;True;True;True;True;True;True;True;True;True;True;True;True;True;True;True;True;True;True;True;True	256;257;258;1405;3265;3266;3696;3697;3698;4854;5520;6188;6189;6302;7632;7633;7634;8153;8154;8155;8156;8157;9451;9835;9836;10935;12023;12083;12160;12161;12162;12163;12389;12633;12634;12635;12778;14193;14327;14328;14561;15652;15653;16312;16313;16314;19837;19838;20079;24188;24189;24190;24452;24512;24513	3393;3394;3395;3396;3397;3398;3399;3400;3401;3402;3403;3404;3405;3406;3407;3408;3409;3410;3411;3412;3413;3414;3415;3416;3417;14073;14074;14075;14076;14077;14078;32098;32099;32100;32101;32102;32103;32104;32105;32106;32107;32108;32109;32110;32111;35142;35143;35144;35145;35146;35147;35148;35149;43007;43008;43009;43010;43011;43012;43013;43014;43015;43016;43017;43018;43019;43020;43021;43022;43023;4302…	2282;2283;2284;2285;2286;2287;2288;2289;2290;2291;2292;2293;2294;2295;2296;2297;2298;2299;2300;2301;2302;2303;2304;2305;2306;2307;2308;2309;2310;2311;2312;2313;2314;2315;10175;10176;10177;10178;10179;10180;23119;23120;23121;23122;23123;23124;23125;25140;25141;25142;25143;25144;25145;25146;30558;30559;30560;30561;30562;30563;30564;30565;30566;30567;30568;30569;30570;30571;30572;30573;30574;30575;3…	2304;10178;23123;25142;25144;30577;33889;37695;38447;46837;49834;49849;56752;58825;58834;65082;69789;70030;70497;70512;72416;75855;76466;83239;83893;85391;90662;95942;115914;117359;143631;143632;144887;145073;145090	196;197	388;389;390;391;392;393;394;395;396	253;254;255;256;257;258;259	88;275	19;25;267;289;297;332;481;517;518	4;74;310;328;337;514;554	-1
sp|P06971|FHUA_ECOLI	sp|P06971|FHUA_ECOLI	59	59	59	sp|P06971|FHUA_ECOLI Ferrichrome outer membrane transporter/phage receptor OS=Escherichia coli (strain K12) OX=83333 GN=fhuA PE=1 SV=2	1	59	59	59	82.2	82.2	82.2	82.181	747	747	0	323.31	6489100000	43	150910000	202				218	106;107;347;614;2494;2827;3056;3057;3805;3825;3860;4559;4560;4858;4859;4860;5377;5927;8247;9623;9624;10654;10729;10730;10906;11570;11613;11713;11911;11912;12143;12144;12198;12199;12690;12691;12819;13813;13932;14180;14683;14881;14882;15516;15517;15538;15539;15976;16139;16140;16771;16772;16836;16837;17240;17241;17299;17300;17307	True;True;True;True;True;True;True;True;True;True;True;True;True;True;True;True;True;True;True;True;True;True;True;True;True;True;True;True;True;True;True;True;True;True;True;True;True;True;True;True;True;True;True;True;True;True;True;True;True;True;True;True;True;True;True;True;True;True;True	146;147;148;149;483;871;3546;3963;4254;4255;4256;4257;5245;5271;5272;5315;5316;5317;5318;5319;6309;6310;6311;6312;6731;6732;6733;6734;7491;8326;8327;8328;8329;11672;11673;11674;11675;11676;13672;13673;13674;13675;15280;15281;15418;15419;15420;15421;15422;15423;15690;16711;16759;16892;16893;16894;17158;17159;17160;17475;17476;17477;17478;17547;17548;17549;18228;18229;18230;18231;18417;18418;19842;…	2126;2127;2128;2129;2130;2131;2132;2133;2134;2135;2136;2137;2138;2139;2140;2141;2142;2143;2144;2145;2146;2147;2148;2149;2150;2151;2152;2153;2154;2155;2156;2157;2158;2159;2160;2161;2162;2163;2164;2165;2166;2167;2168;2169;2170;2171;2172;2173;2174;2175;2176;2177;2178;2179;2180;2181;2182;2183;2184;2185;2186;2187;2188;2189;2190;2191;2192;2193;2194;2195;2196;2197;2198;2199;2200;2201;2202;2203;2204;2205…	1356;1357;1358;1359;1360;1361;1362;1363;1364;1365;1366;1367;1368;1369;1370;1371;1372;1373;1374;1375;1376;1377;1378;1379;1380;1381;1382;1383;1384;1385;1386;1387;1388;1389;1390;1391;1392;1393;1394;1395;1396;1397;1398;1399;1400;1401;1402;1403;1404;1405;1406;1407;1408;1409;1410;1411;1412;1413;1414;1415;1416;1417;1418;1419;1420;1421;1422;1423;1424;1425;1426;1427;1428;1429;1430;1431;1432;1433;1434;1435…	1400;1418;3422;6536;24386;26470;27716;27724;32383;32532;32781;38470;38486;41147;41164;41169;45996;50859;68201;80769;80771;88710;89283;89452;90866;98173;98275;98856;100027;100034;101975;101983;102327;102361;105301;105313;105967;115928;117053;118950;123363;126674;126682;132350;132375;132510;132525;136441;137675;137711;142847;142861;143317;143318;146866;146868;147502;147568;147623	206;207;208;209;210;211;212;213;214;215;216;217;218;219;220;221;222	415;416;417;418;419;420;421;422;423;424;425;426;427;428;429;430;431;432;433;434;435;436;437;438;439;440	273;274;275;276;277;278;279;280	118;291;300;305;324;338;343;356;387;516;575;580;581;616;708;714;715	93;103;123;194;280;289;295;365;374;385;394;407;408;432;433;435;479;482;494;576;611;660;663;694;711;716	91;165;314;414;416;583;646;704	-1
sp|P0A9B2|G3P1_ECOLI	sp|P0A9B2|G3P1_ECOLI	27	27	27	sp|P0A9B2|G3P1_ECOLI Glyceraldehyde-3-phosphate dehydrogenase A OS=Escherichia coli (strain K12) OX=83333 GN=gapA PE=1 SV=2	1	27	27	27	71.9	71.9	71.9	35.532	331	331	0	323.31	3273100000	22	148780000	119				598	558;2492;2493;3900;3901;4537;8197;9964;9965;10160;12870;13135;14970;15670;15671;15672;15830;15915;16147;16148;16149;16330;16506;16632;16633;16764;16833	True;True;True;True;True;True;True;True;True;True;True;True;True;True;True;True;True;True;True;True;True;True;True;True;True;True;True	774;3544;3545;5371;5372;5373;5374;6275;6276;6277;6278;11604;11605;11606;14136;14137;14138;14139;14418;14419;18491;18492;18493;18877;21457;22433;22434;22435;22436;22437;22438;22674;22796;22797;23141;23142;23143;23144;23404;23405;23406;23666;23667;23668;23853;23854;24017;24112	8167;8168;8169;8170;8171;8172;8173;8174;8175;8176;8177;8178;34059;34060;34061;34062;34063;34064;34065;34066;34067;34068;34069;34070;34071;34072;34073;34074;34075;34076;34077;34078;34079;34080;34081;34082;34083;34084;34085;46508;46509;46510;46511;46512;46513;46514;46515;46516;46517;46518;46519;46520;46521;46522;46523;46524;46525;46526;46527;46528;46529;46530;46531;46532;46533;46534;46535;46536;465…	5855;5856;5857;5858;5859;5860;5861;5862;5863;5864;24366;24367;24368;24369;24370;24371;24372;24373;24374;24375;24376;24377;24378;24379;24380;24381;24382;24383;24384;33045;33046;33047;33048;33049;33050;33051;33052;33053;33054;33055;33056;33057;33058;33059;33060;33061;33062;38290;38291;38292;38293;38294;38295;38296;38297;38298;38299;38300;38301;38302;38303;38304;38305;38306;38307;38308;38309;38310;3…	5861;24368;24382;33047;33061;38312;67957;83050;83060;84374;106267;109590;127513;133379;133448;133453;135408;136066;137736;137747;137778;139331;141197;142034;142042;142750;143304	576;577;578;579;580;581;582;583	1260;1261;1262;1263;1264;1265;1266;1267;1268;1269;1270	771;772;773;774;775;776	68;82;135;147;153;163;165;223	65;83;99;101;155;158;172;243;247;323;325	41;44;119;129;173;229	-1
sp|P37636|MDTE_ECOLI	sp|P37636|MDTE_ECOLI	10	10	10	sp|P37636|MDTE_ECOLI Multidrug resistance protein MdtE OS=Escherichia coli (strain K12) OX=83333 GN=mdtE PE=1 SV=1	1	10	10	10	44.9	44.9	44.9	41.19	385	385	0	323.31	3166900000	22	143950000	57				1768	747;748;1510;1511;8567;12041;12247;12755;15018;15019	True;True;True;True;True;True;True;True;True;True	1067;1068;1069;2165;2166;12132;17343;17611;17612;18318;21534;21535	11162;11163;11164;11165;11166;11167;11168;11169;11170;11171;11172;11173;11174;11175;11176;11177;11178;11179;11180;11181;11182;11183;11184;20512;20513;20514;20515;20516;20517;20518;20519;20520;20521;20522;20523;20524;20525;20526;20527;20528;20529;20530;20531;20532;20533;20534;20535;20536;20537;20538;20539;20540;20541;20542;20543;20544;20545;100660;100661;100662;100663;100664;145173;145174;145175;1…	7912;7913;7914;7915;7916;7917;7918;7919;7920;7921;7922;7923;7924;7925;7926;7927;7928;7929;14802;14803;14804;14805;14806;14807;14808;14809;14810;14811;14812;14813;14814;14815;14816;14817;14818;14819;14820;14821;70416;70417;70418;101312;101313;101314;101315;102624;102625;102626;102627;102628;102629;102630;105577;105578;105579;105580;105581;127889;127890;127891;127892;127893;127894;127895;127896;127…	7917;7925;14807;14819;70417;101314;102625;105579;127889;127897	1281		1886	246		287	-1
sp|P0AEG6|DSBC_ECOLI	sp|P0AEG6|DSBC_ECOLI	6	6	6	sp|P0AEG6|DSBC_ECOLI Thiol:disulfide interchange protein DsbC OS=Escherichia coli (strain K12) OX=83333 GN=dsbC PE=1 SV=1	1	6	6	6	36.9	36.9	36.9	25.621	236	236	0	323.31	1437700000	10	143770000	22				1020	5819;6123;8954;11990;11991;15004	True;True;True;True;True;True	8148;8149;8657;12705;12706;12707;12708;17268;17269;17270;17271;21511;21512;21513	70904;70905;70906;70907;70908;70909;70910;70911;70912;75383;75384;75385;75386;75387;75388;75389;75390;75391;75392;75393;75394;108200;108201;108202;108203;108204;108205;108206;108207;108208;108209;108210;108211;108212;108213;108214;108215;108216;108217;108218;108219;108220;144005;144006;144007;144008;144009;144010;144011;144012;144013;144014;144015;144016;144017;144018;144019;182474;182475;182476;…	49814;49815;49816;52886;52887;52888;52889;52890;52891;52892;52893;52894;52895;52896;52897;76137;76138;76139;76140;76141;76142;76143;76144;76145;100522;100523;100524;100525;100526;100527;100528;100529;100530;100531;100532;127817;127818;127819;127820;127821;127822;127823;127824;127825;127826;127827;127828;127829;127830;127831;127832;127833;127834;127835	49814;52887;76144;100524;100532;127831		1934;1935	1194;1195;1196		57;124	71;98;128	-1
sp|P24215|UXUA_ECOLI	sp|P24215|UXUA_ECOLI	13	13	13	sp|P24215|UXUA_ECOLI Mannonate dehydratase OS=Escherichia coli (strain K12) OX=83333 GN=uxuA PE=1 SV=2	1	13	13	13	47.7	47.7	47.7	44.838	394	394	0	323.31	3302700000	23	143600000	49				1456	262;756;1083;3913;7482;9757;10309;11071;11651;11652;12791;14264;14391	True;True;True;True;True;True;True;True;True;True;True;True;True	362;1080;1081;1557;1558;5397;5398;5399;10589;13864;13865;13866;14640;14641;14642;14643;14644;15961;15962;16798;16799;16800;16801;18373;20452;20453;20639;20640	3985;3986;3987;11329;11330;11331;11332;11333;11334;11335;11336;11337;11338;11339;11340;11341;11342;11343;11344;11345;11346;11347;11348;11349;11350;11351;11352;11353;11354;11355;11356;11357;11358;11359;11360;11361;11362;11363;11364;11365;11366;15216;15217;15218;15219;15220;15221;15222;15223;15224;15225;15226;15227;15228;15229;15230;15231;15232;15233;47055;47056;47057;47058;47059;47060;47061;47062;…	2686;2687;8019;8020;8021;8022;8023;8024;8025;8026;8027;8028;8029;8030;8031;8032;8033;8034;8035;8036;8037;8038;8039;8040;8041;8042;8043;8044;8045;10971;10972;10973;10974;10975;10976;10977;10978;10979;10980;10981;10982;33423;33424;33425;33426;33427;33428;33429;33430;33431;33432;33433;33434;33435;33436;33437;33438;33439;33440;63421;63422;63423;63424;63425;63426;63427;63428;63429;63430;63431;63432;63…	2687;8036;10979;33427;63434;81860;85654;93640;98346;98364;105779;120133;121173	1127	2628;2629;2630;2631;2632;2633;2634;2635;2636	1654;1655;1656	84	31;46;57;141;181;208;216;242;244	138;230;323	-1
sp|P09151|LEU1_ECOLI	sp|P09151|LEU1_ECOLI	31	31	31	sp|P09151|LEU1_ECOLI 2-isopropylmalate synthase OS=Escherichia coli (strain K12) OX=83333 GN=leuA PE=1 SV=5	1	31	31	31	75	75	75	57.297	523	523	0	323.31	3968100000	28	141720000	73				292	41;598;763;809;1157;1420;1421;1898;1899;1968;2112;2235;2265;3240;4070;4886;5335;5336;6654;7712;7713;8271;8281;9797;10323;10415;11327;11503;12076;12446;13727	True;True;True;True;True;True;True;True;True;True;True;True;True;True;True;True;True;True;True;True;True;True;True;True;True;True;True;True;True;True;True	54;848;1091;1092;1093;1094;1150;1151;1676;1677;1678;2045;2046;2047;2738;2739;2740;2834;2835;3028;3196;3235;3236;3237;4515;4516;5606;5607;6767;6768;7436;7437;9383;9384;10924;10925;10926;11712;11713;11714;11729;13915;13916;14670;14671;14829;16339;16340;16341;16342;16343;16344;16631;17393;17394;17395;17396;17886;19733;19734	402;9029;9030;9031;9032;9033;9034;9035;11413;11414;11415;11416;11417;11418;11419;11420;11421;11422;11423;11424;11425;11426;11427;11428;11429;11430;11431;11432;11433;11434;11435;11436;11437;11438;11439;11440;11441;11442;11443;11444;11445;11446;11447;11448;11449;11450;11451;11452;11453;11454;11455;11456;11457;11458;11459;11460;11461;11462;11463;11464;11465;11466;11467;11468;11469;11470;11471;11472;…	259;6420;8071;8072;8073;8074;8075;8076;8077;8078;8079;8080;8081;8082;8083;8084;8085;8086;8087;8088;8089;8090;8091;8092;8093;8094;8095;8096;8097;8098;8099;8100;8101;8102;8103;8104;8105;8106;8107;8108;8109;8110;8111;8112;8113;8114;8115;8116;8117;8118;8119;8120;8121;8122;8123;8124;8125;8126;8127;8128;8129;8130;8131;8132;8133;8134;8135;8357;8358;8359;8360;8361;8362;8363;8364;8365;8366;8367;8368;8369;…	259;6420;8119;8364;11595;14339;14341;19011;19024;19555;21201;22804;23020;29085;34435;41288;45789;45797;56493;65049;65060;68549;68611;82044;85798;86326;96049;97915;101592;103838;115450	299;300;301;302;303;304;305;306;307;308	595;596;597;598;599;600;601;602;603;604;605;606;607;608;609;610;611;612;613	380;381;382;383	131;213;262;322;327;403;437;469;471;498	12;19;23;29;88;111;207;209;215;255;305;321;326;328;375;378;393;412;480	105;314;341;492	-1
sp|P0A7R1|RL9_ECOLI	sp|P0A7R1|RL9_ECOLI	10	10	10	sp|P0A7R1|RL9_ECOLI 50S ribosomal protein L9 OS=Escherichia coli (strain K12) OX=83333 GN=rplI PE=1 SV=1	1	10	10	10	75.8	75.8	75.8	15.769	149	149	0	323.31	1558600000	11	141690000	63				458	349;513;514;2216;2217;2218;8736;10646;12314;14913	True;True;True;True;True;True;True;True;True;True	485;714;715;3177;3178;3179;12396;15266;17712;21379	5036;5037;5038;5039;5040;5041;5042;5043;5044;5045;7810;7811;7812;7813;7814;7815;7816;7817;7818;7819;7820;7821;7822;31531;31532;31533;31534;31535;31536;31537;31538;31539;31540;31541;31542;31543;31544;31545;31546;31547;31548;103347;103348;126892;126893;126894;126895;147594;147595;147596;147597;147598;147599;181069;181070;181071;181072;181073;181074;181075;181076;181077;181078;181079;181080;181081;1…	3424;3425;3426;3427;3428;3429;5598;5599;5600;5601;5602;5603;5604;5605;22753;22754;22755;22756;22757;22758;22759;22760;22761;22762;72431;88654;103025;103026;103027;103028;103029;126913;126914;126915;126916;126917;126918;126919;126920;126921;126922;126923;126924;126925;126926;126927;126928;126929;126930;126931;126932;126933;126934;126935;126936;126937;126938;126939;126940;126941;126942;126943;12694…	3427;5598;5605;22755;22758;22761;72431;88654;103028;126923							-1
sp|P0AFX0|HPF_ECOLI	sp|P0AFX0|HPF_ECOLI	7	7	7	sp|P0AFX0|HPF_ECOLI Ribosome hibernation promoting factor OS=Escherichia coli (strain K12) OX=83333 GN=hpf PE=1 SV=1	1	7	7	7	87.4	87.4	87.4	10.75	95	95	0	323.31	424340000	3	141450000	33				1150	3842;7001;8692;8693;10634;16369;16370	True;True;True;True;True;True;True	5296;9880;12316;12317;12318;15246;15247;15248;23465;23466;23467	45957;45958;84441;84442;84443;101718;101719;101720;101721;101722;101723;101724;101725;101726;101727;101728;101729;101730;101731;101732;101733;101734;101735;101736;101737;101738;101739;101740;101741;101742;101743;101744;101745;101746;126800;126801;126802;126803;126804;126805;126806;126807;126808;126809;126810;126811;126812;126813;126814;126815;126816;126817;126818;126819;126820;126821;199764;19976…	32652;59022;71125;71126;71127;71128;71129;71130;71131;71132;71133;71134;71135;71136;71137;71138;71139;71140;71141;71142;71143;71144;88594;88595;88596;88597;88598;88599;88600;88601;88602;88603;88604;88605;88606;88607;88608;139730;139731;139732;139733;139734;139735;139736;139737;139738;139739;139740	32652;59022;71131;71140;88606;139730;139734		2072	1304;1305		27	1;70	-1
sp|P33136|OPGG_ECOLI	sp|P33136|OPGG_ECOLI	23	23	23	sp|P33136|OPGG_ECOLI Glucans biosynthesis protein G OS=Escherichia coli (strain K12) OX=83333 GN=mdoG PE=1 SV=1	1	23	23	23	55.6	55.6	55.6	57.912	511	511	0	323.31	3607800000	26	138760000	66				1672	2047;2316;2449;2983;3922;4462;5415;5865;6816;6817;7901;8637;9986;12046;12712;14710;14711;15982;16746;16747;17209;17210;17248	True;True;True;True;True;True;True;True;True;True;True;True;True;True;True;True;True;True;True;True;True;True;True	2948;2949;3298;3299;3300;3301;3492;4159;5409;5410;6166;6167;7548;8228;8229;8230;8231;8232;9610;9611;11202;11203;11204;12228;12229;12230;14169;17359;18257;18258;21098;21099;21100;21101;22891;23995;23996;23997;24626;24627;24628;24678;24679;24680	28822;28823;28824;28825;28826;28827;28828;28829;28830;32257;32258;32259;32260;32261;32262;32263;32264;32265;32266;32267;32268;32269;32270;32271;32272;32273;32274;32275;32276;32277;32278;32279;32280;32281;32282;32283;32284;32285;32286;32287;32288;33763;38204;38205;47115;47116;47117;47118;47119;47120;47121;47122;47123;47124;47125;47126;47127;47128;47129;47130;47131;47132;47133;47134;47135;47136;471…	20776;20777;20778;20779;20780;20781;20782;20783;23230;23231;23232;23233;23234;23235;23236;23237;23238;23239;23240;23241;23242;23243;23244;23245;23246;23247;23248;24175;27280;27281;33462;33463;33464;33465;33466;33467;33468;33469;33470;33471;33472;33473;33474;33475;33476;33477;33478;33479;33480;33481;33482;37613;37614;37615;37616;46329;46330;46331;50324;50325;50326;50327;50328;50329;50330;50331;503…	20776;23243;24175;27281;33464;37615;46331;50342;57600;57604;66303;70816;83147;101477;105402;123618;123634;136491;142613;142628;146592;146612;146902	1246;1247;1248	2881;2882;2883;2884;2885;2886;2887;2888;2889;2890;2891;2892;2893	1800;1801;1802;1803;1804	145;399;454	74;80;128;152;203;209;297;312;313;325;331;394;439	54;87;151;223;304	-1
sp|P0AEB2|DACA_ECOLI	sp|P0AEB2|DACA_ECOLI	22	22	22	sp|P0AEB2|DACA_ECOLI D-alanyl-D-alanine carboxypeptidase DacA OS=Escherichia coli (strain K12) OX=83333 GN=dacA PE=1 SV=1	1	22	22	22	68.5	68.5	68.5	44.443	403	403	0	323.31	3455900000	25	138240000	44				1001	1470;1504;1505;2441;2442;2687;2688;2938;2939;3208;3953;4130;5408;8378;11318;11396;14319;14413;14414;14639;15500;15800	True;True;True;True;True;True;True;True;True;True;True;True;True;True;True;True;True;True;True;True;True;True	2110;2111;2155;2156;2157;2158;3478;3479;3796;3797;3798;4104;4105;4474;5448;5691;5692;7536;7537;7538;7539;11864;16328;16476;16477;16478;20523;20524;20669;20670;20671;20982;22197;22630;22631;22632	20182;20183;20184;20185;20186;20187;20188;20189;20190;20191;20192;20193;20194;20195;20196;20197;20198;20199;20200;20201;20202;20203;20204;20205;20206;20207;20208;20209;20210;20211;20212;20213;20214;20215;20216;20217;20218;20219;20220;20412;20413;20414;20415;20416;20417;20418;20419;20420;20421;20422;20423;20424;20425;20426;20427;20428;20429;20430;20431;20432;20433;20434;20435;20436;20437;20438;204…	14588;14589;14590;14591;14592;14593;14594;14595;14596;14597;14598;14599;14600;14601;14602;14603;14604;14605;14606;14607;14608;14609;14610;14611;14612;14613;14742;14743;14744;14745;14746;14747;14748;14749;14750;14751;14752;14753;14754;14755;14756;14757;14758;14759;14760;14761;14762;14763;14764;14765;14766;24102;24103;24104;24105;24106;25693;25694;25695;25696;25697;25698;25699;25700;25701;25702;257…	14596;14750;14766;24102;24103;25694;25701;27065;27068;28859;33652;34832;46283;69156;96006;97198;120452;121369;121378;122938;132277;135188	822;823;824;825;826	1892;1893;1894;1895;1896;1897;1898;1899;1900;1901;1902;1903	1178;1179;1180	64;102;173;220;344	60;74;117;131;182;319;327;343;348;352;375;378	118;124;262	-1
sp|P0AG51|RL30_ECOLI	sp|P0AG51|RL30_ECOLI	3	3	3	sp|P0AG51|RL30_ECOLI 50S ribosomal protein L30 OS=Escherichia coli (strain K12) OX=83333 GN=rpmD PE=1 SV=2	1	3	3	3	40.7	40.7	40.7	6.5417	59	59	0	93.104	550570000	4	137640000	12				1171	1569;6570;12562	True;True;True	2260;9253;18057	23057;23058;79573;79574;79575;79576;79577;79578;79579;79580;79581;79582;79583;79584;79585;149949;149950	16743;55739;55740;55741;55742;55743;55744;55745;55746;55747;55748;104631;104632	16743;55739;104631							-1
sp|Q59385|COPA_ECOLI	sp|Q59385|COPA_ECOLI	21	21	21	sp|Q59385|COPA_ECOLI Copper-exporting P-type ATPase OS=Escherichia coli (strain K12) OX=83333 GN=copA PE=1 SV=4	1	21	21	21	39.6	39.6	39.6	87.872	834	834	0	323.31	4677800000	34	137580000	84				2445	643;644;1489;1620;1621;2775;2776;3628;4672;5131;5926;6065;8249;10030;10161;11687;13731;13732;14238;14359;15731	True;True;True;True;True;True;True;True;True;True;True;True;True;True;True;True;True;True;True;True;True	922;923;2135;2340;2341;3905;3906;5025;5026;6469;7110;8325;8559;8560;8561;11678;11679;14235;14420;16849;19738;19739;19740;20414;20588;22519;22520	9940;9941;9942;9943;9944;9945;9946;9947;9948;20311;20312;20313;20314;20315;20316;20317;20318;23562;23563;23564;23565;23566;23567;23568;23569;23570;23571;23572;23573;23574;23575;23576;23577;23578;23579;23580;23581;23582;23583;23584;23585;36718;36719;36720;36721;36722;36723;36724;36725;36726;36727;36728;36729;36730;44018;44019;44020;44021;44022;44023;44024;44025;44026;44027;44028;44029;44030;44031;…	7061;7062;7063;7064;7065;7066;14672;14673;14674;17098;17099;17100;17101;17102;17103;17104;17105;17106;17107;17108;17109;17110;17111;26272;26273;26274;26275;26276;26277;26278;26279;26280;26281;26282;26283;31300;31301;31302;31303;31304;31305;31306;31307;31308;31309;31310;31311;31312;31313;31314;31315;31316;31317;31318;31319;39336;39337;39338;39339;39340;39341;39342;39343;39344;39345;39346;39347;393…	7061;7063;14673;17099;17102;26274;26281;31311;39347;43762;50857;52207;68340;83497;84393;98573;115473;115477;119834;120889;134640		3815;3816;3817	2365;2366		25;564;757	301;758	-1
sp|P0A9V1|LPTB_ECOLI	sp|P0A9V1|LPTB_ECOLI	14	14	14	sp|P0A9V1|LPTB_ECOLI Lipopolysaccharide export system ATP-binding protein LptB OS=Escherichia coli (strain K12) OX=83333 GN=lptB PE=1 SV=2	1	14	14	14	69.3	69.3	69.3	26.8	241	241	0	323.31	2061600000	15	137440000	68				655	1179;1180;1783;1943;2584;2585;4105;4958;9917;12507;12508;12709;12710;14944	True;True;True;True;True;True;True;True;True;True;True;True;True;True	1715;1716;1717;2581;2802;3661;3662;5653;6875;14070;17976;17977;17978;18254;18255;21426	16606;16607;16608;16609;16610;16611;16612;16613;16614;16615;16616;16617;16618;16619;16620;16621;16622;16623;16624;25554;25555;25556;25557;25558;25559;25560;25561;25562;25563;25564;26920;26921;26922;26923;26924;26925;26926;26927;26928;26929;26930;26931;34884;34885;34886;34887;34888;34889;34890;34891;34892;34893;34894;34895;48787;48788;48789;48790;48791;48792;48793;48794;48795;48796;48797;48798;593…	11916;11917;11918;11919;11920;11921;11922;11923;11924;11925;11926;11927;11928;11929;11930;18419;18420;18421;18422;18423;18424;18425;18426;18427;18428;18429;18430;19413;19414;19415;19416;19417;19418;19419;19420;19421;19422;19423;24970;24971;24972;24973;24974;24975;24976;24977;24978;24979;24980;24981;24982;34591;34592;34593;34594;34595;34596;42140;42141;42142;42143;42144;82808;82809;82810;82811;828…	11921;11930;18421;19417;24971;24980;34595;42144;82813;104228;104233;105396;105398;127350		1372	848;849		83	48;122	-1
sp|P0A8D0|NRDR_ECOLI	sp|P0A8D0|NRDR_ECOLI	5	5	5	sp|P0A8D0|NRDR_ECOLI Transcriptional repressor NrdR OS=Escherichia coli (strain K12) OX=83333 GN=nrdR PE=1 SV=1	1	5	5	5	39.6	39.6	39.6	17.229	149	149	0	258.67	1086500000	8	135820000	27				511	10418;12823;13225;13226;13625	True;True;True;True;True	14834;18423;18424;19015;19016;19590	123332;123333;152046;152047;152048;152049;152050;152051;152052;152053;152054;152055;157924;157925;157926;157927;157928;157929;157930;157931;157932;157933;157934;157935;157936;157937;157938;157939;157940;157941;157942;157943;157944;157945;157946;157947;157948;157949;157950;157951;157952;157953;162755;162756	86342;106020;106021;106022;106023;106024;106025;106026;106027;110337;110338;110339;110340;110341;110342;110343;110344;110345;110346;110347;110348;110349;110350;110351;110352;110353;110354;110355;113928	86342;106020;110342;110352;113928			651			86	-1
sp|P0AFR4|YCIO_ECOLI	sp|P0AFR4|YCIO_ECOLI	7	7	7	sp|P0AFR4|YCIO_ECOLI Uncharacterized protein YciO OS=Escherichia coli (strain K12) OX=83333 GN=yciO PE=1 SV=1	1	7	7	7	50.5	50.5	50.5	23.211	206	206	0	323.31	1198300000	9	133140000	28				1136	2417;7130;7683;9094;11997;12218;13703	True;True;True;True;True;True;True	3447;10070;10071;10868;12892;17277;17572;19699	33437;33438;33439;33440;33441;33442;33443;33444;33445;33446;33447;33448;33449;33450;33451;86066;86067;86068;86069;86070;86071;92244;92245;92246;92247;92248;92249;92250;92251;92252;92253;92254;92255;109493;109494;109495;109496;144046;144047;146785;146786;146787;146788;146789;146790;146791;146792;146793;164623;164624;164625	23987;23988;23989;23990;23991;23992;23993;60132;60133;60134;60135;64636;64637;64638;64639;64640;77006;77007;77008;100545;100546;102475;102476;102477;102478;115283;115284;115285	23988;60133;64639;77007;100545;102475;115283			1299			68	-1
sp|P76471|YFAZ_ECOLI	sp|P76471|YFAZ_ECOLI	1	1	1	sp|P76471|YFAZ_ECOLI Outer membrane protein YfaZ OS=Escherichia coli (strain K12) OX=83333 GN=yfaZ PE=3 SV=2	1	1	1	1	7.8	7.8	7.8	18.609	180	180	0	72.577	784630000	6	130770000	7				2277	17245	True	24674;24675	210366;210367;210368;210369;210370;210371;210372;210373	146884;146885;146886;146887;146888;146889;146890	146890			2261			143	-1
sp|P64448|YNBE_ECOLI	sp|P64448|YNBE_ECOLI	4	4	4	sp|P64448|YNBE_ECOLI Uncharacterized protein YnbE OS=Escherichia coli (strain K12) OX=83333 GN=ynbE PE=4 SV=1	1	4	4	4	67.2	67.2	67.2	6.8401	61	61	0	107.06	650420000	5	130080000	12				2026	239;240;6424;6472	True;True;True;True	323;324;9055;9119;9120	3728;3729;3730;3731;3732;3733;3734;3735;3736;3737;3738;3739;3740;3741;3742;3743;3744;3745;78316;78671;78672;78673;78674;78675	2516;2517;2518;2519;2520;2521;2522;2523;2524;54882;55113;55114;55115;55116;55117	2516;2522;54882;55115			2097			34	-1
sp|P0A6G7|CLPP_ECOLI	sp|P0A6G7|CLPP_ECOLI	10	10	10	sp|P0A6G7|CLPP_ECOLI ATP-dependent Clp protease proteolytic subunit OS=Escherichia coli (strain K12) OX=83333 GN=clpP PE=1 SV=1	1	10	10	10	45.9	45.9	45.9	23.186	207	207	0	323.31	1267400000	10	126740000	51				334	2464;2537;2538;2609;4203;4204;10575;14009;14010;16002	True;True;True;True;True;True;True;True;True;True	3509;3595;3596;3693;5797;5798;5799;15118;15119;20118;20119;22936;22937	33854;34327;34328;34329;34330;34331;34332;34333;35101;35102;35103;35104;35105;35106;35107;50113;50114;50115;50116;50117;50118;50119;50120;50121;50122;50123;50124;50125;50126;50127;50128;50129;50130;50131;50132;50133;50134;50135;50136;50137;50138;50139;50140;50141;50142;50143;50144;50145;50146;50147;50148;50149;50150;50151;50152;50153;50154;50155;50156;50157;50158;125252;125253;125254;125255;12525…	24245;24557;24558;24559;24560;24561;24562;25111;25112;25113;25114;35489;35490;35491;35492;35493;35494;35495;35496;35497;35498;35499;35500;35501;35502;35503;35504;35505;35506;35507;35508;35509;35510;35511;35512;35513;35514;35515;35516;35517;35518;35519;35520;35521;35522;87621;87622;87623;87624;87625;87626;87627;87628;87629;87630;87631;117500;117501;117502;136678;136679;136680;136681;136682;136683;…	24245;24558;24560;25113;35493;35505;87628;117500;117502;136686		702;703;704	464		166;198;203	134	-1
sp|P0ABJ1|CYOA_ECOLI	sp|P0ABJ1|CYOA_ECOLI	11	11	11	sp|P0ABJ1|CYOA_ECOLI Cytochrome bo(3) ubiquinol oxidase subunit 2 OS=Escherichia coli (strain K12) OX=83333 GN=cyoA PE=1 SV=1	1	11	11	11	54	54	54	34.911	315	315	0	323.31	2265400000	18	125860000	70				779	717;876;4118;8261;8262;8895;8973;8974;11573;13598;16420	True;True;True;True;True;True;True;True;True;True;True	1023;1263;1264;1265;1266;1267;1268;5675;11692;11693;11694;11695;11696;11697;11698;11699;12626;12736;12737;12738;12739;12740;12741;16714;19542;19543;19544;19545;19546;19547;23539	10754;10755;10756;10757;10758;10759;10760;10761;10762;10763;10764;10765;13196;13197;13198;13199;13200;13201;13202;13203;13204;13205;13206;13207;13208;13209;13210;13211;13212;13213;13214;13215;13216;13217;13218;13219;13220;13221;13222;13223;13224;13225;13226;13227;13228;13229;13230;13231;13232;13233;13234;13235;49012;49013;97738;97739;97740;97741;97742;97743;97744;97745;97746;97747;97748;97749;977…	7649;7650;7651;7652;7653;7654;7655;7656;9573;9574;9575;9576;9577;9578;9579;9580;9581;9582;9583;9584;9585;9586;9587;9588;9589;9590;9591;9592;34737;34738;68407;68408;68409;68410;68411;68412;68413;68414;68415;68416;68417;68418;68419;68420;68421;68422;68423;68424;68425;68426;68427;68428;68429;68430;68431;68432;68433;68434;68435;68436;68437;68438;68439;68440;68441;68442;68443;68444;68445;68446;68447;6…	7652;9585;34738;68411;68450;75815;76288;76321;98178;113696;140335	706;707;708;709;710	1588;1589;1590;1591	1002;1003;1004;1005;1006;1007;1008;1009;1010	198;243;261;268;279	193;195;254;273	218;245;248;282;288;290;303;306;308	-1
sp|P39177|USPG_ECOLI	sp|P39177|USPG_ECOLI	7	7	7	sp|P39177|USPG_ECOLI Universal stress protein UP12 OS=Escherichia coli (strain K12) OX=83333 GN=uspG PE=1 SV=2	1	7	7	7	73.2	73.2	73.2	15.935	142	142	0	165.8	878390000	7	125480000	14				1826	2070;4045;4046;5632;9721;11279;14426	True;True;True;True;True;True;True	2973;5577;5578;5579;7856;13816;13817;16263;16264;16265;20687	28930;28931;28932;28933;48370;48371;48372;48373;48374;48375;48376;48377;48378;48379;48380;48381;48382;48383;48384;48385;48386;48387;48388;48389;48390;48391;48392;48393;48394;48395;48396;48397;48398;48399;48400;48401;48402;48403;48404;48405;48406;48407;68960;68961;68962;116407;116408;116409;116410;116411;116412;116413;116414;116415;116416;116417;116418;136707;136708;136709;136710;136711;136712;136…	20857;20858;20859;34308;34309;34310;34311;34312;34313;34314;34315;34316;34317;34318;34319;34320;34321;34322;34323;34324;34325;34326;34327;34328;34329;34330;34331;34332;34333;34334;34335;34336;48440;48441;48442;81666;81667;81668;81669;81670;81671;81672;95794;95795;95796;95797;95798;95799;95800;95801;95802;95803;121438	20858;34323;34336;48440;81669;95798;121438	1309	3050;3051	1942	115	100;122	73	-1
sp|P0A707|IF3_ECOLI	sp|P0A707|IF3_ECOLI	11	11	11	sp|P0A707|IF3_ECOLI Translation initiation factor IF-3 OS=Escherichia coli (strain K12) OX=83333 GN=infC PE=1 SV=1	1	11	11	11	61.7	61.7	61.7	20.564	180	180	0	323.31	878010000	7	125430000	41				390	2035;2812;3419;4313;5349;6421;6936;9961;9962;15717;15718	True;True;True;True;True;True;True;True;True;True;True	2936;3946;4757;4758;5957;7456;9052;9781;14132;14133;22499;22500;22501	28775;28776;36903;36904;36905;36906;36907;36908;36909;36910;36911;36912;36913;36914;36915;36916;42483;42484;42485;42486;42487;42488;42489;42490;42491;51253;51254;51255;51256;65033;78292;78293;83619;118482;118483;118484;118485;118486;118487;118488;118489;118490;118491;118492;118493;118494;118495;118496;118497;191242;191243;191244;191245;191246;191247;191248;191249;191250;191251;191252;191253;19125…	20746;26405;26406;26407;26408;26409;26410;26411;26412;26413;30200;30201;30202;30203;36242;45877;54864;54865;58482;83025;83026;83027;83028;83029;83030;83031;83032;83033;83034;83035;83036;83037;133884;133885;133886;133887;133888;133889;133890;133891;133892;133893;133894;133895;133896;133897;133898;133899;133900;133901;133902;133903;133904;133905;133906;133907;133908;133909;133910;133911;133912	20746;26412;30201;36242;45877;54864;58482;83025;83034;133895;133908		846	529		155	142	-1
sp|P0AFP6|GCH1L_ECOLI	sp|P0AFP6|GCH1L_ECOLI	12	12	12	sp|P0AFP6|GCH1L_ECOLI GTP cyclohydrolase 1 type 2 homolog OS=Escherichia coli (strain K12) OX=83333 GN=ybgI PE=1 SV=1	1	12	12	12	51.4	51.4	51.4	26.892	247	247	0	323.31	1253300000	10	125330000	51				1131	3504;4047;7382;7383;7384;7956;7979;8775;8776;9546;10492;10493	True;True;True;True;True;True;True;True;True;True;True;True	4872;5580;10438;10439;10440;11274;11306;12450;12451;12452;13555;14990;14991;14992;14993	43094;43095;43096;43097;43098;43099;43100;43101;43102;43103;43104;43105;43106;43107;43108;43109;43110;43111;43112;43113;43114;43115;43116;43117;43118;43119;43120;43121;43122;43123;43124;43125;43126;48408;48409;48410;48411;48412;48413;48414;48415;48416;48417;48418;48419;48420;48421;48422;48423;48424;48425;48426;48427;88830;88831;88832;88833;88834;88835;88836;88837;88838;88839;88840;94989;95156;951…	30640;30641;30642;30643;30644;30645;30646;30647;30648;30649;30650;30651;30652;30653;30654;30655;30656;34337;34338;34339;34340;34341;34342;34343;34344;34345;34346;34347;34348;34349;34350;34351;34352;62186;62187;62188;62189;62190;62191;62192;66560;66685;66686;66687;66688;66689;66690;66691;72688;72689;72690;72691;72692;72693;72694;72695;72696;72697;80282;87253;87254;87255;87256	30647;34350;62187;62191;62192;66560;66688;72690;72697;80282;87254;87255		2059;2060	1296		6;55	1	-1
sp|P0A7N1|RL31B_ECOLI	sp|P0A7N1|RL31B_ECOLI	3	3	3	sp|P0A7N1|RL31B_ECOLI 50S ribosomal protein L31 type B OS=Escherichia coli (strain K12) OX=83333 GN=ykgM PE=1 SV=1	1	3	3	3	48.3	48.3	48.3	9.9201	87	87	0	33.284	624760000	5	124950000	14				455	6612;14171;15034	True;True;True	9322;20331;21555	80200;80201;80202;80203;80204;80205;80206;80207;169768;169769;182646;182647;182648;182649;182650;182651;182652;182653;182654;182655;182656	56158;56159;56160;56161;118887;118888;127936;127937;127938;127939;127940;127941;127942;127943;127944	56159;118888;127942							-1
sp|P0AB10|PQIC_ECOLI	sp|P0AB10|PQIC_ECOLI	8	8	8	sp|P0AB10|PQIC_ECOLI Intermembrane transport lipoprotein PqiC OS=Escherichia coli (strain K12) OX=83333 GN=pqiC PE=1 SV=2	1	8	8	8	61.5	61.5	61.5	20.634	187	187	0	323.31	869090000	7	124160000	42				728	8644;11406;12788;15705;15801;15802;16815;17288	True;True;True;True;True;True;True;True	12242;16491;18369;18370;22483;22484;22485;22633;22634;24086;24087;24748	101317;101318;139152;151699;151700;151701;151702;151703;151704;151705;151706;151707;151708;151709;151710;151711;151712;151713;151714;151715;151716;151717;151718;151719;151720;191143;191144;191145;191146;191147;191148;191149;191150;191151;191152;191153;191154;191155;191156;191157;191158;191159;191160;191161;191162;191163;191164;191165;191166;191167;191168;191169;191170;191171;191172;191173;191174;…	70860;70861;97279;105756;105757;105758;105759;105760;105761;105762;105763;105764;105765;105766;105767;105768;105769;105770;105771;105772;133807;133808;133809;133810;133811;133812;133813;133814;133815;133816;133817;133818;133819;133820;133821;133822;133823;133824;133825;133826;133827;133828;133829;133830;133831;133832;133833;133834;133835;133836;133837;133838;133839;133840;135200;135201;135202;135…	70861;97279;105771;133816;135207;135217;143192;147443	642	1436;1437;1438	912	140	138;139;145	164	-1
sp|P0AA10|RL13_ECOLI	sp|P0AA10|RL13_ECOLI	9	9	9	sp|P0AA10|RL13_ECOLI 50S ribosomal protein L13 OS=Escherichia coli (strain K12) OX=83333 GN=rplM PE=1 SV=1	1	9	9	9	54.9	54.9	54.9	16.018	142	142	0	323.31	968230000	8	121030000	51				664	418;419;420;5853;9227;14155;14282;16590;16626	True;True;True;True;True;True;True;True;True	591;592;593;594;8203;13088;20312;20478;23798;23799;23800;23845	6924;6925;6926;6927;6928;6929;6930;6931;6932;6933;6934;6935;6936;6937;6938;6939;6940;6941;6942;6943;6944;6945;6946;6947;6948;6949;6950;6951;6952;6953;6954;6955;6956;6957;6958;6959;6960;6961;6962;6963;6964;6965;6966;6967;6968;6969;6970;6971;6972;6973;6974;6975;6976;6977;71237;71238;71239;71240;71241;71242;71243;71244;71245;71246;71247;110979;110980;110981;110982;110983;110984;110985;110986;110987;…	4988;4989;4990;4991;4992;4993;4994;4995;4996;4997;4998;4999;5000;5001;5002;5003;5004;5005;5006;5007;5008;5009;5010;5011;5012;5013;5014;5015;5016;5017;5018;5019;5020;5021;5022;5023;50057;50058;50059;50060;50061;50062;50063;50064;77991;77992;77993;77994;77995;77996;77997;118820;118821;120217;120218;120219;141857;141858;141859;141860;141861;141862;141863;141864;141865;141866;141867;141868;141869;141…	4997;5007;5018;50059;77995;118821;120217;141862;142015	621	1394;1395		131	57;140		-1
sp|P0A6X3|HFQ_ECOLI	sp|P0A6X3|HFQ_ECOLI	4	4	4	sp|P0A6X3|HFQ_ECOLI RNA-binding protein Hfq OS=Escherichia coli (strain K12) OX=83333 GN=hfq PE=1 SV=2	1	4	4	4	29.4	29.4	29.4	11.166	102	102	0	259	601920000	5	120380000	6				380	844;845;3593;5330	True;True;True;True	1204;1205;1206;1207;1208;1209;4980;4981;4982;4983;7429	12770;12771;12772;12773;12774;12775;12776;12777;12778;12779;12780;12781;12782;12783;12784;12785;12786;12787;12788;12789;12790;12791;43782;43783;43784;43785;43786;43787;43788;43789;43790;43791;43792;43793;43794;43795;43796;43797;43798;43799;43800;43801;43802;43803;64853;64854;64855;64856;64857;64858;64859;64860;64861;64862	9264;9265;9266;9267;9268;9269;9270;9271;9272;9273;9274;9275;9276;9277;9278;9279;31148;31149;31150;31151;31152;31153;31154;31155;31156;31157;31158;31159;31160;31161;31162;31163;31164;31165;45760;45761;45762;45763;45764;45765;45766	9264;9273;31152;45764	373;374	788;789;790		13;28	12;15;26		-1
sp|P02919|PBPB_ECOLI	sp|P02919|PBPB_ECOLI	29	29	29	sp|P02919|PBPB_ECOLI Penicillin-binding protein 1B OS=Escherichia coli (strain K12) OX=83333 GN=mrcB PE=1 SV=2	1	29	29	29	46.8	46.8	46.8	94.291	844	844	0	323.31	5018000000	42	119480000	147				148	1414;1701;2513;2514;4855;5750;6339;6524;7498;7909;7910;8568;8924;9113;9385;9558;9825;9826;9952;9953;10714;10739;12063;12787;12866;13001;13287;13397;13927	True;True;True;True;True;True;True;True;True;True;True;True;True;True;True;True;True;True;True;True;True;True;True;True;True;True;True;True;True	2035;2036;2471;2472;2473;3567;3568;3569;6727;8053;8935;9188;10612;10613;10614;11213;11214;12133;12666;12667;12919;13303;13571;13572;13951;13952;14121;14122;14123;15384;15385;15386;15438;17377;18368;18485;18486;18680;18681;19099;19100;19257;19258;20000	19756;19757;19758;19759;19760;19761;19762;19763;19764;19765;19766;24770;24771;24772;24773;24774;24775;24776;24777;24778;24779;24780;24781;24782;24783;24784;24785;24786;24787;24788;24789;24790;24791;24792;24793;24794;24795;24796;24797;34158;34159;34160;34161;34162;34163;34164;34165;34166;34167;34168;57959;57960;57961;57962;70425;70426;77392;77393;77394;79162;79163;79164;79165;79166;90715;90716;907…	14277;14278;14279;14280;14281;14282;14283;14284;17898;17899;17900;17901;17902;17903;17904;17905;17906;17907;17908;17909;17910;17911;17912;17913;17914;17915;24427;24428;24429;24430;24431;24432;24433;24434;41123;49468;54270;54271;54272;55463;55464;55465;55466;63531;63532;63533;63534;63535;63536;63537;63538;63539;63540;63541;63542;66330;66331;66332;66333;66334;66335;66336;66337;66338;66339;66340;663…	14283;17898;24429;24433;41123;49468;54271;55464;63535;66333;66352;70419;76001;77214;78993;80320;82152;82165;82996;83003;89133;89511;101518;105755;106244;108365;111114;111911;116983	98	252;253;254;255;256;257	169;170;171;172;173;174;175;176	544	230;245;511;518;521;671	46;139;154;186;293;297;609;674	-1
sp|P0AGE9|SUCD_ECOLI	sp|P0AGE9|SUCD_ECOLI	12	12	12	sp|P0AGE9|SUCD_ECOLI Succinate--CoA ligase [ADP-forming] subunit alpha OS=Escherichia coli (strain K12) OX=83333 GN=sucD PE=1 SV=2	1	12	12	12	56.7	56.7	56.7	29.777	289	289	0	323.31	1902200000	16	118890000	55				1199	2590;2855;2856;3111;4846;5425;6576;9081;10400;12735;13490;15610	True;True;True;True;True;True;True;True;True;True;True;True	3670;4005;4006;4329;6714;6715;7562;7563;9259;12874;14810;18292;19383;22360	34998;34999;35000;35001;35002;35003;37266;37267;37268;37269;37270;37271;37272;37273;37274;37275;37276;39149;39150;39151;39152;39153;39154;39155;39156;39157;39158;39159;39160;39161;39162;39163;39164;39165;39166;39167;39168;39169;39170;39171;39172;39173;57885;57886;57887;57888;57889;57890;57891;57892;57893;57894;57895;57896;57897;65910;65911;65912;65913;65914;65915;65916;79598;79599;79600;79601;796…	25053;26649;26650;26651;26652;26653;26654;27931;27932;27933;27934;27935;27936;27937;27938;27939;27940;27941;27942;27943;27944;27945;27946;27947;27948;27949;27950;27951;41080;41081;41082;41083;41084;41085;41086;41087;41088;41089;46487;46488;46489;46490;46491;55756;55757;55758;55759;55760;55761;55762;76903;86274;86275;86276;105490;112694;112695;112696;112697;112698;112699;112700;133146;133147;13314…	25053;26650;26654;27938;41086;46489;55762;76903;86274;105490;112699;133155		2167;2168			51;266		-1
sp|P0A8U0|SYDP_ECOLI	sp|P0A8U0|SYDP_ECOLI	9	9	9	sp|P0A8U0|SYDP_ECOLI Protein Syd OS=Escherichia coli (strain K12) OX=83333 GN=syd PE=1 SV=1	1	9	9	9	66.9	66.9	66.9	20.708	181	181	0	236.49	829990000	7	118570000	21				551	435;2036;9189;9995;9996;10320;14379;16167;16168	True;True;True;True;True;True;True;True;True	612;613;2937;13034;14181;14182;14663;14664;20618;20619;20620;23168;23169	7076;7077;7078;7079;7080;7081;7082;7083;7084;7085;28777;28778;110693;118722;118723;118724;118725;118726;118727;118728;118729;118730;118731;122477;122478;122479;172812;172813;172814;172815;172816;172817;172818;172819;172820;172821;172822;172823;172824;172825;172826;172827;172828;172829;172830;172831;172832;172833;172834;172835;172836;172837;197086;197087;197088;197089;197090;197091;197092;197093	5086;5087;5088;20747;77814;83194;83195;83196;83197;83198;83199;83200;85778;85779;85780;121056;121057;121058;121059;121060;121061;121062;121063;121064;121065;121066;121067;121068;137919;137920;137921;137922;137923;137924;137925;137926	5086;20747;77814;83199;83200;85779;121059;137919;137924	488	1122;1123;1124;1125	708;709	175	166;177;180;181	1;89	-1
sp|P0AFJ7|PITA_ECOLI	sp|P0AFJ7|PITA_ECOLI	10	10	10	sp|P0AFJ7|PITA_ECOLI Low-affinity inorganic phosphate transporter 1 OS=Escherichia coli (strain K12) OX=83333 GN=pitA PE=1 SV=1	1	10	10	10	22.2	22.2	22.2	53.388	499	499	0	323.31	1063100000	9	118120000	41				1118	1952;5206;6260;6939;9170;9171;11699;12579;12580;14807	True;True;True;True;True;True;True;True;True;True	2812;7235;7236;8837;9784;9785;13003;13004;16868;16869;16870;18080;18081;18082;21241;21242;21243	26972;26973;26974;26975;26976;26977;26978;26979;26980;63044;63045;63046;63047;63048;63049;63050;63051;63052;63053;63054;76510;76511;76512;76513;76514;76515;76516;76517;76518;76519;76520;76521;76522;76523;76524;83622;83623;83624;83625;83626;83627;83628;83629;83630;83631;83632;83633;83634;83635;83636;83637;83638;83639;83640;83641;83642;110475;110476;110477;110478;110479;110480;110481;110482;110483;…	19449;19450;19451;19452;19453;44450;44451;44452;44453;44454;44455;44456;53650;53651;53652;53653;53654;58485;58486;58487;58488;58489;58490;58491;58492;58493;58494;58495;58496;58497;58498;77672;77673;77674;77675;77676;77677;98711;98712;98713;98714;98715;98716;98717;98718;98719;98720;98721;98722;98723;98724;98725;98726;98727;98728;98729;98730;98731;98732;98733;98734;98735;98736;98737;98738;98739;987…	19452;44453;53654;58496;77672;77676;98718;104700;104705;126188	895;896;897;898	2034;2035;2036	1285;1286	268;310;313;316	280;281;290	321;344	-1
sp|P00894|ILVH_ECOLI	sp|P00894|ILVH_ECOLI	7	7	7	sp|P00894|ILVH_ECOLI Acetolactate synthase isozyme 3 small subunit OS=Escherichia coli (strain K12) OX=83333 GN=ilvH PE=1 SV=3	1	7	7	7	58.3	58.3	58.3	17.977	163	163	0	323.31	1177100000	10	117710000	49				123	5310;8479;10704;10705;11387;12575;16272	True;True;True;True;True;True;True	7406;12005;12006;15367;15368;15369;16461;18075;23321;23322	64651;64652;64653;64654;64655;64656;64657;64658;64659;64660;64661;64662;64663;64664;64665;64666;64667;64668;64669;64670;99655;99656;99657;99658;99659;99660;99661;99662;99663;99664;99665;99666;127512;127513;127514;127515;127516;127517;127518;127519;127520;127521;127522;127523;127524;127525;127526;127527;127528;127529;127530;127531;127532;127533;127534;127535;138898;138899;138900;138901;138902;1500…	45643;45644;45645;45646;45647;45648;45649;45650;45651;45652;45653;45654;45655;45656;45657;45658;69699;69700;69701;69702;69703;69704;69705;69706;69707;69708;89058;89059;89060;89061;89062;89063;89064;89065;89066;89067;89068;89069;89070;89071;89072;89073;89074;89075;89076;89077;89078;97121;104686;104687;104688;104689;138905;138906;138907;138908;138909;138910;138911;138912	45650;69703;89076;89078;97121;104689;138905		189;190	119;120		131;135	46;87	-1
sp|P0A6F3|GLPK_ECOLI	sp|P0A6F3|GLPK_ECOLI	22	22	22	sp|P0A6F3|GLPK_ECOLI Glycerol kinase OS=Escherichia coli (strain K12) OX=83333 GN=glpK PE=1 SV=2	1	22	22	22	57.2	57.2	57.2	56.23	502	502	0	323.31	3413600000	29	117710000	148				331	1564;1666;1732;2944;3666;3667;3691;4844;7032;8230;8948;9090;11551;12487;14046;14641;14642;15265;15266;15787;16187;16663	True;True;True;True;True;True;True;True;True;True;True;True;True;True;True;True;True;True;True;True;True;True	2237;2411;2512;2513;2514;4112;4113;5067;5068;5100;5101;6710;9931;11652;12695;12696;12883;16688;17950;20164;20985;20986;20987;20988;20989;20990;21861;21862;21863;21864;21865;22611;23194;23896	20989;20990;20991;20992;20993;20994;20995;20996;24275;25089;25090;25091;25092;25093;25094;25095;25096;25097;25098;25099;25100;25101;25102;25103;25104;25105;25106;25107;37925;37926;37927;37928;37929;37930;37931;37932;37933;37934;37935;37936;37937;37938;37939;37940;37941;37942;37943;37944;37945;37946;37947;37948;37949;37950;37951;37952;37953;37954;37955;37956;37957;37958;37959;37960;44342;44343;443…	15158;15159;15160;15161;15162;17563;18110;18111;18112;18113;18114;18115;18116;18117;18118;18119;18120;18121;18122;18123;27091;27092;27093;27094;27095;27096;27097;27098;27099;27100;27101;27102;27103;27104;27105;27106;27107;27108;27109;27110;27111;27112;27113;27114;27115;27116;27117;27118;27119;27120;27121;27122;27123;27124;27125;27126;27127;27128;27129;27130;27131;27132;27133;27134;31547;31548;315…	15161;17563;18120;27102;31551;31558;31777;41024;59367;68154;76105;76947;98121;104156;117695;122955;122970;129882;129912;135125;138037;142199	345;346	666	443;444;445;446;447	100;417	198	22;51;191;204;420	-1
sp|P15288|PEPD_ECOLI	sp|P15288|PEPD_ECOLI	18	18	18	sp|P15288|PEPD_ECOLI Cytosol non-specific dipeptidase OS=Escherichia coli (strain K12) OX=83333 GN=pepD PE=1 SV=3	1	18	18	18	53.2	53.2	53.2	52.915	485	485	0	323.31	2340300000	20	117010000	91				1313	2763;3244;4159;4160;4590;4755;4807;5145;5550;6309;8001;8754;11138;11223;13529;13587;13588;14738	True;True;True;True;True;True;True;True;True;True;True;True;True;True;True;True;True;True	3892;4521;5739;5740;6366;6367;6581;6649;7130;7733;8896;11344;12425;16058;16187;19448;19449;19450;19526;19527;19528;21134	36619;36620;36621;36622;36623;36624;36625;36626;36627;36628;36629;36630;36631;36632;36633;36634;36635;36636;36637;36638;36639;36640;36641;36642;36643;36644;36645;36646;36647;36648;40799;40800;40801;49811;49812;49813;49814;49815;49816;49817;49818;54748;54749;54750;54751;54752;54753;54754;54755;54756;54757;54758;54759;54760;56530;56531;56532;56533;56865;56866;56867;61936;61937;67148;67149;67150;671…	26196;26197;26198;26199;26200;26201;26202;26203;26204;26205;26206;26207;26208;26209;26210;26211;26212;26213;26214;29099;29100;29101;35289;35290;35291;35292;35293;38798;38799;38800;38801;38802;38803;38804;38805;38806;40055;40056;40057;40058;40317;40318;43827;47272;47273;54006;54007;54008;54009;54010;54011;54012;54013;54014;54015;54016;54017;54018;54019;54020;54021;54022;54023;54024;66805;66806;668…	26203;29101;35289;35293;38804;40056;40317;43827;47273;54023;66805;72559;94316;95370;113124;113586;113593;123808	1014	2341;2342	1485;1486	289	242;367	378;408	-1
sp|P10408|SECA_ECOLI	sp|P10408|SECA_ECOLI	42	42	42	sp|P10408|SECA_ECOLI Protein translocase subunit SecA OS=Escherichia coli (strain K12) OX=83333 GN=secA PE=1 SV=2	1	42	42	42	63.3	63.3	63.3	102.02	901	901	0	323.31	5654300000	49	115390000	162				1251	817;1409;1926;2113;2403;2648;2866;3019;3096;3562;4058;5187;5325;5429;5499;5521;5683;5730;6824;7054;7558;7597;7866;8022;8198;8330;8407;8408;8593;8662;8878;9007;9197;10599;10600;10859;10860;10910;11746;11980;14733;16513	True;True;True;True;True;True;True;True;True;True;True;True;True;True;True;True;True;True;True;True;True;True;True;True;True;True;True;True;True;True;True;True;True;True;True;True;True;True;True;True;True;True	1161;2028;2029;2779;2780;3029;3426;3427;3428;3429;3743;4016;4201;4202;4203;4309;4940;5592;7189;7190;7424;7568;7657;7658;7659;7692;7693;7694;7695;7925;7926;8022;8023;8024;9621;9962;10689;10741;10742;10743;11141;11142;11373;11607;11608;11609;11793;11794;11795;11905;11906;11907;12166;12167;12168;12266;12600;12601;12782;12783;13043;13044;15164;15165;15626;15627;15695;15696;16934;17248;21128;21129;236…	11879;11880;11881;11882;11883;11884;19699;19700;19701;19702;19703;19704;19705;19706;19707;19708;19709;19710;19711;19712;19713;19714;19715;19716;26711;26712;26713;26714;26715;26716;26717;26718;26719;26720;26721;26722;26723;26724;26725;26726;26727;26728;29369;33288;33289;33290;33291;33292;33293;33294;33295;33296;33297;33298;33299;33300;33301;33302;33303;33304;33305;33306;33307;33308;33309;33310;333…	8413;8414;8415;8416;14242;14243;14244;14245;14246;14247;14248;14249;14250;14251;14252;19265;19266;19267;19268;19269;19270;19271;19272;19273;19274;21202;23897;23898;23899;23900;23901;23902;23903;23904;23905;23906;23907;23908;23909;23910;23911;23912;23913;23914;23915;23916;23917;23918;23919;23920;23921;23922;23923;23924;23925;23926;23927;23928;23929;23930;23931;23932;23933;23934;23935;23936;23937;2…	8416;14247;19266;21202;23922;25436;26686;27438;27891;30969;34387;44101;45739;46511;46959;47122;48722;49326;57658;59505;63885;64086;66045;66967;67962;68840;69296;69299;70546;70927;75689;76483;77843;87800;87802;90557;90561;90916;99060;100440;123775;141251	987	2250;2251;2252;2253;2254;2255;2256;2257;2258;2259;2260;2261;2262;2263;2264;2265;2266;2267;2268;2269	1413;1414;1415;1416;1417;1418;1419;1420;1421;1422;1423;1424;1425;1426;1427;1428;1429;1430	132	54;63;88;94;135;203;207;215;314;407;423;426;549;554;666;667;724;730;735;768	31;35;92;161;235;292;305;307;390;418;429;612;758;759;767;782;846;854	-1
sp|P0A6F5|CH60_ECOLI	sp|P0A6F5|CH60_ECOLI	49	49	49	sp|P0A6F5|CH60_ECOLI 60 kDa chaperonin OS=Escherichia coli (strain K12) OX=83333 GN=groL PE=1 SV=2	1	49	49	49	86.7	86.7	86.7	57.328	548	548	0	323.31	3558800000	31	114800000	153				332	161;574;712;713;714;1120;1140;1141;1142;1170;1171;1428;1601;1714;2630;3064;3128;3129;3704;4788;4789;4935;4936;5316;5528;5606;5607;7192;7495;7496;7790;8286;10546;11466;11467;11534;11887;12088;12089;12504;12978;13064;13236;15157;15199;15341;15455;15456;16488	True;True;True;True;True;True;True;True;True;True;True;True;True;True;True;True;True;True;True;True;True;True;True;True;True;True;True;True;True;True;True;True;True;True;True;True;True;True;True;True;True;True;True;True;True;True;True;True;True	219;220;795;796;797;798;799;1015;1016;1017;1018;1019;1020;1604;1605;1643;1644;1645;1646;1647;1648;1649;1650;1651;1652;1653;1701;1702;1703;1704;1705;1706;1707;2054;2305;2306;2307;2308;2309;2488;2489;3722;4268;4269;4349;4350;4351;4352;4353;4354;4355;4356;4357;4358;5115;6622;6623;6624;6625;6843;6844;6845;6846;7415;7705;7706;7707;7817;7818;7819;7820;7821;7822;10163;10164;10165;10166;10167;10604;10605…	3086;3087;3088;3089;3090;3091;3092;3093;3094;3095;3096;3097;3098;3099;3100;3101;3102;3103;3104;3105;3106;3107;3108;3109;3110;3111;3112;3113;3114;3115;3116;3117;3118;3119;3120;3121;3122;8278;8279;8280;8281;8282;8283;8284;8285;8286;8287;8288;8289;8290;8291;8292;8293;8294;8295;8296;8297;8298;8299;8300;8301;8302;8303;8304;8305;8306;8307;8308;8309;8310;8311;8312;8313;8314;8315;8316;8317;8318;8319;8320…	2105;2106;2107;2108;2109;2110;2111;2112;2113;2114;2115;2116;2117;2118;2119;2120;2121;2122;2123;2124;5937;5938;5939;5940;5941;5942;5943;5944;5945;5946;5947;5948;5949;5950;5951;5952;5953;5954;5955;5956;5957;5958;5959;5960;5961;5962;5963;5964;5965;5966;5967;5968;5969;5970;5971;5972;5973;5974;5975;5976;5977;5978;5979;5980;5981;5982;5983;5984;5985;5986;5987;5988;5989;5990;5991;5992;5993;5994;5995;5996…	2120;6094;7578;7587;7609;11171;11404;11424;11448;11796;11865;14367;16999;18006;25307;27787;28069;28112;31825;40247;40259;41932;41976;45706;47172;48130;48176;60758;63476;63482;65607;68638;87443;97670;97678;98067;99877;101661;101683;104217;108217;108755;110400;129315;129539;131209;131851;131856;141109	347;348;349;350;351;352;353;354;355;356;357	667;668;669;670;671;672;673;674;675;676;677;678;679;680;681;682;683;684;685;686;687;688;689;690;691;692;693;694;695;696;697;698;699	448;449;450;451;452;453;454;455;456;457;458;459;460;461;462;463	21;68;82;112;153;206;229;326;433;437;475	23;31;40;62;95;104;116;131;134;161;200;215;221;222;234;237;247;248;259;262;289;295;309;314;317;365;400;419;426;429;504;513;524	69;73;111;114;166;193;233;267;288;307;389;447;488;491;514;520	-1
sp|P20966|PTFBC_ECOLI	sp|P20966|PTFBC_ECOLI	13	13	13	sp|P20966|PTFBC_ECOLI PTS system fructose-specific EIIBBC component OS=Escherichia coli (strain K12) OX=83333 GN=fruA PE=1 SV=1	1	13	13	13	35.7	35.7	35.7	57.518	563	563	0	323.31	2163600000	19	113870000	51				1367	851;1366;1616;4877;5417;8082;10507;12974;12975;14092;15911;16454;16455	True;True;True;True;True;True;True;True;True;True;True;True;True	1220;1221;1971;2333;2334;6756;7553;11451;15011;15012;18646;18647;18648;20228;20229;22792;23597;23598;23599	12937;12938;12939;12940;19243;23536;23537;23538;23539;23540;23541;23542;58132;58133;58134;58135;58136;58137;58138;58139;58140;58141;58142;58143;58144;58145;58146;58147;58148;58149;58150;58151;58152;58153;58154;58155;58156;58157;58158;65841;65842;65843;65844;65845;65846;65847;65848;65849;96001;96002;96003;96004;96005;96006;96007;96008;124765;124766;124767;124768;154754;154755;154756;154757;154758;…	9401;9402;13922;17080;17081;17082;17083;17084;17085;41249;41250;41251;41252;41253;41254;41255;41256;41257;41258;41259;41260;41261;41262;41263;41264;41265;41266;41267;46432;46433;46434;46435;46436;67307;67308;67309;67310;67311;67312;67313;87287;87288;87289;108173;108174;108175;108176;108177;108178;118029;118030;118031;118032;118033;118034;136047;136048;140928;140929;140930;140931;140932;140933;140…	9401;13922;17080;41264;46436;67308;87287;108175;108178;118030;136047;140928;140930		2456;2457;2458	1539;1540;1541		76;78;196	1;43;121	-1
sp|P00550|PTM3C_ECOLI	sp|P00550|PTM3C_ECOLI	29	29	29	sp|P00550|PTM3C_ECOLI PTS system mannitol-specific EIICBA component OS=Escherichia coli (strain K12) OX=83333 GN=mtlA PE=1 SV=1	1	29	29	29	55.3	55.3	55.3	67.971	637	637	0	323.31	2468300000	22	112190000	73				108	158;2593;2901;3241;3242;3996;4562;4563;4863;4870;4871;6745;6857;7064;7766;7784;7785;7809;8344;8345;8784;10014;10015;11226;12140;12244;15722;15724;15725	True;True;True;True;True;True;True;True;True;True;True;True;True;True;True;True;True;True;True;True;True;True;True;True;True;True;True;True;True	216;3673;4059;4517;4518;5502;6314;6315;6316;6317;6318;6319;6739;6748;6749;6750;9499;9500;9501;9671;9672;9673;9978;11005;11006;11030;11031;11032;11063;11064;11065;11816;11817;11818;11819;11820;12461;14209;14210;14211;14212;16190;16191;16192;17471;17472;17606;17607;17608;22507;22508;22509;22511;22512	3078;3079;3080;3081;3082;35016;35017;35018;35019;37574;37575;40781;40782;40783;40784;40785;40786;40787;40788;40789;40790;40791;40792;40793;40794;47668;47669;47670;47671;47672;47673;47674;47675;47676;47677;47678;47679;47680;47681;54291;54292;54293;54294;54295;54296;54297;54298;54299;54300;54301;54302;54303;54304;54305;54306;54307;54308;54309;54310;54311;54312;54313;54314;54315;54316;54317;54318;54…	2096;2097;2098;2099;2100;25061;25062;26866;26867;29086;29087;29088;29089;29090;29091;29092;29093;29094;29095;29096;33839;33840;33841;33842;33843;33844;33845;33846;33847;33848;38490;38491;38492;38493;38494;38495;38496;38497;38498;38499;38500;38501;38502;38503;38504;38505;38506;38507;38508;38509;38510;38511;38512;38513;38514;38515;38516;38517;38518;38519;38520;38521;38522;38523;41197;41222;41223;41…	2099;25062;26867;29090;29095;33847;38491;38511;41197;41226;41230;56938;57920;59635;65464;65572;65584;65723;68950;69009;72718;83311;83322;95392;101961;102616;134602;134612;134615	58;59;60;61;62;63;64;65;66	107;108;109;110;111;112;113;114;115;116;117;118;119;120;121;122;123;124	84;85;86;87	190;191;194;372;414;451;492;597;598	187;189;209;365;374;407;420;426;461;493;541;546;607;611;620;630;632;633	265;388;393;535	-1
sp|P00805|ASPG2_ECOLI	sp|P00805|ASPG2_ECOLI	17	17	17	sp|P00805|ASPG2_ECOLI L-asparaginase 2 OS=Escherichia coli (strain K12) OX=83333 GN=ansB PE=1 SV=2	1	17	17	17	77.9	77.9	77.9	36.85	348	348	0	323.31	2092600000	19	110140000	110				117	1429;1823;2224;5518;5519;6095;7003;7733;7779;8081;13817;13818;13947;13948;15547;15548;16146	True;True;True;True;True;True;True;True;True;True;True;True;True;True;True;True;True	2055;2636;2637;3185;7687;7688;7689;7690;8614;8615;9882;10954;11023;11024;11450;19847;19848;20039;20040;20041;20042;22266;22267;22268;23140	19863;19864;25874;25875;25876;25877;25878;25879;25880;25881;25882;25883;25884;25885;25886;31571;31572;31573;66881;66882;66883;66884;66885;66886;66887;66888;66889;66890;66891;66892;66893;66894;66895;66896;66897;66898;66899;66900;66901;66902;66903;66904;66905;66906;66907;66908;66909;66910;66911;75169;75170;75171;75172;75173;75174;75175;75176;75177;75178;75179;75180;75181;75182;75183;75184;75185;751…	14368;14369;18651;18652;18653;18654;18655;18656;18657;18658;18659;18660;18661;18662;18663;18664;22780;47095;47096;47097;47098;47099;47100;47101;47102;47103;47104;47105;47106;47107;47108;47109;47110;47111;47112;47113;47114;47115;47116;47117;52736;52737;52738;52739;52740;52741;52742;52743;52744;52745;52746;52747;52748;59024;59025;59026;59027;59028;59029;59030;59031;59032;59033;59034;59035;59036;590…	14369;18663;22780;47109;47116;52742;59026;65204;65536;67306;115946;115949;117209;117228;132591;132594;137729	82;83		107;108;109;110;111;112	206;231		83;114;133;137;143;172	-1
sp|P0A6P1|EFTS_ECOLI	sp|P0A6P1|EFTS_ECOLI	16	16	16	sp|P0A6P1|EFTS_ECOLI Elongation factor Ts OS=Escherichia coli (strain K12) OX=83333 GN=tsf PE=1 SV=2	1	16	16	16	66.8	66.8	66.8	30.423	283	283	0	323.31	2312500000	21	110120000	51				358	348;1095;1312;1939;1940;3103;3804;3946;7226;7227;7492;7636;12917;14478;14983;15086	True;True;True;True;True;True;True;True;True;True;True;True;True;True;True;True	484;1576;1902;1903;2797;2798;2799;4317;5244;5439;5440;10210;10211;10601;10796;10797;18567;18568;20762;21478;21479;21480;21620	5035;15331;15332;15333;15334;15335;15336;15337;17744;17745;17746;17747;17748;17749;17750;17751;17752;17753;17754;17755;17756;17757;17758;26855;26856;26857;26858;26859;26860;26861;26862;26863;26864;26865;26866;26867;26868;26869;26870;26871;26872;26873;26874;26875;26876;26877;26878;26879;26880;26881;26882;26883;26884;26885;39110;39111;45562;45563;47331;47332;47333;47334;47335;47336;47337;47338;4733…	3423;11056;11057;11058;11059;11060;12682;12683;12684;12685;12686;12687;12688;12689;19368;19369;19370;19371;19372;19373;19374;19375;19376;19377;19378;19379;19380;19381;19382;19383;19384;19385;19386;19387;27905;27906;32382;33614;33615;33616;33617;33618;33619;33620;33621;33622;33623;33624;33625;33626;33627;33628;33629;33630;33631;60936;60937;60938;60939;60940;60941;60942;60943;60944;63466;64287;6428…	3423;11059;12683;19376;19387;27906;32382;33626;60938;60939;63466;64288;107842;121878;127608;128162		736;737;738;739;740;741	484;485		97;122;138;143;245;246	236;279	-1
sp|P31063|YEDD_ECOLI	sp|P31063|YEDD_ECOLI	10	10	10	sp|P31063|YEDD_ECOLI Uncharacterized lipoprotein YedD OS=Escherichia coli (strain K12) OX=83333 GN=yedD PE=3 SV=1	1	10	10	10	80.3	80.3	80.3	14.983	137	137	0	323.31	1089700000	10	108970000	45				1593	1110;1111;3417;9998;12417;14691;14692;15302;15303;15609	True;True;True;True;True;True;True;True;True;True	1594;1595;4753;4754;4755;14184;14185;14186;14187;14188;17840;17841;21076;21077;21078;21930;21931;21932;22357;22358;22359	15423;15424;15425;15426;15427;15428;15429;15430;15431;15432;15433;15434;15435;15436;15437;15438;15439;15440;15441;15442;15443;15444;15445;15446;15447;15448;15449;15450;15451;15452;15453;42441;42442;42443;42444;42445;42446;42447;42448;42449;42450;42451;42452;42453;42454;42455;42456;42457;42458;42459;42460;42461;42462;42463;42464;42465;42466;42467;42468;42469;42470;42471;42472;42473;42474;42475;118…	11113;11114;11115;11116;11117;11118;11119;11120;11121;11122;11123;11124;11125;11126;11127;11128;11129;11130;11131;11132;30177;30178;30179;30180;30181;30182;30183;30184;30185;30186;30187;30188;30189;30190;30191;30192;30193;30194;30195;30196;83203;83204;83205;83206;83207;83208;83209;83210;83211;83212;83213;83214;83215;83216;83217;83218;83219;83220;83221;83222;83223;83224;83225;83226;83227;83228;832…	11128;11131;30190;83218;103635;123528;123537;130815;130823;133132	1187	2784;2785;2786;2787;2788;2789	1751;1752;1753	89	34;80;82;87;127;136	83;111;113	-1
sp|P0A6H5|HSLU_ECOLI	sp|P0A6H5|HSLU_ECOLI	26	26	26	sp|P0A6H5|HSLU_ECOLI ATP-dependent protease ATPase subunit HslU OS=Escherichia coli (strain K12) OX=83333 GN=hslU PE=1 SV=1	1	26	26	26	56.2	56.2	56.2	49.593	443	443	0	323.31	2988900000	28	106750000	111				336	1026;2395;3193;3194;3714;4384;4385;5867;5868;6212;6213;8384;9596;10134;10135;10633;11078;11596;11718;11719;12540;14134;14135;14136;15337;17154	True;True;True;True;True;True;True;True;True;True;True;True;True;True;True;True;True;True;True;True;True;True;True;True;True;True	1471;1472;3412;4455;4456;4457;5126;6064;6065;6066;8236;8237;8238;8239;8775;8776;11871;13631;13632;14380;14381;14382;14383;15244;15245;15972;15973;16739;16899;16900;18026;20286;20287;20288;21979;24544	14628;14629;14630;14631;14632;14633;14634;14635;14636;14637;14638;14639;14640;14641;14642;14643;14644;14645;33152;33153;33154;40191;40192;40193;40194;40195;40196;40197;40198;40199;40200;40201;44840;44841;44842;44843;44844;44845;44846;44847;44848;44849;44850;44851;44852;44853;44854;44855;44856;52325;52326;52327;52328;52329;52330;52331;52332;52333;52334;52335;52336;52337;52338;52339;52340;52341;523…	10556;10557;10558;10559;10560;10561;10562;10563;10564;10565;10566;10567;10568;10569;23822;28666;28667;28668;28669;28670;28671;28672;31897;31898;31899;31900;31901;31902;31903;31904;37010;37011;37012;37013;37014;37015;37016;37017;37018;37019;37020;37021;37022;37023;37024;37025;37026;37027;37028;37029;37030;37031;37032;37033;37034;37035;37036;37037;37038;50362;50363;50364;50365;50366;50367;50368;503…	10561;23822;28669;28672;31903;37020;37034;50365;50375;53370;53371;69170;80622;84198;84211;88590;93671;98217;98904;98914;104455;118687;118700;118705;131181;145334	359;360	706;707;708;709;710;711;712;713	465;466;467	22;235	13;103;233;239;332;429;432;438	38;55;359	-1
sp|P0AFD6|NUOI_ECOLI	sp|P0AFD6|NUOI_ECOLI	13	13	13	sp|P0AFD6|NUOI_ECOLI NADH-quinone oxidoreductase subunit I OS=Escherichia coli (strain K12) OX=83333 GN=nuoI PE=1 SV=1	1	13	13	13	79.4	79.4	79.4	20.538	180	180	0	323.31	1277700000	12	106480000	53				1098	399;1850;2299;2890;7354;7355;10708;11727;11728;12834;13438;13439;14555	True;True;True;True;True;True;True;True;True;True;True;True;True	558;2669;3278;4044;10405;10406;15375;15376;15377;16911;16912;16913;18442;19311;19312;19313;20858	5782;5783;5784;26030;32168;32169;37476;37477;37478;88535;88536;88537;88538;88539;88540;88541;88542;88543;88544;88545;88546;88547;88548;88549;88550;88551;88552;88553;88554;88555;88556;88557;88558;127559;127560;127561;127562;127563;127564;127565;127566;127567;127568;127569;127570;127571;127572;127573;127574;127575;127576;127577;127578;127579;127580;127581;127582;127583;141722;141723;141724;141725;1…	4014;4015;18755;23169;26793;26794;61963;61964;61965;61966;61967;61968;61969;61970;61971;61972;61973;61974;61975;89090;89091;89092;89093;89094;89095;89096;89097;89098;89099;89100;89101;89102;89103;89104;89105;89106;89107;89108;89109;98949;98950;98951;98952;98953;98954;98955;98956;98957;98958;98959;98960;98961;98962;98963;98964;98965;98966;98967;98968;98969;98970;98971;98972;106091;106092;106093;10…	4014;18755;23169;26794;61963;61975;89097;98953;98968;106099;112179;112182;122462	867	1987;1988	1251;1252	149	3;6	1;19	-1
sp|P69776|LPP_ECOLI	sp|P69776|LPP_ECOLI	10	10	10	sp|P69776|LPP_ECOLI Major outer membrane prolipoprotein Lpp OS=Escherichia coli (strain K12) OX=83333 GN=lpp PE=1 SV=1	1	10	10	10	62.8	62.8	62.8	8.3234	78	78	0	323.31	531570000	5	106310000	37				2101	1208;2014;6372;6373;6374;13158;13159;15298;15299;15300	True;True;True;True;True;True;True;True;True;True	1749;1750;1751;1752;2904;2905;8975;8976;8977;8978;8979;8980;8981;8982;8983;8984;8985;8986;8987;18922;18923;18924;21909;21910;21911;21912;21913;21914;21915;21916;21917;21918;21919;21920;21921;21922;21923;21924;21925;21926;21927;21928	16764;16765;16766;16767;16768;16769;16770;16771;16772;16773;16774;16775;16776;16777;16778;16779;16780;16781;16782;16783;16784;16785;16786;16787;16788;16789;16790;16791;16792;16793;16794;16795;16796;16797;16798;16799;16800;16801;16802;16803;16804;16805;16806;16807;16808;16809;16810;16811;16812;16813;16814;16815;16816;16817;16818;16819;16820;16821;16822;16823;16824;16825;16826;28378;28379;28380;283…	12022;12023;12024;12025;12026;12027;12028;12029;12030;12031;12032;12033;12034;12035;12036;12037;12038;12039;12040;12041;12042;12043;12044;12045;12046;12047;12048;12049;12050;12051;12052;12053;12054;12055;12056;12057;20481;20482;20483;20484;20485;54417;54418;54419;54420;54421;54422;54423;54424;54425;54426;54427;54428;54429;54430;54431;54432;54433;54434;54435;54436;54437;54438;54439;54440;54441;544…	12034;20484;54437;54500;54517;109929;109954;130478;130499;130624	1489;1490;1491;1492	3413;3414;3415	2137;2138	38;46;49;66	30;37;44	51;72	-1
sp|P0A935|MLTA_ECOLI	sp|P0A935|MLTA_ECOLI	9	9	9	sp|P0A935|MLTA_ECOLI Membrane-bound lytic murein transglycosylase A OS=Escherichia coli (strain K12) OX=83333 GN=mltA PE=1 SV=1	1	9	9	9	33.4	33.4	33.4	40.41	365	365	0	323.31	1689300000	16	105580000	26				581	2133;4406;4724;5307;5327;6147;9482;10215;11372	True;True;True;True;True;True;True;True;True	3055;6096;6537;6538;6539;7403;7426;8689;13468;14494;16432	29744;29745;29746;29747;29748;29749;52645;52646;52647;52648;56199;56200;56201;56202;64630;64631;64632;64633;64634;64635;64636;64637;64638;64639;64640;64836;64837;75564;75565;113720;121307;121308;121309;138608;138609	21565;21566;21567;21568;21569;21570;21571;21572;21573;21574;37263;37264;39850;39851;39852;45630;45631;45632;45633;45634;45635;45746;45747;53019;79895;84930;96950	21569;37264;39852;45632;45746;53019;79895;84930;96950			748;749			226;228	-1
sp|P0A7R9|RS11_ECOLI	sp|P0A7R9|RS11_ECOLI	6	6	6	sp|P0A7R9|RS11_ECOLI 30S ribosomal protein S11 OS=Escherichia coli (strain K12) OX=83333 GN=rpsK PE=1 SV=2	1	6	6	6	56.6	56.6	56.6	13.845	129	129	0	323.31	633280000	6	105550000	29				460	7268;7269;8043;8044;8074;12251	True;True;True;True;True;True	10286;10287;10288;10289;11400;11401;11441;17620	87569;87570;87571;87572;87573;87574;87575;87576;87577;87578;87579;87580;87581;87582;87583;87584;87585;87586;87587;87588;87589;87590;87591;87592;87593;87594;87595;87596;87597;87598;87599;87600;87601;87602;87603;87604;87605;87606;87607;87608;87609;87610;87611;87612;87613;87614;87615;87616;87617;87618;87619;87620;87621;87622;87623;87624;87625;87626;87627;87628;87629;87630;87631;87632;87633;87634;876…	61247;61248;61249;61250;61251;61252;61253;61254;61255;61256;61257;61258;61259;61260;61261;61262;61263;61264;61265;61266;61267;61268;61269;61270;61271;61272;61273;61274;61275;61276;61277;61278;61279;61280;61281;61282;61283;61284;61285;61286;61287;61288;61289;61290;61291;61292;61293;61294;61295;61296;61297;61298;61299;61300;61301;61302;61303;61304;61305;67038;67039;67040;67041;67042;67272;67273;672…	61272;61299;67039;67042;67274;102668	423;424			109;119			-1
sp|P0A850|TIG_ECOLI	sp|P0A850|TIG_ECOLI	28	28	28	sp|P0A850|TIG_ECOLI Trigger factor OS=Escherichia coli (strain K12) OX=83333 GN=tig PE=1 SV=1	1	28	28	28	62.3	62.3	62.3	48.192	432	432	0	323.31	2739200000	26	105350000	122				491	528;888;1172;1173;3204;3228;3381;3382;4048;4049;5138;8133;10460;10649;11421;11670;11671;12444;12445;12968;12969;12981;14667;15349;15350;15742;16383;16540	True;True;True;True;True;True;True;True;True;True;True;True;True;True;True;True;True;True;True;True;True;True;True;True;True;True;True;True	738;1280;1281;1708;1709;4469;4498;4712;4713;5581;5582;7120;11517;14900;14901;15272;16510;16822;16823;16824;17884;17885;18640;18641;18656;21030;21995;21996;21997;22536;23486;23733	7949;7950;7951;7952;7953;7954;7955;7956;7957;7958;7959;7960;13279;13280;13281;13282;13283;13284;13285;16566;16567;16568;16569;16570;16571;16572;16573;16574;16575;16576;16577;16578;16579;16580;16581;16582;16583;16584;40405;40406;40634;40635;40636;40637;42138;42139;42140;42141;42142;42143;42144;42145;42146;42147;42148;42149;42150;42151;42152;42153;48428;48429;48430;48431;48432;48433;48434;48435;484…	5689;5690;5691;5692;5693;5694;5695;5696;5697;5698;5699;5700;9620;9621;9622;9623;11889;11890;11891;11892;11893;11894;11895;11896;11897;11898;11899;11900;11901;11902;11903;11904;11905;28810;28987;28988;28989;28990;29992;29993;29994;29995;29996;29997;29998;29999;30000;30001;30002;34353;34354;34355;34356;34357;34358;34359;34360;34361;34362;34363;34364;43799;43800;43801;43802;43803;43804;43805;43806;4…	5698;9623;11890;11904;28810;28990;29993;29998;34354;34363;43806;67623;86523;88698;97371;98443;98446;103834;103837;108159;108166;108272;123151;131236;131243;134704;139907;141593		1028;1029	619;620		248;330	194;428	-1
CON__P04264;CON__ENSEMBL:ENSBTAP00000038253;CON__Q9R0H5;CON__Q7Z794	CON__P04264	21;3;1;1	19;2;0;0	18;1;0;0		4	21	19	18	39.4	37.6	35.7	66.017	644	644;606;524;578	0	323.31	3219400000	31	103850000	85			+	10	301;5423;6431;8583;9390;9494;10670;11118;11119;11355;11881;11882;13443;13444;13548;13586;14385;14386;14561;14661;16222	True;True;False;True;True;True;True;True;True;True;True;True;True;True;True;True;True;True;True;True;False	418;7560;9066;12153;12154;13308;13309;13310;13484;15308;15309;16031;16032;16033;16034;16035;16391;17117;17118;17119;17120;19318;19319;19473;19474;19475;19525;20628;20629;20630;20631;20864;21024;23243	4522;4523;4524;4525;4526;4527;4528;4529;65880;65881;65882;65883;65884;65885;65886;65887;65888;65889;65890;65891;65892;65893;65894;65895;65896;65897;65898;65899;65900;65901;65902;65903;65904;65905;65906;65907;78376;78377;100747;100748;100749;100750;100751;100752;100753;112565;112566;112567;112568;112569;112570;112571;112572;113825;113826;113827;113828;113829;113830;113831;113832;127114;127115;1271…	3073;3074;3075;3076;3077;46457;46458;46459;46460;46461;46462;46463;46464;46465;46466;46467;46468;46469;46470;46471;46472;46473;46474;46475;46476;46477;46478;46479;46480;46481;46482;46483;46484;54920;70481;70482;70483;70484;79003;79004;79005;79006;79007;79008;79956;79957;79958;79959;79960;79961;88812;88813;88814;88815;88816;88817;88818;88819;88820;88821;88822;88823;88824;94191;94192;94193;94194;94…	3076;46469;54920;70481;79003;79960;88821;94192;94195;96268;99809;99813;112202;112207;113207;113584;121097;121126;122474;123124;138411	1;2;3;4;5;6;7;8;9;10	4;5;6	7;8;9;10	188;189;226;236;237;421;435;442;445;470	422;444;447	259;262;469;493	-1;-1;-1;-1
sp|P08506|DACC_ECOLI	sp|P08506|DACC_ECOLI	19	19	19	sp|P08506|DACC_ECOLI D-alanyl-D-alanine carboxypeptidase DacC OS=Escherichia coli (strain K12) OX=83333 GN=dacC PE=1 SV=2	1	19	19	19	66.5	66.5	66.5	43.608	400	400	0	323.31	2481100000	24	103380000	33				276	975;1502;1755;3954;4235;5410;6789;6790;6952;6953;7714;7857;8871;9938;11334;13387;14362;15797;16569	True;True;True;True;True;True;True;True;True;True;True;True;True;True;True;True;True;True;True	1390;1391;2151;2152;2542;5449;5855;5856;7541;7542;9566;9567;9568;9809;9810;9811;10927;10928;11128;11129;11130;12586;12587;12588;14102;14103;16356;19242;19243;19244;20594;22623;22624;22625;22626;23773;23774	13957;13958;13959;13960;13961;13962;13963;13964;13965;13966;13967;13968;13969;13970;13971;13972;13973;13974;13975;13976;13977;13978;13979;13980;13981;13982;13983;13984;13985;13986;13987;13988;13989;13990;13991;13992;13993;13994;13995;13996;13997;13998;13999;20370;20371;20372;20373;20374;20375;20376;20377;20378;20379;20380;20381;20382;20383;20384;20385;20386;20387;20388;20389;20390;20391;25312;473…	10088;10089;10090;10091;10092;10093;10094;10095;10096;10097;10098;10099;10100;10101;10102;10103;10104;10105;10106;10107;10108;10109;10110;10111;10112;10113;10114;10115;14705;14706;14707;14708;14709;14710;14711;14712;14713;14714;14715;14716;14717;14718;14719;14720;14721;14722;14723;18260;33653;33654;33655;33656;33657;33658;33659;33660;33661;33662;33663;33664;33665;33666;35830;35831;35832;35833;463…	10105;14711;18260;33663;35831;46305;57428;57429;58625;58632;65064;65969;75658;82930;96097;111852;120928;135165;141749	277;278;279;280;281	531;532;533;534;535;536;537;538;539;540;541	354;355;356	57;125;166;359;373	53;62;67;162;164;175;194;278;312;341;345	71;90;371	-1
sp|P0A790|PAND_ECOLI	sp|P0A790|PAND_ECOLI	3	3	3	sp|P0A790|PAND_ECOLI Aspartate 1-decarboxylase OS=Escherichia coli (strain K12) OX=83333 GN=panD PE=1 SV=1	1	3	3	3	23.8	23.8	23.8	13.834	126	126	0	43.848	309770000	3	103260000	12				413	4367;15053;15054	True;True;True	6042;21578;21579;21580	52193;52194;182739;182740;182741;182742;182743;182744;182745;182746;182747;182748;182749;182750;182751;182752;182753	36921;127997;127998;127999;128000;128001;128002;128003;128004;128005;128006;128007	36921;127998;128004			547			114	-1
sp|P37665|YIAD_ECOLI	sp|P37665|YIAD_ECOLI	8	8	8	sp|P37665|YIAD_ECOLI Probable lipoprotein YiaD OS=Escherichia coli (strain K12) OX=83333 GN=yiaD PE=1 SV=2	1	8	8	8	53	53	53	22.197	219	219	0	323.31	1027300000	10	102730000	24				1779	2779;7137;13053;13054;13055;13273;14107;14768	True;True;True;True;True;True;True;True	3909;10080;10081;10082;18753;18754;18755;19080;19081;19082;20248;20249;20250;20251;21176	36735;86149;86150;86151;86152;86153;86154;86155;86156;86157;86158;86159;86160;86161;86162;86163;86164;86165;86166;86167;86168;86169;86170;155503;155504;155505;155506;155507;155508;155509;155510;155511;155512;155513;155514;155515;155516;155517;155518;155519;155520;155521;155522;155523;155524;155525;155526;155527;155528;155529;155530;158671;158672;158673;158674;158675;158676;158677;169049;169050;16…	26286;60201;60202;60203;60204;60205;60206;60207;60208;60209;60210;60211;60212;60213;108691;108692;108693;108694;108695;108696;108697;108698;108699;108700;108701;108702;111049;111050;111051;111052;111053;111054;111055;111056;111057;111058;118404;118405;118406;118407;118408;118409;118410;118411;118412;118413;118414;118415;125435;125436	26286;60202;108691;108697;108702;111051;118407;125435	1284;1285	3004;3005	1903;1904;1905	195;200	160;191	110;136;162	-1
sp|P0ADA7|OSMB_ECOLI	sp|P0ADA7|OSMB_ECOLI	3	3	3	sp|P0ADA7|OSMB_ECOLI Osmotically-inducible lipoprotein B OS=Escherichia coli (strain K12) OX=83333 GN=osmB PE=2 SV=1	1	3	3	3	59.7	59.7	59.7	6.948	72	72	0	323.31	102210000	1	102210000	8				915	2555;11380;12388	True;True;True	3622;3623;16446;17804	34564;34565;34566;34567;34568;34569;34570;34571;34572;34573;34574;34575;34576;34577;34578;34579;34580;34581;34582;34583;34584;34585;34586;34587;34588;34589;34590;34591;34592;34593;34594;34595;34596;34597;34598;34599;34600;34601;138688;138689;138690;138691;148315;148316;148317;148318;148319;148320	24707;24708;24709;24710;24711;24712;24713;24714;24715;24716;24717;24718;24719;24720;24721;24722;24723;24724;24725;24726;24727;24728;24729;24730;24731;24732;24733;24734;24735;24736;24737;24738;24739;24740;24741;24742;24743;24744;24745;24746;24747;24748;24749;24750;24751;24752;24753;24754;24755;96994;96995;96996;103509;103510;103511;103512;103513	24721;96994;103512		1762;1763;1764;1765			43;48;54;57		-1
sp|P0A9X4|MREB_ECOLI	sp|P0A9X4|MREB_ECOLI	15	15	15	sp|P0A9X4|MREB_ECOLI Cell shape-determining protein MreB OS=Escherichia coli (strain K12) OX=83333 GN=mreB PE=1 SV=1	1	15	15	15	40.1	40.1	40.1	36.952	347	347	0	323.31	1618100000	16	101130000	27				660	2179;2180;3887;5305;5711;5712;6562;6563;6778;6779;11146;12771;14718;14719;15965	True;True;True;True;True;True;True;True;True;True;True;True;True;True;True	3130;3131;5348;7399;7400;7401;7989;7990;9240;9241;9242;9243;9549;9550;16070;16071;16072;18346;21109;21110;22865	31163;31164;31165;31166;31167;31168;31169;31170;31171;31172;31173;31174;31175;31176;46349;64608;64609;64610;64611;64612;64613;64614;64615;64616;64617;64618;64619;64620;64621;64622;70023;70024;70025;70026;70027;70028;70029;70030;79467;79468;79469;79470;79471;79472;79473;79474;79475;79476;79477;79478;79479;79480;79481;79482;79483;79484;79485;79486;79487;79488;79489;79490;79491;79492;79493;79494;794…	22515;22516;32902;45616;45617;45618;45619;45620;45621;45622;45623;45624;45625;49218;49219;49220;49221;49222;49223;49224;55667;55668;55669;55670;55671;55672;55673;55674;55675;55676;55677;55678;55679;55680;55681;55682;55683;55684;55685;55686;55687;55688;55689;55690;55691;55692;55693;55694;55695;55696;55697;55698;55699;55700;57226;57227;57228;57229;57230;57231;57232;94360;94361;94362;94363;94364;943…	22515;22516;32902;45618;49218;49222;55678;55695;57227;57230;94362;105683;123692;123696;136351	617;618	1389;1390;1391;1392	855;856;857	34;200	33;303;306;307	76;90;308	-1
sp|P39310|YTFB_ECOLI	sp|P39310|YTFB_ECOLI	5	5	5	sp|P39310|YTFB_ECOLI Cell division protein YtfB OS=Escherichia coli (strain K12) OX=83333 GN=ytfB PE=3 SV=2	1	5	5	5	40.1	40.1	40.1	23.505	212	212	0	323.31	908100000	9	100900000	13				1840	2198;7132;11546;14008;14631	True;True;True;True;True	3151;3152;3153;10073;10074;10075;16681;16682;20117;20969	31391;31392;31393;31394;31395;31396;31397;31398;31399;31400;31401;31402;31403;86073;86074;86075;86076;86077;86078;86079;86080;86081;86082;86083;86084;86085;86086;86087;86088;86089;86090;86091;86092;86093;86094;86095;86096;86097;86098;140431;140432;140433;140434;140435;140436;140437;140438;140439;140440;167766;175651;175652;175653;175654;175655;175656	22665;22666;22667;22668;22669;22670;22671;60138;60139;60140;60141;60142;60143;60144;60145;60146;60147;60148;60149;60150;60151;60152;60153;60154;60155;60156;60157;60158;60159;60160;60161;60162;60163;98092;98093;98094;98095;98096;98097;117499;122890;122891;122892	22667;60149;98093;117499;122890	1350;1351	3101	1957;1958;1959	180;194	199	139;156;174	-1
sp|P0ADB4|ECNA_ECOLI	sp|P0ADB4|ECNA_ECOLI	1	1	1	sp|P0ADB4|ECNA_ECOLI Entericidin A OS=Escherichia coli (strain K12) OX=83333 GN=ecnA PE=3 SV=1	1	1	1	1	36.6	36.6	36.6	4.3591	41	41	0	48.998	302480000	3	100830000	4				917	4745	True	6566	56410;56411;56412;56413;56414;56415;56416	39987;39988;39989;39990	39988							-1
sp|P0ADC1|LPTE_ECOLI	sp|P0ADC1|LPTE_ECOLI	12	12	12	sp|P0ADC1|LPTE_ECOLI LPS-assembly lipoprotein LptE OS=Escherichia coli (strain K12) OX=83333 GN=lptE PE=1 SV=1	1	12	12	12	57.5	57.5	57.5	21.356	193	193	0	323.31	1206500000	12	100550000	71				919	18;2461;2462;2607;9510;9511;11000;11301;13130;13229;13230;13231	True;True;True;True;True;True;True;True;True;True;True;True	21;3505;3506;3507;3690;13502;13503;13504;13505;13506;13507;13508;13509;15847;15848;15849;15850;16299;16300;18862;19019;19020;19021;19022;19023;19024	86;87;88;89;90;91;92;93;94;95;96;97;98;99;100;101;102;103;104;105;106;107;108;109;110;111;112;113;114;115;116;117;118;119;120;121;122;123;124;125;126;127;128;129;130;131;132;133;134;135;136;137;138;139;140;141;142;143;144;145;146;147;148;149;150;151;152;153;154;155;156;157;158;159;160;161;162;163;164;165;166;167;168;169;170;33826;33827;33828;33829;33830;33831;33832;33833;33834;33835;35087;35088;3…	59;60;61;62;63;64;65;66;67;68;69;70;71;72;73;74;75;76;77;78;79;80;81;82;83;84;85;86;87;88;89;90;91;92;93;94;95;96;97;98;99;100;101;102;103;104;105;106;107;108;109;110;111;112;113;114;115;116;117;118;119;120;121;122;24224;24225;24226;24227;24228;24229;24230;25103;25104;25105;25106;80025;80026;80027;80028;80029;80030;80031;80032;80033;80034;80035;80036;80037;80038;80039;80040;80041;80042;80043;8004…	59;24225;24229;25103;80039;80062;91983;95895;109277;110365;110366;110369	767;768;769	1767;1768;1769	1119;1120;1121;1122;1123	58;92;129	57;62;63	100;102;132;142;147	-1
sp|P0AER0|GLPF_ECOLI	sp|P0AER0|GLPF_ECOLI	3	3	3	sp|P0AER0|GLPF_ECOLI Glycerol uptake facilitator protein OS=Escherichia coli (strain K12) OX=83333 GN=glpF PE=1 SV=1	1	3	3	3	8.5	8.5	8.5	29.78	281	281	0	245.98	599080000	6	99847000	10				1046	5897;5898;5899	True;True;True	8284;8285;8286;8287	72125;72126;72127;72128;72129;72130;72131;72132;72133;72134;72135;72136;72137;72138;72139;72140;72141;72142;72143;72144;72145;72146;72147;72148;72149;72150;72151;72152;72153;72154;72155;72156;72157;72158;72159;72160;72161;72162;72163;72164;72165;72166;72167;72168;72169;72170;72171;72172;72173;72174;72175;72176;72177;72178;72179;72180;72181;72182;72183;72184;72185;72186;72187;72188;72189;72190;721…	50676;50677;50678;50679;50680;50681;50682;50683;50684;50685;50686;50687;50688;50689;50690;50691;50692;50693;50694;50695;50696;50697;50698;50699;50700;50701;50702;50703;50704;50705;50706;50707;50708;50709;50710;50711;50712;50713;50714;50715;50716;50717;50718;50719;50720;50721;50722;50723;50724;50725;50726;50727;50728;50729;50730;50731;50732;50733	50677;50703;50730		1954			259		-1
sp|P0A705|IF2_ECOLI	sp|P0A705|IF2_ECOLI	44	44	44	sp|P0A705|IF2_ECOLI Translation initiation factor IF-2 OS=Escherichia coli (strain K12) OX=83333 GN=infB PE=1 SV=1	1	44	44	44	65.4	65.4	65.4	97.349	890	890	0	323.31	4477900000	45	99509000	180				389	139;289;1283;1284;1394;2489;2490;2500;2709;2743;3052;3451;3977;4121;4549;5193;5194;5409;6693;7695;7696;7717;8151;8152;8252;8675;8788;10150;10273;10907;10908;10909;10916;11642;12090;12091;12418;13465;14302;15198;15760;15936;15937;17337	True;True;True;True;True;True;True;True;True;True;True;True;True;True;True;True;True;True;True;True;True;True;True;True;True;True;True;True;True;True;True;True;True;True;True;True;True;True;True;True;True;True;True;True	190;402;1858;1859;1860;1861;2006;2007;3541;3542;3552;3823;3868;4249;4250;4805;4806;5477;5478;5678;6297;6298;7199;7200;7201;7540;9432;10888;10889;10890;10891;10931;11537;11538;11539;11682;12282;12470;14404;14575;14576;15691;15692;15693;15694;15704;16789;17412;17413;17842;17843;19348;19349;20500;21776;21777;21778;21779;22560;22561;22823;22824;22825;24822	2848;2849;2850;2851;2852;2853;2854;2855;2856;2857;2858;2859;2860;4403;4404;4405;4406;4407;17488;17489;17490;17491;17492;17493;17494;17495;17496;17497;17498;17499;17500;17501;17502;17503;17504;17505;19555;19556;19557;19558;19559;19560;19561;19562;19563;19564;34044;34045;34046;34047;34048;34049;34050;34051;34052;34053;34054;34104;36049;36050;36051;36052;36053;36054;36055;36056;36433;36434;38790;387…	1935;1936;1937;1938;1939;1940;1941;1942;1943;1944;1945;1946;1947;2996;2997;2998;12503;12504;12505;12506;12507;12508;12509;12510;12511;12512;12513;12514;12515;14129;14130;14131;14132;14133;14134;24358;24359;24360;24361;24362;24363;24364;24395;25813;26083;27698;27699;27700;27701;27702;27703;27704;27705;27706;27707;30351;30352;30353;30354;30355;30356;33755;33756;33757;33758;33759;33760;33761;33762;3…	1946;2997;12504;12515;14133;24358;24361;24395;25813;26083;27706;30353;33760;34741;38438;44144;44145;46296;56686;64748;64759;65072;67728;67731;68362;70951;72779;84291;85436;90872;90877;90888;90943;98321;101729;101731;103641;112409;120313;129533;134783;136184;136189;147931	394;395	840;841;842;843;844;845	520;521;522;523;524;525;526;527;528	437;512	591;598;631;765;842;845	209;378;397;439;454;476;564;681;816	-1
sp|P23845|CYSN_ECOLI	sp|P23845|CYSN_ECOLI	17	17	17	sp|P23845|CYSN_ECOLI Sulfate adenylyltransferase subunit 1 OS=Escherichia coli (strain K12) OX=83333 GN=cysN PE=1 SV=1	1	17	17	17	50.3	50.3	50.3	52.558	475	475	0	323.31	2262500000	23	98370000	54				1423	4100;4208;4273;5790;5925;6061;7111;7626;9888;9889;10590;11206;11207;11889;11890;15786;16457	True;True;True;True;True;True;True;True;True;True;True;True;True;True;True;True;True	5648;5805;5903;5904;8103;8104;8323;8324;8552;10047;10048;10778;14039;14040;15145;15146;16145;16146;16147;16148;17130;17131;22610;23601;23602	48743;48744;48745;48746;48747;48748;48749;48750;48751;48752;48753;48754;48755;50225;50226;50227;50228;50229;50230;50231;50953;50954;50955;50956;50957;50958;70620;70621;70622;70623;70624;70625;70626;70627;70628;70629;70630;70631;72366;72367;72368;72369;72370;72371;72372;74329;74330;85971;85972;85973;85974;85975;85976;85977;85978;85979;85980;85981;85982;85983;91661;91662;117970;117971;117972;117973…	34561;34562;34563;34564;34565;34566;34567;34568;35561;35562;36055;36056;36057;36058;36059;36060;49606;49607;49608;49609;49610;49611;49612;49613;50853;50854;50855;52175;52176;60066;60067;60068;60069;60070;60071;64210;64211;82684;82685;82686;87725;87726;87727;87728;87729;87730;87731;87732;87733;94582;94583;94584;94585;94586;94587;94588;94589;94590;94591;94592;99890;99891;99892;99893;99894;99895;998…	34563;35561;36057;49610;50853;52176;60070;64210;82684;82685;87731;94584;94592;99890;99893;135120;140938		2564;2565;2566	1610;1611;1612;1613;1614		81;198;258	1;124;170;246;433	-1
sp|P0ADY1|PPID_ECOLI	sp|P0ADY1|PPID_ECOLI	37	37	37	sp|P0ADY1|PPID_ECOLI Peptidyl-prolyl cis-trans isomerase D OS=Escherichia coli (strain K12) OX=83333 GN=ppiD PE=1 SV=1	1	37	37	37	76.1	76.1	76.1	68.149	623	623	0	323.31	3337800000	34	98171000	165				966	382;1158;1159;1681;2322;2475;2851;3345;3912;4787;7158;7497;8478;8852;9033;10798;10958;10959;11303;11335;11661;12070;12113;13326;13506;13507;13825;14190;14191;14848;15237;15238;15780;16041;16327;17200;17201	True;True;True;True;True;True;True;True;True;True;True;True;True;True;True;True;True;True;True;True;True;True;True;True;True;True;True;True;True;True;True;True;True;True;True;True;True	528;1679;1680;1681;1682;1683;1684;1685;2437;2438;2439;2440;3308;3309;3310;3523;3998;3999;4000;4001;4667;5394;5395;5396;6621;10112;10610;10611;12004;12559;12813;15542;15768;15769;15770;15771;15772;15773;16302;16303;16357;16358;16359;16360;16810;17384;17385;17437;19155;19156;19408;19409;19856;20355;20356;20357;20358;21299;21825;21826;21827;22601;22997;22998;23399;23400;24614;24615	5346;16117;16118;16119;16120;16121;16122;16123;16124;16125;16126;16127;16128;16129;16130;16131;16132;16133;16134;16135;16136;16137;16138;16139;16140;16141;16142;16143;16144;16145;16146;16147;16148;16149;16150;16151;16152;16153;16154;16155;16156;16157;16158;16159;16160;16161;16162;16163;16164;16165;16166;16167;16168;16169;16170;16171;16172;16173;16174;16175;16176;16177;16178;16179;16180;16181;1618…	3661;11598;11599;11600;11601;11602;11603;11604;11605;11606;11607;11608;11609;11610;11611;11612;11613;11614;11615;11616;11617;11618;11619;11620;11621;11622;11623;11624;11625;11626;11627;11628;11629;11630;11631;11632;11633;11634;11635;11636;11637;11638;11639;11640;11641;11642;11643;11644;11645;11646;11647;11648;11649;11650;11651;11652;11653;11654;11655;11656;11657;11658;11659;17730;17731;17732;1773…	3661;11601;11632;17734;23283;24274;26638;29840;33421;40239;60423;63530;69698;75547;76586;90072;91294;91311;95915;96104;98385;101537;101846;111466;112930;112931;115995;119008;119021;126418;129727;129731;135078;137020;139287;146537;146546	795;796;797;798;799;800;801;802;803;804	1824;1825;1826;1827;1828;1829;1830;1831;1832;1833	1148;1149;1150;1151;1152;1153;1154;1155;1156;1157;1158;1159	57;64;93;201;221;223;290;311;595;596	77;286;289;298;318;332;510;547;549;604	66;84;145;147;175;226;243;315;559;563;588;605	-1
sp|P0A858|TPIS_ECOLI	sp|P0A858|TPIS_ECOLI	9	9	9	sp|P0A858|TPIS_ECOLI Triosephosphate isomerase OS=Escherichia coli (strain K12) OX=83333 GN=tpiA PE=1 SV=1	1	9	9	9	42.4	42.4	42.4	26.972	255	255	0	323.31	1074100000	11	97645000	38				494	2246;2247;3505;3868;5938;5939;13103;14766;15066	True;True;True;True;True;True;True;True;True	3208;3209;4873;5327;8358;8359;18824;21174;21597	31684;31685;31686;31687;31688;31689;31690;31691;31692;31693;31694;31695;31696;31697;31698;31699;31700;31701;31702;31703;31704;31705;43127;43128;43129;43130;43131;43132;43133;43134;43135;43136;43137;43138;46257;46258;46259;72651;72652;156060;156061;178793;178794;178795;178796;178797;178798;178799;178800;178801;178802;178803;178804;178805;178806;178807;182852	22849;22850;22851;22852;22853;22854;22855;22856;22857;22858;22859;22860;22861;22862;22863;22864;22865;22866;22867;30657;30658;30659;30660;30661;30662;30663;30664;32835;32836;32837;32838;51028;51029;109056;125424;125425;125426;125427;125428;125429;128087	22854;22859;30664;32835;51028;51029;109056;125428;128087			634			18	-1
sp|P37751|WBBK_ECOLI	sp|P37751|WBBK_ECOLI	19	19	19	sp|P37751|WBBK_ECOLI Putative glycosyltransferase WbbK OS=Escherichia coli (strain K12) OX=83333 GN=wbbK PE=4 SV=1	1	19	19	19	57.5	57.5	57.5	43.188	372	372	0	323.31	2327800000	24	96991000	65				1796	3223;3374;3477;4155;5074;6344;6345;6346;7470;8240;8705;8956;9823;9824;11382;15424;16977;17202;17312	True;True;True;True;True;True;True;True;True;True;True;True;True;True;True;True;True;True;True	4491;4704;4841;5732;5733;7034;8940;8941;8942;10571;11664;12335;12710;13949;13950;16448;22093;24289;24616;24617;24787	40571;40572;40573;40574;42090;42091;42092;42093;42094;42095;42096;42097;42098;42099;42100;42101;42102;42103;42104;42105;42927;42928;42929;42930;42931;42932;49756;49757;49758;49759;49760;49761;49762;49763;49764;49765;49766;49767;49768;49769;49770;49771;49772;49773;49774;49775;60896;60897;60898;60899;60900;60901;60902;60903;60904;60905;77425;77426;77427;77428;77429;77430;77431;77432;77433;77434;774…	28937;29955;29956;29957;29958;29959;29960;29961;29962;30487;30488;30489;30490;35250;35251;35252;35253;35254;35255;35256;35257;35258;35259;35260;35261;35262;35263;43195;43196;43197;43198;43199;54295;54296;54297;54298;54299;54300;54301;54302;54303;54304;54305;54306;54307;63359;68178;68179;71242;71243;76153;82143;82144;82145;82146;82147;82148;82149;82150;82151;96998;131714;131715;131716;144034;14403…	28937;29958;30489;35261;43196;54300;54304;54306;63359;68178;71243;76153;82143;82147;96998;131715;144050;146549;147698	1288;1289;1290			30;168;169			-1
sp|P21513|RNE_ECOLI	sp|P21513|RNE_ECOLI	42	42	42	sp|P21513|RNE_ECOLI Ribonuclease E OS=Escherichia coli (strain K12) OX=83333 GN=rne PE=1 SV=6	1	42	42	42	57.8	57.8	57.8	118.2	1061	1061	0	323.31	4253600000	44	96674000	163				1384	40;471;948;1050;1887;1902;2685;2728;3046;3047;3472;3758;3789;4484;4486;6058;6416;6795;7280;7662;8049;8952;9055;9056;9620;9736;9894;10206;10207;10255;10532;11523;11827;12737;14213;14215;15159;15839;16232;16256;17113;17156	True;True;True;True;True;True;True;True;True;True;True;True;True;True;True;True;True;True;True;True;True;True;True;True;True;True;True;True;True;True;True;True;True;True;True;True;True;True;True;True;True;True	51;52;53;656;657;658;1352;1353;1510;2725;2744;2745;3793;3794;3848;3849;4242;4243;4833;5189;5223;6196;6198;8546;9045;9046;9575;10304;10830;10831;10832;11406;11407;12700;12701;12702;12703;12842;12843;12844;12845;12846;12847;13669;13836;13837;13838;14045;14046;14474;14475;14476;14551;14552;15047;15048;16653;16654;17044;18294;18295;20380;20382;20383;21723;22686;23258;23259;23298;24493;24546;24547	352;353;354;355;356;357;358;359;360;361;362;363;364;365;366;367;368;369;370;371;372;373;374;375;376;377;378;379;380;381;382;383;384;385;386;387;388;389;390;391;392;393;394;395;396;397;398;399;400;401;7337;7338;7339;7340;7341;7342;7343;7344;7345;7346;7347;7348;7349;7350;7351;7352;7353;7354;7355;7356;7357;7358;7359;7360;7361;7362;7363;7364;13720;13721;13722;13723;13724;13725;13726;13727;13728;13729…	228;229;230;231;232;233;234;235;236;237;238;239;240;241;242;243;244;245;246;247;248;249;250;251;252;253;254;255;256;257;258;5234;5235;5236;5237;5238;5239;5240;5241;5242;5243;5244;5245;5246;5247;5248;5249;5250;5251;5252;5253;9938;9939;9940;9941;9942;9943;9944;9945;9946;9947;9948;9949;9950;9951;9952;10751;10752;18977;18978;19043;19044;19045;19046;19047;19048;19049;19050;19051;19052;19053;19054;1905…	237;5242;9952;10752;18978;19052;25677;25939;27672;27677;30466;32163;32277;37708;37725;52154;54842;57455;61359;64439;67058;76128;76749;76796;80743;81755;82699;84579;84586;85356;87379;98001;99452;105494;119094;119102;129319;135481;138473;138781;145008;145344	1086;1087;1088;1089	2470;2471;2472;2473;2474;2475;2476;2477;2478;2479;2480;2481;2482;2483;2484;2485;2486;2487;2488	1556;1557;1558;1559;1560;1561;1562;1563;1564	212;233;435;453	24;27;94;206;222;230;258;336;339;342;392;426;432;451;452;498;505;512;581	4;164;350;479;501;510;534;794;826	-1
sp|P16869|FHUE_ECOLI	sp|P16869|FHUE_ECOLI	39	39	39	sp|P16869|FHUE_ECOLI FhuE receptor OS=Escherichia coli (strain K12) OX=83333 GN=fhuE PE=1 SV=2	1	39	39	39	60.6	60.6	60.6	81.232	729	729	0	323.31	3480100000	36	96669000	96				1331	224;379;380;2963;2964;3167;3601;3602;4567;4644;6456;7327;8125;8126;9631;10033;10349;10573;10943;11045;11836;12080;12612;13163;13694;13834;13835;15058;15242;15432;16388;16618;16619;16683;17014;17015;17151;17259;17272	True;True;True;True;True;True;True;True;True;True;True;True;True;True;True;True;True;True;True;True;True;True;True;True;True;True;True;True;True;True;True;True;True;True;True;True;True;True;True	304;305;306;523;524;525;4135;4136;4137;4412;4992;4993;6323;6324;6325;6437;9097;10362;10363;10364;10365;10366;11500;11501;11502;11503;11504;13683;13684;14238;14239;14240;14719;14720;15116;15741;15742;15921;15922;17053;17401;18125;18126;18929;19690;19868;19869;19870;19871;19872;19873;19874;21587;21831;22102;23491;23492;23493;23494;23834;23835;23919;23920;24341;24342;24343;24540;24702;24703;24724;24…	3640;3641;3642;3643;3644;3645;3646;3647;3648;3649;3650;3651;3652;3653;5317;5318;5319;5320;5321;5322;5323;5324;5325;5326;5327;5328;5329;5330;5331;5332;5333;5334;5335;5336;5337;5338;38060;38061;38062;38063;38064;38065;38066;38067;38068;38069;38070;38071;38072;38073;38074;38075;38076;38077;38078;38079;38080;38081;38082;38083;38084;38085;38086;38087;38088;38089;38090;38091;38092;38093;38094;38095;380…	2458;2459;2460;2461;2462;2463;2464;2465;2466;2467;2468;3638;3639;3640;3641;3642;3643;3644;3645;3646;3647;3648;3649;3650;3651;3652;3653;3654;3655;27196;27197;27198;27199;27200;27201;27202;27203;27204;27205;27206;27207;27208;27209;27210;27211;27212;27213;27214;27215;27216;27217;27218;27219;27220;27221;27222;27223;27224;27225;27226;28401;31198;31199;31200;31201;31202;38535;38536;38537;38538;39190;39…	2463;3646;3655;27198;27216;28401;31198;31200;38538;39192;55043;61695;67542;67556;80802;83505;85971;87618;91157;93362;99477;101624;104889;109969;115255;116063;116102;128037;129739;131737;139947;141981;141982;142254;144319;144322;145317;147210;147328	1027;1028;1029;1030;1031;1032;1033;1034;1035;1036;1037;1038	2375;2376;2377;2378;2379;2380;2381;2382;2383;2384;2385;2386;2387;2388;2389;2390	1510;1511;1512;1513;1514;1515;1516;1517;1518	202;230;231;239;303;308;503;505;576;696;698;699	210;214;235;314;353;382;384;392;463;467;469;471;550;554;646;678	90;152;168;180;312;352;400;487;546	-1
sp|P07001|PNTA_ECOLI	sp|P07001|PNTA_ECOLI	22	22	22	sp|P07001|PNTA_ECOLI NAD(P) transhydrogenase subunit alpha OS=Escherichia coli (strain K12) OX=83333 GN=pntA PE=1 SV=2	1	22	22	22	61.6	61.6	61.6	54.623	510	510	0	323.31	1931900000	20	96597000	205				230	365;534;613;807;808;1359;2143;3205;3206;3541;3711;3712;8306;8831;9261;9627;9628;15648;16018;16023;16035;16137	True;True;True;True;True;True;True;True;True;True;True;True;True;True;True;True;True;True;True;True;True;True	506;507;744;870;1148;1149;1961;3068;4470;4471;4472;4914;4915;5122;5123;5124;11762;12533;13141;13678;13679;22403;22960;22961;22962;22963;22971;22972;22990;22991;23128	5211;5212;5213;5214;5215;5216;5217;5218;5219;5220;5221;5222;5223;5224;5225;5226;7997;7998;7999;8000;8001;8002;8003;8004;8005;8006;8007;8008;8009;8010;8011;8012;9177;9178;9179;9180;9181;9182;9183;9184;9185;9186;9187;9188;9189;9190;9191;9192;9193;9194;9195;11785;11786;11787;11788;11789;11790;11791;11792;11793;11794;11795;11796;11797;19126;19127;19128;19129;19130;19131;19132;19133;19134;19135;19136;…	3565;3566;3567;3568;3569;3570;3571;3572;5731;5732;5733;5734;5735;5736;5737;5738;5739;5740;5741;5742;5743;5744;6514;6515;6516;6517;6518;6519;6520;6521;6522;6523;6524;6525;6526;6527;6528;6529;6530;6531;6532;6533;6534;8352;8353;8354;8355;8356;13859;13860;13861;13862;13863;13864;21621;21622;21623;28811;28812;28813;28814;28815;28816;28817;28818;28819;28820;28821;28822;28823;28824;28825;28826;28827;288…	3565;5738;6517;8352;8354;13862;21622;28826;28851;30869;31873;31895;68726;75438;78352;80784;80785;133311;136837;136871;136990;137621	248	463;464	287;288;289;290;291	345	241;257	102;169;207;230;239	-1
sp|P02931|OMPF_ECOLI	sp|P02931|OMPF_ECOLI	45	45	45	sp|P02931|OMPF_ECOLI Outer membrane porin F OS=Escherichia coli (strain K12) OX=83333 GN=ompF PE=1 SV=1	1	45	45	45	98.9	98.9	98.9	39.333	362	362	0	323.31	1720000000	18	95555000	233				152	384;385;386;829;1650;1651;2146;2147;2651;4402;4403;4720;4721;7462;7463;8312;8826;8827;8917;10839;11077;11217;11361;11362;11363;11485;12883;12884;13446;13629;13630;13631;14679;14680;14681;14756;14757;14758;15290;15495;15496;16745;16800;16801;16802	True;True;True;True;True;True;True;True;True;True;True;True;True;True;True;True;True;True;True;True;True;True;True;True;True;True;True;True;True;True;True;True;True;True;True;True;True;True;True;True;True;True;True;True;True	532;533;534;535;536;537;538;539;1179;1180;1181;2381;2382;2383;2384;2385;2386;2387;2388;2389;2390;2391;2392;2393;2394;2395;3072;3073;3074;3747;3748;6090;6091;6092;6093;6531;6532;10554;10555;10556;10557;10558;10559;10560;10561;10562;11769;11770;11771;12513;12514;12515;12516;12517;12518;12519;12520;12521;12522;12523;12658;15603;15604;15971;16165;16166;16167;16168;16398;16399;16400;16401;16402;16403;…	5370;5371;5372;5373;5374;5375;5376;5377;5378;5379;5380;5381;5382;5383;5384;5385;5386;5387;5388;5389;5390;5391;5392;5393;5394;5395;5396;5397;5398;5399;5400;5401;5402;5403;5404;5405;5406;5407;5408;5409;5410;5411;5412;5413;5414;5415;5416;5417;5418;5419;5420;5421;5422;5423;5424;5425;5426;5427;5428;5429;5430;5431;5432;5433;5434;5435;5436;5437;5438;5439;5440;5441;5442;5443;5444;5445;5446;5447;5448;5449…	3682;3683;3684;3685;3686;3687;3688;3689;3690;3691;3692;3693;3694;3695;3696;3697;3698;3699;3700;3701;3702;3703;3704;3705;3706;3707;3708;3709;3710;3711;3712;3713;3714;3715;3716;3717;3718;3719;3720;3721;3722;3723;3724;3725;3726;3727;3728;3729;3730;3731;3732;3733;3734;3735;3736;3737;3738;3739;3740;3741;3742;3743;3744;3745;3746;3747;3748;3749;3750;3751;3752;3753;3754;3755;3756;3757;3758;3759;3760;3761…	3682;3916;3937;8943;17319;17377;21657;21660;25464;37137;37179;39633;39663;62798;63077;68740;72989;74387;75976;90432;93668;94687;96306;96525;96664;97780;106492;106702;112247;113989;114197;114442;123238;123263;123328;123962;124891;125349;130433;132225;132248;142612;142965;142982;142999	111;112;113;114;115;116;117;118;119;120;121;122;123;124;125;126;127;128;129;130;131;132;133;134;135	276;277;278;279;280;281;282;283;284;285;286;287;288;289;290;291;292;293;294	179;180;181	49;52;57;74;86;90;91;101;163;165;174;183;192;220;229;245;246;252;258;264;268;274;315;328;338	35;42;65;77;105;110;131;137;169;173;180;221;227;240;249;280;281;291;313	60;136;329	-1
sp|P0AG14|SOHB_ECOLI	sp|P0AG14|SOHB_ECOLI	21	21	21	sp|P0AG14|SOHB_ECOLI Probable protease SohB OS=Escherichia coli (strain K12) OX=83333 GN=sohB PE=1 SV=1	1	21	21	21	68.8	68.8	68.8	39.366	349	349	0	323.31	1809200000	19	95222000	53				1161	854;2230;2231;2911;2916;3430;4299;4300;5184;5185;5395;7372;8703;9046;9735;10657;12908;13449;13450;14613;16070	True;True;True;True;True;True;True;True;True;True;True;True;True;True;True;True;True;True;True;True;True	1228;3191;3192;4070;4076;4775;4776;5938;5939;5940;5941;7185;7186;7187;7514;7515;7516;7517;7518;10426;12330;12331;12332;12333;12829;13835;15286;15287;15288;18553;19326;19327;20941;20942;20943;23039;23040;23041;23042;23043	13017;31604;31605;31606;31607;31608;37646;37647;37648;37649;37650;37651;37652;37697;37698;42589;42590;42591;42592;42593;42594;42595;42596;51167;51168;51169;51170;51171;51172;51173;51174;51175;51176;51177;51178;51179;51180;51181;51182;51183;51184;51185;51186;62340;62341;62342;62343;62344;62345;62346;62347;62348;62349;62350;62351;62352;62353;62354;62355;62356;62357;62358;62359;62360;62361;62362;623…	9455;22794;22795;22796;22797;26909;26910;26911;26939;30265;30266;30267;30268;30269;30270;30271;30272;36187;36188;36189;36190;36191;36192;36193;36194;36195;36196;36197;36198;36199;36200;44085;44086;44087;44088;44089;44090;44091;44092;44093;44094;44095;44096;44097;44098;46122;46123;46124;46125;46126;46127;46128;46129;46130;46131;46132;46133;46134;46135;46136;46137;46138;46139;46140;46141;46142;4614…	9455;22794;22796;26911;26939;30268;36188;36200;44087;44097;46138;62101;71219;76704;81738;88727;107781;112270;112274;122752;137258	915;916;917;918	2085;2086;2087;2088;2089;2090;2091;2092;2093;2094	1318;1319;1320;1321;1322;1323	46;118;239;252	58;120;128;139;141;153;158;235;251;269	54;63;112;147;265;305	-1
sp|P0A8M6|YEEX_ECOLI	sp|P0A8M6|YEEX_ECOLI	3	3	3	sp|P0A8M6|YEEX_ECOLI UPF0265 protein YeeX OS=Escherichia coli (strain K12) OX=83333 GN=yeeX PE=1 SV=1	1	3	3	3	52.3	52.3	52.3	12.778	109	109	0	113.38	476000000	5	95201000	11				534	4651;10364;15889	True;True;True	6444;14750;14751;14752;22759	55364;55365;55366;55367;55368;55369;122988;122989;122990;122991;122992;122993;122994;122995;122996;122997;122998;122999;123000;123001;123002;123003;123004;123005;123006;194061;194062;194063;194064;194065	39216;39217;39218;39219;39220;86112;86113;86114;86115;86116;86117;86118;86119;86120;86121;86122;86123;86124;135895;135896;135897;135898;135899;135900	39219;86116;135899		1094	681		12	1	-1
sp|P23869|PPIB_ECOLI	sp|P23869|PPIB_ECOLI	7	7	7	sp|P23869|PPIB_ECOLI Peptidyl-prolyl cis-trans isomerase B OS=Escherichia coli (strain K12) OX=83333 GN=ppiB PE=1 SV=2	1	7	7	7	48.2	48.2	48.2	18.153	164	164	0	308.58	760010000	8	95001000	25				1428	1561;3011;10752;13315;14249;14250;16357	True;True;True;True;True;True;True	2233;2234;4192;15455;15456;15457;15458;19139;19140;20430;20431;20432;23443	20976;20977;20978;20979;20980;20981;20982;20983;38359;38360;38361;38362;128267;128268;128269;128270;128271;128272;128273;128274;128275;128276;128277;128278;128279;128280;128281;128282;128283;128284;128285;128286;128287;128288;159069;159070;159071;159072;159073;159074;159075;159076;159077;159078;159079;159080;159081;159082;159083;159084;159085;159086;159087;159088;159089;159090;159091;159092;15909…	15148;15149;15150;15151;15152;15153;27395;27396;89555;89556;89557;89558;89559;89560;89561;89562;89563;89564;89565;89566;89567;89568;89569;89570;89571;89572;89573;89574;111345;111346;111347;111348;111349;111350;111351;111352;111353;111354;111355;111356;111357;111358;111359;111360;111361;111362;111363;111364;111365;111366;120014;120015;120016;120017;120018;120019;120020;120021;120022;120023;120024;…	15153;27395;89564;111361;120014;120021;139553	1122;1123;1124	2598	1627;1628	7;73;74	28	1;146	-1
sp|P0A9Q7|ADHE_ECOLI	sp|P0A9Q7|ADHE_ECOLI	45	45	45	sp|P0A9Q7|ADHE_ECOLI Aldehyde-alcohol dehydrogenase OS=Escherichia coli (strain K12) OX=83333 GN=adhE PE=1 SV=2	1	45	45	45	69.8	69.8	69.8	96.126	891	891	0	323.31	4273300000	45	94962000	188				640	19;175;373;826;981;1353;2382;2784;3779;3798;3861;3862;5391;5392;6217;6436;6437;6870;6871;6874;6954;7644;8395;8894;9259;9335;10053;10308;11021;11022;11518;11868;11869;12517;12518;12995;14116;14253;14254;15589;16749;16750;17083;17115;17116	True;True;True;True;True;True;True;True;True;True;True;True;True;True;True;True;True;True;True;True;True;True;True;True;True;True;True;True;True;True;True;True;True;True;True;True;True;True;True;True;True;True;True;True;True	22;238;239;517;1173;1397;1955;3396;3397;3398;3915;5212;5236;5320;5321;7509;7510;7511;8780;9073;9074;9687;9688;9695;9812;9813;9814;10808;10809;11888;12623;12624;12625;13139;13235;14264;14265;14637;14638;14639;15879;15880;15881;16648;17100;17101;17102;17990;17991;18673;20262;20435;20436;22326;22327;23999;24000;24454;24495;24496	171;172;173;174;175;176;177;178;3245;3246;3247;3248;3249;3250;3251;3252;3253;3254;3255;3256;3257;3258;3259;3260;3261;3262;3263;3264;3265;3266;3267;3268;3269;3270;5297;11958;11959;14029;14030;14031;14032;14033;14034;14035;14036;19111;33089;33090;33091;36767;36768;36769;36770;36771;36772;36773;36774;36775;45312;45313;45314;45315;45316;45317;45318;45319;45529;45530;45531;45532;45533;45534;45535;4622…	123;2194;2195;2196;2197;2198;2199;2200;2201;2202;2203;2204;2205;2206;2207;2208;3620;8466;8467;10136;10137;10138;10139;10140;10141;10142;13847;23777;23778;23779;23780;23781;23782;26306;26307;26308;26309;26310;26311;26312;26313;26314;26315;32230;32231;32232;32233;32234;32235;32236;32237;32363;32364;32365;32815;32816;32817;46089;46090;46091;46092;46093;46094;46095;46096;46097;46098;46099;46100;46101…	123;2201;3620;8466;10141;13847;23779;26315;32236;32365;32816;32817;46093;46099;53381;54961;54962;57995;58003;58073;58642;64341;69238;75810;78347;78751;83606;85631;92970;92974;97990;99696;99703;104281;104283;108350;118468;120037;120046;132865;142641;142644;144895;145015;145016	605;606;607;608	1339;1340;1341;1342;1343;1344	824;825;826;827;828;829;830;831;832	69;78;216;741	467;471;729;743;744;859	52;59;182;198;362;549;555;558;725	-1
sp|P0A715|KDSA_ECOLI	sp|P0A715|KDSA_ECOLI	16	16	16	sp|P0A715|KDSA_ECOLI 2-dehydro-3-deoxyphosphooctonate aldolase OS=Escherichia coli (strain K12) OX=83333 GN=kdsA PE=1 SV=1	1	16	16	16	65.1	65.1	65.1	30.832	284	284	0	323.31	1611900000	17	94816000	79				391	594;595;724;4538;5274;6299;6516;6742;7986;7987;8182;8183;13798;16283;16284;16285	True;True;True;True;True;True;True;True;True;True;True;True;True;True;True;True	840;841;842;843;844;1034;1035;6279;6280;7345;8886;9178;9496;11316;11317;11318;11580;11581;11582;19823;19824;23334;23335;23336;23337;23338	8950;8951;8952;8953;8954;8955;8956;8957;8958;8959;8960;8961;8962;8963;8964;8965;8966;8967;8968;8969;8970;8971;8972;8973;8974;8975;8976;8977;8978;8979;8980;8981;8982;10864;10865;10866;10867;10868;10869;10870;10871;10872;10873;10874;10875;10876;10877;10878;10879;10880;10881;10882;10883;10884;10885;10886;10887;10888;10889;54082;54083;54084;54085;54086;54087;54088;54089;54090;54091;54092;54093;63974;…	6356;6357;6358;6359;6360;6361;6362;6363;6364;6365;6366;6367;6368;6369;6370;6371;6372;6373;6374;6375;6376;6377;6378;7723;7724;7725;7726;7727;7728;7729;7730;7731;7732;7733;7734;7735;7736;7737;7738;38328;38329;38330;38331;38332;38333;38334;38335;38336;38337;38338;38339;38340;45153;45154;53970;53971;53972;53973;53974;55374;55375;55376;56914;56915;56916;56917;56918;56919;56920;56921;56922;56923;56924;…	6365;6372;7730;38336;45154;53970;55375;56927;66716;66721;67869;67873;115858;138942;138948;138949	396	847;848;849;850;851	530;531;532;533	193	204;255;257;273;280	78;148;187;229	-1
sp|P30125|LEU3_ECOLI	sp|P30125|LEU3_ECOLI	7	7	7	sp|P30125|LEU3_ECOLI 3-isopropylmalate dehydrogenase OS=Escherichia coli (strain K12) OX=83333 GN=leuB PE=1 SV=3	1	7	7	7	35.5	35.5	35.5	39.517	363	363	0	323.31	1418300000	15	94554000	32				1561	233;439;7288;11054;11487;13471;16419	True;True;True;True;True;True;True	316;618;10314;10315;15939;15940;16605;16606;19355;19356;23537;23538	3682;3683;3684;7112;7113;7114;7115;7116;7117;7118;7119;7120;7121;7122;7123;7124;7125;7126;7127;7128;7129;7130;7131;7132;7133;7134;7135;87853;87854;87855;87856;87857;87858;87859;87860;87861;87862;87863;87864;87865;87866;87867;87868;87869;87870;87871;87872;87873;87874;87875;87876;87877;87878;87879;87880;87881;87882;87883;87884;87885;133437;133438;133439;133440;133441;133442;133443;133444;133445;133…	2485;5103;5104;5105;5106;5107;5108;5109;5110;5111;5112;5113;5114;5115;5116;5117;5118;61417;61418;61419;61420;61421;61422;61423;61424;61425;61426;61427;61428;61429;61430;61431;61432;61433;61434;61435;61436;61437;61438;61439;61440;61441;61442;61443;61444;61445;61446;61447;61448;61449;61450;61451;61452;61453;61454;61455;61456;61457;61458;61459;61460;61461;61462;61463;61464;61465;61466;61467;61468;61…	2485;5114;61425;93542;97809;112435;140331		2739;2740;2741;2742;2743;2744;2745;2746	1722		57;72;204;303;305;307;308;309	20	-1
sp|P76206|YDIY_ECOLI	sp|P76206|YDIY_ECOLI	5	5	5	sp|P76206|YDIY_ECOLI Uncharacterized protein YdiY OS=Escherichia coli (strain K12) OX=83333 GN=ydiY PE=3 SV=1	1	5	5	5	48.4	48.4	48.4	27.607	252	252	0	323.31	752850000	8	94107000	25				2232	4405;7968;11766;15222;16821	True;True;True;True;True	6095;11291;11292;11293;16967;21808;24095;24096	52640;52641;52642;52643;52644;95066;95067;95068;95069;95070;95071;95072;95073;95074;95075;95076;95077;95078;95079;95080;95081;95082;95083;95084;142115;142116;142117;142118;185005;185006;185007;185008;185009;185010;185011;185012;185013;185014;185015;185016;185017;185018;185019;185020;185021;185022;185023;185024;205045;205046;205047;205048;205049;205050;205051;205052;205053	37257;37258;37259;37260;37261;37262;66617;66618;66619;66620;66621;66622;66623;66624;66625;66626;66627;99206;99207;99208;129637;129638;129639;129640;129641;129642;129643;129644;129645;129646;129647;129648;129649;129650;129651;129652;143218;143219;143220;143221;143222;143223;143224;143225	37259;66620;99208;129647;143223	1580;1581	3599;3600		48;57	47;173		-1
sp|P08660|AK3_ECOLI	sp|P08660|AK3_ECOLI	20	20	20	sp|P08660|AK3_ECOLI Lysine-sensitive aspartokinase 3 OS=Escherichia coli (strain K12) OX=83333 GN=lysC PE=1 SV=2	1	20	20	20	59	59	59	48.531	449	449	0	323.31	1970400000	21	93829000	81				279	183;375;549;3546;4040;4833;4834;8482;9500;9501;10437;10438;11316;12545;13137;14665;15276;15399;15865;17119	True;True;True;True;True;True;True;True;True;True;True;True;True;True;True;True;True;True;True;True	248;519;764;4920;5571;6694;6695;6696;12010;13492;13493;14863;14864;16322;16323;16324;16325;18032;18033;18879;21028;21883;22063;22728;22729;24499	3312;3313;3314;3315;3316;3317;3318;3319;3320;3321;3322;5300;5301;8121;8122;8123;8124;8125;8126;8127;43465;43466;43467;43468;48334;48335;48336;57209;57210;57211;57212;57213;57214;57215;57216;57217;57218;57219;57220;57221;57222;57223;57224;57225;57226;57227;57228;57229;57230;57231;57232;57233;57234;57235;57236;57237;57238;57239;57240;57241;57242;57243;57244;57245;57246;99687;113877;113878;113879;11…	2227;2228;2229;2230;2231;2232;2233;3622;5825;5826;5827;5828;30899;30900;34279;34280;40573;40574;40575;40576;40577;40578;40579;40580;40581;40582;40583;40584;40585;40586;40587;40588;40589;40590;40591;40592;40593;40594;40595;40596;40597;40598;40599;69723;79983;79984;79985;79986;79987;79988;79989;79990;79991;79992;79993;79994;79995;79996;79997;86418;86419;86420;86421;95970;95971;95972;95973;95974;959…	2231;3622;5827;30899;34279;40586;40596;69723;79983;79995;86418;86420;95981;104496;109592;123144;130370;131611;135802;145029	284	550;551;552;553;554;555;556;557	358;359	69	207;212;259;264;265;310;311;319	251;318	-1
sp|P0AAI5|FABF_ECOLI	sp|P0AAI5|FABF_ECOLI	9	9	9	sp|P0AAI5|FABF_ECOLI 3-oxoacyl-[acyl-carrier-protein] synthase 2 OS=Escherichia coli (strain K12) OX=83333 GN=fabF PE=1 SV=2	1	9	9	9	38.7	38.7	38.7	43.045	413	413	0	323.31	1673200000	18	92954000	86				702	990;1941;2119;2120;3830;3831;5286;12985;13613	True;True;True;True;True;True;True;True;True	1410;2800;3037;3038;5279;5280;7367;18660;18661;19570;19571	14161;14162;14163;14164;14165;14166;14167;14168;14169;14170;14171;14172;14173;14174;14175;26886;26887;26888;26889;26890;26891;26892;26893;26894;26895;26896;26897;26898;26899;26900;26901;26902;26903;26904;26905;26906;26907;26908;26909;26910;26911;26912;26913;26914;26915;26916;26917;29422;29423;29424;29425;29426;29427;29428;29429;29430;29431;29432;29433;29434;29435;29436;29437;29438;29439;29440;294…	10225;10226;10227;10228;10229;10230;10231;10232;10233;10234;19388;19389;19390;19391;19392;19393;19394;19395;19396;19397;19398;19399;19400;19401;19402;19403;19404;19405;19406;19407;19408;19409;19410;19411;21247;21248;21249;21250;21251;21252;21253;21254;21255;21256;21257;21258;21259;21260;32580;32581;32582;32583;32584;32585;45376;45377;45378;45379;45380;45381;45382;45383;45384;45385;45386;45387;453…	10230;19395;21251;21258;32582;32585;45384;108282;113838			906;907			13;338	-1
sp|P0C0S1|MSCS_ECOLI	sp|P0C0S1|MSCS_ECOLI	20	20	20	sp|P0C0S1|MSCS_ECOLI Small-conductance mechanosensitive channel OS=Escherichia coli (strain K12) OX=83333 GN=mscS PE=1 SV=1	1	20	20	20	56.3	56.3	56.3	30.896	286	286	0	323.31	1018100000	11	92550000	58				1228	538;2940;6318;6666;6667;6668;6748;6749;6877;7747;9502;10903;10904;11873;12405;12752;12753;14035;14036;16582	True;True;True;True;True;True;True;True;True;True;True;True;True;True;True;True;True;True;True;True	748;4106;4107;4108;8906;9400;9401;9402;9403;9404;9505;9506;9507;9508;9699;10975;10976;10977;13494;15687;15688;17108;17823;17824;18314;18315;18316;20147;20148;23789	8031;37896;37897;37898;37899;37900;37901;37902;37903;37904;37905;37906;37907;37908;37909;37910;37911;37912;37913;37914;37915;37916;77107;77108;77109;77110;77111;77112;77113;80811;80812;80813;80814;80815;80816;80817;80818;80819;80820;80821;80822;80823;80824;80825;80826;80827;80828;80829;80830;80831;80832;80833;80834;80835;80836;80837;80838;80839;80840;80841;80842;80843;80844;80845;80846;80847;8084…	5760;5761;27071;27072;27073;27074;27075;27076;27077;27078;27079;27080;27081;27082;27083;27084;27085;27086;27087;54074;54075;54076;54077;54078;56548;56549;56550;56551;56552;56553;56554;56555;56556;56557;56558;56559;56560;56561;56562;56563;56564;56565;56566;56567;56568;56569;56570;56571;56572;56573;56574;56575;56576;56577;56578;56972;56973;56974;56975;56976;56977;56978;58098;65284;65285;65286;65287…	5760;27081;54074;56549;56555;56567;56975;56978;58098;65306;79999;90852;90856;99780;103585;105556;105573;117602;117603;141827	961;962;963;964	2193;2194;2195	1378	167;174;177;276	69;72;205	273	-1
sp|P0AFX9|RSEB_ECOLI	sp|P0AFX9|RSEB_ECOLI	12	12	12	sp|P0AFX9|RSEB_ECOLI Sigma-E factor regulatory protein RseB OS=Escherichia coli (strain K12) OX=83333 GN=rseB PE=1 SV=1	1	12	12	12	47.2	47.2	47.2	35.749	318	318	0	323.31	1199200000	13	92245000	28				1153	839;2457;6207;8561;8562;12707;12801;15026;15282;15283;15601;17225	True;True;True;True;True;True;True;True;True;True;True;True	1192;3501;8770;12120;12121;12122;12123;12124;18252;18385;18386;18387;21545;21889;21890;21891;22344;24651	12721;12722;12723;12724;33779;33780;33781;76081;76082;76083;100528;100529;100530;100531;100532;100533;100534;100535;100536;100537;100538;100539;100540;100541;100542;100543;100544;100545;100546;100547;100548;100549;100550;151175;151176;151177;151782;151783;151784;151785;151786;151787;151788;151789;182615;186257;186258;186259;186260;186261;186262;186263;186264;186265;186266;186267;186268;186269;186…	9224;24188;53354;53355;70339;70340;70341;70342;70343;70344;70345;70346;70347;70348;70349;70350;70351;70352;70353;70354;70355;105391;105392;105393;105819;105820;105821;105822;105823;105824;105825;127914;130392;130393;130394;130395;130396;130397;130398;130399;130400;130401;130402;130403;130404;130405;130406;130407;130408;130409;133087;146795	9224;24188;53355;70340;70355;105393;105824;127914;130397;130409;133087;146795	911	2078;2079	1309;1310;1311	67	172;180	76;244;247	-1
sp|P0ABB0|ATPA_ECOLI	sp|P0ABB0|ATPA_ECOLI	34	34	34	sp|P0ABB0|ATPA_ECOLI ATP synthase subunit alpha OS=Escherichia coli (strain K12) OX=83333 GN=atpA PE=1 SV=1	1	34	34	34	66.9	66.9	66.9	55.221	513	513	0	323.31	2574800000	28	91956000	95				758	2191;2192;2543;2544;2603;2770;3266;3267;3268;3332;4661;4662;5277;6274;6605;6606;6607;6640;7842;7843;8624;9168;10635;11914;11931;12197;12276;14073;14074;14075;16031;16032;16514;16770	True;True;True;True;True;True;True;True;True;True;True;True;True;True;True;True;True;True;True;True;True;True;True;True;True;True;True;True;True;True;True;True;True;True	3143;3144;3607;3608;3609;3610;3686;3899;3900;4557;4558;4559;4560;4647;6457;6458;7348;7349;8855;8856;9307;9308;9309;9310;9311;9312;9313;9314;9315;9316;9317;9358;9359;9360;9361;9362;9363;11108;11109;11110;11111;12213;12214;13001;15249;17162;17163;17164;17186;17546;17659;17660;20196;20197;20198;22985;22986;22987;23683;23684;23685;23686;24028	31356;31357;31358;31359;31360;31361;31362;31363;31364;31365;31366;31367;31368;31369;31370;31371;31372;34449;34450;34451;34452;34453;34454;34455;34456;34457;34458;34459;34460;34461;34462;34463;34464;34465;34466;34467;34468;34469;34470;34471;34472;34473;34474;34475;34476;34477;34478;34479;34480;34481;34482;34483;34484;34485;34486;34487;34488;34489;34490;34491;34492;34493;34494;34495;34496;34497;344…	22650;22651;22652;22653;22654;22655;22656;24634;24635;24636;24637;24638;24639;24640;24641;24642;24643;24644;24645;24646;24647;24648;24649;24650;24651;24652;24653;24654;24655;24656;24657;24658;24659;24660;24661;24662;24663;24664;24665;24666;24667;24668;24669;24670;24671;24672;24673;24674;24675;24676;24677;25096;26231;26232;26233;26234;26235;26236;26237;26238;26239;26240;26241;26242;26243;26244;262…	22651;22654;24651;24673;25096;26240;29393;29400;29428;29775;39259;39260;45175;53746;56060;56080;56119;56367;65888;65900;70761;77660;88609;100085;100175;102316;102803;117854;117863;117877;136948;136971;141295;142839	668;669;670;671;672;673	1489;1490;1491;1492;1493;1494;1495;1496;1497;1498;1499;1500;1501;1502;1503	955;956;957;958;959	4;27;109;305;487;493	44;55;111;121;237;257;263;293;403;413;448;471;472;482;500	48;52;245;439;483	-1
sp|P10346|GLNQ_ECOLI	sp|P10346|GLNQ_ECOLI	8	8	8	sp|P10346|GLNQ_ECOLI Glutamine transport ATP-binding protein GlnQ OS=Escherichia coli (strain K12) OX=83333 GN=glnQ PE=1 SV=1	1	8	8	8	57.1	57.1	57.1	26.731	240	240	0	323.31	642590000	7	91798000	40				1247	665;1855;1856;5735;6215;8630;10569;16017	True;True;True;True;True;True;True;True	947;2674;2675;2676;2677;2678;8030;8778;12220;15107;15108;15109;15110;15111;22958;22959	10037;10038;26041;26042;26043;26044;26045;26046;26047;26048;26049;26050;26051;26052;26053;26054;26055;26056;26057;26058;26059;26060;26061;26062;26063;26064;26065;26066;26067;26068;26069;26070;26071;26072;26073;26074;26075;26076;70236;70237;70238;70239;70240;70241;70242;70243;70244;70245;70246;70247;70248;76111;76112;76113;76114;76115;76116;76117;101218;101219;125196;125197;125198;125199;125200;12…	7137;7138;18762;18763;18764;18765;18766;18767;18768;18769;18770;18771;18772;18773;18774;18775;18776;18777;18778;18779;18780;18781;18782;18783;49358;49359;49360;49361;49362;49363;49364;49365;49366;49367;49368;53375;53376;53377;53378;53379;70790;70791;87578;87579;87580;87581;87582;87583;87584;87585;87586;87587;87588;87589;87590;87591;87592;87593;87594;87595;87596;87597;87598;87599;87600;87601;87602…	7137;18767;18781;49367;53377;70791;87586;136771	984	2242;2243;2244;2245	1406;1407;1408;1409	48	58;159;167;176	157;158;179;187	-1
sp|P17169|GLMS_ECOLI	sp|P17169|GLMS_ECOLI	28	28	28	sp|P17169|GLMS_ECOLI Glutamine--fructose-6-phosphate aminotransferase [isomerizing] OS=Escherichia coli (strain K12) OX=83333 GN=glmS PE=1 SV=4	1	28	28	28	59.4	59.4	59.4	66.894	609	609	0	323.31	2564900000	28	91605000	139				1336	2633;3185;3198;3324;4092;4093;4588;5098;5576;5614;5615;5785;5786;6398;7178;7179;9150;9169;12450;12451;12768;12832;12833;13329;13330;13945;15364;16181	True;True;True;True;True;True;True;True;True;True;True;True;True;True;True;True;True;True;True;True;True;True;True;True;True;True;True;True	3725;3726;4445;4461;4634;5638;5639;6363;6364;7065;7066;7776;7777;7832;7833;8096;8097;8098;8099;9016;10144;10145;12973;13002;17890;17891;17892;18343;18438;18439;18440;18441;19159;19160;20035;22014;23186;23187	35368;35369;35370;35371;35372;35373;35374;40150;40151;40218;40219;41728;41729;41730;41731;41732;41733;48693;48694;48695;48696;48697;48698;48699;48700;48701;48702;48703;48704;48705;48706;48707;48708;48709;48710;54716;54717;54718;54719;54720;54721;54722;54723;54724;54725;54726;54727;54728;54729;54730;54731;54732;54733;54734;54735;54736;54737;54738;54739;54740;54741;54742;54743;61090;61091;61092;610…	25321;25322;25323;28634;28684;29747;29748;34529;34530;34531;34532;34533;34534;34535;34536;34537;34538;34539;34540;38780;38781;38782;38783;38784;38785;38786;38787;38788;38789;38790;38791;38792;38793;38794;43327;43328;43329;43330;43331;43332;43333;43334;43335;43336;43337;43338;43339;43340;43341;43342;43343;43344;47944;47945;47946;47947;47948;47949;47950;47951;48325;48326;48327;48328;48329;48330;483…	25321;28634;28684;29748;34529;34534;38793;43332;47950;48338;48350;49596;49601;54634;60696;60703;77566;77664;103849;103853;105675;106077;106083;111479;111480;117192;131288;138003	1039	2391;2392;2393;2394;2395;2396;2397;2398	1520;1521;1522;1523	238	17;207;239;426;438;441;508;510	43;54;162;515	-1
sp|P37146|RIR4_ECOLI	sp|P37146|RIR4_ECOLI	2	2	2	sp|P37146|RIR4_ECOLI Ribonucleoside-diphosphate reductase 2 subunit beta OS=Escherichia coli (strain K12) OX=83333 GN=nrdF PE=1 SV=2	1	2	2	2	9.7	9.7	9.7	36.443	319	319	0	30.546	1097600000	12	91465000	13				1741	1331;9079	True;True	1924;12872	17851;17852;17853;109313;109314;109315;109316;109317;109318;109319;109320;109321;109322;109323;109324;109325;109326;109327;109328;109329;109330;109331;109332;109333;109334;109335;109336;109337;109338;109339;109340;109341;109342;109343;109344	12757;12758;76886;76887;76888;76889;76890;76891;76892;76893;76894;76895;76896;76897;76898	12757;76890							-1
sp|P0A9K3|PHOL_ECOLI	sp|P0A9K3|PHOL_ECOLI	13	13	13	sp|P0A9K3|PHOL_ECOLI PhoH-like protein OS=Escherichia coli (strain K12) OX=83333 GN=ybeZ PE=1 SV=2	1	13	13	13	52	52	52	39.038	346	346	0	323.31	1639900000	18	91105000	37				625	5311;5643;6887;7359;7360;9406;9407;9970;12574;13595;14578;14739;15069	True;True;True;True;True;True;True;True;True;True;True;True;True	7407;7869;9711;9712;10411;10412;13336;13337;14146;18074;19538;20885;21135;21600	64671;64672;64673;64674;69015;69016;69017;69018;69019;69020;69021;69022;69023;69024;69025;83202;83203;83204;83205;83206;83207;83208;83209;83210;83211;83212;88581;88582;88583;88584;88585;88586;88587;88588;88589;88590;88591;88592;88593;88594;112696;112697;112698;112699;112700;112701;112702;118554;118555;118556;118557;118558;118559;118560;118561;118562;118563;150039;150040;162360;162361;175122;17512…	45659;45660;48475;48476;48477;58166;58167;58168;58169;58170;58171;61990;61991;61992;61993;61994;61995;61996;79095;79096;79097;79098;79099;83075;83076;83077;83078;83079;83080;83081;104685;113663;122556;123811;123812;123813;123814;123815;123816;123817;123818;123819;123820;128092;128093;128094	45660;48477;58169;61991;61994;79096;79099;83078;104685;113663;122556;123819;128094		1299;1300	795		169;170	73	-1
sp|P37749|WBBI_ECOLI	sp|P37749|WBBI_ECOLI	21	21	21	sp|P37749|WBBI_ECOLI Beta-1,6-galactofuranosyltransferase WbbI OS=Escherichia coli (strain K12) OX=83333 GN=wbbI PE=1 SV=1	1	21	21	21	63	63	63	37.757	330	330	0	323.31	1716500000	19	90342000	78				1794	1405;1886;1963;2674;3442;3443;4307;6489;6490;6491;6622;6623;7364;7365;7531;8436;9906;10762;14355;14356;17078	True;True;True;True;True;True;True;True;True;True;True;True;True;True;True;True;True;True;True;True;True	2019;2724;2826;3777;3778;4792;4793;5948;9141;9142;9143;9144;9334;9335;10416;10417;10418;10419;10655;11946;11947;11948;14058;15480;15481;15482;20583;20584;20585;24448	19626;19627;26313;26314;26315;26316;26317;26318;26319;26320;26321;26322;27107;27108;27109;27110;35737;35738;35739;35740;35741;35742;35743;35744;35745;35746;35747;35748;35749;35750;35751;35752;35753;35754;42663;42664;42665;42666;42667;42668;51209;51210;51211;51212;51213;51214;51215;51216;51217;51218;78794;78795;78796;78797;78798;78799;78800;78801;78802;78803;78804;78805;78806;78807;78808;78809;788…	14185;18971;18972;18973;18974;18975;18976;19531;19532;25586;25587;25588;25589;25590;25591;25592;25593;25594;30317;30318;30319;36214;36215;36216;36217;36218;36219;36220;36221;55206;55207;55208;55209;55210;55211;55212;55213;55214;55215;55216;55217;55218;55219;55220;55221;55222;55223;55224;55225;55226;55227;55228;55229;55230;55231;55232;56225;56226;56227;56228;56229;56230;56231;62013;62014;62015;620…	14185;18973;19532;25593;30317;30319;36220;55211;55215;55226;56225;56230;62023;62041;63737;69465;82747;89680;120870;120884;144883		3008;3009;3010;3011	1918;1919;1920		94;101;147;320	1;117;125	-1
sp|P30860|ARTJ_ECOLI	sp|P30860|ARTJ_ECOLI	8	8	8	sp|P30860|ARTJ_ECOLI ABC transporter arginine-binding protein 1 OS=Escherichia coli (strain K12) OX=83333 GN=artJ PE=1 SV=2	1	8	8	8	39.5	39.5	39.5	26.829	243	243	0	301.57	1258400000	14	89889000	16				1584	999;1000;8215;9536;11001;12253;13478;16346	True;True;True;True;True;True;True;True	1425;1426;1427;11629;11630;13541;15851;15852;17622;19364;23428	14237;14238;14239;14240;14241;97118;97119;97120;97121;97122;97123;97124;114220;131584;131585;131586;131587;131588;131589;131590;131591;131592;131593;131594;131595;131596;131597;131598;131599;147080;147081;147082;147083;160683;160684;160685;160686;160687;199449;199450;199451;199452;199453;199454;199455;199456;199457;199458	10277;10278;10279;10280;68040;68041;68042;80219;91993;91994;91995;91996;91997;91998;91999;92000;92001;92002;92003;92004;102676;102677;112458;112459;112460;112461;139503;139504;139505;139506;139507	10279;10280;68042;80219;91999;102676;112460;139507	1183;1184;1185		1745	165;221;222		88	-1
sp|P0A9R7|FTSE_ECOLI	sp|P0A9R7|FTSE_ECOLI	11	11	11	sp|P0A9R7|FTSE_ECOLI Cell division ATP-binding protein FtsE OS=Escherichia coli (strain K12) OX=83333 GN=ftsE PE=1 SV=1	1	11	11	11	73.4	73.4	73.4	24.439	222	222	0	323.31	988580000	11	89871000	45				642	864;1734;7404;9030;10557;11674;11858;15038;15039;15564;15565	True;True;True;True;True;True;True;True;True;True;True	1240;2516;10473;12809;15089;15090;16827;17085;17086;17087;21560;21561;22290;22291;22292;22293;22294	13045;13046;13047;25110;25111;89085;89086;108860;108861;108862;108863;108864;125118;125119;125120;125121;125122;125123;125124;125125;125126;125127;125128;125129;125130;141007;141008;141009;141010;141011;141012;141013;141014;141015;141016;142697;142698;142699;142700;142701;142702;142703;142704;142705;142706;142707;142708;142709;142710;142711;142712;142713;142714;142715;142716;182671;182672;182673;…	9479;9480;18126;18127;62342;62343;76579;76580;87503;87504;87505;87506;87507;87508;87509;87510;87511;87512;87513;98461;98462;98463;98464;98465;98466;98467;99627;99628;99629;99630;99631;99632;99633;99634;99635;99636;99637;99638;99639;127953;127954;127955;127956;127957;127958;132708;132709;132710;132711;132712;132713;132714;132715;132716;132717;132718;132719;132720;132721;132722;132723;132724;132725…	9480;18127;62342;76579;87508;98466;99633;127957;127958;132725;132729		1356	837;838;839;840		199	83;92;192;207	-1
sp|P39830|YBAL_ECOLI	sp|P39830|YBAL_ECOLI	8	8	8	sp|P39830|YBAL_ECOLI Putative cation/proton antiporter YbaL OS=Escherichia coli (strain K12) OX=83333 GN=ybaL PE=1 SV=2	1	8	8	8	19.4	19.4	19.4	59.423	558	558	0	323.31	1785900000	20	89295000	20				1869	689;865;1686;4540;9253;11878;14230;14231	True;True;True;True;True;True;True;True	981;1241;2448;2449;6285;6286;13126;17113;17114;20401;20402;20403	10483;10484;10485;10486;10487;10488;10489;10490;10491;13048;13049;13050;13051;24597;24598;24599;24600;24601;24602;24603;24604;24605;24606;24607;24608;24609;24610;54116;54117;111231;111232;111233;111234;111235;111236;111237;111238;142951;142952;142953;142954;142955;142956;170270;170271;170272;170273;170274;170275;170276;170277;170278;170279;170280;170281;170282;170283;170284;170285;170286;170287	7460;7461;7462;7463;9481;9482;17788;17789;17790;17791;17792;17793;17794;17795;17796;17797;38359;38360;78161;78162;99799;99800;99801;99802;99803;119222;119223;119224;119225;119226;119227;119228;119229;119230;119231;119232;119233;119234;119235;119236;119237;119238;119239;119240;119241;119242;119243;119244;119245	7462;9482;17792;38360;78162;99801;119222;119239	1362	3114;3115	1966;1967	418	421;422	474;534	-1
sp|P0AEK4|FABI_ECOLI	sp|P0AEK4|FABI_ECOLI	11	11	11	sp|P0AEK4|FABI_ECOLI Enoyl-[acyl-carrier-protein] reductase [NADH] FabI OS=Escherichia coli (strain K12) OX=83333 GN=fabI PE=1 SV=2	1	11	11	11	54.6	54.6	54.6	27.864	262	262	0	287.58	1160300000	13	89255000	23				1032	783;2986;3895;6240;6927;9866;10515;10516;12576;13606;14502	True;True;True;True;True;True;True;True;True;True;True	1119;4162;4163;5363;8808;8809;9771;14006;14007;14008;15024;15025;18076;19557;20793	11634;11635;11636;38211;38212;38213;38214;38215;38216;38217;38218;38219;38220;38221;46456;46457;46458;46459;46460;46461;46462;46463;76308;76309;76310;76311;76312;76313;76314;76315;76316;76317;76318;76319;76320;76321;76322;76323;76324;76325;76326;76327;76328;83562;117551;117552;117553;117554;117555;124807;124808;124809;124810;124811;124812;150045;150046;162480;162481;162482;162483;162484;162485;17…	8244;8245;27284;27285;27286;27287;27288;27289;32992;32993;32994;32995;32996;53501;53502;53503;53504;53505;53506;53507;53508;53509;53510;53511;53512;53513;58450;82421;82422;82423;82424;82425;82426;87319;87320;87321;104690;104691;113732;122055	8244;27285;32995;53504;58450;82422;87319;87320;104690;113732;122055	839;840	1943;1944	1202;1203;1204;1205	155;157	18;44	28;127;159;206	-1
sp|P0A7R5|RS10_ECOLI	sp|P0A7R5|RS10_ECOLI	9	9	9	sp|P0A7R5|RS10_ECOLI 30S ribosomal protein S10 OS=Escherichia coli (strain K12) OX=83333 GN=rpsJ PE=1 SV=1	1	9	9	9	57.3	57.3	57.3	11.735	103	103	0	323.31	531370000	6	88562000	18				459	433;434;3555;4418;4419;4420;9043;9044;10064	True;True;True;True;True;True;True;True;True	609;610;611;4931;4932;6109;6110;6111;6112;6113;12825;12826;12827;14280	7047;7048;7049;7050;7051;7052;7053;7054;7055;7056;7057;7058;7059;7060;7061;7062;7063;7064;7065;7066;7067;7068;7069;7070;7071;7072;7073;7074;7075;43523;43524;43525;43526;43527;43528;43529;43530;43531;43532;43533;43534;43535;43536;52747;52748;52749;52750;52751;52752;52753;52754;52755;52756;52757;52758;52759;52760;52761;52762;52763;52764;52765;52766;52767;52768;52769;52770;52771;52772;52773;52774;52…	5064;5065;5066;5067;5068;5069;5070;5071;5072;5073;5074;5075;5076;5077;5078;5079;5080;5081;5082;5083;5084;5085;30931;30932;30933;30934;30935;30936;30937;30938;30939;30940;37328;37329;37330;37331;37332;37333;37334;37335;37336;37337;37338;37339;37340;37341;37342;37343;37344;37345;37346;37347;37348;37349;37350;37351;37352;37353;37354;37355;37356;37357;37358;37359;37360;37361;37362;37363;37364;37365;3…	5082;5085;30931;37332;37344;37360;76643;76648;83678	422	954;955		58	17;52		-1
sp|P0A6T5|GCH1_ECOLI	sp|P0A6T5|GCH1_ECOLI	8	8	8	sp|P0A6T5|GCH1_ECOLI GTP cyclohydrolase 1 OS=Escherichia coli (strain K12) OX=83333 GN=folE PE=1 SV=2	1	8	8	8	50	50	50	24.83	222	222	0	243	1147400000	13	88262000	27				370	2284;2748;4993;5118;5119;7369;8066;13527	True;True;True;True;True;True;True;True	3258;3259;3873;3874;6924;7092;7093;7094;10423;11428;11429;19445;19446	32050;32051;32052;32053;32054;32055;32056;32057;32058;32059;32060;32061;32062;32063;32064;32065;32066;32067;32068;32069;32070;32071;32072;36473;36474;36475;36476;36477;59969;59970;61673;61674;61675;61676;61677;61678;61679;61680;61681;61682;61683;61684;61685;61686;61687;61688;61689;88677;88678;88679;88680;88681;88682;88683;88684;88685;88686;88687;95876;95877;95878;95879;161639;161640;161641;161642…	23087;23088;23089;23090;23091;23092;23093;23094;23095;23096;23097;23098;23099;23100;23101;26103;26104;26105;26106;42518;42519;43655;43656;43657;43658;43659;43660;43661;43662;43663;43664;62062;62063;62064;62065;62066;62067;62068;67228;67229;67230;67231;67232;113114;113115;113116;113117;113118;113119	23097;26106;42518;43657;43664;62065;67232;113115		772;773;774	501;502		10;15;107	31;61	-1
sp|P0ADG7|IMDH_ECOLI	sp|P0ADG7|IMDH_ECOLI	16	16	16	sp|P0ADG7|IMDH_ECOLI Inosine-5-monophosphate dehydrogenase OS=Escherichia coli (strain K12) OX=83333 GN=guaB PE=1 SV=1	1	16	16	16	61.7	61.7	61.7	52.022	488	488	0	323.31	1676400000	19	88232000	68				930	694;890;2828;5405;5723;7169;7381;7727;8349;9149;9520;10956;13115;15243;15457;16874	True;True;True;True;True;True;True;True;True;True;True;True;True;True;True;True	990;1283;3964;7533;8008;8009;10126;10437;10948;11829;11830;12971;12972;13519;15765;15766;18839;21832;22131;24159	10540;10541;13292;13293;13294;13295;13296;13297;13298;13299;13300;13301;13302;13303;37003;37004;37005;37006;65573;65574;65575;65576;65577;65578;65579;70109;70110;70111;70112;70113;70114;70115;70116;86499;86500;86501;86502;86503;86504;86505;86506;86507;86508;86509;86510;86511;86512;86513;86514;86515;86516;86517;86518;86519;86520;88819;88820;88821;88822;88823;88824;88825;88826;88827;88828;88829;929…	7501;7502;9627;9628;9629;9630;9631;9632;9633;9634;9635;9636;26473;26474;26475;46263;46264;46265;46266;46267;49277;49278;49279;49280;49281;60517;60518;60519;60520;60521;60522;60523;60524;60525;60526;60527;60528;62177;62178;62179;62180;62181;62182;62183;62184;62185;65164;65165;65166;65167;65168;65169;65170;69045;69046;69047;69048;69049;69050;69051;69052;69053;69054;69055;69056;77557;77558;77559;801…	7501;9635;26475;46265;49279;60522;62183;65167;69055;77559;80128;91288;109104;129747;131864;143505	775	1787;1788	1128	116	57;101	435	-1
sp|P32176|FDOG_ECOLI	sp|P32176|FDOG_ECOLI	39	39	39	sp|P32176|FDOG_ECOLI Formate dehydrogenase-O major subunit OS=Escherichia coli (strain K12) OX=83333 GN=fdoG PE=1 SV=5	1	39	39	39	51	51	51	112.55	1016	1016	0	323.31	4366100000	50	87323000	128				1655	242;443;896;1186;1252;1253;1436;1457;1508;2234;2456;2895;2899;4214;4215;4247;4491;4508;4906;5651;5652;6508;7094;7678;8723;9162;9469;10274;10827;12381;12382;13827;14096;14552;15223;15224;16636;16819;16820	True;True;True;True;True;True;True;True;True;True;True;True;True;True;True;True;True;True;True;True;True;True;True;True;True;True;True;True;True;True;True;True;True;True;True;True;True;True;True	326;623;1289;1723;1724;1816;1817;2062;2095;2096;2161;3195;3500;4052;4057;5812;5813;5814;5873;6204;6234;6798;6799;7880;7881;7882;9168;10019;10861;10862;12382;12993;12994;13444;13445;14577;14578;15585;15586;17795;17796;19858;19859;20234;20855;21809;21810;23858;24093;24094	3759;7155;7156;7157;13324;13325;13326;13327;16638;16639;16640;16641;16642;16643;16644;16645;16646;16647;16648;16649;16650;16651;16652;16653;16654;17229;17230;17231;17232;17233;17234;17235;17236;17237;17238;17239;17240;17241;17242;17243;19883;19884;19885;19886;19887;19888;19889;20116;20117;20118;20119;20120;20121;20122;20123;20124;20125;20126;20127;20128;20129;20469;20470;31617;33775;33776;33777;3…	2529;5131;5132;9654;9655;11936;11937;11938;11939;11940;11941;11942;11943;11944;11945;11946;11947;12328;12329;12330;12331;12332;12333;12334;12335;12336;12337;12338;12339;14389;14390;14391;14542;14543;14544;14545;14546;14547;14548;14549;14550;14551;14772;22802;24186;24187;26838;26862;26863;26864;35599;35600;35601;35602;35603;35604;35605;35606;35932;35933;37759;37760;37761;37762;37763;37979;37980;41…	2529;5131;9654;11939;12334;12339;14389;14543;14772;22802;24187;26838;26862;35600;35606;35933;37762;37979;41427;48532;48548;55347;59942;64610;72397;77642;79777;85457;90260;103476;103477;116009;118075;122457;129653;129659;142055;143216;143217	1233;1234;1235;1236;1237;1238;1239;1240;1241		1793;1794;1795;1796	87;345;586;591;595;600;912;964;1000		137;229;468;842	-1
sp|P0A7E1|PYRD_ECOLI	sp|P0A7E1|PYRD_ECOLI	24	24	24	sp|P0A7E1|PYRD_ECOLI Dihydroorotate dehydrogenase (quinone) OS=Escherichia coli (strain K12) OX=83333 GN=pyrD PE=1 SV=1	1	24	24	24	73.8	73.8	73.8	36.774	336	336	0	323.31	2092900000	24	87203000	89				431	650;651;690;946;947;2108;3222;5963;6186;6187;6269;6270;7488;9595;9877;10396;10845;11106;11918;12601;12703;14595;14596;16104	True;True;True;True;True;True;True;True;True;True;True;True;True;True;True;True;True;True;True;True;True;True;True;True	930;931;982;1349;1350;1351;3023;4490;8405;8741;8742;8849;8850;10595;13630;14025;14799;14800;14801;14802;15612;16013;17169;17170;18112;18113;18247;18248;20911;20912;23087;23088	9971;9972;10492;10493;10494;10495;10496;10497;13700;13701;13702;13703;13704;13705;13706;13707;13708;13709;13710;13711;13712;13713;13714;13715;13716;13717;13718;13719;29352;29353;29354;29355;40560;40561;40562;40563;40564;40565;40566;40567;40568;40569;40570;73207;73208;73209;73210;73211;73212;73213;73214;73215;73216;73217;73218;73219;73220;75847;75848;75849;75850;75851;75852;75853;75854;75855;75856…	7086;7087;7464;7465;7466;9920;9921;9922;9923;9924;9925;9926;9927;9928;9929;9930;9931;9932;9933;9934;9935;9936;9937;21192;28928;28929;28930;28931;28932;28933;28934;28935;28936;51409;51410;51411;51412;51413;51414;53209;53210;53211;53212;53213;53214;53215;53216;53217;53218;53219;53707;53708;53709;53710;53711;53712;53713;53714;53715;53716;53717;53718;53719;53720;53721;53722;53723;53724;63450;63451;80…	7086;7087;7466;9926;9937;21192;28935;51411;53209;53216;53717;53719;63450;80617;82658;86220;90517;93832;100130;104828;105377;122621;122622;137450	413;414	917;918;919	571;572	117;287	26;37;123	50;113	-1
sp|P69425|TATB_ECOLI	sp|P69425|TATB_ECOLI	7	7	7	sp|P69425|TATB_ECOLI Sec-independent protein translocase protein TatB OS=Escherichia coli (strain K12) OX=83333 GN=tatB PE=1 SV=1	1	7	7	7	61.4	61.4	61.4	18.421	171	171	0	323.31	1133600000	13	87198000	38				2090	1441;1473;1474;2460;9667;13498;14012	True;True;True;True;True;True;True	2068;2115;2116;2117;3504;13731;19398;20121;20122	19907;20236;20237;20238;20239;20240;33793;33794;33795;33796;33797;33798;33799;33800;33801;33802;33803;33804;33805;33806;33807;33808;33809;33810;33811;33812;33813;33814;33815;33816;33817;33818;33819;33820;33821;33822;33823;33824;33825;115434;115435;115436;161163;161164;161165;161166;161167;161168;161169;161170;161171;167771;167772;167773;167774;167775;167776;167777;167778;167779;167780;167781;1677…	14401;14624;14625;14626;14627;24197;24198;24199;24200;24201;24202;24203;24204;24205;24206;24207;24208;24209;24210;24211;24212;24213;24214;24215;24216;24217;24218;24219;24220;24221;24222;24223;81030;112778;112779;112780;112781;112782;112783;112784;117504;117505;117506;117507;117508;117509;117510;117511;117512	14401;14624;14626;24220;81030;112783;117508	1486		2130	99		92	-1
sp|P09127|HEMX_ECOLI	sp|P09127|HEMX_ECOLI	25	25	25	sp|P09127|HEMX_ECOLI Protein HemX OS=Escherichia coli (strain K12) OX=83333 GN=hemX PE=1 SV=1	1	25	25	25	61.1	61.1	61.1	42.962	393	393	0	323.31	2078300000	24	86596000	89				290	798;1305;1306;2859;6024;7924;10691;10692;11171;12075;12330;12361;12362;12862;13030;13031;13980;14222;14223;14856;14857;15051;15205;16241;16242	True;True;True;True;True;True;True;True;True;True;True;True;True;True;True;True;True;True;True;True;True;True;True;True;True	1138;1890;1891;1892;4009;8503;11228;11229;15346;15347;15348;16105;17392;17734;17773;17774;17775;18479;18480;18481;18717;18718;18719;18720;20080;20081;20082;20391;20392;21309;21310;21576;21787;23270;23271;23272;23273	11740;11741;11742;11743;11744;11745;11746;11747;11748;11749;11750;11751;11752;11753;17665;17666;17667;17668;17669;17670;17671;17672;17673;17674;17675;17676;17677;17678;17679;17680;17681;17682;17683;17684;37285;37286;37287;37288;37289;37290;37291;37292;74140;74141;74142;74143;74144;74145;94715;94716;94717;94718;94719;94720;94721;94722;94723;94724;94725;94726;94727;94728;94729;94730;94731;94732;947…	8315;8316;8317;8318;8319;8320;8321;8322;8323;8324;8325;8326;12629;12630;12631;12632;12633;12634;12635;12636;12637;12638;12639;12640;12641;12642;26661;26662;26663;26664;52048;52049;52050;52051;66388;66389;66390;66391;66392;66393;66394;66395;66396;66397;66398;66399;66400;66401;88949;88950;88951;88952;94477;101563;101564;101565;103098;103099;103100;103101;103102;103103;103104;103105;103106;103107;10…	8315;12630;12641;26661;52051;66394;88950;88952;94477;101564;103113;103424;103433;106225;108547;108554;117363;119164;119165;126494;126507;127995;129556;138512;138522	297;298	587;588;589;590;591;592;593;594	377;378;379	274;363	90;162;169;270;271;279;364;365	1;172;254	-1
sp|P61949|FLAV_ECOLI	sp|P61949|FLAV_ECOLI	4	4	4	sp|P61949|FLAV_ECOLI Flavodoxin 1 OS=Escherichia coli (strain K12) OX=83333 GN=fldA PE=1 SV=2	1	4	4	4	34.7	34.7	34.7	19.737	176	176	0	323.31	604270000	7	86325000	12				1999	4569;5079;5080;11962	True;True;True;True	6328;7041;7042;7043;17226	54385;54386;54387;54388;54389;54390;54391;54392;54393;54394;60938;60939;60940;60941;60942;60943;60944;60945;60946;60947;60948;60949;60950;60951;60952;60953;60954;60955;60956;60957;60958;60959;60960;60961;60962;60963;60964;60965;60966;143740;143741	38549;38550;38551;38552;38553;43222;43223;43224;43225;43226;43227;43228;43229;43230;43231;43232;43233;43234;43235;43236;43237;43238;43239;43240;100352	38552;43229;43235;100352		3258			152		-1
sp|P08722|PTV3B_ECOLI	sp|P08722|PTV3B_ECOLI	2	2	2	sp|P08722|PTV3B_ECOLI PTS system beta-glucoside-specific EIIBCA component OS=Escherichia coli (strain K12) OX=83333 GN=bglF PE=1 SV=1	1	2	2	2	5	5	5	66.482	625	625	1	-2	1031100000	12	85929000	0	+			280	7300;12679	True;True	10331;18211	87970;87971;87972;150888;150889	61548;105216	61548;105216	285	558;559		235	234;238		-1
sp|P0AEB5|YNAI_ECOLI	sp|P0AEB5|YNAI_ECOLI	5	5	5	sp|P0AEB5|YNAI_ECOLI Low conductance mechanosensitive channel YnaI OS=Escherichia coli (strain K12) OX=83333 GN=ynaI PE=1 SV=1	1	5	5	5	17.8	17.8	17.8	38.754	343	343	0	57.575	1026800000	12	85570000	25				1002	7290;12604;13664;14955;15555	True;True;True;True;True	10317;18116;19649;21438;22277	87891;87892;87893;150281;150282;164243;164244;164245;164246;164247;164248;164249;164250;164251;181825;181826;181827;181828;181829;181830;181831;181832;181833;181834;181835;181836;181837;181838;189515;189516;189517;189518;189519;189520;189521;189522;189523;189524	61474;61475;104851;115038;115039;115040;115041;115042;115043;115044;115045;115046;127378;127379;127380;127381;127382;127383;127384;132634;132635;132636;132637;132638;132639;132640	61474;104851;115042;127381;132640							-1
sp|P0C8J8|GATZ_ECOLI	sp|P0C8J8|GATZ_ECOLI	17	17	17	sp|P0C8J8|GATZ_ECOLI D-tagatose-1,6-bisphosphate aldolase subunit GatZ OS=Escherichia coli (strain K12) OX=83333 GN=gatZ PE=1 SV=1	1	17	17	17	78.1	78.1	78.1	47.108	420	420	0	323.31	1449300000	17	85254000	86				1233	167;530;531;2800;2982;3523;3561;6643;6706;6797;7092;7093;8164;10757;13268;14113;15603	True;True;True;True;True;True;True;True;True;True;True;True;True;True;True;True;True	227;740;741;3932;4158;4893;4938;4939;9367;9368;9447;9448;9577;10015;10016;10017;10018;11556;11557;15470;15471;19071;20257;20258;22346;22347;22348;22349	3145;3146;3147;3148;3149;3150;3151;7970;7971;7972;7973;7974;7975;7976;7977;7978;7979;7980;7981;7982;7983;7984;7985;7986;7987;7988;7989;36835;36836;36837;36838;36839;36840;36841;36842;36843;36844;36845;36846;36847;36848;36849;36850;36851;36852;36853;36854;38201;38202;38203;43247;43248;43249;43250;43251;43252;43253;43254;43255;43256;43257;43567;43568;43569;43570;43571;43572;80605;80606;80607;80608;…	2141;2142;2143;2144;2145;5705;5706;5707;5708;5709;5710;5711;5712;5713;5714;5715;5716;5717;5718;5719;5720;5721;5722;5723;5724;5725;26360;26361;26362;26363;26364;26365;26366;26367;26368;26369;26370;26371;26372;27278;27279;30754;30755;30756;30757;30758;30964;30965;30966;30967;30968;56420;56421;56422;56740;56741;56742;56743;56744;57458;57459;57460;59926;59927;59928;59929;59930;59931;59932;59933;59934…	2144;5710;5723;26368;27278;30754;30967;56420;56742;57460;59928;59935;67803;89645;111001;118439;133104	975;976	2210;2211	1384;1385;1386;1387;1388	231;249	243;278	59;103;127;252;404	-1
sp|P06129|BTUB_ECOLI	sp|P06129|BTUB_ECOLI	40	40	40	sp|P06129|BTUB_ECOLI Vitamin B12 transporter BtuB OS=Escherichia coli (strain K12) OX=83333 GN=btuB PE=1 SV=2	1	40	40	40	82.7	82.7	82.7	68.406	614	614	0	323.31	2808600000	33	85110000	127				200	1265;2062;2731;2732;5045;5450;5451;5480;5593;5594;5792;6266;6776;7175;7176;7928;7929;9526;10250;10399;10809;10884;10885;11392;11722;11723;12208;12292;12688;13109;13479;13721;13722;13880;14628;14689;14840;16393;16818;16832	True;True;True;True;True;True;True;True;True;True;True;True;True;True;True;True;True;True;True;True;True;True;True;True;True;True;True;True;True;True;True;True;True;True;True;True;True;True;True;True	1834;1835;2965;3852;3853;3854;6994;7594;7595;7596;7597;7636;7799;7800;8106;8844;8845;9546;9547;10135;10136;10137;10138;10139;10140;10141;11234;11235;13526;14544;14807;14808;14809;15558;15659;15660;15661;15662;15663;16467;16903;16904;16905;16906;16907;17560;17681;17682;18221;18222;18223;18224;18832;19365;19366;19727;19728;19935;20962;20963;21073;21074;21290;23503;23504;23505;23506;24092;24111	17348;17349;17350;17351;17352;17353;17354;28905;28906;28907;28908;36244;36245;36246;36247;36248;36249;36250;36251;36252;36253;36254;36255;36256;36257;36258;36259;36260;36261;36262;60504;60505;60506;60507;60508;60509;60510;60511;60512;60513;60514;60515;60516;66214;66215;66216;66217;66218;66219;66220;66221;66222;66223;66224;66225;66226;66227;66228;66229;66230;66231;66232;66233;66234;66235;66236;662…	12412;12413;12414;12415;12416;12417;20835;20836;20837;20838;20839;25945;25946;25947;25948;25949;25950;25951;25952;25953;25954;25955;42893;42894;42895;42896;42897;46658;46659;46660;46661;46662;46663;46664;46665;46666;46667;46668;46669;46670;46671;46672;46673;46674;46675;46676;46677;46678;46679;46680;46681;46682;46683;46684;46685;46686;46687;46688;46689;46690;46691;46692;46693;46694;46695;46696;466…	12412;20838;25945;25952;42897;46658;46696;46852;48047;48055;49622;53702;57168;60600;60674;66425;66428;80164;85314;86270;90149;90694;90707;97140;98922;98939;102393;102888;105270;109081;112472;115427;115431;116475;122855;123515;126393;140108;143206;143286	187;188;189;190;191;192;193;194;195	367;368;369;370;371;372;373;374;375;376;377;378;379;380;381;382;383;384;385;386	251;252	63;77;92;205;214;323;450;458;475	66;69;83;97;99;188;189;218;222;226;259;260;418;445;463;471;495;569;579;588	313;561	-1
sp|P0ABD5|ACCA_ECOLI	sp|P0ABD5|ACCA_ECOLI	19	19	19	sp|P0ABD5|ACCA_ECOLI Acetyl-coenzyme A carboxylase carboxyl transferase subunit alpha OS=Escherichia coli (strain K12) OX=83333 GN=accA PE=1 SV=2	1	19	19	19	61.1	61.1	61.1	35.241	319	319	0	323.31	1616000000	19	85051000	61				765	1258;1332;1333;1334;1766;4142;4143;6010;6383;7756;8313;8314;8315;8520;8533;9047;9048;11720;13034	True;True;True;True;True;True;True;True;True;True;True;True;True;True;True;True;True;True;True	1825;1826;1925;1926;1927;1928;2559;5705;5706;5707;5708;8485;8999;10991;10992;11772;11773;11774;11775;12058;12059;12075;12830;12831;12832;12833;12834;16901;18723;18724	17309;17310;17311;17312;17313;17314;17854;17855;17856;17857;17858;17859;17860;17861;17862;17863;17864;17865;17866;17867;17868;17869;17870;17871;17872;17873;17874;17875;17876;17877;17878;17879;17880;17881;17882;17883;17884;17885;17886;17887;17888;17889;17890;17891;17892;17893;17894;17895;17896;17897;17898;17899;17900;17901;17902;17903;25433;25434;25435;25436;25437;25438;25439;25440;25441;49235;492…	12390;12391;12759;12760;12761;12762;12763;12764;12765;12766;12767;12768;12769;12770;12771;12772;12773;12774;12775;12776;12777;12778;12779;12780;12781;12782;12783;12784;12785;12786;12787;12788;12789;12790;12791;12792;18344;18345;18346;18347;34899;34900;34901;34902;34903;34904;34905;34906;34907;34908;34909;34910;34911;34912;34913;34914;34915;51977;51978;54558;54559;54560;65397;65398;65399;65400;654…	12391;12759;12761;12782;18345;34905;34913;51977;54559;65403;68756;68757;68759;69954;70004;76707;76715;98917;108568		1556;1557;1558;1559;1560;1561;1562;1563;1564;1565;1566	983;984;985;986		66;89;246;258;261;272;286;290;294;297;305	114;155;251;282	-1
sp|P0AEH1|RSEP_ECOLI	sp|P0AEH1|RSEP_ECOLI	11	11	11	sp|P0AEH1|RSEP_ECOLI Regulator of sigma-E protease RseP OS=Escherichia coli (strain K12) OX=83333 GN=rseP PE=1 SV=1	1	11	11	11	31.6	31.6	31.6	49.071	450	450	0	323.31	1952000000	23	84870000	50				1021	1626;6540;8902;9699;10519;11811;12281;12896;14148;15271;15680	True;True;True;True;True;True;True;True;True;True;True	2351;9211;12636;13768;15028;15029;17023;17024;17668;18539;18540;20303;21877;22452	23658;23659;79299;79300;107779;107780;107781;107782;107783;107784;115629;115630;115631;115632;115633;115634;115635;115636;115637;115638;115639;115640;115641;115642;115643;115644;115645;115646;115647;115648;115649;115650;115651;124815;124816;124817;124818;124819;124820;124821;124822;124823;142360;142361;142362;142363;142364;142365;142366;147314;147315;147316;147317;147318;147319;147320;154122;1541…	17162;55544;55545;75857;75858;81158;81159;81160;81161;81162;81163;81164;81165;81166;81167;81168;81169;81170;81171;81172;81173;81174;81175;87324;87325;87326;87327;87328;87329;87330;87331;87332;87333;99376;99377;99378;99379;99380;102838;102839;102840;102841;107736;107737;107738;107739;107740;107741;107742;107743;107744;107745;107746;107747;107748;118771;118772;118773;118774;118775;118776;118777;118…	17162;55544;75857;81172;87325;99377;102841;107745;118778;130357;133677	836	1936	1197	295	63	72	-1
sp|P0AB71|ALF_ECOLI	sp|P0AB71|ALF_ECOLI	12	12	12	sp|P0AB71|ALF_ECOLI Fructose-bisphosphate aldolase class 2 OS=Escherichia coli (strain K12) OX=83333 GN=fbaA PE=1 SV=2	1	12	12	12	55.7	55.7	55.7	39.147	359	359	0	323.31	1340300000	16	83769000	31				746	1178;3464;4393;4394;5725;6485;6486;7729;7883;7884;13459;15712	True;True;True;True;True;True;True;True;True;True;True;True	1714;4825;6077;6078;6079;8011;8012;9137;9138;10950;11162;11163;11164;19338;22492;22493	16599;16600;16601;16602;16603;16604;16605;42857;42858;52431;52432;52433;52434;52435;52436;52437;52438;52439;52440;52441;52442;52443;52444;52445;52446;52447;52448;52449;52450;52451;52452;70120;70121;70122;70123;70124;70125;70126;78769;78770;78771;78772;78773;78774;78775;78776;78777;78778;78779;78780;92962;92963;92964;92965;94320;94321;94322;94323;94324;94325;94326;94327;94328;94329;94330;94331;943…	11911;11912;11913;11914;11915;30442;37090;37091;37092;37093;37094;37095;37096;37097;37098;37099;37100;37101;37102;37103;37104;37105;37106;37107;49283;49284;49285;49286;55194;55195;55196;55197;55198;55199;65172;66106;66107;66108;66109;66110;66111;66112;66113;66114;66115;66116;112322;112323;112324;112325;112326;112327;112328;112329;112330;133858;133859;133860;133861;133862;133863;133864;133865;1338…	11914;30442;37090;37102;49285;55196;55198;65172;66108;66116;112328;133864	655	1458;1459;1460	932	63	124;237;242	143	-1
sp|P09549|DEDD_ECOLI	sp|P09549|DEDD_ECOLI	4	4	4	sp|P09549|DEDD_ECOLI Cell division protein DedD OS=Escherichia coli (strain K12) OX=83333 GN=dedD PE=3 SV=2	1	4	4	4	20.9	20.9	20.9	22.938	220	220	0	64.68	834310000	10	83431000	22				305	6175;6920;7734;15335	True;True;True;True	8729;9764;10955;21977	75770;75771;75772;75773;75774;75775;75776;83528;83529;83530;93004;93005;93006;93007;93008;187348;187349;187350;187351;187352;187353;187354;187355;187356;187357;187358;187359;187360;187361;187362;187363;187364;187365	53159;53160;53161;53162;53163;53164;58430;65205;65206;131166;131167;131168;131169;131170;131171;131172;131173;131174;131175;131176;131177;131178;131179	53160;58430;65206;131173							-1
sp|P32132|TYPA_ECOLI	sp|P32132|TYPA_ECOLI	20	20	20	sp|P32132|TYPA_ECOLI GTP-binding protein TypA/BipA OS=Escherichia coli (strain K12) OX=83333 GN=typA PE=1 SV=2	1	20	20	20	38.9	38.9	38.9	67.355	607	607	0	323.31	2166400000	26	83321000	69				1645	431;1612;1613;3008;3406;4693;4694;6980;7467;8014;8748;9386;11052;13176;14933;14934;15351;15772;15773;16234	True;True;True;True;True;True;True;True;True;True;True;True;True;True;True;True;True;True;True;True	605;606;2325;2326;4189;4739;6497;6498;9849;10568;11363;11364;12412;13304;15937;18946;21409;21410;21998;22583;22584;23261	7009;7010;7011;7012;7013;7014;7015;7016;23503;23504;23505;38354;42328;42329;42330;42331;42332;42333;42334;42335;42336;42337;42338;42339;42340;42341;42342;42343;55745;55746;55747;55748;55749;55750;55751;55752;84228;84229;84230;84231;84232;84233;84234;90431;90432;90433;90434;90435;90436;95446;95447;95448;95449;95450;95451;95452;95453;95454;95455;95456;95457;95458;95459;103424;103425;103426;103427;1…	5041;5042;5043;5044;5045;5046;17056;17057;17058;27392;30104;30105;30106;30107;30108;30109;30110;30111;30112;30113;30114;30115;39496;39497;39498;39499;39500;58874;58875;58876;58877;58878;58879;58880;63353;63354;63355;66930;66931;66932;66933;66934;66935;66936;66937;66938;66939;72478;72479;72480;72481;72482;72483;72484;72485;72486;78995;93539;110032;110033;110034;127154;127155;127156;127157;127158;1…	5043;17057;17058;27392;30108;39497;39499;58877;63354;66936;72485;78995;93539;110034;127159;127162;131247;134914;134919;138479		2875	1792		121	416	-1
sp|P07762|GLGB_ECOLI	sp|P07762|GLGB_ECOLI	35	35	35	sp|P07762|GLGB_ECOLI 1,4-alpha-glucan branching enzyme GlgB OS=Escherichia coli (strain K12) OX=83333 GN=glgB PE=1 SV=1	1	35	35	35	55.6	55.6	55.6	84.336	728	728	0	323.31	3165100000	38	83292000	149				251	1128;1204;1205;1810;2294;2666;3073;3074;3616;3761;4014;4015;4031;6081;6377;7500;7600;7601;7614;7879;8063;9213;9955;9956;11842;12374;12428;12964;13151;13406;15248;15249;16325;16684;17145	True;True;True;True;True;True;True;True;True;True;True;True;True;True;True;True;True;True;True;True;True;True;True;True;True;True;True;True;True;True;True;True;True;True;True	1619;1620;1621;1744;1745;2620;2621;3272;3273;3767;3768;4281;4282;4283;4284;4285;5008;5009;5010;5192;5526;5527;5528;5529;5550;5551;5552;5553;8593;8594;8991;8992;8993;10616;10746;10747;10762;10763;11157;11158;11425;13070;13071;13072;14125;14126;17059;17060;17788;17858;18636;18905;18906;18907;18908;19272;21839;21840;23396;23397;23921;23922;24532	15594;15595;15596;15597;15598;15599;15600;15601;15602;15603;15604;15605;15606;15607;15608;15609;15610;15611;15612;15613;15614;15615;15616;15617;15618;15619;15620;15621;15622;15623;15624;15625;15626;15627;15628;15629;16716;16717;16718;16719;16720;16721;16722;16723;16724;16725;16726;16727;16728;16729;16730;16731;16732;16733;16734;16735;16736;16737;16738;16739;16740;16741;16742;16743;16744;16745;167…	11222;11223;11224;11225;11226;11227;11228;11229;11230;11231;11232;11233;11234;11235;11236;11237;11238;11239;11240;11241;11242;11243;11244;11245;11246;11247;11995;11996;11997;11998;11999;12000;12001;12002;12003;12004;12005;12006;12007;12008;12009;12010;12011;12012;12013;12014;12015;18602;18603;18604;23143;23144;23145;23146;23147;23148;23149;23150;23151;23152;23153;23154;23155;23156;25543;25544;255…	11230;12005;12011;18603;23154;25546;27820;27831;31254;32168;33942;33951;34012;52669;54534;63552;64115;64116;64161;66095;67217;77942;83008;83011;99506;103459;103729;108133;109710;111970;129760;129762;139279;142264;145276	261;262;263;264	486;487;488;489;490;491;492;493;494;495;496;497;498;499;500	311;312;313;314;315;316;317;318;319;320	157;184;371;656	13;25;112;113;177;201;223;263;268;272;373;619;713;715;723	27;108;132;212;410;486;493;557;568;616	-1
sp|P08178|PUR5_ECOLI	sp|P08178|PUR5_ECOLI	10	10	10	sp|P08178|PUR5_ECOLI Phosphoribosylformylglycinamidine cyclo-ligase OS=Escherichia coli (strain K12) OX=83333 GN=purM PE=1 SV=3	1	10	10	10	41.4	41.4	41.4	36.854	345	345	0	323.31	997180000	12	83098000	45				258	6852;7773;12786;13935;14154;14837;15319;16262;16263;17162	True;True;True;True;True;True;True;True;True;True	9662;9663;11015;18366;18367;20015;20311;21286;21956;23306;23307;23308;24554;24555	82717;82718;82719;82720;82721;82722;82723;82724;82725;82726;82727;82728;93459;93460;93461;93462;93463;93464;93465;93466;93467;93468;93469;93470;93471;93472;93473;93474;93475;93476;93477;93478;93479;93480;151690;151691;151692;151693;151694;151695;167176;167177;167178;169646;169647;169648;169649;169650;169651;169652;169653;169654;169655;169656;169657;169658;169659;169660;169661;169662;180271;180272…	57868;57869;57870;57871;57872;57873;57874;57875;57876;57877;65499;65500;65501;65502;65503;65504;65505;65506;65507;65508;65509;65510;65511;65512;105749;105750;105751;105752;105753;117072;117073;117074;117075;118808;118809;118810;118811;118812;118813;118814;118815;118816;118817;118818;118819;126382;126383;131060;131061;131062;131063;131064;138805;138806;138807;138808;138809;138810;138811;138812;145…	57872;65507;105751;117074;118812;126382;131062;138806;138812;145367	267	514;515	332	192	60;223	39	-1
sp|P0ABA6|ATPG_ECOLI	sp|P0ABA6|ATPG_ECOLI	15	15	15	sp|P0ABA6|ATPG_ECOLI ATP synthase gamma chain OS=Escherichia coli (strain K12) OX=83333 GN=atpG PE=1 SV=1	1	15	15	15	59.2	59.2	59.2	31.577	287	287	0	323.31	1410800000	17	82991000	33				757	151;996;4108;5095;5096;10224;10267;10268;12946;13021;15055;15637;16012;16013;17280	True;True;True;True;True;True;True;True;True;True;True;True;True;True;True	207;208;209;1422;5657;5658;5659;7061;7062;7063;14504;14567;14568;14569;18603;18705;18706;18707;21581;21582;22390;22950;22951;22952;22953;22954;24737	3004;3005;3006;3007;3008;3009;3010;3011;3012;3013;3014;3015;3016;3017;14229;14230;48842;48843;48844;48845;48846;48847;48848;48849;48850;48851;48852;48853;48854;48855;48856;48857;48858;48859;48860;48861;48862;48863;48864;48865;48866;48867;48868;61077;61078;61079;61080;61081;61082;61083;61084;121348;121349;121350;121351;121352;121891;121892;121893;121894;121895;121896;121897;121898;154483;155182;15…	2051;2052;2053;2054;2055;2056;2057;2058;2059;10270;10271;34619;34620;34621;34622;34623;34624;34625;34626;34627;34628;34629;34630;34631;34632;34633;34634;34635;34636;34637;43319;43320;43321;43322;43323;43324;43325;84957;84958;84959;85416;85417;85418;85419;107996;108474;108475;108476;108477;108478;108479;108480;108481;108482;108483;108484;108485;108486;108487;108488;108489;108490;108491;108492;1084…	2056;10271;34633;43321;43325;84959;85417;85419;107996;108491;128011;133239;136731;136748;147407	666;667	1483;1484;1485;1486;1487;1488	951;952;953;954	235;253	91;168;189;199;236;257	39;117;156;179	-1
sp|P35340|AHPF_ECOLI	sp|P35340|AHPF_ECOLI	24	24	24	sp|P35340|AHPF_ECOLI Alkyl hydroperoxide reductase subunit F OS=Escherichia coli (strain K12) OX=83333 GN=ahpF PE=1 SV=2	1	24	24	24	59.3	59.3	59.3	56.176	521	521	0	323.31	2238200000	27	82895000	64				1709	2007;3347;3348;3832;4008;5548;6078;6079;6080;6780;6781;7989;9099;9990;10394;10524;11425;11447;13040;13041;13537;14476;15210;15596	True;True;True;True;True;True;True;True;True;True;True;True;True;True;True;True;True;True;True;True;True;True;True;True	2895;4669;4670;5281;5282;5283;5518;7731;8587;8588;8589;8590;8591;8592;9551;9552;9553;9554;11320;11321;11322;12903;14174;14175;14797;15034;16514;16515;16542;16543;16544;18732;18733;18734;18735;19459;20759;20760;21794;21795;22336	28330;28331;28332;28333;28334;28335;28336;28337;28338;28339;28340;28341;28342;41893;41894;41895;41896;41897;41898;41899;41900;41901;41902;41903;41904;41905;41906;41907;41908;41909;41910;41911;41912;41913;41914;41915;45859;45860;45861;45862;45863;45864;45865;45866;45867;45868;45869;45870;45871;45872;45873;45874;45875;45876;45877;45878;45879;45880;45881;45882;45883;45884;45885;45886;45887;45888;458…	20451;20452;20453;20454;20455;20456;29843;29844;29845;29846;29847;29848;29849;29850;29851;29852;29853;32586;32587;32588;32589;32590;32591;32592;32593;32594;32595;32596;32597;32598;32599;32600;32601;32602;32603;32604;33883;33884;47269;52649;52650;52651;52652;52653;52654;52655;52656;52657;52658;52659;52660;52661;52662;52663;52664;52665;57233;57234;57235;57236;57237;57238;57239;66733;66734;66735;667…	20451;29846;29853;32596;33884;47269;52649;52655;52662;57236;57239;66734;77167;83165;86216;87339;97389;97473;108600;108613;113153;121871;129567;132926	1260;1261	2929;2930;2931;2932;2933;2934;2935;2936;2937;2938;2939;2940;2941	1842;1843;1844;1845	73;177	17;23;27;39;40;66;83;90;92;94;95;352;410	6;169;390;467	-1
sp|P00961|SYGB_ECOLI	sp|P00961|SYGB_ECOLI	33	33	33	sp|P00961|SYGB_ECOLI Glycine--tRNA ligase beta subunit OS=Escherichia coli (strain K12) OX=83333 GN=glyS PE=1 SV=4	1	33	33	33	62.4	62.4	62.4	76.812	689	689	0	323.31	3385600000	41	82575000	127				139	688;1765;2309;2330;3827;3828;4163;4222;4296;5265;5690;7056;7758;8272;8273;9375;9722;10029;10212;10343;11180;12512;13131;14172;14519;15172;15173;15679;16036;16037;16652;16653;17132	True;True;True;True;True;True;True;True;True;True;True;True;True;True;True;True;True;True;True;True;True;True;True;True;True;True;True;True;True;True;True;True;True	979;980;2558;3290;3320;3321;5274;5275;5276;5277;5743;5829;5934;7335;7938;7939;9964;10994;11715;11716;13292;13818;14233;14234;14484;14485;14712;16114;17983;18863;20332;20817;21744;21745;21746;21747;22451;22992;22993;23878;23879;24515	10462;10463;10464;10465;10466;10467;10468;10469;10470;10471;10472;10473;10474;10475;10476;10477;10478;10479;10480;10481;10482;25421;25422;25423;25424;25425;25426;25427;25428;25429;25430;25431;25432;32224;32225;32226;32420;32421;32422;32423;32424;32425;32426;32427;32428;45811;45812;45813;45814;45815;45816;45817;45818;45819;45820;45821;45822;45823;45824;45825;45826;45827;45828;45829;45830;45831;458…	7446;7447;7448;7449;7450;7451;7452;7453;7454;7455;7456;7457;7458;7459;18335;18336;18337;18338;18339;18340;18341;18342;18343;23207;23208;23319;23320;23321;23322;23323;23324;23325;32547;32548;32549;32550;32551;32552;32553;32554;32555;32556;32557;32558;32559;32560;32561;32562;32563;32564;32565;32566;32567;32568;35296;35725;36165;36166;36167;45131;45132;45133;48820;48821;48822;48823;48824;48825;48826…	7453;18340;23207;23322;32548;32555;35296;35725;36166;45133;48828;59532;65413;68558;68561;78974;81677;83486;84662;85925;94494;104255;109280;118891;122179;129393;129400;133674;136994;137002;142146;142152;145101	95	234;235;236;237;238;239;240;241	155;156;157	60	61;117;371;430;443;461;638;641	134;458;528	-1
sp|P76372|WZZB_ECOLI	sp|P76372|WZZB_ECOLI	19	19	19	sp|P76372|WZZB_ECOLI Chain length determinant protein OS=Escherichia coli (strain K12) OX=83333 GN=wzzB PE=1 SV=2	1	19	19	19	64.1	64.1	64.1	36.454	326	326	0	323.31	1393100000	17	81949000	44				2262	2388;3265;4359;4360;5703;7949;8415;8416;10659;11188;11189;11310;11583;12035;14760;15383;16081;17297;17298	True;True;True;True;True;True;True;True;True;True;True;True;True;True;True;True;True;True;True	3404;4555;4556;6029;6030;6031;6032;6033;6034;7971;7972;7973;11262;11916;11917;11918;11919;15291;15292;16122;16123;16310;16311;16726;17331;17332;17333;17334;17335;17336;21164;21165;22046;23054;24757;24758;24759;24760;24761;24762	33120;33121;41202;41203;41204;41205;41206;41207;41208;41209;41210;41211;41212;41213;41214;41215;41216;41217;41218;41219;41220;52026;52027;52028;52029;52030;52031;52032;52033;52034;52035;52036;52037;52038;52039;52040;52041;52042;52043;52044;52045;52046;52047;52048;52049;52050;52051;52052;52053;52054;52055;52056;52057;52058;52059;52060;52061;52062;52063;52064;52065;52066;52067;52068;52069;52070;520…	23799;29377;29378;29379;29380;29381;29382;29383;29384;29385;29386;29387;29388;29389;29390;36800;36801;36802;36803;36804;36805;36806;36807;36808;36809;36810;36811;36812;36813;36814;36815;36816;36817;36818;36819;36820;36821;36822;36823;36824;36825;36826;36827;36828;36829;36830;36831;36832;36833;36834;36835;36836;36837;36838;36839;36840;36841;36842;36843;36844;36845;36846;36847;36848;36849;36850;368…	23799;29385;36808;36873;49154;66482;69346;69351;88747;94512;94520;95936;98202;101232;125354;131536;137323;147480;147486	1588;1589;1590;1591;1592	3633;3634;3635;3636;3637;3638;3639;3640;3641;3642;3643	2248;2249;2250;2251	74;112;160;254;261	106;110;119;148;163;195;249;262;263;268;273	1;146;282;285	-1
sp|P77529|YDJN_ECOLI	sp|P77529|YDJN_ECOLI	10	10	10	sp|P77529|YDJN_ECOLI L-cystine transporter YdjN OS=Escherichia coli (strain K12) OX=83333 GN=ydjN PE=3 SV=1	1	10	10	10	25.7	25.7	25.7	48.661	463	463	0	323.31	1059200000	13	81474000	25				2360	770;8200;9326;9487;12185;13783;14081;15792;16268;16581	True;True;True;True;True;True;True;True;True;True	1102;1103;11611;11612;13224;13474;17529;17530;19806;20208;20209;22616;22617;23315;23788	11554;11555;11556;11557;11558;11559;11560;11561;11562;11563;11564;11565;11566;11567;11568;97015;97016;97017;97018;97019;97020;97021;97022;97023;97024;97025;97026;97027;97028;97029;97030;97031;97032;97033;97034;97035;97036;97037;97038;97039;97040;97041;97042;97043;97044;97045;97046;97047;97048;97049;97050;97051;97052;97053;97054;97055;97056;112056;112057;113737;113738;113739;113740;113741;113742;1…	8185;8186;8187;8188;8189;8190;8191;67967;67968;67969;67970;67971;67972;67973;67974;67975;67976;67977;67978;67979;67980;67981;67982;67983;67984;67985;67986;67987;67988;67989;67990;67991;78682;79908;79909;79910;102240;102241;102242;102243;102244;102245;102246;102247;102248;102249;102250;102251;102252;102253;102254;102255;102256;102257;102258;102259;102260;102261;102262;102263;102264;102265;102266;1…	8186;67972;78682;79909;102251;115775;117906;135130;138851;141823		3738;3739;3740;3741	2318		222;300;452;460	434	-1
sp|P0A9F3|CYSB_ECOLI	sp|P0A9F3|CYSB_ECOLI	15	15	15	sp|P0A9F3|CYSB_ECOLI HTH-type transcriptional regulator CysB OS=Escherichia coli (strain K12) OX=83333 GN=cysB PE=3 SV=1	1	15	15	15	62.3	62.3	62.3	36.15	324	324	0	323.31	1466400000	18	81469000	65				610	802;813;814;5922;7323;7483;8860;10525;13301;13626;13627;13889;15240;16296;16989	True;True;True;True;True;True;True;True;True;True;True;True;True;True;True	1143;1157;1158;8320;10357;10590;12570;12571;15035;19121;19591;19592;19593;19944;21829;23351;23352;24306	11762;11763;11764;11765;11862;11863;11864;11865;11866;11867;11868;11869;11870;11871;72347;72348;72349;72350;88088;88089;90559;90560;90561;90562;90563;90564;90565;90566;90567;90568;90569;107361;107362;107363;107364;107365;124836;124837;158912;158913;162757;162758;162759;162760;162761;162762;162763;162764;162765;162766;162767;162768;162769;162770;162771;162772;162773;166367;166368;166369;166370;166…	8339;8340;8403;8404;8405;8406;8407;8408;50840;50841;50842;61629;63435;63436;63437;63438;63439;63440;75604;75605;75606;75607;87340;111233;111234;113929;113930;113931;113932;113933;113934;113935;113936;113937;113938;116489;116490;116491;116492;116493;116494;116495;116496;116497;129737;139009;139010;139011;139012;139013;139014;139015;144155;144156;144157;144158;144159;144160;144161;144162;144163;144…	8340;8403;8407;50841;61629;63440;75605;87340;111234;113929;113933;116494;129737;139015;144166			785;786;787			126;246;315	-1
sp|P69786|PTGCB_ECOLI	sp|P69786|PTGCB_ECOLI	29	29	29	sp|P69786|PTGCB_ECOLI PTS system glucose-specific EIICB component OS=Escherichia coli (strain K12) OX=83333 GN=ptsG PE=1 SV=1	1	29	29	29	55.8	55.8	55.8	50.676	477	477	0	323.31	1302600000	16	81412000	70				2103	925;1543;1544;1863;2176;3459;5857;5858;6785;6786;7855;8772;8773;8774;9581;9582;9804;9853;10376;10766;10767;13147;13148;14632;14721;15297;16318;16319;17069	True;True;True;True;True;True;True;True;True;True;True;True;True;True;True;True;True;True;True;True;True;True;True;True;True;True;True;True;True	1326;1327;2206;2207;2208;2209;2210;2687;2688;2689;2690;2691;2692;2693;3123;3124;3125;3126;3127;4818;8209;8210;8211;8212;8213;8214;8215;8216;8217;9559;9560;9561;9562;9563;11125;11126;12446;12447;12448;12449;13604;13605;13606;13607;13608;13926;13927;13982;13983;13984;14769;15489;15490;15491;15492;15493;15494;15495;18894;18895;18896;18897;18898;18899;18900;18901;18902;20970;20971;21112;21113;21908;2…	13549;13550;13551;13552;13553;13554;13555;13556;13557;13558;13559;13560;13561;13562;13563;13564;13565;13566;13567;13568;13569;13570;13571;13572;13573;13574;13575;13576;13577;13578;13579;13580;13581;13582;13583;13584;13585;13586;13587;13588;13589;13590;13591;13592;13593;20860;20861;20862;20863;20864;20865;20866;20867;20868;20869;20870;20871;20872;20873;20874;20875;20876;20877;20878;20879;20880;208…	9825;9826;9827;9828;9829;9830;9831;9832;9833;9834;9835;9836;9837;9838;9839;9840;9841;9842;9843;9844;9845;9846;9847;9848;9849;9850;9851;9852;9853;15075;15076;15077;15078;15079;15080;15081;15082;15083;15084;15085;15086;15087;15088;15089;15090;15091;15092;15093;15094;15095;15096;18825;18826;18827;18828;18829;18830;18831;18832;18833;18834;18835;18836;18837;18838;18839;18840;18841;18842;18843;18844;18…	9829;15081;15089;18870;22452;30413;50272;50303;57305;57415;65941;72654;72682;72685;80459;80476;82076;82290;86154;89705;89778;109663;109688;122894;123722;130477;139181;139194;144830	1493;1494;1495;1496;1497;1498;1499	3421;3422;3423;3424;3425;3426;3427;3428;3429;3430;3431;3432;3433;3434;3435;3436;3437	2140;2141;2142;2143;2144;2145	133;215;227;276;350;465;476	113;119;140;144;205;210;255;261;341;347;379;381;405;425;440;443;466	93;131;220;258;401;470	-1
sp|P0AFG6|ODO2_ECOLI	sp|P0AFG6|ODO2_ECOLI	17	17	17	sp|P0AFG6|ODO2_ECOLI Dihydrolipoyllysine-residue succinyltransferase component of 2-oxoglutarate dehydrogenase complex OS=Escherichia coli (strain K12) OX=83333 GN=sucB PE=1 SV=2	1	17	17	17	62.5	62.5	62.5	44.011	405	405	0	323.31	1618000000	20	80900000	82				1106	1240;2557;2647;3642;5189;9037;9038;9239;9240;9284;10036;11373;11374;12074;12669;13010;13823	True;True;True;True;True;True;True;True;True;True;True;True;True;True;True;True;True	1800;1801;3625;3626;3627;3628;3629;3741;3742;5040;7192;7193;12817;12818;13106;13107;13108;13169;14243;16433;16434;16435;16436;16437;16438;16439;16440;17389;17390;17391;18198;18691;18692;19854	17118;17119;17120;17121;17122;17123;17124;17125;17126;17127;17128;17129;17130;17131;34611;34612;34613;34614;34615;34616;34617;34618;34619;34620;34621;34622;34623;34624;34625;34626;34627;34628;34629;34630;34631;34632;34633;35498;35499;44132;44133;44134;44135;44136;44137;44138;44139;44140;44141;44142;44143;44144;44145;44146;44147;62393;62394;62395;62396;62397;62398;62399;62400;62401;62402;62403;108…	12256;12257;12258;12259;12260;12261;12262;12263;12264;12265;24763;24764;24765;24766;24767;24768;24769;24770;24771;24772;24773;24774;24775;24776;25426;25427;31389;31390;31391;31392;31393;31394;31395;31396;31397;31398;31399;31400;44104;44105;44106;44107;44108;44109;76593;76594;76595;76596;76597;76598;76599;76600;76601;76602;76603;76604;76605;76606;76607;76608;76609;76610;76611;76612;78085;78086;780…	12259;24773;25427;31392;44106;76599;76609;78095;78103;78493;83531;96961;96965;101553;105161;108408;115977	872;873;874;875;876	2000;2001;2002;2003;2004	1267;1268;1269;1270;1271;1272;1273;1274	110;111;197;206;359	114;122;127;171;202	201;210;214;271;292;356;367;368	-1
sp|P23865|PRC_ECOLI	sp|P23865|PRC_ECOLI	36	36	36	sp|P23865|PRC_ECOLI Tail-specific protease OS=Escherichia coli (strain K12) OX=83333 GN=prc PE=1 SV=2	1	36	36	36	60.4	60.4	60.4	76.662	682	682	0	323.31	2983700000	37	80642000	130				1427	272;273;796;1112;1287;2478;2496;3121;3263;4326;6253;6254;6488;7335;7336;7722;7723;7829;8413;8499;8595;10894;10895;12619;13272;13302;13303;13447;13632;15560;15733;16214;16215;17049;17050;17153	True;True;True;True;True;True;True;True;True;True;True;True;True;True;True;True;True;True;True;True;True;True;True;True;True;True;True;True;True;True;True;True;True;True;True;True	380;381;382;1135;1136;1596;1864;3528;3548;4341;4551;5979;8826;8827;8828;8829;8830;9140;10376;10377;10378;10379;10936;10937;10938;10939;11087;11088;11913;11914;12034;12171;12172;12173;15675;15676;18134;19077;19078;19079;19122;19123;19124;19125;19126;19324;19605;22284;22285;22522;23228;23229;24393;24394;24395;24543	4250;4251;4252;4253;4254;4255;4256;4257;4258;4259;4260;4261;4262;4263;4264;4265;4266;4267;4268;4269;4270;4271;4272;4273;4274;4275;4276;4277;11727;11728;11729;11730;11731;11732;11733;11734;11735;15454;15455;15456;15457;17524;17525;17526;17527;17528;17529;33941;33942;33943;33944;33945;33946;34095;34096;34097;39230;39231;39232;39233;39234;39235;39236;41186;41187;51649;51650;51651;51652;51653;76465;7…	2881;2882;2883;2884;2885;2886;2887;2888;2889;2890;2891;2892;2893;2894;2895;2896;2897;2898;2899;2900;2901;2902;2903;2904;8303;8304;8305;8306;8307;8308;8309;8310;11133;11134;11135;12529;12530;12531;24302;24303;24389;24390;28000;28001;28002;28003;28004;29368;36535;53620;53621;53622;53623;53624;53625;53626;53627;53628;53629;53630;53631;53632;53633;53634;53635;55201;55202;55203;55204;55205;61741;61742…	2883;2904;8307;11134;12531;24303;24389;28000;29368;36535;53621;53626;55204;61749;61763;65085;65095;65805;69324;69859;70568;90773;90777;104913;111037;111242;111258;112263;114598;132689;134659;138158;138172;144534;144549;145329	1119;1120;1121	2582;2583;2584;2585;2586;2587;2588;2589;2590;2591;2592;2593;2594;2595;2596;2597	1623;1624;1625;1626	117;423;576	35;75;78;85;109;115;118;369;377;380;564;571;572;642;656;666	215;292;530;589	-1
sp|P10384|FADL_ECOLI	sp|P10384|FADL_ECOLI	9	9	9	sp|P10384|FADL_ECOLI Long-chain fatty acid transport protein OS=Escherichia coli (strain K12) OX=83333 GN=fadL PE=1 SV=5	1	9	9	9	35	35	35	48.541	446	446	0	323.31	1205900000	15	80396000	74				1250	1588;1997;6243;6337;11252;13213;13428;13429;15295	True;True;True;True;True;True;True;True;True	2289;2290;2881;2882;8812;8813;8933;16228;16229;19000;19299;19300;19301;21905	23266;23267;23268;23269;23270;23271;23272;23273;23274;23275;23276;23277;23278;23279;23280;23281;23282;28247;28248;28249;76342;76343;76344;76345;76346;76347;76348;76349;76350;76351;77384;77385;77386;77387;77388;77389;136482;136483;136484;136485;136486;136487;136488;136489;136490;136491;136492;136493;136494;136495;136496;136497;136498;136499;157846;157847;157848;157849;157850;157851;157852;157853;1…	16891;16892;16893;16894;16895;16896;16897;16898;16899;16900;20398;20399;53521;53522;53523;53524;53525;53526;53527;53528;53529;54265;54266;54267;54268;95607;95608;95609;95610;95611;95612;95613;95614;95615;95616;95617;95618;95619;95620;95621;95622;95623;95624;95625;95626;110284;110285;110286;110287;110288;110289;110290;110291;112087;112088;112089;112090;112091;112092;112093;112094;112095;112096;112…	16893;20398;53526;54265;95623;110285;112104;112116;130466	985;986	2249	1411;1412	226;228	339	64;415	-1
sp|P40710|NLPE_ECOLI	sp|P40710|NLPE_ECOLI	10	10	10	sp|P40710|NLPE_ECOLI Lipoprotein NlpE OS=Escherichia coli (strain K12) OX=83333 GN=nlpE PE=1 SV=1	1	10	10	10	72	72	72	25.844	236	236	0	323.31	1119500000	14	79965000	55				1876	404;841;842;2923;4905;5216;5514;5515;14041;17029	True;True;True;True;True;True;True;True;True;True	570;571;1194;1195;1196;1197;1198;1199;1200;4084;6797;7255;7256;7257;7682;7683;7684;20156;20157;24364	6736;6737;6738;6739;6740;6741;6742;12727;12728;12729;12730;12731;12732;12733;12734;12735;12736;12737;12738;12739;12740;12741;12742;12743;12744;12745;12746;12747;37737;37738;37739;37740;37741;37742;37743;58382;58383;58384;58385;58386;58387;58388;63132;63133;63134;63135;63136;63137;63138;63139;63140;63141;63142;63143;63144;63145;63146;63147;63148;63149;63150;63151;63152;63153;63154;63155;63156;6315…	4862;4863;4864;4865;4866;4867;9227;9228;9229;9230;9231;9232;9233;9234;9235;9236;9237;9238;9239;9240;9241;9242;9243;9244;9245;9246;9247;9248;9249;9250;9251;9252;9253;26967;41417;41418;41419;41420;41421;41422;41423;41424;41425;44503;44504;44505;44506;44507;44508;44509;44510;44511;44512;44513;44514;44515;44516;44517;44518;44519;44520;44521;44522;44523;44524;44525;44526;44527;44528;44529;44530;44531;…	4866;9228;9252;26967;41425;44515;47081;47090;117658;144407		3128;3129;3130;3131;3132	1983;1984;1985;1986;1987;1988		61;63;98;117;120	41;119;144;147;152;156	-1
sp|P37147|FXSA_ECOLI	sp|P37147|FXSA_ECOLI	2	2	2	sp|P37147|FXSA_ECOLI UPF0716 protein FxsA OS=Escherichia coli (strain K12) OX=83333 GN=fxsA PE=1 SV=2	1	2	2	2	14.6	14.6	14.6	17.692	158	158	0	323.31	239560000	3	79853000	7				1742	10602;10603	True;True	15167;15168;15169	125511;125512;125513;125514;125515;125516;125517;125518	87804;87805;87806;87807;87808;87809;87810	87804;87808			1865			121	-1
sp|P0ABN5|DCUA_ECOLI	sp|P0ABN5|DCUA_ECOLI	3	3	3	sp|P0ABN5|DCUA_ECOLI Anaerobic C4-dicarboxylate transporter DcuA OS=Escherichia coli (strain K12) OX=83333 GN=dcuA PE=1 SV=1	1	3	3	3	3	3	3	45.75	433	433	0	198.35	716780000	9	79642000	6				786	8622;12637;12638	True;True;True	12209;12210;18158;18159	101133;101134;101135;101136;101137;101138;101139;101140;101141;101142;101143;101144;101145;101146;101147;101148;101149;101150;101151;101152;101153;101154;101155;101156;101157;101158;101159;150533;150534;150535;150536;150537;150538;150539	70736;70737;70738;70739;70740;70741;70742;70743;70744;70745;70746;70747;104995;104996;104997;104998;104999;105000	70743;104996;104998		1614;1615;1616			204;208;211		-1
sp|P0AG30|RHO_ECOLI	sp|P0AG30|RHO_ECOLI	20	20	20	sp|P0AG30|RHO_ECOLI Transcription termination factor Rho OS=Escherichia coli (strain K12) OX=83333 GN=rho PE=1 SV=1	1	20	20	20	62.5	62.5	62.5	47.004	419	419	0	323.31	1985200000	25	79406000	58				1167	6137;6697;6854;7583;7595;7761;8008;10119;10324;11114;11410;11429;11430;13036;13037;13341;14643;14664;15958;16051	True;True;True;True;True;True;True;True;True;True;True;True;True;True;True;True;True;True;True;True	8679;9437;9665;9666;9667;9668;10723;10724;10738;10739;10998;10999;11354;14359;14360;14672;16025;16495;16519;16520;18726;18727;18728;19181;19182;20991;20992;21027;22852;22853;23010	75539;75540;81043;81044;81045;81046;81047;81048;81049;81050;81051;81052;81053;81054;81055;81056;81057;82741;82742;82743;82744;82745;82746;82747;82748;82749;82750;82751;82752;82753;82754;82755;82756;82757;82758;82759;82760;82761;82762;82763;82764;82765;82766;82767;82768;82769;82770;82771;91369;91370;91371;91372;91373;91374;91375;91376;91377;91378;91459;91460;91461;91462;91463;91464;91465;91466;914…	53000;56703;56704;56705;56706;56707;56708;56709;56710;57885;57886;57887;57888;57889;57890;57891;57892;57893;57894;57895;57896;57897;57898;57899;57900;57901;57902;57903;64001;64002;64003;64004;64005;64006;64007;64008;64009;64074;64075;64076;64077;64078;64079;65424;65425;65426;65427;65428;65429;65430;65431;65432;65433;65434;65435;65436;65437;65438;65439;65440;65441;65442;65443;66840;84073;84074;840…	53000;56706;57898;64006;64076;65441;66840;84076;85803;94171;97299;97403;97405;108574;108576;111581;122994;123143;136285;137066	926	2102;2103;2104;2105;2106;2107;2108;2109;2110;2111;2112;2113	1327;1328;1329;1330;1331;1332;1333	142	73;132;136;139;222;263;264;285;294;370;371;377	186;205;219;245;341;390;396	-1
sp|P69054|DHSC_ECOLI	sp|P69054|DHSC_ECOLI	6	6	6	sp|P69054|DHSC_ECOLI Succinate dehydrogenase cytochrome b556 subunit OS=Escherichia coli (strain K12) OX=83333 GN=sdhC PE=1 SV=1	1	6	6	6	32.6	32.6	32.6	14.299	129	129	0	323.31	396420000	5	79285000	32				2084	4266;5933;5934;11625;12131;12132	True;True;True;True;True;True	5894;5895;8342;8343;8344;8345;8346;8347;16771;17457;17458;17459;17460;17461;17462	50896;50897;50898;50899;50900;50901;50902;50903;50904;50905;72504;72505;72506;72507;72508;72509;72510;72511;72512;72513;72514;72515;72516;72517;72518;72519;72520;72521;72522;72523;72524;72525;72526;72527;72528;72529;72530;72531;72532;72533;72534;72535;72536;72537;72538;72539;72540;72541;72542;72543;72544;72545;72546;72547;72548;72549;72550;72551;72552;72553;72554;140765;140766;140767;140768;14595…	36024;36025;36026;36027;36028;36029;50929;50930;50931;50932;50933;50934;50935;50936;50937;50938;50939;50940;50941;50942;50943;50944;50945;50946;50947;50948;50949;50950;50951;50952;50953;50954;50955;50956;50957;50958;50959;98290;98291;98292;101886;101887;101888;101889;101890;101891;101892;101893;101894;101895;101896;101897;101898;101899;101900;101901;101902;101903;101904;101905;101906;101907;10190…	36027;50934;50959;98291;101888;101913	1480	3398;3399;3400	2126;2127;2128	12	13;15;29	92;93;94	-1
sp|P0AA04|PTHP_ECOLI	sp|P0AA04|PTHP_ECOLI	3	3	3	sp|P0AA04|PTHP_ECOLI Phosphocarrier protein HPr OS=Escherichia coli (strain K12) OX=83333 GN=ptsH PE=1 SV=1	1	3	3	3	63.5	63.5	63.5	9.1193	85	85	0	323.31	396350000	5	79269000	15				663	9720;10382;10383	True;True;True	13815;14777;14778;14779;14780;14781;14782;14783;14784	116393;116394;116395;116396;116397;116398;116399;116400;116401;116402;116403;116404;116405;116406;123068;123069;123070;123071;123072;123073;123074;123075;123076;123077;123078;123079;123080;123081;123082;123083;123084;123085;123086;123087;123088;123089;123090;123091;123092;123093;123094;123095;123096;123097;123098;123099;123100;123101;123102;123103;123104;123105;123106;123107	81652;81653;81654;81655;81656;81657;81658;81659;81660;81661;81662;81663;81664;81665;86171;86172;86173;86174;86175;86176;86177;86178;86179;86180;86181;86182;86183;86184;86185;86186;86187;86188;86189;86190;86191;86192;86193;86194	81661;86171;86175	620	1393	858	12	14	1	-1
sp|P0A940|BAMA_ECOLI	sp|P0A940|BAMA_ECOLI	63	63	63	sp|P0A940|BAMA_ECOLI Outer membrane protein assembly factor BamA OS=Escherichia coli (strain K12) OX=83333 GN=bamA PE=1 SV=1	1	63	63	63	82.5	82.5	82.5	90.552	810	810	0	323.31	3229400000	41	78766000	152				583	584;941;1738;1739;2071;2342;3441;3445;3579;3925;3926;4237;4769;5016;5110;5111;5588;6453;7116;7690;7691;8219;8319;8771;8822;8823;9857;9858;10090;10348;10661;10890;11905;12019;13123;13930;13994;14128;14300;14845;14846;14917;14918;15208;15483;15484;15935;16068;16095;16119;16120;16200;16201;16380;16381;16390;16391;16656;16813;16814;17064;17065;17066	True;True;True;True;True;True;True;True;True;True;True;True;True;True;True;True;True;True;True;True;True;True;True;True;True;True;True;True;True;True;True;True;True;True;True;True;True;True;True;True;True;True;True;True;True;True;True;True;True;True;True;True;True;True;True;True;True;True;True;True;True;True;True	811;812;813;814;815;816;817;818;819;1344;2522;2523;2524;2525;2526;2974;3338;3339;4791;4796;4963;4964;5414;5415;5416;5858;5859;5860;6596;6960;7083;7084;7792;9093;9094;10053;10054;10055;10882;10883;11635;11636;11779;12445;12508;12509;12510;13988;13989;13990;13991;13992;13993;13994;13995;14312;14718;15294;15668;17148;17149;17304;17305;17306;17307;18851;18852;18853;20004;20005;20006;20007;20008;20009…	8723;8724;8725;8726;8727;8728;8729;8730;8731;8732;8733;8734;8735;8736;8737;8738;8739;8740;8741;8742;8743;8744;8745;8746;8747;8748;8749;8750;8751;8752;8753;8754;8755;8756;8757;8758;8759;8760;8761;8762;8763;8764;8765;8766;8767;8768;8769;8770;8771;8772;8773;8774;8775;8776;8777;8778;8779;8780;8781;8782;8783;8784;8785;8786;8787;8788;8789;8790;8791;8792;8793;8794;8795;8796;8797;8798;8799;8800;8801;8802…	6203;6204;6205;6206;6207;6208;6209;6210;6211;6212;6213;6214;6215;6216;6217;6218;6219;6220;6221;6222;6223;6224;6225;6226;6227;6228;6229;6230;6231;6232;6233;6234;6235;6236;6237;6238;6239;6240;6241;6242;6243;6244;6245;6246;6247;6248;6249;6250;6251;6252;6253;6254;6255;6256;6257;6258;6259;6260;6261;6262;6263;6264;6265;9907;9908;9909;9910;9911;18143;18144;18145;18146;18147;18148;18149;18150;18151;18152…	6226;9910;18170;18183;20861;23483;30316;30324;31102;33495;33501;35853;40108;42743;43630;43637;48013;55028;60087;64725;64733;68089;68768;72634;72944;72954;82332;82361;83820;85966;88750;90738;99974;100680;109220;117029;117434;118655;120307;126410;126413;126988;127031;129562;132042;132081;136164;137241;137384;137544;137546;138095;138122;139787;139823;140020;140046;142178;143181;143189;144727;144751;…	553;554;555;556;557;558;559;560;561;562;563;564;565;566	1224;1225;1226;1227;1228;1229;1230;1231;1232;1233;1234;1235;1236;1237;1238;1239;1240;1241;1242;1243;1244;1245;1246;1247	750;751;752;753;754;755;756;757;758;759;760	102;113;239;276;297;329;357;538;563;573;606;681;709;805	78;84;85;110;114;125;137;223;247;268;277;287;295;365;377;381;392;529;536;549;581;613;630;699	46;109;325;369;372;539;545;552;646;711;768	-1
sp|P0AEU0|HISJ_ECOLI	sp|P0AEU0|HISJ_ECOLI	14	14	14	sp|P0AEU0|HISJ_ECOLI Histidine-binding periplasmic protein OS=Escherichia coli (strain K12) OX=83333 GN=hisJ PE=1 SV=1	1	14	14	14	53.1	53.1	53.1	28.483	260	260	0	323.31	1180700000	15	78713000	41				1056	2054;4007;6310;6311;6315;7745;7746;11365;11366;12077;12583;12850;12945;15561	True;True;True;True;True;True;True;True;True;True;True;True;True;True	2957;5516;5517;8897;8898;8902;10972;10973;10974;16420;16421;17397;18088;18462;18602;22286;22287	28870;47727;47728;47729;47730;77032;77033;77034;77035;77036;77037;77038;77039;77040;77041;77042;77043;77044;77045;77046;77047;77048;77049;77072;77073;77074;77075;77076;77077;77078;93105;93106;93107;93108;93109;93110;93111;93112;93113;93114;93115;93116;93117;93118;93119;93120;93121;138498;138499;138500;138501;138502;138503;138504;138505;138506;138507;138508;138509;138510;145589;145590;145591;14559…	20810;33880;33881;33882;54025;54026;54027;54028;54029;54030;54031;54032;54033;54052;54053;54054;65273;65274;65275;65276;65277;65278;65279;65280;65281;65282;65283;96877;96878;96879;96880;96881;96882;101610;101611;104713;104714;104715;106153;106154;106155;106156;106157;107991;107992;107993;107994;107995;132697;132698;132699;132700;132701;132702	20810;33882;54027;54031;54054;65274;65281;96878;96881;101611;104715;106154;107993;132699		1960	1225;1226		139	90;219	-1
sp|P0ACV0|LPXL_ECOLI	sp|P0ACV0|LPXL_ECOLI	8	8	8	sp|P0ACV0|LPXL_ECOLI Lipid A biosynthesis lauroyltransferase OS=Escherichia coli (strain K12) OX=83333 GN=lpxL PE=1 SV=1	1	8	8	8	42.8	42.8	42.8	35.406	306	306	0	140.26	1168000000	15	77867000	17				882	1851;1852;4975;5612;7674;11149;13824;16715	True;True;True;True;True;True;True;True	2670;2671;6898;7830;10854;16075;16076;19855;23955	26031;26032;59545;68771;92167;92168;92169;92170;92171;92172;92173;92174;92175;134621;134622;134623;134624;134625;165611;165612;165613;165614;165615;165616;165617;165618;165619;165620;203811;203812;203813;203814;203815;203816;203817;203818;203819;203820;203821	18756;18757;42235;48318;64576;64577;64578;64579;64580;64581;64582;64583;64584;94371;94372;115983;115984;115985;142407;142408;142409	18756;18757;42235;48318;64577;94372;115984;142409			1091			70	-1
sp|P37615|YHHM_ECOLI	sp|P37615|YHHM_ECOLI	5	5	5	sp|P37615|YHHM_ECOLI Uncharacterized protein YhhM OS=Escherichia coli (strain K12) OX=83333 GN=yhhM PE=4 SV=1	1	5	5	5	43.7	43.7	43.7	13.496	119	119	0	290.62	543340000	7	77620000	13				1763	8486;8487;8488;12079;16842	True;True;True;True;True	12018;12019;12020;12021;17399;17400;24123;24124	99742;99743;99744;99745;99746;99747;99748;99749;99750;99751;99752;99753;99754;99755;99756;99757;99758;99759;99760;145594;145595;145596;145597;145598;145599;145600;205196;205197;205198;205199;205200;205201;205202;205203;205204	69754;69755;69756;69757;69758;69759;69760;69761;69762;69763;69764;69765;69766;69767;69768;69769;69770;101614;101615;101616;143335;143336;143337;143338;143339;143340;143341	69754;69757;69769;101615;143341		2985	1879		97	83	-1
sp|P28224|MLIC_ECOLI	sp|P28224|MLIC_ECOLI	6	6	6	sp|P28224|MLIC_ECOLI Membrane-bound lysozyme inhibitor of C-type lysozyme OS=Escherichia coli (strain K12) OX=83333 GN=mliC PE=1 SV=2	1	6	6	6	67	67	67	12.567	109	109	0	318.88	541330000	7	77332000	19				1535	2548;9538;10642;11758;17229;17230	True;True;True;True;True;True	3614;13543;15259;15260;15261;16949;16950;24655;24656	34529;34530;34531;34532;34533;34534;34535;34536;34537;34538;34539;34540;34541;114222;114223;114224;126853;126854;126855;126856;126857;126858;126859;126860;126861;126862;126863;141973;141974;141975;141976;141977;141978;141979;141980;141981;141982;141983;141984;141985;141986;141987;141988;141989;141990;141991;141992;141993;141994;141995;141996;141997;141998;141999;142000;142001;142002;210275;210276…	24686;24687;24688;24689;24690;80221;80222;88626;88627;88628;88629;88630;88631;88632;99118;99119;99120;99121;99122;99123;99124;99125;99126;99127;99128;99129;99130;99131;99132;99133;146812;146813;146814;146815;146816;146817;146818;146819;146820;146821;146822;146823;146824	24686;80222;88628;99126;146813;146821		2696;2697;2698;2699;2700	1712		33;42;61;62;64	28	-1
sp|P0A7Z4|RPOA_ECOLI	sp|P0A7Z4|RPOA_ECOLI	23	23	23	sp|P0A7Z4|RPOA_ECOLI DNA-directed RNA polymerase subunit alpha OS=Escherichia coli (strain K12) OX=83333 GN=rpoA PE=1 SV=1	1	23	23	23	77.8	77.8	77.8	36.511	329	329	0	323.31	1592200000	21	75819000	109				477	155;156;157;305;306;2914;3068;6652;6886;8067;10063;10626;11560;12297;12298;12573;13073;13074;13297;13579;14157;15391;16172	True;True;True;True;True;True;True;True;True;True;True;True;True;True;True;True;True;True;True;True;True;True;True	213;214;215;423;424;4073;4074;4276;9381;9709;9710;11430;14278;14279;15224;15225;15226;16699;17687;17688;17689;18073;18787;18788;19114;19115;19116;19516;19517;20314;20315;22054;23173;23174	3027;3028;3029;3030;3031;3032;3033;3034;3035;3036;3037;3038;3039;3040;3041;3042;3043;3044;3045;3046;3047;3048;3049;3050;3051;3052;3053;3054;3055;3056;3057;3058;3059;3060;3061;3062;3063;3064;3065;3066;3067;3068;3069;3070;3071;3072;3073;3074;3075;3076;3077;4551;4552;4553;4554;4555;4556;4557;4558;4559;4560;4561;4562;4563;4564;4565;4566;4567;4568;4569;4570;4571;4572;37666;37667;37668;37669;37670;3767…	2065;2066;2067;2068;2069;2070;2071;2072;2073;2074;2075;2076;2077;2078;2079;2080;2081;2082;2083;2084;2085;2086;2087;2088;2089;2090;2091;2092;2093;2094;2095;3095;3096;3097;3098;3099;3100;3101;3102;3103;3104;3105;3106;3107;3108;3109;3110;3111;3112;3113;26918;26919;26920;26921;26922;26923;26924;26925;26926;26927;26928;26929;26930;26931;26932;26933;26934;26935;27802;27803;27804;27805;56467;56468;56469…	2073;2082;2094;3100;3112;26926;27802;56469;58162;67233;83669;88466;98139;102907;102916;104684;108868;108873;111184;113544;118824;131556;137954		995;996;997;998;999;1000;1001;1002;1003;1004	603;604;605;606		13;102;133;171;172;234;253;260;262;300	1;51;142;205	-1
sp|P0AGD3|SODF_ECOLI	sp|P0AGD3|SODF_ECOLI	5	5	5	sp|P0AGD3|SODF_ECOLI Superoxide dismutase [Fe] OS=Escherichia coli (strain K12) OX=83333 GN=sodB PE=1 SV=2	1	5	5	5	37.8	37.8	37.8	21.265	193	193	0	62.552	681940000	9	75771000	15				1194	1960;1961;1962;5800;13789	True;True;True;True;True	2823;2824;2825;8117;19812	27082;27083;27084;27085;27086;27087;27088;27089;27090;27091;27092;27093;27094;27095;27096;27097;27098;27099;27100;27101;27102;27103;27104;27105;27106;70725;165349;165350;165351	19518;19519;19520;19521;19522;19523;19524;19525;19526;19527;19528;19529;19530;49684;115803	19518;19528;19530;49684;115803							-1
sp|P18392|RSTB_ECOLI	sp|P18392|RSTB_ECOLI	18	18	18	sp|P18392|RSTB_ECOLI Sensor protein RstB OS=Escherichia coli (strain K12) OX=83333 GN=rstB PE=1 SV=2	1	18	18	18	59.6	59.6	59.6	49.282	433	433	0	323.31	1740900000	23	75693000	51				1353	1566;2563;3092;6638;8021;8581;8582;8906;9768;11969;11970;13195;13373;13842;14556;14623;16794;17166	True;True;True;True;True;True;True;True;True;True;True;True;True;True;True;True;True;True	2242;3635;4305;9356;11372;12149;12150;12151;12152;12644;13878;17234;17235;18969;19225;19226;19882;20859;20956;24055;24559;24560	21021;21022;21023;21024;21025;21026;21027;34644;39081;39082;80514;95482;95483;100717;100718;100719;100720;100721;100722;100723;100724;100725;100726;100727;100728;100729;100730;100731;100732;100733;100734;100735;100736;100737;100738;100739;100740;100741;100742;100743;100744;100745;100746;107825;107826;107827;107828;107829;107830;107831;116763;116764;116765;116766;116767;116768;116769;116770;116771…	15175;15176;15177;15178;15179;15180;24783;27882;56355;66966;70455;70456;70457;70458;70459;70460;70461;70462;70463;70464;70465;70466;70467;70468;70469;70470;70471;70472;70473;70474;70475;70476;70477;70478;70479;70480;75883;75884;75885;81897;81898;81899;81900;81901;81902;81903;100372;100373;100374;100375;100376;110129;110130;111771;111772;111773;111774;116178;116179;116180;116181;122464;122796;1227…	15178;24783;27882;56355;66966;70459;70477;75884;81901;100372;100376;110129;111773;116181;122464;122796;142936;145385	1073	2441;2442;2443;2444;2445	1534;1535	273	277;282;284;286;290	134;236	-1
sp|P0AA53|QMCA_ECOLI	sp|P0AA53|QMCA_ECOLI	15	15	15	sp|P0AA53|QMCA_ECOLI Protein QmcA OS=Escherichia coli (strain K12) OX=83333 GN=qmcA PE=1 SV=1	1	15	15	15	67.9	67.9	67.9	33.743	305	305	0	323.31	1133800000	15	75585000	73				672	174;2458;2694;2695;6430;7307;7777;7778;10749;10750;11643;11644;12353;15001;16505	True;True;True;True;True;True;True;True;True;True;True;True;True;True;True	236;237;3502;3804;3805;3806;3807;9063;9064;9065;10339;11019;11020;11021;11022;15451;15452;15453;16790;16791;17765;21506;23665	3214;3215;3216;3217;3218;3219;3220;3221;3222;3223;3224;3225;3226;3227;3228;3229;3230;3231;3232;3233;3234;3235;3236;3237;3238;3239;3240;3241;3242;3243;3244;33782;33783;33784;33785;33786;33787;33788;35946;35947;35948;35949;35950;35951;35952;35953;35954;35955;35956;35957;35958;78355;78356;78357;78358;78359;78360;78361;78362;78363;78364;78365;78366;78367;78368;78369;78370;78371;78372;78373;78374;7837…	2177;2178;2179;2180;2181;2182;2183;2184;2185;2186;2187;2188;2189;2190;2191;2192;2193;24189;24190;24191;24192;24193;25729;25730;25731;25732;25733;25734;25735;25736;25737;54908;54909;54910;54911;54912;54913;54914;54915;54916;54917;54918;54919;61582;61583;61584;65517;65518;65519;65520;65521;65522;65523;89541;89542;89543;89544;89545;89546;89547;89548;89549;89550;89551;89552;98322;98323;98324;98325;98…	2182;24191;25732;25734;54916;61583;65518;65522;89545;89552;98322;98325;103400;127790;141190			861;862;863;864;865;866			61;62;113;172;176;238	-1
sp|P64627|YHFL_ECOLI	sp|P64627|YHFL_ECOLI	2	2	2	sp|P64627|YHFL_ECOLI Uncharacterized protein YhfL OS=Escherichia coli (strain K12) OX=83333 GN=yhfL PE=4 SV=1	1	2	2	2	32.7	32.7	32.7	5.8188	55	55	0	248.19	226240000	3	75412000	7				2051	2315;10849	True;True	3297;15616	32250;32251;32252;32253;32254;32255;32256;129700;129701;129702;129703;129704	23225;23226;23227;23228;23229;90534;90535	23227;90535							-1
sp|P0AFY8|SEQA_ECOLI	sp|P0AFY8|SEQA_ECOLI	10	10	10	sp|P0AFY8|SEQA_ECOLI Negative modulator of initiation of replication OS=Escherichia coli (strain K12) OX=83333 GN=seqA PE=1 SV=1	1	10	10	10	59.7	59.7	59.7	20.315	181	181	0	218.97	677890000	9	75321000	15				1156	1150;1889;3359;6135;6136;10505;14415;14844;15201;16601	True;True;True;True;True;True;True;True;True;True	1664;2727;4682;8676;8677;8678;15009;20672;21294;21783;23811	16003;26329;26330;26331;41957;41958;41959;41960;75526;75527;75528;75529;75530;75531;75532;75533;75534;75535;75536;75537;75538;124763;173304;173305;180309;184865;184866;184867;184868;184869;203014;203015	11529;18981;18982;29871;29872;29873;29874;52994;52995;52996;52997;52998;52999;87285;121380;126406;129541;129542;129543;129544;141896	11529;18981;29872;52994;52998;87285;121380;126406;129542;141896	912;913		1313	131;150		1	-1
sp|P0A9T0|SERA_ECOLI	sp|P0A9T0|SERA_ECOLI	19	19	19	sp|P0A9T0|SERA_ECOLI D-3-phosphoglycerate dehydrogenase OS=Escherichia coli (strain K12) OX=83333 GN=serA PE=1 SV=2	1	19	19	19	49.3	49.3	49.3	44.175	410	410	0	323.31	1200500000	16	75031000	46				647	72;73;74;939;3182;3625;4190;4522;4523;9465;9601;10048;12509;12676;13888;14382;14383;17191;17192	True;True;True;True;True;True;True;True;True;True;True;True;True;True;True;True;True;True;True	96;97;98;99;100;1342;4435;4436;4437;4438;4439;4440;5022;5778;5779;6257;6258;6259;13436;13437;13640;13641;13642;14259;17979;18207;19943;20623;20624;20625;24597;24598;24599;24600;24601;24602	915;916;917;918;919;920;921;922;923;924;925;926;927;928;929;930;931;932;933;934;935;936;937;938;939;940;941;942;943;944;945;946;947;948;949;13673;13674;40027;40028;40029;40030;40031;40032;40033;40034;40035;40036;40037;40038;40039;40040;40041;40042;40043;40044;40045;40046;40047;40048;40049;40050;40051;40052;40053;40054;40055;40056;40057;40058;40059;40060;40061;40062;40063;40064;40065;44004;44005;4…	658;659;660;661;662;663;664;665;666;667;668;669;670;671;672;673;674;675;676;677;678;679;680;681;9905;28561;28562;28563;28564;28565;28566;28567;28568;28569;28570;28571;28572;28573;28574;28575;28576;28577;28578;28579;28580;28581;28582;28583;28584;28585;28586;31289;31290;35436;35437;35438;35439;38203;38204;38205;38206;38207;38208;38209;38210;38211;38212;38213;38214;38215;38216;38217;38218;38219;3822…	658;665;674;9905;28566;31289;35439;38204;38219;79743;80649;83578;104236;105207;116488;121074;121081;146064;146093	612;613;614;615	1357;1358;1359;1360;1361;1362;1363;1364;1365;1366;1367;1368;1369;1370;1371	842;843;844	34;237;318;326	14;27;42;47;59;65;120;121;186;228;234;235;322;332;334	203;229;341	-1
sp|P0A8S1|ARGP_ECOLI	sp|P0A8S1|ARGP_ECOLI	9	9	9	sp|P0A8S1|ARGP_ECOLI HTH-type transcriptional regulator ArgP OS=Escherichia coli (strain K12) OX=83333 GN=argP PE=1 SV=1	1	9	9	9	41.8	41.8	41.8	33.471	297	297	0	209.76	823080000	11	74825000	21				547	4727;6804;8189;8787;9532;11814;12490;14590;16340	True;True;True;True;True;True;True;True;True	6542;9591;9592;11592;12469;13537;17027;17954;20905;23422	56207;56208;82224;82225;82226;82227;82228;82229;96903;96904;96905;103840;103841;103842;103843;103844;103845;103846;103847;103848;103849;103850;103851;103852;103853;103854;114204;114205;142373;142374;142375;142376;142377;149265;149266;149267;149268;149269;149270;149271;175218;199437	39856;57532;57533;57534;57535;67902;67903;67904;72774;72775;72776;72777;72778;80207;80208;99386;99387;99388;104170;104171;104172;104173;122609;139495	39856;57533;67904;72777;80208;99388;104171;122609;139495			692			45	-1
sp|P0AFC3|NUOA_ECOLI	sp|P0AFC3|NUOA_ECOLI	1	1	1	sp|P0AFC3|NUOA_ECOLI NADH-quinone oxidoreductase subunit A OS=Escherichia coli (strain K12) OX=83333 GN=nuoA PE=3 SV=1	1	1	1	1	11.6	11.6	11.6	16.457	147	147	0	40.834	373680000	5	74735000	7				1094	13470	True	19354	160639;160640;160641;160642;160643;160644;160645;160646;160647	112427;112428;112429;112430;112431;112432;112433	112429							-1
sp|P0A6H1|CLPX_ECOLI	sp|P0A6H1|CLPX_ECOLI	21	21	21	sp|P0A6H1|CLPX_ECOLI ATP-dependent Clp protease ATP-binding subunit ClpX OS=Escherichia coli (strain K12) OX=83333 GN=clpX PE=1 SV=2	1	21	21	21	67.7	67.7	67.7	46.355	424	424	0	323.31	1938100000	26	74543000	73				335	878;5011;5012;6855;7730;8157;9013;9058;9282;9637;9638;11034;11035;12289;12290;13139;13434;15692;15806;15807;16486	True;True;True;True;True;True;True;True;True;True;True;True;True;True;True;True;True;True;True;True;True	1270;6947;6948;9669;10951;11544;12789;12849;13167;13691;13692;15900;15901;17677;17678;18881;19306;22468;22639;22640;22641;23641	13240;13241;13242;13243;13244;13245;13246;13247;13248;13249;13250;13251;13252;60148;60149;60150;60151;60152;60153;60154;60155;60156;60157;60158;60159;60160;60161;60162;82772;82773;82774;92966;96660;96661;108752;108753;108754;108755;108756;108757;108758;108759;108760;108761;108762;108763;108764;109206;109207;111754;111755;111756;111757;111758;115146;115147;115148;115149;115150;115151;115152;115153…	9596;9597;9598;9599;9600;9601;9602;9603;42631;42632;42633;42634;42635;42636;42637;42638;42639;42640;42641;42642;57904;65173;67744;76503;76504;76505;76506;76507;76508;76509;76510;76511;76512;76513;76514;76822;78489;78490;78491;80824;80825;80826;80827;80828;80829;80830;80831;80832;80833;80834;80835;80836;80837;80838;80839;80840;93200;93201;93202;93203;93204;102870;102871;102872;102873;102874;109594…	9599;42635;42642;57904;65173;67744;76511;76822;78490;80824;80840;93201;93203;102870;102873;109595;112144;133746;135232;135234;141074		705			88		-1
sp|P0ABP6|DEDA_ECOLI	sp|P0ABP6|DEDA_ECOLI	2	2	2	sp|P0ABP6|DEDA_ECOLI Protein DedA OS=Escherichia coli (strain K12) OX=83333 GN=dedA PE=1 SV=1	1	2	2	2	12.3	12.3	12.3	24.51	219	219	0	59.879	297840000	4	74460000	5				789	13997;14242	True;True	20102;20103;20420;20421;20422	167693;167694;167695;167696;167697;167698;167699;167700;167701;171321;171322;171323;171324;171325;171326;171327;171328;171329;171330;171331;171332	117442;117443;117444;117445;119978;119979;119980;119981;119982;119983;119984	117443;119979		1617	1021;1022		114	148;151	-1
sp|P02930|TOLC_ECOLI	sp|P02930|TOLC_ECOLI	29	29	29	sp|P02930|TOLC_ECOLI Outer membrane protein TolC OS=Escherichia coli (strain K12) OX=83333 GN=tolC PE=1 SV=3	1	29	29	29	77.3	77.3	77.3	53.74	493	493	0	323.31	1860900000	25	74435000	67				151	61;1983;1984;3512;4251;8052;11194;11236;11237;11590;11682;11683;11691;11710;11747;11884;11885;11938;13026;13062;13679;13792;13793;14151;14459;14460;14820;14946;15513	True;True;True;True;True;True;True;True;True;True;True;True;True;True;True;True;True;True;True;True;True;True;True;True;True;True;True;True;True	79;2862;2863;2864;2865;4881;5877;11411;16128;16211;16212;16213;16733;16839;16840;16841;16857;16858;16859;16860;16889;16935;16936;17122;17123;17124;17125;17126;17197;18712;18713;18765;19673;19817;19818;20306;20307;20308;20729;20730;20731;20732;20733;20734;21264;21428;22213	601;602;28101;28102;28103;28104;28105;28106;28107;28108;28109;28110;28111;28112;28113;28114;28115;28116;28117;28118;28119;28120;28121;28122;28123;28124;28125;28126;28127;28128;28129;28130;28131;28132;28133;28134;28135;28136;28137;28138;28139;28140;28141;28142;28143;28144;28145;28146;28147;43201;43202;43203;43204;43205;43206;43207;43208;43209;43210;50786;50787;50788;50789;50790;50791;50792;50793;5…	430;431;20290;20291;20292;20293;20294;20295;20296;20297;20298;20299;20300;20301;20302;20303;20304;20305;20306;20307;20308;20309;30715;30716;30717;30718;30719;30720;30721;30722;30723;30724;30725;30726;35947;35948;35949;35950;35951;35952;35953;35954;35955;35956;35957;67167;94538;95575;95576;95577;95578;95579;98211;98508;98509;98510;98511;98512;98513;98514;98515;98516;98517;98518;98519;98520;98521;9…	431;20292;20305;30721;35951;67167;94538;95575;95577;98211;98544;98553;98665;98821;99064;99832;99858;100234;108525;108734;115195;115829;115832;118787;121676;121709;126306;127354;132333	100;101;102;103;104;105;106;107;108;109;110	263;264;265;266;267;268;269;270;271;272;273;274;275	178	54;83;85;210;222;232;330;403;410;414;486	215;218;235;245;246;267;270;272;338;395;401;408;441	100	-1
sp|P0ABC3|HFLC_ECOLI	sp|P0ABC3|HFLC_ECOLI	24	24	24	sp|P0ABC3|HFLC_ECOLI Modulator of FtsH protease HflC OS=Escherichia coli (strain K12) OX=83333 GN=hflC PE=1 SV=1	1	24	24	24	63.2	63.2	63.2	37.649	334	334	0	323.31	1337700000	18	74319000	57				761	1973;2022;2023;2386;3231;4671;5072;6803;7027;7096;7097;7557;8597;8598;8720;11585;11876;13179;13708;13709;15933;16153;17328;17329	True;True;True;True;True;True;True;True;True;True;True;True;True;True;True;True;True;True;True;True;True;True;True;True	2843;2920;2921;2922;2923;2924;3402;4501;6468;7026;7027;7028;7029;7030;7031;9587;9588;9589;9590;9922;9923;10021;10022;10023;10024;10688;12175;12176;12378;12379;16728;17111;18950;18951;19709;19710;22817;22818;22819;23148;24808;24809;24810	27177;27178;28637;28638;28639;28640;28641;28642;28643;28644;28645;28646;28647;28648;28649;28650;28651;28652;28653;28654;28655;28656;28657;28658;28659;28660;28661;28662;28663;28664;28665;28666;28667;28668;28669;28670;28671;28672;28673;28674;28675;28676;28677;28678;28679;28680;28681;28682;28683;28684;28685;28686;28687;28688;28689;28690;28691;28692;28693;28694;28695;28696;28697;28698;28699;28700;287…	19575;20654;20655;20656;20657;20658;20659;20660;20661;20662;20663;20664;20665;20666;20667;20668;20669;20670;20671;20672;20673;20674;20675;20676;20677;20678;20679;20680;20681;20682;20683;20684;20685;20686;20687;20688;20689;20690;20691;20692;20693;20694;20695;20696;20697;20698;20699;20700;20701;23793;23794;28997;28998;39325;39326;39327;39328;39329;39330;39331;39332;39333;39334;39335;43119;43120;431…	19575;20666;20691;23793;28998;39334;43128;57516;59339;59946;59959;63883;70578;70583;72367;98204;99792;110079;115330;115333;136130;137803;147851;147884	684;685;686;687;688	1533;1534;1535;1536;1537;1538;1539;1540;1541;1542	974;975	43;74;194;196;225	46;52;65;105;118;119;134;201;215;282	72;198	-1
sp|P0A9W3|ETTA_ECOLI	sp|P0A9W3|ETTA_ECOLI	22	22	22	sp|P0A9W3|ETTA_ECOLI Energy-dependent translational throttle protein EttA OS=Escherichia coli (strain K12) OX=83333 GN=ettA PE=1 SV=2	1	22	22	22	52.4	52.4	52.4	62.442	555	555	0	323.31	2446700000	33	74143000	67				657	13;936;937;3622;3923;4179;4673;6289;6626;6627;6628;6933;8076;8627;8801;8802;9318;9342;12624;12754;13384;13991	True;True;True;True;True;True;True;True;True;True;True;True;True;True;True;True;True;True;True;True;True;True	16;1338;1339;1340;5018;5411;5760;5761;6470;8873;9339;9340;9341;9777;9778;11443;12217;12485;12486;13214;13242;13243;13244;18139;18317;19238;20095;20096	64;65;66;67;68;69;13654;13655;13656;13657;13658;13659;13660;13661;43986;43987;43988;43989;43990;43991;43992;43993;43994;43995;43996;47140;47141;49897;49898;49899;49900;49901;49902;49903;49904;49905;49906;49907;49908;49909;49910;49911;49912;49913;49914;49915;55527;55528;76853;76854;76855;80350;80351;80352;80353;80354;80355;80356;80357;80358;80359;80360;80361;80362;80363;80364;80365;80366;80367;803…	42;43;44;45;9891;9892;9893;9894;9895;9896;31277;31278;31279;31280;31281;31282;31283;33483;33484;35346;35347;35348;35349;35350;35351;35352;35353;35354;35355;35356;35357;35358;35359;39349;53893;53894;56248;56249;56250;56251;56252;56253;56254;56255;56256;56257;56258;56259;56260;56261;56262;58461;58462;58463;58464;58465;58466;58467;58468;58469;58470;58471;58472;58473;67280;70767;70768;70769;70770;707…	44;9892;9896;31283;33483;35354;39349;53894;56250;56258;56261;58472;67280;70768;72849;72850;78648;78768;104927;105576;111800;117421		1373;1374;1375;1376	850;851;852		178;205;337;338	52;183;495	-1
sp|P33363|BGLX_ECOLI	sp|P33363|BGLX_ECOLI	29	29	29	sp|P33363|BGLX_ECOLI Periplasmic beta-glucosidase OS=Escherichia coli (strain K12) OX=83333 GN=bglX PE=3 SV=2	1	29	29	29	47.3	47.3	47.3	83.459	765	765	0	323.31	3179300000	43	73937000	119				1687	1539;2528;2804;2993;3429;4468;4542;4543;4962;5005;5726;7036;7259;7260;8053;9108;9179;12153;13100;13308;13655;13923;13924;14144;15750;16334;16798;16824;16825	True;True;True;True;True;True;True;True;True;True;True;True;True;True;True;True;True;True;True;True;True;True;True;True;True;True;True;True;True	2200;3585;3936;3937;4171;4172;4773;4774;6175;6176;6288;6289;6883;6939;6940;8013;8014;9936;9937;10266;10267;10268;11412;12914;13021;13022;17487;18820;19132;19638;19994;19995;19996;19997;20299;22547;23414;24060;24100;24101;24102;24103	20818;20819;20820;20821;20822;20823;20824;20825;20826;20827;34260;36868;36869;36870;36871;36872;36873;36874;36875;36876;36877;36878;36879;38250;38251;38252;38253;38254;38255;38256;38257;38258;38259;38260;38261;38262;38263;38264;38265;38266;38267;38268;38269;42577;42578;42579;42580;42581;42582;42583;42584;42585;42586;42587;42588;53180;53181;53182;54119;54120;54121;54122;54123;54124;54125;54126;541…	15050;15051;15052;15053;15054;15055;24513;26383;26384;26385;26386;26387;26388;26389;27316;27317;27318;27319;27320;27321;27322;27323;27324;27325;27326;27327;27328;27329;27330;30260;30261;30262;30263;30264;37646;37647;38362;38363;38364;38365;38366;38367;38368;38369;38370;38371;38372;38373;38374;38375;38376;38377;38378;38379;38380;38381;38382;38383;38384;38385;38386;38387;38388;42174;42175;42176;421…	15054;24513;26386;27327;30262;37646;38369;38386;42175;42605;49289;59392;61173;61176;67168;77202;77780;102037;109039;111330;114970;116960;116965;118765;134745;139438;142952;143244;143248	1250;1251	2898;2899;2900;2901;2902;2903	1815;1816;1817;1818;1819	614;620	102;106;113;294;358;613	71;227;356;689;737	-1
sp|P76272|YEBT_ECOLI	sp|P76272|YEBT_ECOLI	24	24	24	sp|P76272|YEBT_ECOLI Intermembrane transport protein YebT OS=Escherichia coli (strain K12) OX=83333 GN=yebT PE=1 SV=2	1	24	24	24	40.9	40.9	40.9	94.969	877	877	0	323.31	3024700000	41	73773000	75				2246	1002;1003;1164;1304;1501;1648;1974;3409;3499;3947;4373;5032;5542;7623;8701;11820;12367;13145;14259;15504;15754;17032;17141;17142	True;True;True;True;True;True;True;True;True;True;True;True;True;True;True;True;True;True;True;True;True;True;True;True	1429;1430;1431;1432;1691;1692;1889;2150;2379;2844;4742;4867;5441;6048;6979;7724;10773;12328;17034;17780;18890;18891;20445;22201;22552;24369;24528;24529	14243;14244;14245;14246;14247;14248;14249;14250;14251;14252;14253;14254;14255;14256;14257;14258;16263;16264;16265;16266;16267;16268;16269;16270;16271;16272;16273;16274;16275;16276;16277;16278;16279;16280;16281;16282;17659;17660;17661;17662;17663;17664;20368;20369;23896;23897;23898;23899;23900;23901;27179;27180;27181;27182;27183;42348;43066;43067;47358;47359;52211;52212;52213;52214;52215;60398;603…	10282;10283;10284;10285;10286;10287;10288;10289;10290;10291;10292;10293;10294;10295;10296;10297;10298;11675;11676;11677;11678;11679;11680;11681;11682;11683;11684;11685;11686;11687;11688;11689;11690;12625;12626;12627;12628;14704;17315;17316;17317;19576;19577;19578;30120;30619;33632;36932;36933;36934;36935;36936;42812;42813;42814;42815;42816;42817;42818;47251;47252;64195;64196;64197;71207;71208;712…	10286;10294;11681;12625;14704;17315;19578;30120;30619;33632;36936;42812;47252;64197;71212;99414;103439;109647;120086;132287;134762;144444;145240;145242		3610;3611;3612;3613;3614;3615	2239		386;387;397;413;444;557	98	-1
sp|P02929|TONB_ECOLI	sp|P02929|TONB_ECOLI	9	9	9	sp|P02929|TONB_ECOLI Protein TonB OS=Escherichia coli (strain K12) OX=83333 GN=tonB PE=1 SV=2	1	9	9	9	41.8	41.8	41.8	26.094	239	239	0	323.31	798840000	11	72622000	13				150	2673;2839;3917;10027;11619;15292;15734;16704;16858	True;True;True;True;True;True;True;True;True	3775;3776;3985;5403;14230;14231;16765;21901;21902;22523;22524;23942;24141;24142	35698;35699;35700;35701;35702;35703;35704;35705;35706;35707;35708;35709;35710;35711;35712;35713;35714;35715;35716;35717;35718;35719;35720;35721;35722;35723;35724;35725;35726;35727;35728;35729;35730;35731;35732;35733;35734;35735;35736;37173;37174;37175;37176;47103;47104;47105;47106;119096;119097;119098;119099;119100;119101;119102;119103;119104;119105;119106;119107;119108;119109;119110;119111;11911…	25561;25562;25563;25564;25565;25566;25567;25568;25569;25570;25571;25572;25573;25574;25575;25576;25577;25578;25579;25580;25581;25582;25583;25584;25585;26591;33449;33450;33451;83446;83447;83448;83449;83450;83451;83452;83453;83454;83455;83456;83457;83458;83459;83460;83461;83462;83463;83464;83465;83466;83467;83468;83469;83470;83471;83472;83473;83474;83475;83476;83477;98283;130441;130442;130443;130444…	25571;26591;33450;83469;98283;130445;134664;142304;143416	99	260;261;262	177	127	133;194;229	201	-1
sp|P0ABB4|ATPB_ECOLI	sp|P0ABB4|ATPB_ECOLI	37	37	37	sp|P0ABB4|ATPB_ECOLI ATP synthase subunit beta OS=Escherichia coli (strain K12) OX=83333 GN=atpD PE=1 SV=2	1	37	37	37	86.1	86.1	86.1	50.325	460	460	0	323.31	1730700000	24	72114000	111				759	128;129;1538;2050;2257;2354;2679;3041;3042;3043;4206;4207;4297;4680;4761;4978;4979;5108;5109;6945;6946;6947;7371;9800;10124;10607;11051;11937;14349;14404;14814;14815;16303;16592;17135;17136;17250	True;True;True;True;True;True;True;True;True;True;True;True;True;True;True;True;True;True;True;True;True;True;True;True;True;True;True;True;True;True;True;True;True;True;True;True;True	175;176;177;2199;2952;2953;3221;3222;3356;3787;4231;4232;4233;4234;4235;4236;4237;4238;4239;5802;5803;5804;5935;5936;6478;6587;6901;6902;6903;6904;6905;6906;7079;7080;7081;7082;9795;9796;9797;9798;9799;9800;9801;9802;9803;10425;13919;13920;13921;13922;14368;15173;15935;15936;17195;17196;20572;20573;20659;21251;21252;21253;21254;21255;21256;21257;21258;21259;23360;23802;24518;24519;24520;24521;245…	2732;2733;2734;2735;2736;2737;2738;2739;2740;2741;2742;2743;2744;2745;2746;2747;2748;2749;2750;2751;2752;2753;2754;2755;2756;2757;2758;2759;2760;2761;2762;2763;2764;2765;2766;2767;2768;2769;2770;2771;2772;2773;2774;2775;20811;20812;20813;20814;20815;20816;20817;28846;28847;28848;28849;28850;28851;28852;28853;28854;28855;28856;28857;28858;28859;28860;31802;31803;31804;31805;31806;31807;31808;31809…	1847;1848;1849;1850;1851;1852;1853;1854;1855;1856;1857;1858;1859;1860;1861;1862;1863;1864;1865;1866;1867;1868;1869;1870;1871;1872;1873;1874;1875;1876;1877;1878;15045;15046;15047;15048;15049;20794;20795;20796;20797;20798;20799;20800;20801;20802;20803;20804;20805;22943;22944;22945;22946;22947;22948;22949;22950;22951;22952;22953;23569;23570;25644;25645;25646;25647;27590;27591;27592;27593;27594;27595…	1847;1855;15049;20802;22949;23569;25644;27594;27617;27662;35541;35560;36173;39383;40074;42269;42297;43585;43626;58530;58534;58572;62086;82050;84157;87817;93492;100224;120748;121320;126231;126266;139077;141878;145117;145207;146912	674;675;676	1504;1505;1506;1507;1508;1509;1510;1511;1512;1513;1514;1515;1516;1517;1518;1519;1520	960;961;962;963;964;965;966;967;968	166;188;211	67;72;85;92;205;218;239;240;322;345;348;371;378;383;389;401;439	89;98;137;194;210;227;380;432;446	-1
sp|P31554|LPTD_ECOLI	sp|P31554|LPTD_ECOLI	53	53	53	sp|P31554|LPTD_ECOLI LPS-assembly protein LptD OS=Escherichia coli (strain K12) OX=83333 GN=lptD PE=1 SV=2	1	53	53	53	75.4	75.4	75.4	89.67	784	784	0	323.31	3217100000	45	71492000	130				1620	1377;1378;2048;2525;2835;2836;4150;4151;4239;4249;4250;4371;4811;4812;5556;7415;7422;7423;7893;8563;8564;9254;9255;9512;9645;9646;9647;10724;10971;10972;11412;11584;11640;11772;11824;12364;12511;14296;14967;14968;15062;15522;15523;15524;15584;16269;16597;16598;16787;17056;17057;17244;17336	True;True;True;True;True;True;True;True;True;True;True;True;True;True;True;True;True;True;True;True;True;True;True;True;True;True;True;True;True;True;True;True;True;True;True;True;True;True;True;True;True;True;True;True;True;True;True;True;True;True;True;True;True	1984;1985;1986;2950;3581;3973;3974;3975;3976;3977;5725;5726;5727;5728;5862;5875;5876;6046;6654;6655;6656;6657;6658;7739;7740;7741;7742;10485;10493;10494;10495;10496;10497;11181;11182;11183;12125;12126;12127;13127;13128;13129;13130;13131;13132;13510;13511;13701;13702;13703;13704;15403;15404;15405;15406;15407;15408;15409;15792;15793;15794;16498;16727;16787;16973;17039;17040;17777;17981;17982;20493;…	19465;19466;19467;19468;19469;19470;19471;19472;19473;19474;19475;19476;19477;28831;28832;28833;28834;28835;28836;34237;34238;34239;34240;34241;34242;34243;34244;34245;34246;34247;34248;34249;34250;37053;37054;37055;37056;37057;37058;37059;37060;37061;37062;37063;37064;37065;37066;37067;37068;37069;37070;37071;37072;37073;37074;37075;37076;37077;37078;37079;37080;37081;37082;37083;37084;37085;370…	14068;14069;14070;14071;14072;14073;14074;14075;14076;14077;20784;20785;20786;24491;24492;24493;24494;24495;24496;24497;24498;24499;24500;24501;24502;24503;26508;26509;26510;26511;26512;26513;26514;26515;26516;26517;26518;26519;26520;26521;26522;26523;26524;26525;26526;26527;26528;26529;26530;26531;26532;26533;26534;26535;26536;26537;26538;26539;26540;26541;26542;26543;26544;26545;26546;26547;265…	14068;14073;20784;24498;26518;26544;35234;35242;35878;35935;35939;36930;40342;40363;47348;62370;62408;62427;66212;70365;70371;78202;78222;80112;80878;80895;80909;89226;91387;91415;97311;98203;98317;99226;99433;103435;104251;120285;127438;127473;128043;132411;132422;132430;132824;138874;141888;141890;142905;144569;144577;146883;147930	1204;1205;1206;1207;1208;1209;1210;1211;1212;1213;1214;1215;1216;1217;1218;1219	2825;2826;2827;2828;2829;2830;2831;2832;2833;2834;2835;2836;2837;2838;2839;2840;2841;2842;2843;2844;2845;2846;2847	1773;1774;1775;1776;1777;1778;1779	109;115;127;304;345;419;437;442;443;462;467;634;639;680;737;741	82;89;107;119;128;216;218;279;286;289;292;432;438;440;453;454;463;508;540;606;632;736;758	142;271;287;424;491;497;499	-1
sp|P0AC94|GNTP_ECOLI	sp|P0AC94|GNTP_ECOLI	5	5	5	sp|P0AC94|GNTP_ECOLI High-affinity gluconate transporter OS=Escherichia coli (strain K12) OX=83333 GN=gntP PE=1 SV=1	1	5	5	5	18.3	18.3	18.3	47.137	447	447	0	16.313	710860000	10	71086000	9				832	541;4175;4882;5585;9483	True;True;True;True;True	755;5756;6761;7789;13469	8069;8070;8071;8072;8073;8074;49871;49872;49873;49874;49875;58169;58170;58171;58172;58173;58174;58175;68296;113721	5793;35324;35325;35326;35327;35328;41274;41275;41276;48004;79896	5793;35327;41274;48004;79896			1066			78	-1
sp|P45565|AIS_ECOLI	sp|P45565|AIS_ECOLI	4	4	4	sp|P45565|AIS_ECOLI Lipopolysaccharide core heptose(II)-phosphate phosphatase OS=Escherichia coli (strain K12) OX=83333 GN=ais PE=2 SV=2	1	4	4	4	32	32	32	22.256	200	200	0	80.683	639640000	9	71071000	9				1912	1999;8412;9378;11094	True;True;True;True	2884;2885;11912;13295;15996	28252;28253;28254;28255;28256;28257;28258;28259;28260;99107;99108;99109;112507;112508;133779;133780;133781;133782;133783;133784;133785;133786;133787;133788	20401;20402;20403;69319;69320;69321;78980;78981;93753;93754;93755	20402;69320;78980;93754			2017			184	-1
sp|P0AD27|YEJM_ECOLI	sp|P0AD27|YEJM_ECOLI	19	19	19	sp|P0AD27|YEJM_ECOLI Inner membrane protein YejM OS=Escherichia coli (strain K12) OX=83333 GN=yejM PE=1 SV=1	1	19	19	19	54.8	54.8	54.8	67.295	586	586	0	323.31	1634400000	23	71059000	84				898	68;2055;2581;4071;4986;5935;6182;6183;6958;9313;9314;12663;14690;14790;15719;15899;16784;17158;17159	True;True;True;True;True;True;True;True;True;True;True;True;True;True;True;True;True;True;True	88;2958;3658;5608;5609;6914;8348;8349;8350;8737;8738;9819;9820;13208;13209;13210;18191;18192;21075;21218;22502;22776;24044;24549;24550;24551	815;816;817;28871;28872;28873;28874;28875;28876;28877;28878;34851;34852;34853;34854;34855;34856;34857;34858;34859;34860;34861;34862;48571;48572;48573;48574;48575;48576;48577;48578;48579;59690;59691;59692;59693;59694;59695;59696;59697;59698;59699;59700;59701;59702;59703;59704;72555;72556;72557;72558;72559;72560;72561;72562;72563;72564;72565;72566;72567;75820;75821;75822;75823;75824;75825;75826;758…	596;20811;20812;20813;20814;20815;24936;24937;24938;24939;24940;24941;24942;24943;24944;24945;34445;34446;42333;42334;42335;42336;42337;42338;42339;42340;42341;42342;42343;42344;42345;42346;42347;42348;42349;42350;42351;42352;42353;50960;50961;50962;50963;50964;50965;50966;50967;50968;50969;50970;50971;53197;53198;53199;53200;53201;53202;53203;53204;58654;58655;58656;58657;58658;58659;78626;78627…	596;20814;24943;34445;42337;50962;53199;53202;58656;78630;78638;105150;123527;126021;133915;135998;142902;145352;145359		1732;1733	1096;1097;1098;1099;1100;1101		233;518	131;256;296;318;495;499	-1
sp|P0AFG3|ODO1_ECOLI	sp|P0AFG3|ODO1_ECOLI	30	30	30	sp|P0AFG3|ODO1_ECOLI 2-oxoglutarate dehydrogenase E1 component OS=Escherichia coli (strain K12) OX=83333 GN=sucA PE=1 SV=1	1	30	30	30	48.1	48.1	48.1	105.06	933	933	0	323.31	3410700000	48	71057000	113				1105	1147;1530;2101;2656;4205;4901;5358;5675;5768;6000;6001;6002;6464;7804;7983;8817;9849;10313;10744;11524;12211;12392;12393;12465;12598;13841;15099;16625;16766;16936	True;True;True;True;True;True;True;True;True;True;True;True;True;True;True;True;True;True;True;True;True;True;True;True;True;True;True;True;True;True	1661;2188;3014;3753;5800;5801;6791;7466;7914;7915;7916;8075;8471;8472;8473;8474;8475;8476;9107;11057;11313;12503;13978;14649;14650;15446;16655;16656;17563;17808;17809;17911;17912;18108;18109;19881;21638;23844;24023;24024;24238;24239	15997;15998;15999;20647;29250;29251;29252;35606;35607;35608;35609;35610;35611;50159;50160;50161;50162;50163;50164;50165;58363;65079;69319;69320;69321;69322;69323;69324;69325;69326;69327;69328;70502;70503;70504;73950;73951;73952;73953;73954;73955;73956;73957;73958;73959;73960;73961;73962;73963;73964;73965;73966;73967;73968;73969;73970;73971;73972;73973;73974;73975;73976;73977;73978;73979;73980;739…	11525;11526;14888;21120;21121;25499;25500;25501;25502;25503;35523;35524;35525;35526;41401;45902;48685;48686;48687;48688;48689;48690;49521;49522;51906;51907;51908;51909;51910;51911;51912;51913;51914;51915;51916;51917;51918;51919;51920;51921;51922;51923;51924;51925;51926;51927;51928;51929;51930;51931;51932;51933;51934;51935;51936;51937;51938;51939;51940;51941;51942;51943;51944;51945;51946;51947;519…	11526;14888;21120;25503;35524;41401;45902;48687;49521;51922;51936;51950;55079;65700;66707;72911;82284;85673;89533;98009;102407;103519;103520;103918;104823;116164;128242;142005;142823;143817	869;870;871	1996;1997;1998;1999	1261;1262;1263;1264;1265;1266	635;647;796	204;207;794;809	238;299;570;711;716;915	-1
sp|P76341|HIUH_ECOLI	sp|P76341|HIUH_ECOLI	5	5	5	sp|P76341|HIUH_ECOLI 5-hydroxyisourate hydrolase OS=Escherichia coli (strain K12) OX=83333 GN=hiuH PE=1 SV=1	1	5	5	5	51.1	51.1	51.1	15.459	137	137	0	148.19	354190000	5	70837000	17				2256	1114;7451;8027;12034;16044	True;True;True;True;True	1598;10542;11380;17330;23001;23002	15462;15463;15464;15465;89680;89681;89682;89683;89684;89685;95513;95514;95515;95516;95517;95518;95519;95520;95521;145010;145011;145012;145013;145014;195742;195743;195744;195745;195746;195747;195748;195749;195750;195751;195752	11138;11139;62770;62771;62772;66990;66991;66992;66993;66994;66995;66996;66997;66998;101203;101204;101205;137028;137029;137030;137031;137032;137033;137034;137035;137036;137037	11138;62770;66997;101205;137034		3620			125		-1
sp|P0A855|TOLB_ECOLI	sp|P0A855|TOLB_ECOLI	15	15	15	sp|P0A855|TOLB_ECOLI Tol-Pal system protein TolB OS=Escherichia coli (strain K12) OX=83333 GN=tolB PE=1 SV=1	1	15	15	15	54.2	54.2	54.2	45.955	430	430	0	323.31	1342800000	19	70672000	113				493	1413;4230;5956;6296;7298;7340;7341;12256;13066;13638;14352;14823;16271;16761;16762	True;True;True;True;True;True;True;True;True;True;True;True;True;True;True	2033;2034;5844;5845;5846;5847;5848;5849;8389;8390;8883;10327;10328;10329;10383;10384;10385;10386;17625;17626;17627;18771;19612;19613;19614;20579;20580;21267;21268;23319;23320;24013;24014;24015	19731;19732;19733;19734;19735;19736;19737;19738;19739;19740;19741;19742;19743;19744;19745;19746;19747;19748;19749;19750;19751;19752;19753;19754;19755;50521;50522;50523;50524;50525;50526;50527;50528;50529;50530;50531;50532;50533;50534;50535;50536;50537;50538;50539;50540;50541;50542;50543;50544;50545;50546;50547;50548;50549;50550;50551;50552;50553;50554;50555;50556;73137;73138;73139;73140;73141;731…	14261;14262;14263;14264;14265;14266;14267;14268;14269;14270;14271;14272;14273;14274;14275;14276;35782;35783;35784;35785;35786;35787;35788;35789;35790;35791;35792;35793;35794;35795;35796;35797;35798;35799;35800;35801;35802;35803;35804;35805;35806;51362;51363;51364;51365;51366;51367;51368;51369;51370;53932;53933;53934;53935;53936;53937;53938;53939;61503;61504;61505;61506;61507;61508;61509;61510;615…	14265;35790;51364;53937;61528;61795;61806;102682;108805;114639;120852;126312;138887;142692;142712	461;462;463;464;465;466;467;468	1030;1031;1032;1033	631;632;633	64;174;191;246;289;290;301;352	62;156;302;430	273;346;348	-1
sp|P0ABI8|CYOB_ECOLI	sp|P0ABI8|CYOB_ECOLI	9	9	9	sp|P0ABI8|CYOB_ECOLI Cytochrome bo(3) ubiquinol oxidase subunit 1 OS=Escherichia coli (strain K12) OX=83333 GN=cyoB PE=1 SV=1	1	9	9	9	14.8	14.8	14.8	74.367	663	663	0	323.31	916720000	13	70517000	14				778	1933;1934;2424;2533;3775;8676;13219;14531;16722	True;True;True;True;True;True;True;True;True	2789;2790;2791;3456;3591;5207;12283;12284;12285;19007;19008;19009;20831;20832;20833;23967	26795;26796;26797;26798;26799;26800;26801;26802;26803;26804;26805;26806;33521;33522;34276;34277;45284;101475;101476;101477;101478;101479;101480;101481;101482;101483;101484;101485;101486;101487;101488;101489;101490;101491;101492;101493;101494;101495;101496;101497;101498;101499;101500;101501;101502;101503;101504;101505;101506;157869;157870;157871;157872;157873;157874;157875;157876;157877;157878;157…	19315;19316;19317;19318;19319;19320;19321;19322;19323;24037;24523;24524;32201;70952;70953;70954;70955;70956;70957;70958;70959;70960;70961;70962;70963;70964;70965;70966;70967;70968;70969;110300;110301;110302;110303;110304;110305;110306;110307;110308;110309;110310;110311;110312;110313;110314;110315;110316;110317;110318;110319;110320;110321;110322;110323;110324;110325;110326;122315;122316;122317;122…	19315;19320;24037;24523;32201;70958;110313;122375;142478	704;705	1586;1587	1001	551;648	539;646	567	-1
sp|P16700|CYSP_ECOLI	sp|P16700|CYSP_ECOLI	20	20	20	sp|P16700|CYSP_ECOLI Thiosulfate-binding protein OS=Escherichia coli (strain K12) OX=83333 GN=cysP PE=1 SV=1	1	20	20	20	57.1	57.1	57.1	37.614	338	338	0	323.31	1618500000	23	70371000	42				1328	220;292;293;2298;3308;3309;5124;5125;8045;9140;11070;11667;11668;12279;14373;14374;14674;15342;17270;17271	True;True;True;True;True;True;True;True;True;True;True;True;True;True;True;True;True;True;True;True	299;300;406;407;408;409;3277;4614;4615;7099;7100;7101;7102;11402;12958;15960;16818;16819;16820;17666;20608;20609;20610;20611;20612;21041;21042;21986;21987;24721;24722;24723	3618;3619;3620;3621;3622;3623;3624;3625;3626;3627;3628;3629;3630;4438;4439;4440;4441;4442;4443;4444;4445;4446;4447;4448;4449;4450;4451;4452;4453;4454;4455;4456;4457;4458;4459;4460;4461;4462;4463;4464;4465;4466;4467;4468;4469;4470;4471;4472;4473;4474;4475;4476;4477;4478;4479;4480;4481;4482;32162;32163;32164;32165;32166;32167;41653;41654;41655;41656;61712;61713;61714;61715;61716;61717;61718;61719;6…	2443;2444;2445;2446;2447;2448;2449;2450;2451;3014;3015;3016;3017;3018;3019;3020;3021;3022;3023;3024;3025;3026;3027;3028;3029;3030;3031;3032;3033;3034;3035;3036;3037;3038;3039;3040;3041;3042;3043;23165;23166;23167;23168;29697;29698;29699;29700;43680;43681;43682;43683;43684;43685;43686;43687;43688;43689;43690;43691;43692;43693;43694;43695;43696;43697;43698;43699;43700;43701;43702;43703;43704;43705;…	2451;3021;3034;23168;29698;29700;43684;43704;67045;77489;93633;98433;98436;102835;121018;121033;123211;131212;147285;147288	1022;1023;1024;1025;1026	2365;2366;2367;2368;2369;2370;2371;2372;2373;2374	1507;1508	55;88;222;223;338	74;77;96;163;210;214;243;329;332;333	184;319	-1
sp|P37313|DPPF_ECOLI	sp|P37313|DPPF_ECOLI	8	8	8	sp|P37313|DPPF_ECOLI Dipeptide transport ATP-binding protein DppF OS=Escherichia coli (strain K12) OX=83333 GN=dppF PE=3 SV=1	1	8	8	8	39.8	39.8	39.8	37.56	334	334	0	323.31	1125500000	16	70347000	28				1748	6016;6788;7811;8145;9417;11903;12441;12442	True;True;True;True;True;True;True;True	8492;8493;9565;11067;11530;13347;13348;17145;17881;17882	74079;74080;74081;74082;74083;74084;74085;74086;74087;74088;82071;82072;82073;82074;82075;82076;82077;82078;82079;93744;93745;93746;93747;93748;93749;93750;93751;96595;96596;96597;96598;96599;96600;112750;112751;112752;112753;112754;112755;143194;143195;143196;143197;143198;148804;148805;148806;148807	52008;52009;52010;52011;52012;52013;52014;52015;57420;57421;57422;57423;57424;57425;57426;65732;65733;65734;65735;65736;67696;67697;67698;67699;67700;67701;79134;79135;79136;99951;99952;99953;99954;99955;103829;103830;103831	52011;57422;65735;67698;79134;99953;103829;103831		2982	1871;1872		261	70;73	-1
sp|P0ABC7|HFLK_ECOLI	sp|P0ABC7|HFLK_ECOLI	26	26	26	sp|P0ABC7|HFLK_ECOLI Modulator of FtsH protease HflK OS=Escherichia coli (strain K12) OX=83333 GN=hflK PE=1 SV=1	1	26	26	26	66.3	66.3	66.3	45.544	419	419	0	323.31	1898200000	27	70306000	60				762	45;46;1760;1785;2509;2510;2756;3302;3452;3571;3572;4345;4831;4832;5437;8168;8836;9606;10222;10223;11609;11626;15973;16406;16407;17067	True;True;True;True;True;True;True;True;True;True;True;True;True;True;True;True;True;True;True;True;True;True;True;True;True;True	59;60;61;2547;2548;2549;2550;2551;2552;2553;2586;3563;3564;3884;4599;4600;4601;4602;4603;4604;4807;4950;4951;4952;6004;6005;6006;6007;6008;6691;6692;6693;7578;11563;11564;11565;12539;13648;13649;13650;13651;13652;13653;14502;14503;16754;16772;22876;22877;22878;23521;23522;23523;24432	437;438;439;440;441;442;443;444;445;446;447;448;449;450;451;452;453;454;455;456;457;458;459;460;461;462;463;464;465;25318;25319;25320;25321;25322;25323;25324;25325;25326;25327;25328;25329;25330;25331;25332;25333;25334;25335;25336;25337;25338;25339;25340;25341;25342;25343;25344;25345;25346;25347;25348;25349;25350;25351;25352;25353;25354;25355;25356;25357;25358;25359;25360;25361;25362;25363;25364;2…	301;302;303;304;305;306;307;308;309;310;311;312;313;314;315;316;317;318;319;320;321;322;323;324;325;18266;18267;18268;18269;18270;18271;18272;18273;18274;18275;18276;18277;18278;18279;18280;18281;18282;18283;18284;18285;18286;18287;18288;18289;18290;18291;18292;18293;18294;18295;18296;18297;18298;18299;18300;18301;18302;18303;18304;18305;18306;18307;18308;18309;18310;18311;18312;18313;18314;18315…	311;324;18269;18445;24419;24420;26157;29622;30358;30996;30997;36678;40566;40570;46557;67827;75458;80671;84953;84956;98258;98293;136416;140265;140274;144826	689;690;691;692;693;694;695;696;697;698	1543;1544;1545;1546;1547;1548;1549;1550;1551	976;977;978;979;980	8;9;24;28;30;123;136;237;260;392	41;117;122;174;184;220;233;234;379	229;331;351;358;402	-1
sp|P39371|NANM_ECOLI	sp|P39371|NANM_ECOLI	4	4	4	sp|P39371|NANM_ECOLI N-acetylneuraminate epimerase OS=Escherichia coli (strain K12) OX=83333 GN=nanM PE=1 SV=2	1	4	4	4	23.9	23.9	23.9	39.572	368	368	0	73.901	1264100000	18	70226000	6				1853	1808;4620;11341;11544	True;True;True;True	2618;6407;16370;16679	25778;25779;25780;55163;55164;55165;137194;140426;140427;140428;140429	18592;18593;39095;96145;96146;96147;98090	18592;39095;96146;98090							-1
sp|P62707|GPMA_ECOLI	sp|P62707|GPMA_ECOLI	21	21	21	sp|P62707|GPMA_ECOLI 2,3-bisphosphoglycerate-dependent phosphoglycerate mutase OS=Escherichia coli (strain K12) OX=83333 GN=gpmA PE=1 SV=2	1	21	21	21	74.4	74.4	74.4	28.556	250	250	0	323.31	980900000	14	70065000	41				2006	395;396;754;2907;3467;3468;4389;4730;6166;6167;9332;9333;9840;9841;12328;12492;12493;13023;15686;16883;17021	True;True;True;True;True;True;True;True;True;True;True;True;True;True;True;True;True;True;True;True;True	554;555;1076;1077;1078;4066;4828;4829;6070;6071;6545;6546;8717;8718;8719;8720;13230;13231;13232;13233;13968;13969;13970;17732;17956;17957;18709;22459;24170;24351;24352;24353;24354	5762;5763;5764;5765;5766;5767;5768;5769;5770;5771;5772;5773;5774;5775;5776;5777;11243;11244;11245;11246;11247;11248;11249;11250;11251;11252;11253;11254;11255;11256;11257;11258;11259;11260;11261;11262;11263;11264;11265;11266;11267;11268;11269;11270;11271;11272;11273;11274;11275;11276;11277;11278;11279;11280;11281;11282;11283;11284;11285;11286;11287;11288;11289;11290;11291;11292;11293;11294;11295;1…	4003;4004;4005;4006;4007;4008;4009;4010;7970;7971;7972;7973;7974;7975;7976;7977;7978;7979;7980;7981;7982;7983;7984;7985;7986;7987;7988;7989;7990;7991;7992;7993;7994;7995;7996;7997;7998;7999;8000;8001;8002;8003;8004;8005;8006;8007;8008;8009;8010;8011;8012;8013;8014;8015;8016;26887;26888;26889;26890;26891;26892;26893;26894;26895;26896;26897;26898;26899;26900;26901;30446;30447;30448;37054;37055;3705…	4004;4006;8003;26901;30446;30448;37063;39870;53137;53143;78705;78723;82241;82261;103093;104178;104181;108508;133712;143563;144346	1429;1430	3268;3269;3270;3271;3272;3273;3274;3275;3276;3277;3278;3279;3280;3281;3282;3283;3284;3285	2074	99;197	30;44;45;60;67;71;74;79;95;98;126;143;148;150;154;156;206;214	198	-1
sp|P0A8W8|YFBU_ECOLI	sp|P0A8W8|YFBU_ECOLI	5	5	5	sp|P0A8W8|YFBU_ECOLI UPF0304 protein YfbU OS=Escherichia coli (strain K12) OX=83333 GN=yfbU PE=1 SV=1	1	5	5	5	55.5	55.5	55.5	19.536	164	164	0	323.31	769650000	11	69969000	21				559	3297;9719;12967;14424;17242	True;True;True;True;True	4592;4593;13814;18639;20685;24670;24671	41478;41479;41480;41481;41482;41483;41484;41485;41486;41487;41488;41489;116392;154713;154714;154715;154716;154717;173378;173379;173380;173381;173382;173383;173384;173385;210344;210345;210346;210347;210348;210349;210350;210351;210352;210353;210354;210355;210356;210357	29560;29561;29562;29563;29564;29565;29566;29567;29568;29569;29570;81651;108151;108152;108153;108154;121430;121431;121432;121433;121434;121435;121436;146869;146870;146871;146872;146873;146874;146875;146876;146877;146878;146879	29564;81651;108152;121434;146874		1141	719		47	133	-1
sp|P76537|YFEY_ECOLI	sp|P76537|YFEY_ECOLI	11	11	11	sp|P76537|YFEY_ECOLI Uncharacterized protein YfeY OS=Escherichia coli (strain K12) OX=83333 GN=yfeY PE=1 SV=1	1	11	11	11	62.8	62.8	62.8	20.897	191	191	0	323.31	628020000	9	69780000	42				2287	219;337;338;339;448;1631;3955;3956;5268;16275;16276	True;True;True;True;True;True;True;True;True;True;True	298;466;467;468;469;628;2356;5450;5451;5452;5453;5454;7338;23325;23326;23327	3617;4894;4895;4896;4897;4898;4899;4900;4901;4902;4903;4904;4905;4906;4907;4908;7178;23676;23677;23678;47408;47409;47410;47411;47412;47413;47414;47415;47416;47417;47418;47419;47420;47421;47422;47423;47424;47425;47426;47427;47428;47429;47430;47431;47432;47433;47434;47435;47436;63953;63954;63955;63956;198571;198572;198573;198574;198575;198576;198577;198578;198579;198580	2442;3322;3323;3324;3325;3326;3327;3328;3329;3330;3331;3332;3333;3334;3335;3336;5146;17177;33667;33668;33669;33670;33671;33672;33673;33674;33675;33676;33677;33678;33679;33680;33681;33682;33683;33684;33685;33686;33687;45139;45140;45141;45142;45143;138915;138916;138917;138918;138919	2442;3323;3329;3335;5146;17177;33676;33684;45142;138915;138918		3672;3673;3674	2267;2268;2269		55;64;70	88;95;173	-1
sp|Q47146|FADE_ECOLI	sp|Q47146|FADE_ECOLI	28	28	28	sp|Q47146|FADE_ECOLI Acyl-coenzyme A dehydrogenase OS=Escherichia coli (strain K12) OX=83333 GN=fadE PE=2 SV=2	1	28	28	28	50.6	50.6	50.6	89.223	814	814	0	323.31	2650700000	38	69756000	100				2436	1846;1847;2794;2795;5028;5136;5137;5179;5341;5742;6170;6236;7182;8507;8800;9815;9827;9860;10298;11184;11224;13006;13416;13417;13891;13892;14209;16988	True;True;True;True;True;True;True;True;True;True;True;True;True;True;True;True;True;True;True;True;True;True;True;True;True;True;True;True	2663;2664;2665;3926;3927;6975;7117;7118;7119;7179;7444;7445;8039;8040;8723;8804;10148;12042;12484;13939;13940;13953;13997;14620;14621;16118;16188;18686;19286;19287;19946;19947;20376;24305	26017;26018;26019;26020;26021;36824;36825;60367;60368;60369;60370;60371;60372;60373;60374;60375;60376;61871;61872;61873;61874;61875;61876;61877;61878;61879;61880;61881;61882;61883;62284;64957;64958;64959;64960;64961;64962;64963;64964;64965;64966;64967;64968;64969;64970;64971;64972;64973;64974;64975;64976;64977;64978;64979;64980;64981;64982;64983;64984;64985;64986;64987;64988;64989;64990;64991;649…	18743;18744;18745;18746;18747;26353;26354;42786;42787;42788;42789;42790;42791;42792;42793;42794;43788;43789;43790;43791;43792;43793;43794;43795;43796;43797;43798;44060;45823;45824;45825;45826;45827;45828;45829;45830;45831;45832;45833;45834;45835;45836;45837;45838;45839;45840;45841;45842;45843;45844;45845;45846;45847;45848;45849;45850;45851;45852;45853;45854;45855;49391;49392;49393;49394;49395;531…	18746;18747;26353;26354;42793;43792;43797;44060;45852;49392;53146;53494;60711;69885;72840;82121;82172;82388;85574;94501;95378;108395;112014;112021;116499;116500;119083;144154	1674	3809;3810;3811;3812;3813	2360;2361;2362	337	714;724;725;729;776	138;524;594	-1
sp|P0AFI7|PDXH_ECOLI	sp|P0AFI7|PDXH_ECOLI	6	6	6	sp|P0AFI7|PDXH_ECOLI Pyridoxine/pyridoxamine 5-phosphate oxidase OS=Escherichia coli (strain K12) OX=83333 GN=pdxH PE=1 SV=2	1	6	6	6	40.4	40.4	40.4	25.545	218	218	0	201.78	835860000	12	69655000	20				1115	6157;11898;12380;13146;16293;16300	True;True;True;True;True;True	8700;8701;17139;17794;18892;18893;23348;23356;23357	75624;75625;75626;75627;75628;75629;75630;143177;148273;148274;156963;156964;156965;156966;156967;156968;156969;198686;198687;198688;198689;198690;198691;198692;198693;198786;198787;198788;198789;198790;198791;198792;198793;198794;198795;198796;198797;198798;198799;198800	53062;53063;53064;53065;99937;103473;109652;109653;109654;109655;109656;109657;109658;138994;138995;138996;138997;138998;138999;139000;139065;139066;139067;139068;139069;139070;139071;139072;139073	53064;99937;103473;109653;139000;139069		2032;2033	1282		102;108	79	-1
sp|P19934|TOLA_ECOLI	sp|P19934|TOLA_ECOLI	4	4	4	sp|P19934|TOLA_ECOLI Tol-Pal system protein TolA OS=Escherichia coli (strain K12) OX=83333 GN=tolA PE=1 SV=1	1	4	4	4	21.1	21.1	21.1	43.156	421	421	0	98.869	1440400000	21	68591000	20				1365	818;5241;6784;7035	True;True;True;True	1162;7290;7291;9557;9558;9935	11885;63396;63397;63398;63399;81833;81834;81835;81836;81837;81838;81839;81840;81841;81842;81843;84952;84953;84954;84955;84956;84957;84958	8417;44683;44684;44685;44686;57246;57247;57248;57249;57250;57251;57252;57253;57254;57255;57256;59379;59380;59381;59382;59383;59384;59385;59386	8417;44684;57248;59382	1079		1538	330		374	-1
sp|P0A722|LPXA_ECOLI	sp|P0A722|LPXA_ECOLI	6	6	6	sp|P0A722|LPXA_ECOLI Acyl-[acyl-carrier-protein]--UDP-N-acetylglucosamine O-acyltransferase OS=Escherichia coli (strain K12) OX=83333 GN=lpxA PE=1 SV=1	1	6	6	6	45.4	45.4	45.4	28.08	262	262	0	171.69	611620000	9	67957000	17				394	6600;6601;13049;14521;15533;16758	True;True;True;True;True;True	9297;9298;18749;20819;22243;22244;24010	79882;79883;79884;79885;79886;79887;79888;79889;79890;79891;79892;79893;79894;79895;79896;79897;155478;155479;155480;155481;174535;174536;174537;174538;174539;174540;174541;174542;174543;174544;174545;174546;174547;174548;189266;189267;189268;189269;189270;189271;189272;189273;189274;189275;189276;189277;189278;189279;189280;189281;189282;204189;204190;204191;204192	55957;55958;55959;55960;55961;55962;55963;55964;108673;108674;122184;122185;122186;132461;132462;132463;132464;132465;132466;142684	55963;55964;108674;122184;132464;142684			537			118	-1
sp|P0A6P9|ENO_ECOLI	sp|P0A6P9|ENO_ECOLI	29	29	29	sp|P0A6P9|ENO_ECOLI Enolase OS=Escherichia coli (strain K12) OX=83333 GN=eno PE=1 SV=2	1	29	29	29	75.9	75.9	75.9	45.654	432	432	0	323.31	1219500000	18	67748000	53				361	70;71;485;843;1602;1603;1955;2281;2282;2283;2501;2502;2813;3980;4246;4925;5209;5211;5246;6408;6409;6938;10413;13285;13453;15852;17099;17207;17293	True;True;True;True;True;True;True;True;True;True;True;True;True;True;True;True;True;True;True;True;True;True;True;True;True;True;True;True;True	91;92;93;94;95;673;674;675;1201;1202;1203;2310;2311;2312;2313;2314;2315;2815;2816;2817;3255;3256;3257;3553;3554;3555;3556;3947;5482;5872;6829;7239;7240;7243;7244;7245;7246;7247;7248;7297;9028;9029;9030;9031;9032;9033;9783;14827;19096;19331;22709;22710;24476;24477;24624;24753	824;825;826;827;828;829;830;831;832;833;834;835;836;837;838;839;840;841;842;843;844;845;846;847;848;849;850;851;852;853;854;855;856;857;858;859;860;861;862;863;864;865;866;867;868;869;870;871;872;873;874;875;876;877;878;879;880;881;882;883;884;885;886;887;888;889;890;891;892;893;894;895;896;897;898;899;900;901;902;903;904;905;906;907;908;909;910;911;912;913;914;7431;7432;7433;7434;7435;7436;7437;…	601;602;603;604;605;606;607;608;609;610;611;612;613;614;615;616;617;618;619;620;621;622;623;624;625;626;627;628;629;630;631;632;633;634;635;636;637;638;639;640;641;642;643;644;645;646;647;648;649;650;651;652;653;654;655;656;657;5299;5300;5301;5302;5303;5304;5305;5306;5307;5308;5309;5310;5311;5312;5313;5314;5315;5316;5317;5318;5319;5320;5321;5322;5323;5324;5325;5326;5327;5328;5329;5330;5331;5332;5…	619;643;5312;9262;17005;17017;19474;23076;23080;23086;24397;24399;26414;33778;35931;41878;44461;44472;44701;54682;54691;58484;86323;111103;112299;135712;144965;146583;147469	365;366;367;368	743;744;745;746;747;748;749;750;751;752;753;754;755	489;490;491;492	72;138;265;423	79;97;130;137;216;237;243;277;280;308;314;409;416	94;128;202;245	-1
sp|P0ACF4|DBHB_ECOLI	sp|P0ACF4|DBHB_ECOLI	5	5	5	sp|P0ACF4|DBHB_ECOLI DNA-binding protein HU-beta OS=Escherichia coli (strain K12) OX=83333 GN=hupB PE=1 SV=1	1	5	5	5	68.9	68.9	68.9	9.2255	90	90	0	105.49	268980000	4	67244000	9				849	916;917;11278;13720;14345	True;True;True;True;True	1312;1313;16262;19726;20566	13437;13438;13439;13440;13441;13442;13443;13444;13445;13446;136702;136703;136704;136705;136706;164813;164814;164815;164816;172348;172349	9732;9733;95792;95793;115422;115423;115424;120708;120709	9732;9733;95792;115424;120708							-1
sp|P15877|DHG_ECOLI	sp|P15877|DHG_ECOLI	18	18	18	sp|P15877|DHG_ECOLI Quinoprotein glucose dehydrogenase OS=Escherichia coli (strain K12) OX=83333 GN=gcd PE=1 SV=3	1	18	18	18	37.4	37.4	37.4	86.746	796	796	0	323.31	2416700000	36	67132000	54				1318	2418;4653;5438;5541;8459;8722;9015;9569;10198;10392;10950;11875;12294;12757;14304;14305;14707;15471	True;True;True;True;True;True;True;True;True;True;True;True;True;True;True;True;True;True	3448;6446;6447;7579;7722;7723;11981;11982;11983;12381;12791;12792;13585;13586;14462;14795;15755;15756;17110;17684;18320;18321;20502;20503;21094;22149;22150	33452;33453;33454;55375;55376;55377;55378;55379;55380;55381;55382;55383;55384;55385;55386;55387;55388;55389;66026;66027;66028;66029;66030;66031;66032;66033;66034;67090;67091;67092;67093;67094;67095;67096;67097;67098;67099;67100;67101;67102;67103;67104;67105;67106;67107;67108;67109;67110;67111;67112;67113;67114;99541;99542;99543;99544;99545;99546;99547;99548;99549;99550;99551;99552;99553;99554;995…	23994;39223;39224;39225;39226;39227;39228;39229;39230;39231;39232;39233;46561;46562;46563;46564;46565;46566;47231;47232;47233;47234;47235;47236;47237;47238;47239;47240;47241;47242;47243;47244;47245;47246;47247;47248;47249;47250;69614;69615;69616;69617;69618;69619;69620;69621;69622;69623;69624;69625;69626;69627;69628;69629;69630;69631;69632;69633;69634;69635;69636;69637;69638;69639;69640;72395;723…	23994;39226;46562;47248;69618;72396;76520;80381;84525;86213;91239;99789;102894;105599;120319;120321;123599;131941	1015;1016;1017;1018	2346;2347;2348	1492;1493	306;481;504;763	227;507;535	283;467	-1
sp|P0AEN4|FTSL_ECOLI	sp|P0AEN4|FTSL_ECOLI	4	4	4	sp|P0AEN4|FTSL_ECOLI Cell division protein FtsL OS=Escherichia coli (strain K12) OX=83333 GN=ftsL PE=1 SV=1	1	4	4	4	38.8	38.8	38.8	13.627	121	121	0	132.5	536820000	8	67102000	9				1040	5655;9701;11164;11165	True;True;True;True	7887;13770;13771;16097;16098	69142;69143;69144;69145;69146;69147;69148;115664;115665;115666;115667;115668;134750;134751;134752;134753;134754;134755;134756	48560;48561;48562;81177;81178;94457;94458;94459;94460	48561;81177;94458;94460			1206			107	-1
sp|P0AFS7|YDIK_ECOLI	sp|P0AFS7|YDIK_ECOLI	3	3	3	sp|P0AFS7|YDIK_ECOLI Putative transport protein YdiK OS=Escherichia coli (strain K12) OX=83333 GN=ydiK PE=1 SV=1	1	3	3	3	15.7	15.7	15.7	39.841	370	370	0	184.65	469460000	7	67065000	32				1138	8333;10204;16247	True;True;True	11798;14468;14469;14470;23286	98404;98405;98406;98407;98408;98409;120708;120709;120710;120711;120712;120713;120714;120715;120716;120717;120718;120719;120720;120721;120722;120723;198226;198227;198228;198229;198230;198231;198232;198233;198234;198235;198236;198237;198238;198239;198240;198241;198242;198243;198244;198245	68869;68870;68871;68872;68873;68874;84537;84538;84539;84540;84541;84542;84543;84544;84545;84546;84547;84548;84549;138690;138691;138692;138693;138694;138695;138696;138697;138698;138699;138700;138701;138702;138703;138704	68874;84546;138699			1300;1301			133;139	-1
sp|P60624|RL24_ECOLI	sp|P60624|RL24_ECOLI	9	9	9	sp|P60624|RL24_ECOLI 50S ribosomal protein L24 OS=Escherichia coli (strain K12) OX=83333 GN=rplX PE=1 SV=2	1	9	9	9	63.5	63.5	63.5	11.316	104	104	0	143.5	401000000	6	66833000	48				1979	2027;2746;2747;6029;6030;7133;7732;12359;15702	True;True;True;True;True;True;True;True;True	2928;3871;3872;8508;8509;10076;10953;17771;22480	28740;28741;36455;36456;36457;36458;36459;36460;36461;36462;36463;36464;36465;36466;36467;36468;36469;36470;36471;36472;74155;74156;74157;74158;74159;74160;74161;74162;74163;74164;74165;74166;74167;74168;74169;86099;86100;86101;86102;86103;86104;86105;86106;92971;92972;92973;92974;92975;92976;92977;92978;92979;92980;92981;92982;92983;92984;92985;92986;92987;92988;92989;92990;92991;92992;92993;929…	20717;26096;26097;26098;26099;26100;26101;26102;52058;52059;52060;52061;52062;52063;52064;52065;52066;60164;60165;60166;60167;60168;65178;65179;65180;65181;65182;65183;65184;65185;65186;65187;65188;65189;65190;65191;65192;65193;65194;65195;65196;65197;65198;65199;65200;65201;65202;65203;103416;133793;133794	20717;26098;26102;52061;52065;60164;65199;103416;133794							-1
sp|P69380|FIEF_ECOLI	sp|P69380|FIEF_ECOLI	3	3	3	sp|P69380|FIEF_ECOLI Ferrous-iron efflux pump FieF OS=Escherichia coli (strain K12) OX=83333 GN=fieF PE=1 SV=1	1	3	3	3	20.7	20.7	20.7	32.927	300	300	0	136.8	732350000	11	66577000	11				2087	1060;12459;17205	True;True;True	1521;1522;17903;24622	15013;15014;15015;15016;15017;15018;15019;15020;15021;15022;15023;15024;15025;15026;15027;15028;15029;15030;15031;15032;15033;15034;15035;15036;15037;15038;15039;15040;148883;148884;148885;148886;148887;148888;148889;148890;148891;148892;148893;148894;148895;148896;148897;148898;209915;209916;209917	10815;10816;10817;10818;10819;10820;10821;10822;10823;10824;10825;10826;10827;10828;10829;10830;10831;10832;10833;10834;10835;103887;103888;103889;103890;103891;103892;103893;103894;103895;103896;146580	10832;103890;146580		3403			234		-1
sp|P0ADY7|RL16_ECOLI	sp|P0ADY7|RL16_ECOLI	5	5	5	sp|P0ADY7|RL16_ECOLI 50S ribosomal protein L16 OS=Escherichia coli (strain K12) OX=83333 GN=rplP PE=1 SV=1	1	5	5	5	36	36	36	15.281	136	136	0	76.531	199250000	3	66416000	11				968	5040;5088;5258;11329;15437	True;True;True;True;True	6987;6988;7053;7321;16346;22107;22108	60450;60451;60452;60453;60454;60455;60456;60457;60458;60459;60460;60461;60462;60463;60464;60465;60466;60467;60468;60469;60470;60471;60472;61010;61011;61012;61013;61014;63782;63783;63784;63785;63786;63787;63788;63789;63790;63791;63792;63793;63794;137103;137104;137105;137106;137107;188204;188205;188206;188207;188208	42848;42849;42850;42851;42852;42853;42854;42855;42856;42857;42858;42859;42860;42861;42862;42863;42864;42865;42866;42867;43271;43272;44989;44990;44991;44992;44993;44994;44995;96064;96065;96066;96067;131745;131746;131747;131748	42854;43271;44991;96064;131746		1836;1837			78;95		-1
sp|P0A7F3|PYRI_ECOLI	sp|P0A7F3|PYRI_ECOLI	10	10	10	sp|P0A7F3|PYRI_ECOLI Aspartate carbamoyltransferase regulatory chain OS=Escherichia coli (strain K12) OX=83333 GN=pyrI PE=1 SV=2	1	10	10	10	75.8	75.8	75.8	17.12	153	153	0	246.73	596800000	9	66311000	32				435	2383;2384;5465;6366;6449;7250;7251;12522;13770;16792	True;True;True;True;True;True;True;True;True;True	3399;3400;7616;8966;8967;9089;10254;10255;18001;19789;24053	33092;33093;33094;33095;33096;33097;33098;33099;66415;66416;66417;66418;66419;66420;66421;66422;66423;66424;66425;66426;66427;66428;66429;66430;66431;77525;77526;77527;77528;77529;77530;77531;77532;77533;77534;77535;77536;77537;77538;77539;77540;77541;77542;77543;77544;77545;77546;78512;78513;87386;87387;87388;87389;87390;87391;87392;87393;149503;149504;149505;149506;165186;165187;165188;165189;1…	23783;23784;23785;23786;23787;23788;46775;46776;46777;46778;46779;46780;46781;46782;46783;46784;54378;54379;54380;54381;54382;54383;54384;54385;54386;54387;54388;54389;54390;54391;54392;55011;55012;61119;61120;61121;61122;61123;104341;104342;104343;104344;115690;115691;115692;115693;115694;115695;142932	23783;23788;46781;54389;55012;61119;61123;104344;115695;142932	415			113			-1
sp|P0AB80|ILVE_ECOLI	sp|P0AB80|ILVE_ECOLI	13	13	13	sp|P0AB80|ILVE_ECOLI Branched-chain-amino-acid aminotransferase OS=Escherichia coli (strain K12) OX=83333 GN=ilvE PE=1 SV=2	1	13	13	13	56.3	56.3	56.3	34.093	309	309	0	323.31	857290000	13	65945000	47				748	548;1909;2181;3630;4274;4275;7436;7437;7454;7455;12531;12592;15597	True;True;True;True;True;True;True;True;True;True;True;True;True	763;2755;3132;5028;5905;5906;5907;10520;10521;10522;10523;10545;10546;10547;18015;18099;22337	8114;8115;8116;8117;8118;8119;8120;26498;31177;31178;31179;31180;31181;44037;50959;50960;50961;50962;50963;50964;50965;50966;50967;50968;50969;50970;50971;50972;50973;50974;50975;50976;50977;89506;89507;89508;89509;89510;89511;89512;89513;89514;89515;89516;89517;89518;89519;89520;89521;89522;89523;89524;89693;89694;89695;89696;89697;89698;89699;89700;89701;89702;89703;89704;89705;89706;89707;8970…	5819;5820;5821;5822;5823;5824;19108;22517;22518;31321;36061;36062;36063;36064;36065;36066;36067;62613;62614;62615;62616;62617;62618;62619;62620;62621;62622;62623;62624;62625;62626;62627;62628;62629;62777;62778;62779;62780;62781;62782;62783;62784;62785;62786;62787;104418;104801;104802;104803;132931	5820;19108;22518;31321;36061;36065;62615;62622;62777;62786;104418;104802;132931			936;937			15;80	-1
sp|P0AET5|HDED_ECOLI	sp|P0AET5|HDED_ECOLI	3	3	3	sp|P0AET5|HDED_ECOLI Protein HdeD OS=Escherichia coli (strain K12) OX=83333 GN=hdeD PE=1 SV=1	1	3	3	3	10	10	10	20.903	190	190	0	38.945	197430000	3	65811000	12				1054	1554;1555;10560	True;True;True	2225;2226;2227;15093	20947;20948;20949;20950;20951;20952;20953;20954;20955;20956;20957;125142;125143	15128;15129;15130;15131;15132;15133;15134;15135;15136;87522;87523;87524	15129;15133;87522			1224			16	-1
sp|P45523|FKBA_ECOLI	sp|P45523|FKBA_ECOLI	18	18	18	sp|P45523|FKBA_ECOLI FKBP-type peptidyl-prolyl cis-trans isomerase FkpA OS=Escherichia coli (strain K12) OX=83333 GN=fkpA PE=1 SV=1	1	18	18	18	54.4	54.4	54.4	28.882	270	270	0	323.31	985810000	15	65721000	57				1905	630;2515;2575;4701;4702;5446;5447;6793;8522;8523;8524;8535;8536;8849;9830;13467;14886;14887	True;True;True;True;True;True;True;True;True;True;True;True;True;True;True;True;True;True	900;3570;3649;3650;6507;6508;7589;7590;7591;9572;9573;12061;12062;12063;12077;12078;12079;12080;12555;12556;13956;19351;21347;21348;21349;21350	9759;9760;9761;9762;9763;9764;9765;9766;9767;9768;9769;9770;9771;9772;9773;9774;9775;9776;9777;9778;9779;9780;9781;9782;34169;34808;34809;34810;34811;34812;34813;34814;34815;34816;55798;55799;55800;55801;55802;55803;55804;55805;55806;55807;55808;55809;55810;55811;55812;55813;66186;66187;66188;66189;66190;66191;66192;66193;66194;66195;66196;66197;66198;66199;66200;66201;66202;66203;66204;66205;821…	6915;6916;6917;6918;6919;6920;6921;6922;6923;6924;6925;6926;6927;6928;6929;6930;6931;6932;6933;6934;6935;6936;6937;6938;6939;6940;24435;24907;24908;24909;24910;24911;24912;24913;24914;39529;39530;39531;39532;39533;39534;39535;39536;39537;39538;39539;46639;46640;46641;46642;46643;46644;46645;46646;46647;46648;46649;46650;46651;46652;57438;57439;57440;57441;57442;57443;57444;57445;57446;57447;57448…	6940;24435;24909;39533;39539;46640;46651;57445;69961;69962;69963;70012;70021;75534;82187;112418;126698;126722	1379;1380	3170;3171;3172;3173		170;183	74;79;148;223		-1
[truncated: 2,129 more rows]
