# Supplementary material for: Protein structure prediction with in-cell photo-crosslinking mass spectrometry and deep learning
Source: Nat Biotechnol. 2023 Mar 20;41(12):1810–9. doi: 10.1038/s41587-023-01704-z (PMC10713450; doi:10.1038/s41587-023-01704-z)
Supplement: Supplementary file 7 — AlphaLink performance benchmark on the E. coli membrane fraction. [file 41587_2023_1704_MOESM7_ESM.xlsx]

## Sheet: AlphaLink
Target	TM-score
1a3a_D_0	0.9662
1a3a_D_1	0.9670
1a3a_D_2	0.9655
1a3a_D_3	0.9561
1a3a_D_4	0.9673
1a3a_D_5	0.9664
1a3a_D_6	0.9582
1a3a_D_7	0.9523
1a3a_D_8	0.9556
1a3a_D_9	0.9536
1bxw_A_0	0.8364
1bxw_A_1	0.8287
1bxw_A_2	0.2035
1bxw_A_3	0.1724
1bxw_A_4	0.8338
1bxw_A_5	0.7885
1bxw_A_6	0.8657
1bxw_A_7	0.8481
1bxw_A_8	0.8137
1bxw_A_9	0.8336
1c5k_A_0	0.9463
1c5k_A_1	0.9549
1c5k_A_2	0.9356
1c5k_A_3	0.9759
1c5k_A_4	0.9752
1c5k_A_5	0.9805
1c5k_A_6	0.9452
1c5k_A_7	0.9799
1c5k_A_8	0.9540
1c5k_A_9	0.9056
1fep_A_0	0.8508
1fep_A_1	0.7868
1fep_A_2	0.7566
1fep_A_3	0.8456
1fep_A_4	0.8134
1fep_A_5	0.8347
1fep_A_6	0.6504
1fep_A_7	0.7682
1fep_A_8	0.8856
1fep_A_9	0.8950
1grl_G_0	0.6362
1grl_G_1	0.8569
1grl_G_2	0.7792
1grl_G_3	0.8745
1grl_G_4	0.8784
1grl_G_5	0.7436
1grl_G_6	0.7070
1grl_G_7	0.6422
1grl_G_8	0.8791
1grl_G_9	0.8453
1i78_B_0	0.9727
1i78_B_1	0.9851
1i78_B_2	0.9776
1i78_B_3	0.9157
1i78_B_4	0.9888
1i78_B_5	0.9642
1i78_B_6	0.9762
1i78_B_7	0.9354
1i78_B_8	0.9546
1i78_B_9	0.9616
1igw_D_0	0.8113
1igw_D_1	0.8273
1igw_D_2	0.9151
1igw_D_3	0.8288
1igw_D_4	0.8304
1igw_D_5	0.8195
1igw_D_6	0.8255
1igw_D_7	0.7984
1igw_D_8	0.8321
1igw_D_9	0.8080
1lv7_A_0	0.8826
1lv7_A_1	0.8876
1lv7_A_2	0.8900
1lv7_A_3	0.8976
1lv7_A_4	0.8101
1lv7_A_5	0.8746
1lv7_A_6	0.8978
1lv7_A_7	0.8904
1lv7_A_8	0.8799
1lv7_A_9	0.8917
1pb1_A_0	0.9594
1pb1_A_1	0.9244
1pb1_A_2	0.9269
1pb1_A_3	0.9443
1pb1_A_4	0.9530
1pb1_A_5	0.9585
1pb1_A_6	0.6070
1pb1_A_7	0.9644
1pb1_A_8	0.9449
1pb1_A_9	0.9414
1qfg_A_0	0.8960
1qfg_A_1	0.8809
1qfg_A_2	0.8821
1qfg_A_3	0.9325
1qfg_A_4	0.8794
1qfg_A_5	0.9133
1qfg_A_6	0.9260
1qfg_A_7	0.9407
1qfg_A_8	0.9160
1qfg_A_9	0.9069
2f1m_D_0	0.9358
2f1m_D_1	0.9418
2f1m_D_2	0.9201
2f1m_D_3	0.9578
2f1m_D_4	0.9415
2f1m_D_5	0.9376
2f1m_D_6	0.9163
2f1m_D_7	0.9493
2f1m_D_8	0.9545
2f1m_D_9	0.9373
2guf_A_0	0.7935
2guf_A_1	0.9385
2guf_A_2	0.7303
2guf_A_3	0.7787
2guf_A_4	0.8786
2guf_A_5	0.9447
2guf_A_6	0.9011
2guf_A_7	0.9236
2guf_A_8	0.9420
2guf_A_9	0.9219
2hdi_A_0	0.7521
2hdi_A_1	0.9092
2hdi_A_2	0.8295
2hdi_A_3	0.8384
2hdi_A_4	0.7624
2hdi_A_5	0.6407
2hdi_A_6	0.6523
2hdi_A_7	0.6834
2hdi_A_8	0.8174
2hdi_A_9	0.9152
2hqs_H_0	0.9468
2hqs_H_1	0.9733
2hqs_H_2	0.9471
2hqs_H_3	0.9754
2hqs_H_4	0.9743
2hqs_H_5	0.9727
2hqs_H_6	0.9568
2hqs_H_7	0.9721
2hqs_H_8	0.9464
2hqs_H_9	0.9734
2j1n_C_0	0.6607
2j1n_C_1	0.6571
2j1n_C_2	0.8147
2j1n_C_3	0.8589
2j1n_C_4	0.7848
2j1n_C_5	0.8650
2j1n_C_6	0.8758
2j1n_C_7	0.2721
2j1n_C_8	0.8392
2j1n_C_9	0.7277
2qcu_B_0	0.9615
2qcu_B_1	0.9674
2qcu_B_2	0.9535
2qcu_B_3	0.9646
2qcu_B_4	0.9629
2qcu_B_5	0.9629
2qcu_B_6	0.9742
2qcu_B_7	0.9057
2qcu_B_8	0.9717
2qcu_B_9	0.9744
2qzs_A_0	0.9701
2qzs_A_1	0.9778
2qzs_A_2	0.9607
2qzs_A_3	0.9674
2qzs_A_4	0.9786
2qzs_A_5	0.9524
2qzs_A_6	0.9667
2qzs_A_7	0.9655
2qzs_A_8	0.9836
2qzs_A_9	0.9837
3bp3_B_0	0.9326
3bp3_B_1	0.9423
3bp3_B_2	0.9406
3bp3_B_3	0.9269
3bp3_B_4	0.9415
3bp3_B_5	0.9445
3bp3_B_6	0.9269
3bp3_B_7	0.9391
3bp3_B_8	0.9393
3bp3_B_9	0.9407
3tch_A_0	0.8312
3tch_A_1	0.7881
3tch_A_2	0.7518
3tch_A_3	0.7961
3tch_A_4	0.7813
3tch_A_5	0.8605
3tch_A_6	0.7823
3tch_A_7	0.6757
3tch_A_8	0.8047
3tch_A_9	0.8237
4jne_B_0	0.6634
4jne_B_1	0.7898
4jne_B_2	0.6259
4jne_B_3	0.6254
4jne_B_4	0.6040
4jne_B_5	0.6468
4jne_B_6	0.6637
4jne_B_7	0.6682
4jne_B_8	0.6264
4jne_B_9	0.6953
4rhb_C_0	0.7885
4rhb_C_1	0.9268
4rhb_C_2	0.8833
4rhb_C_3	0.8214
4rhb_C_4	0.8558
4rhb_C_5	0.9311
4rhb_C_6	0.9344
4rhb_C_7	0.8656
4rhb_C_8	0.9065
4rhb_C_9	0.7997
4yah_X_0	0.9549
4yah_X_1	0.6960
4yah_X_2	0.9011
4yah_X_3	0.9168
4yah_X_4	0.7003
4yah_X_5	0.8003
4yah_X_6	0.8674
4yah_X_7	0.9559
4yah_X_8	0.9499
4yah_X_9	0.7864
5d0o_A_0	0.6448
5d0o_A_1	0.6464
5d0o_A_2	0.6521
5d0o_A_3	0.6232
5d0o_A_4	0.5809
5d0o_A_5	0.5485
5d0o_A_6	0.6532
5d0o_A_7	0.5999
5d0o_A_8	0.7334
5d0o_A_9	0.5648
5d0o_B_0	0.9661
5d0o_B_1	0.9283
5d0o_B_2	0.9659
5d0o_B_3	0.9638
5d0o_B_4	0.9600
5d0o_B_5	0.9612
5d0o_B_6	0.9638
5d0o_B_7	0.9617
5d0o_B_8	0.9601
5d0o_B_9	0.9652
5j43_E_0	0.9750
5j43_E_1	0.9848
5j43_E_2	0.9590
5j43_E_3	0.9452
5j43_E_4	0.9678
5j43_E_5	0.9199
5j43_E_6	0.9397
5j43_E_7	0.9820
5j43_E_8	0.9425
5j43_E_9	0.9656
6bpn_A_0	0.8820
6bpn_A_1	0.8691
6bpn_A_2	0.8709
6bpn_A_3	0.8655
6bpn_A_4	0.8869
6bpn_A_5	0.9193
6bpn_A_6	0.8917
6bpn_A_7	0.9240
6bpn_A_8	0.8454
6bpn_A_9	0.8854
6oqr_C_0	0.7812
6oqr_C_1	0.5205
6oqr_C_2	0.8408
6oqr_C_3	0.5527
6oqr_C_4	0.8361
6oqr_C_5	0.8131
6oqr_C_6	0.8475
6oqr_C_7	0.6978
6oqr_C_8	0.7749
6oqr_C_9	0.5597
6oqr_F_0	0.6097
6oqr_F_1	0.8656
6oqr_F_2	0.8343
6oqr_F_3	0.8329
6oqr_F_4	0.8763
6oqr_F_5	0.8208
6oqr_F_6	0.8550
6oqr_F_7	0.8551
6oqr_F_8	0.9080
6oqr_F_9	0.7247
6oqr_Y_0	0.5463
6oqr_Y_1	0.5285
6oqr_Y_2	0.5453
6oqr_Y_3	0.5653
6oqr_Y_4	0.6071
6oqr_Y_5	0.5478
6oqr_Y_6	0.5073
6oqr_Y_7	0.5595
6oqr_Y_8	0.6099
6oqr_Y_9	0.5265
6wxi_C_0	0.8946
6wxi_C_1	0.9019
6wxi_C_2	0.9082
6wxi_C_3	0.8772
6wxi_C_4	0.9014
6wxi_C_5	0.9370
6wxi_C_6	0.8866
6wxi_C_7	0.8947
6wxi_C_8	0.8953
6wxi_C_9	0.9571
6zhv_C_0	0.8468
6zhv_C_1	0.9004
6zhv_C_2	0.8268
6zhv_C_3	0.8197
6zhv_C_4	0.8481
6zhv_C_5	0.4796
6zhv_C_6	0.9097
6zhv_C_7	0.7509
6zhv_C_8	0.8944
6zhv_C_9	0.6070
7cge_L_0	0.7702
7cge_L_1	0.6146
7cge_L_2	0.7682
7cge_L_3	0.7549
7cge_L_4	0.7813
7cge_L_5	0.7717
7cge_L_6	0.6268
7cge_L_7	0.7699
7cge_L_8	0.7624
7cge_L_9	0.6552

## Sheet: AlphaFold2
Target	TM-score
1a3a_D_0	0.9500
1a3a_D_1	0.9451
1a3a_D_2	0.9472
1a3a_D_3	0.9405
1a3a_D_4	0.9566
1a3a_D_5	0.9541
1a3a_D_6	0.9561
1a3a_D_7	0.9464
1a3a_D_8	0.9281
1a3a_D_9	0.9229
1bxw_A_0	0.8296
1bxw_A_1	0.8349
1bxw_A_2	0.2060
1bxw_A_3	0.1374
1bxw_A_4	0.8203
1bxw_A_5	0.8041
1bxw_A_6	0.8730
1bxw_A_7	0.8404
1bxw_A_8	0.8167
1bxw_A_9	0.8178
1c5k_A_0	0.9722
1c5k_A_1	0.9106
1c5k_A_2	0.9636
1c5k_A_3	0.9838
1c5k_A_4	0.9764
1c5k_A_5	0.9772
1c5k_A_6	0.9397
1c5k_A_7	0.9800
1c5k_A_8	0.8311
1c5k_A_9	0.7886
1fep_A_0	0.6908
1fep_A_1	0.3973
1fep_A_2	0.7714
1fep_A_3	0.6985
1fep_A_4	0.5518
1fep_A_5	0.7351
1fep_A_6	0.5478
1fep_A_7	0.7022
1fep_A_8	0.8419
1fep_A_9	0.8821
1grl_G_0	0.5978
1grl_G_1	0.6273
1grl_G_2	0.6146
1grl_G_3	0.5744
1grl_G_4	0.8564
1grl_G_5	0.6552
1grl_G_6	0.6156
1grl_G_7	0.8010
1grl_G_8	0.5898
1grl_G_9	0.6240
1i78_B_0	0.9780
1i78_B_1	0.8503
1i78_B_2	0.9665
1i78_B_3	0.9473
1i78_B_4	0.9576
1i78_B_5	0.9395
1i78_B_6	0.9761
1i78_B_7	0.9797
1i78_B_8	0.9720
1i78_B_9	0.9562
1igw_D_0	0.8194
1igw_D_1	0.8359
1igw_D_2	0.8297
1igw_D_3	0.8221
1igw_D_4	0.9606
1igw_D_5	0.8207
1igw_D_6	0.8247
1igw_D_7	0.7985
1igw_D_8	0.9126
1igw_D_9	0.8377
1lv7_A_0	0.8915
1lv7_A_1	0.8941
1lv7_A_2	0.8967
1lv7_A_3	0.9025
1lv7_A_4	0.9015
1lv7_A_5	0.8332
1lv7_A_6	0.8903
1lv7_A_7	0.8283
1lv7_A_8	0.8947
1lv7_A_9	0.9032
1pb1_A_0	0.9180
1pb1_A_1	0.9384
1pb1_A_2	0.9446
1pb1_A_3	0.8596
1pb1_A_4	0.9608
1pb1_A_5	0.9501
1pb1_A_6	0.5626
1pb1_A_7	0.9434
1pb1_A_8	0.9097
1pb1_A_9	0.9115
1qfg_A_0	0.9186
1qfg_A_1	0.9002
1qfg_A_2	0.7785
1qfg_A_3	0.9295
1qfg_A_4	0.8479
1qfg_A_5	0.9516
1qfg_A_6	0.8674
1qfg_A_7	0.9421
1qfg_A_8	0.9179
1qfg_A_9	0.8892
2f1m_D_0	0.9553
2f1m_D_1	0.9508
2f1m_D_2	0.9424
2f1m_D_3	0.9639
2f1m_D_4	0.9458
2f1m_D_5	0.9467
2f1m_D_6	0.9378
2f1m_D_7	0.9448
2f1m_D_8	0.9523
2f1m_D_9	0.9465
2guf_A_0	0.9442
2guf_A_1	0.9056
2guf_A_2	0.8143
2guf_A_3	0.6286
2guf_A_4	0.8368
2guf_A_5	0.9370
2guf_A_6	0.8995
2guf_A_7	0.8835
2guf_A_8	0.9394
2guf_A_9	0.9423
2hdi_A_0	0.7279
2hdi_A_1	0.8769
2hdi_A_2	0.7989
2hdi_A_3	0.6447
2hdi_A_4	0.7396
2hdi_A_5	0.6680
2hdi_A_6	0.4274
2hdi_A_7	0.7027
2hdi_A_8	0.4643
2hdi_A_9	0.8701
2hqs_H_0	0.9570
2hqs_H_1	0.9730
2hqs_H_2	0.9636
2hqs_H_3	0.9725
2hqs_H_4	0.9723
2hqs_H_5	0.9634
2hqs_H_6	0.9559
2hqs_H_7	0.9724
2hqs_H_8	0.9579
2hqs_H_9	0.9729
2j1n_C_0	0.5814
2j1n_C_1	0.6840
2j1n_C_2	0.6399
2j1n_C_3	0.8802
2j1n_C_4	0.6256
2j1n_C_5	0.8919
2j1n_C_6	0.7788
2j1n_C_7	0.3136
2j1n_C_8	0.6147
2j1n_C_9	0.6458
2qcu_B_0	0.5131
2qcu_B_1	0.9628
2qcu_B_2	0.9638
2qcu_B_3	0.9589
2qcu_B_4	0.9477
2qcu_B_5	0.9489
2qcu_B_6	0.9726
2qcu_B_7	0.9176
2qcu_B_8	0.9552
2qcu_B_9	0.9439
2qzs_A_0	0.9788
2qzs_A_1	0.9757
2qzs_A_2	0.9759
2qzs_A_3	0.9764
2qzs_A_4	0.9927
2qzs_A_5	0.9626
2qzs_A_6	0.9806
2qzs_A_7	0.9564
2qzs_A_8	0.9702
2qzs_A_9	0.9801
3bp3_B_0	0.9406
3bp3_B_1	0.9432
3bp3_B_2	0.9447
3bp3_B_3	0.9398
3bp3_B_4	0.9418
3bp3_B_5	0.9456
3bp3_B_6	0.9288
3bp3_B_7	0.9461
3bp3_B_8	0.9520
3bp3_B_9	0.9471
3tch_A_0	0.8528
3tch_A_1	0.9104
3tch_A_2	0.8127
3tch_A_3	0.8456
3tch_A_4	0.7965
3tch_A_5	0.9673
3tch_A_6	0.8865
3tch_A_7	0.5584
3tch_A_8	0.8991
3tch_A_9	0.8449
4jne_B_0	0.6932
4jne_B_1	0.7315
4jne_B_2	0.6750
4jne_B_3	0.5766
4jne_B_4	0.6725
4jne_B_5	0.6669
4jne_B_6	0.6539
4jne_B_7	0.6956
4jne_B_8	0.6802
4jne_B_9	0.6883
4rhb_C_0	0.4288
4rhb_C_1	0.8988
4rhb_C_2	0.8282
4rhb_C_3	0.8472
4rhb_C_4	0.8799
4rhb_C_5	0.8662
4rhb_C_6	0.8939
4rhb_C_7	0.8850
4rhb_C_8	0.8714
4rhb_C_9	0.8645
4yah_X_0	0.8135
4yah_X_1	0.8064
4yah_X_2	0.6853
4yah_X_3	0.9040
4yah_X_4	0.8437
4yah_X_5	0.8780
4yah_X_6	0.8524
4yah_X_7	0.8714
4yah_X_8	0.7091
4yah_X_9	0.8628
5d0o_A_0	0.5611
5d0o_A_1	0.5765
5d0o_A_2	0.6728
5d0o_A_3	0.5968
5d0o_A_4	0.3989
5d0o_A_5	0.5838
5d0o_A_6	0.6051
5d0o_A_7	0.4014
5d0o_A_8	0.6269
5d0o_A_9	0.5307
5d0o_B_0	0.9564
5d0o_B_1	0.9179
5d0o_B_2	0.9536
5d0o_B_3	0.9549
5d0o_B_4	0.9585
5d0o_B_5	0.9260
5d0o_B_6	0.9646
5d0o_B_7	0.9526
5d0o_B_8	0.9551
5d0o_B_9	0.9519
5j43_E_0	0.9457
5j43_E_1	0.9578
5j43_E_2	0.9272
5j43_E_3	0.9297
5j43_E_4	0.9487
5j43_E_5	0.9250
5j43_E_6	0.9177
5j43_E_7	0.9118
5j43_E_8	0.8914
5j43_E_9	0.9389
6bpn_A_0	0.9240
6bpn_A_1	0.8672
6bpn_A_2	0.7583
6bpn_A_3	0.8297
6bpn_A_4	0.8836
6bpn_A_5	0.8827
6bpn_A_6	0.8565
6bpn_A_7	0.8965
6bpn_A_8	0.4954
6bpn_A_9	0.8940
6oqr_C_0	0.8443
6oqr_C_1	0.7280
6oqr_C_2	0.6456
6oqr_C_3	0.6239
6oqr_C_4	0.7690
6oqr_C_5	0.7717
6oqr_C_6	0.8975
6oqr_C_7	0.5528
6oqr_C_8	0.9001
6oqr_C_9	0.8925
6oqr_F_0	0.5946
6oqr_F_1	0.8576
6oqr_F_2	0.7713
6oqr_F_3	0.5777
6oqr_F_4	0.8358
6oqr_F_5	0.8710
6oqr_F_6	0.8601
6oqr_F_7	0.3897
6oqr_F_8	0.8398
6oqr_F_9	0.6915
6oqr_Y_0	0.5291
6oqr_Y_1	0.4915
6oqr_Y_2	0.5587
6oqr_Y_3	0.5308
6oqr_Y_4	0.5570
6oqr_Y_5	0.5361
6oqr_Y_6	0.5291
6oqr_Y_7	0.5648
6oqr_Y_8	0.5252
6oqr_Y_9	0.4913
6wxi_C_0	0.7777
6wxi_C_1	0.7939
6wxi_C_2	0.7934
6wxi_C_3	0.8010
6wxi_C_4	0.7688
6wxi_C_5	0.8016
6wxi_C_6	0.7451
6wxi_C_7	0.7694
6wxi_C_8	0.7456
6wxi_C_9	0.8152
6zhv_C_0	0.8490
6zhv_C_1	0.8981
6zhv_C_2	0.9305
6zhv_C_3	0.9019
6zhv_C_4	0.8752
6zhv_C_5	0.6021
6zhv_C_6	0.9117
6zhv_C_7	0.9030
6zhv_C_8	0.9136
6zhv_C_9	0.9049
7cge_L_0	0.7620
7cge_L_1	0.6553
7cge_L_2	0.7626
7cge_L_3	0.6485
7cge_L_4	0.6130
7cge_L_5	0.7676
7cge_L_6	0.6200
7cge_L_7	0.7676
7cge_L_8	0.7589
7cge_L_9	0.5939
