# Supplementary material for: Protein structure prediction with in-cell photo-crosslinking mass spectrometry and deep learning
Source: Nat Biotechnol. 2023 Mar 20;41(12):1810–9. doi: 10.1038/s41587-023-01704-z (PMC10713450; doi:10.1038/s41587-023-01704-z)
Supplement: Supplementary file 9 — Distance distributions for in-cell crosslinks mapped on experimental structures. [file 41587_2023_1704_MOESM9_ESM.xlsx]

## Sheet: photoL_shortest_per_protein
Unnamed: 0	link_id	uniprot_id_1	uniprot_id_2	uniprot_res_1	uniprot_res_2	pdb_id	pdb_res_1	pdb_res_type_1	pdb_chain_1	pdb_res_2	pdb_type_2	pdb_chain_2	sequence_separation	distance	psmids	uni_res_res	pdb_uni_res_res	crosslinker
7	443	P60422	P60422	93	103	7pjt	92	LEU	C	102	TYR	C	10	3.63567	Scan: 12124 Run: B190218_29_Lumos_TD_IN_120_Ecoli_photoAA_membrane_SCX20_SEC9 P1_R.YILAPK.G P2_R.SANIALVLYK.D 1 6	P6042293103	7pjtP6042293103	photoL CA-CA
24	154	P69776	P69776	44	45	1t8z	23	TRP	C	24	SER	C	1	3.75763	Scan: 7846 Run: B190215_20_Lumos_TD_IN_120_Ecoli_photoAA_membrane_SCX19_SEC10 P1_K.VDQLSNDVNAMoxR.S P2_K.VDQLSNDVNAMR.S 4 5;Scan: 8204 Run: B190215_18_Lumos_TD_IN_120_Ecoli_photoAA_membrane_SCX18_SEC10 P1_K.VDQLSNDVNAMoxR.S P2_K.VDQLSNDVNAMR.S 5 4;Scan: 16006 Run: B190215_20_Lumos_TD_IN_120_Ecoli_photoAA_membrane_SCX19_SEC7 P1_K.VDQLSNDVNAMoxR.S P2_K.IDQLSSDVQTLNAKVDQLSNDVNAMR.S 4 19;Scan: 8027 R…	P697764445	1t8zP697764445	photoL CA-CA
1	767	P0A940	P0A940	30	85	6sn2	30	HIS	A	85	LEU	A	55	3.98626	Scan: 17315 Run: B190218_29_Lumos_TD_IN_120_Ecoli_photoAA_membrane_SCX20_SEC9 P1_K.DIHFEGLQR.V P2_R.DGDTLLVQVK.E 3 6	P0A9403085	6sn2P0A9403085	photoL CA-CA
18	100	P0A910	P0A910	248	337	2mqe	227	LEU	A	316	ILE	A	89	4.00755	Scan: 19280 Run: B190218_27_Lumos_TD_IN_120_Ecoli_photoAA_membrane_SCX20_SEC7 P1_K.GIKDVVTQPQA.- P2_K.ATLKPEGQAALDQLphl-loopYSQLSNLDPKDGSVVVLGYTDR.I 2 21;Scan: 16370 Run: B190218_26_Lumos_TD_IN_120_Ecoli_photoAA_membrane_SCX20_SEC6 P1_K.GIKDVVTQPQA.- P2_K.ATLKPEGQAALDQLYSQLSNLDPKDGSVVVLGYTDR.I 2 21;Scan: 21767 Run: B190218_33_Lumos_TD_IN_120_Ecoli_photoAA_membrane_SCX21_SEC7 P1_K.GIKDVVTQPQA.- P2…	P0A910248337	2mqeP0A910248337	photoL CA-CA
11	569	P0CE47	P0CE47	260	265	1d8t	259	GLU	B	264	LEU	B	5	4.00821	Scan: 12927 Run: B190214_12_Lumos_TD_IN_120_Ecoli_photoAA_membrane_SCX17_SEC10 P1_K.STCcmTGVEMFR.K P2_K.LLDEGR.A 7 1	P0CE47260265	1d8tP0CE47260265	photoL CA-CA
3	569	P0CE48	P0CE48	260	265	1ls2	259	GLU	A	264	LEU	A	5	4.05176	Scan: 12927 Run: B190214_12_Lumos_TD_IN_120_Ecoli_photoAA_membrane_SCX17_SEC10 P1_K.STCcmTGVEMFR.K P2_K.LLDEGR.A 7 1	P0CE48260265	1ls2P0CE48260265	photoL CA-CA
0	900	P0A910	P0A910	112	150	1g90	91	LEU	A	129	TYR	A	38	4.21163	Scan: 15295 Run: B190218_26_Lumos_TD_IN_120_Ecoli_photoAA_membrane_SCX20_SEC6 P1_K.NHDTGVSPVFAGGVEYAITPEIATR.L P2_K.LGYPITDDLDIYTR.L 16 9;Scan: 19909 Run: B190218_27_Lumos_TD_IN_120_Ecoli_photoAA_membrane_SCX20_SEC7 P1_K.NHDTGVSPVFAGGVEYAITPEIATR.L P2_K.LGYPITDDLDIYTR.L 16 9;Scan: 19933 Run: B190218_27_Lumos_TD_IN_120_Ecoli_photoAA_membrane_SCX20_SEC7 P1_K.NHDTGVSPVFAGGVEYAITPEIATR.L P2_K.LGYPITD…	P0A910112150	1g90P0A910112150	photoL CA-CA
2	811	P0A7L0	P0A7L0	48	208	7ssl	48	LEU	a	208	TYR	a	160	4.22855	Scan: 13289 Run: B190226_04_Lumos_TD_IN_120_Ecoli_photoAA_membrane_SCX22_SEC8 P1_K.GVYIKK.V P2_K.FVESVDVAVNLGIDAR.K 3 11;Scan: 13295 Run: B190226_04_Lumos_TD_IN_120_Ecoli_photoAA_membrane_SCX22_SEC8 P1_K.GVYIKK.V P2_K.FVESVDVAVNLGIDAR.K 3 11	P0A7L048208	7sslP0A7L048208	photoL CA-CA
0	726	P09169	P09169	62	103	1i78	42	LEU	A	83	ASP	A	41	4.4507	Scan: 18546 Run: B190215_20_Lumos_TD_IN_120_Ecoli_photoAA_membrane_SCX19_SEC10 P1_K.VSQLDWK.F P2_R.GGNMVDQDWMDSSNPGTWTDESR.H 4 6	P0916962103	1i78P0916962103	photoL CA-CA
2	573	P0A7J3	P0A7J3	23	114	4v6v	22	LEU	BJ	113	GLU	BJ	91	4.53415	Scan: 10142 Run: B190215_16_Lumos_TD_IN_120_Ecoli_photoAA_membrane_SCX18_SEC8 P1_K.GALSAVVADSR.G P2_K.AAAFEGELphl-hydIPASQIDR.L 3 5;Scan: 11347 Run: B190215_16_Lumos_TD_IN_120_Ecoli_photoAA_membrane_SCX18_SEC8 P1_K.GALSAVVADSR.G P2_K.AAAFEGELphl-loopIPASQIDR.L 3 5	P0A7J323114	4v6vP0A7J323114	photoL CA-CA
27	777	P02931	P02931	84	105	3hwb	62	GLU	A	83	LEU	A	21	4.59026	Scan: 13447 Run: B190214_08_Lumos_TD_IN_120_Ecoli_photoAA_membrane_SCX17_SEC6 P1_R.LGFKGETQINSDLTGYGQWEYNFQGNNSEGADAQTGNK.T P2_R.LAFAGLK.Y 20 1	P0293184105	3hwbP0293184105	photoL CA-CA
4	615	P0A940	P0A940	29	85	6soh	29	ILE	A	85	LEU	A	56	4.65409	Scan: 17845 Run: B190218_35_Lumos_TD_IN_120_Ecoli_photoAA_membrane_SCX21_SEC9 P1_K.DIHFEGLQR.V P2_R.DGDTLLVQVK.E 2 6	P0A9402985	6sohP0A9402985	photoL CA-CA
0	738	P17315	P17315	376	402	2hdi	376	LEU	A	402	TYR	A	26	4.65494	Scan: 17287 Run: B190215_16_Lumos_TD_IN_120_Ecoli_photoAA_membrane_SCX18_SEC8 P1_R.IFEPLALTTGVR.M P2_R.AYLVYNATDTVTVK.G 5 5;Scan: 17299 Run: B190215_16_Lumos_TD_IN_120_Ecoli_photoAA_membrane_SCX18_SEC8 P1_R.IFEPLALTTGVR.M P2_R.AYLVYNATDTVTVK.G 5 5;Scan: 15336 Run: B190215_16_Lumos_TD_IN_120_Ecoli_photoAA_membrane_SCX18_SEC8 P1_R.IFEPLALphl-loopTTGVR.M P2_R.AYLVYNATDTVTVK.G 5 5	P17315376402	2hdiP17315376402	photoL CA-CA
2	714	P0A940	P0A940	607	641	6soh	607	GLU	A	641	LEU	A	34	4.69342	Scan: 11924 Run: B190218_30_Lumos_TD_IN_120_Ecoli_photoAA_membrane_SCX20_SEC10 P1_R.WGYGDGLGGK.E P2_K.VTIPGSDNEYYK.V 7 9;Scan: 11919 Run: B190218_30_Lumos_TD_IN_120_Ecoli_photoAA_membrane_SCX20_SEC10 P1_R.WGYGDGLGGK.E P2_K.VTIPGSDNEYYK.V 7 9	P0A940607641	6sohP0A940607641	photoL CA-CA
14	279	P0AG55	P0AG55	94	105	4v7i	93	TYR	AG	104	LEU	AG	11	4.70211	Scan: 15181 Run: B190218_32_Lumos_TD_IN_120_Ecoli_photoAA_membrane_SCX21_SEC6 P1_K.LQLVGVGYR.A P2_K.GNVINLSLGFSHPVDHQLPAGITAECcmPTQTEIVLK.G 8 6	P0AG5594105	4v7iP0AG5594105	photoL CA-CA
45	196	P0ADY3	P0ADY3	8	82	4v9c	8	LEU	BK	82	ASN	BK	74	4.81866	Scan: 8336 Run: B190218_34_Lumos_TD_IN_120_Ecoli_photoAA_membrane_SCX21_SEC8 P1_-.MoxIQEQTMLNVADNSGAR.R P2_R.FDGNACcmVLLNNNSEQPIGTR.I 8 4	P0ADY3882	4v9cP0ADY3882	photoL CA-CA
59	405	P69776	P69776	34	37	2guv	13	PHE	E	16	PHE	E	3	4.93108	Scan: 10090 Run: B190215_16_Lumos_TD_IN_120_Ecoli_photoAA_membrane_SCX18_SEC8 P1_K.IDQLphl-loopSSDVQTLNAK.V P2_K.IDQLSSDVQTLNdaAK.V 8 11;Scan: 7973 Run: B190214_10_Lumos_TD_IN_120_Ecoli_photoAA_membrane_SCX17_SEC8 P1_K.IDQLphl-hydSSDVQTLNdaAK.V P2_K.IDQLSSDVQTLNAK.V 8 11	P697763437	2guvP697763437	photoL CA-CA
20	163	P0CE47	P0CE47	257	278	4q7j	256	THR	F	277	LEU	F	21	4.93361	Scan: 10174 Run: B190226_04_Lumos_TD_IN_120_Ecoli_photoAA_membrane_SCX22_SEC8 P1_K.ETQKSTCcmTGVEMFR.K P2_R.AGENdaVGVLLR.G 8 8	P0CE47257278	4q7jP0CE47257278	photoL CA-CA
41	829	P0A910	P0A910	258	331	2mqe	237	LEU	A	310	GLU	A	73	4.94409	Scan: 14106 Run: B190226_03_Lumos_TD_IN_120_Ecoli_photoAA_membrane_SCX22_SEC7 P1_K.DGSVVVLGYTDR.I P2_R.AALphl-loopIDCcmLAPDRRVEIEVK.G 7 14	P0A910258331	2mqeP0A910258331	photoL CA-CA
7	163	P0CE48	P0CE48	257	278	1qzd	256	THR	A	277	LEU	A	21	4.99768	Scan: 10174 Run: B190226_04_Lumos_TD_IN_120_Ecoli_photoAA_membrane_SCX22_SEC8 P1_K.ETQKSTCcmTGVEMFR.K P2_R.AGENdaVGVLLR.G 8 8	P0CE48257278	1qzdP0CE48257278	photoL CA-CA
50	775	P0A910	P0A910	270	273	2mqe	249	ASN	A	252	LEU	A	3	5.17824	Scan: 6331 Run: B190218_29_Lumos_TD_IN_120_Ecoli_photoAA_membrane_SCX20_SEC9 P1_R.IGSDAYNQGLSER.R P2_R.IGSDAYNQGLSER.R 10 7	P0A910270273	2mqeP0A910270273	photoL CA-CA
4	700	P69776	P69776	30	32	1kfm	9	LEU	A	11	SER	A	2	5.29333	Scan: 7843 Run: B190214_10_Lumos_TD_IN_120_Ecoli_photoAA_membrane_SCX17_SEC8 P1_K.IDQLSSDVQTLphl-loopNdaAK.V P2_K.IDQLSSDVQTLNAK.V 6 4	P697763032	1kfmP697763032	photoL CA-CA
102	613	P69776	P69776	44	46	2guv	23	PHE	D	25	ASN	D	2	5.30108	Scan: 7023 Run: B190215_17_Lumos_TD_IN_120_Ecoli_photoAA_membrane_SCX18_SEC9 P1_K.VDQLSNdaDVNAMoxR.S P2_K.VDQLSNDVNAMR.S 6 4	P697764446	2guvP697764446	photoL CA-CA
3	889	P17315	P17315	349	429	2hdi	349	LEU	A	429	ASP	A	80	5.33272	Scan: 16464 Run: B190215_17_Lumos_TD_IN_120_Ecoli_photoAA_membrane_SCX18_SEC9 P1_K.LSDAVNLTGGTSSK.T P2_K.APSLLQLSPDWTSNSCcmR.G 7 10	P17315349429	2hdiP17315349429	photoL CA-CA
64	602	P0A910	P0A910	258	330	2mqe	237	LEU	A	309	VAL	A	72	5.37437	Scan: 14688 Run: B190226_03_Lumos_TD_IN_120_Ecoli_photoAA_membrane_SCX22_SEC7 P1_K.DGSVVVLGYTDR.I P2_R.AALIDCcmLAPDRRVEIEVK.G 7 13	P0A910258330	2mqeP0A910258330	photoL CA-CA
0	893	P0CE47	P0CE47	121	161	5uyp	120	LEU	Z	160	TYR	Z	40	5.43802	Scan: 18120 Run: B190226_04_Lumos_TD_IN_120_Ecoli_photoAA_membrane_SCX22_SEC8 P1_R.ELLSQYDFPGDDTPIVR.G P2_R.EHILLGR.Q 6 4;Scan: 18898 Run: B190226_04_Lumos_TD_IN_120_Ecoli_photoAA_membrane_SCX22_SEC8 P1_R.ELLSQYDFPGDDTPIVR.G P2_R.EHILLGR.Q 6 4;Scan: 18885 Run: B190226_04_Lumos_TD_IN_120_Ecoli_photoAA_membrane_SCX22_SEC8 P1_R.ELLSQYDFPGDDTPIVR.G P2_R.EHILLGR.Q 6 4	P0CE47121161	5uypP0CE47121161	photoL CA-CA
3	791	P0AA10	P0AA10	28	142	5u4i	28	LEU	K	142	ILE	K	114	5.52634	Scan: 6873 Run: B190226_03_Lumos_TD_IN_120_Ecoli_photoAA_membrane_SCX22_SEC7 P1_K.VYAGNEHNHAAQQPQVLDI.- P2_R.LATELAR.R 19 1;Scan: 6854 Run: B190226_03_Lumos_TD_IN_120_Ecoli_photoAA_membrane_SCX22_SEC7 P1_K.VYAGNEHNHAAQQPQVLDI.- P2_R.LATELAR.R 19 1	P0AA1028142	5u4iP0AA1028142	photoL CA-CA
0	278	P02931	P02931	227	306	7nsu	205	LEU	A	284	GLU	A	79	5.57016	Scan: 20258 Run: B190218_26_Lumos_TD_IN_120_Ecoli_photoAA_membrane_SCX20_SEC6 P1_R.TNLQEAQPLGNdaGK.K P2_K.AKDVEGIGDVDLVNYFEVGATYYFNK.N 9 5;Scan: 19453 Run: B190214_02_Lumos_TD_IN_120_Ecoli_photoAA_membrane_SCX16_SEC6 P1_R.TNLQEAQPLGNGK.K P2_K.DVEGIGDVDLVNYFEVGATYYFNK.N 9 3;Scan: 23409 Run: B190218_27_Lumos_TD_IN_120_Ecoli_photoAA_membrane_SCX20_SEC7 P1_R.TNLQEAQPLGNGK.K P2_K.AKDVEGIGDVDLVNYFEVGAT…	P02931227306	7nsuP02931227306	photoL CA-CA
384	263	P06996	P06996	317	342	2j4u	1296	LYS	Q	1321	LEU	Q	25	5.64926	Scan: 24462 Run: B190218_27_Lumos_TD_IN_120_Ecoli_photoAA_membrane_SCX20_SEC7 P1_K.INLLDDNQFTR.D P2_R.GYDDEDILKYVDVGATYYFNK.N 4 9	P06996317342	2j4uP06996317342	photoL CA-CA
42	880	P63284	P63284	168	217	5og1	168	LEU	C	217	GLU	C	49	5.66892	Scan: 10633 Run: B190226_05_Lumos_TD_IN_120_Ecoli_photoAA_membrane_SCX22_SEC9 P1_K.YTIDLTERAEQGK.L P2_K.TAIVEGLAQR.I 5 5	P63284168217	5og1P63284168217	photoL CA-CA
8	390	P0ABK5	P0ABK5	67	140	5j5v	67	GLU	D	140	LEU	D	73	5.66967	Scan: 14073 Run: B190218_32_Lumos_TD_IN_120_Ecoli_photoAA_membrane_SCX21_SEC6 P1_K.YLLLphl-loopQQFSNPANPEIHEK.T P2_R.GVLKPGVELVEPTSGNdaTGIALAYVAAAR.G 3 11	P0ABK567140	5j5vP0ABK567140	photoL CA-CA
7	632	P0A7J3	P0A7J3	22	117	7jt3	22	ALA	h	117	LEU	h	95	5.69152	Scan: 8318 Run: B190215_20_Lumos_TD_IN_120_Ecoli_photoAA_membrane_SCX19_SEC7 P1_K.GALSAVVADSR.G P2_K.AAAFEGELIPASQIDR.L 2 8	P0A7J322117	7jt3P0A7J322117	photoL CA-CA
23	478	P0ADY3	P0ADY3	8	84	4v50	7	LEU	DK	83	CYS	DK	76	5.70849	Scan: 5737 Run: B190218_33_Lumos_TD_IN_120_Ecoli_photoAA_membrane_SCX21_SEC7 P1_-.MIQEQTMLNVADNSGAR.R P2_R.FDGNACcmVLLNNNSEQPIGTR.I 8 6	P0ADY3884	4v50P0ADY3884	photoL CA-CA
0	848	P0A917	P0A917	60	93	1orm	37	LEU	A	70	ALA	A	33	5.74301	Scan: 14840 Run: B190226_03_Lumos_TD_IN_120_Ecoli_photoAA_membrane_SCX22_SEC7 P1_K.YRYEEDNSPLGVIGSFTYTEK.S P2_K.NQYYGITAGPAYR.I 10 11	P0A9176093	1ormP0A9176093	photoL CA-CA
11	391	P0ABK5	P0ABK5	67	141	5j5v	67	GLU	D	141	LEU	D	74	5.76076	Scan: 14073 Run: B190218_32_Lumos_TD_IN_120_Ecoli_photoAA_membrane_SCX21_SEC6 P1_K.YLLphl-loopLQQFSNPANPEIHEK.T P2_R.GVLKPGVELVEPTSGNdaTGIALAYVAAAR.G 4 11	P0ABK567141	5j5vP0ABK567141	photoL CA-CA
0	591	P0A6U8	P0A6U8	13	46	3cx4	13	LEU	A	46	ASP	A	33	5.76388	Scan: 20720 Run: B190218_33_Lumos_TD_IN_120_Ecoli_photoAA_membrane_SCX21_SEC7 P1_R.VLLPAFPDIR.R P2_-.MQVLHVCcmSEMFPLLK.T 8 13	P0A6U81346	3cx4P0A6U81346	photoL CA-CA
36	858	P0A910	P0A910	258	299	2mqe	237	LEU	A	278	GLY	A	41	5.79044	Scan: 12839 Run: B190215_17_Lumos_TD_IN_120_Ecoli_photoAA_membrane_SCX18_SEC9 P1_R.GMGESNPVTGNTCcmDNVK.Q P2_K.DGSVVVLGYTDR.I 1 7	P0A910258299	2mqeP0A910258299	photoL CA-CA
1	810	P64596	P64596	80	109	7a2d	80	LEU	A	109	ASN	A	29	5.80029	Scan: 15134 Run: B190218_27_Lumos_TD_IN_120_Ecoli_photoAA_membrane_SCX20_SEC7 P1_K.QIAMGVDGANEVYNEIR.Q P2_R.INVTAYQGKVLLVGQSPNAELSAR.A 14 11	P6459680109	7a2dP6459680109	photoL CA-CA
3	171	P0A910	P0A910	262	324	2mqe	241	ASP	A	303	LEU	A	62	5.8026	Scan: 13084 Run: B190226_03_Lumos_TD_IN_120_Ecoli_photoAA_membrane_SCX22_SEC7 P1_K.DGSVVVLGYTDR.I P2_R.AALIDCcmLAPDRRVEIEVK.G 11 7;Scan: 13119 Run: B190226_03_Lumos_TD_IN_120_Ecoli_photoAA_membrane_SCX22_SEC7 P1_K.DGSVVVLGYTDR.I P2_R.AALIDCcmLAPDRRVEIEVK.G 11 7;Scan: 13021 Run: B190226_03_Lumos_TD_IN_120_Ecoli_photoAA_membrane_SCX22_SEC7 P1_K.DGSVVVLGYTDR.I P2_R.AALIDCcmLAPDRRVEIEVK.G 11 7;Scan: …	P0A910262324	2mqeP0A910262324	photoL CA-CA
11	753	P63284	P63284	340	386	6oay	340	GLU	E	386	LEU	E	46	5.81221	Scan: 21353 Run: B190226_02_Lumos_TD_IN_120_Ecoli_photoAA_membrane_SCX22_SEC6 P1_R.YIADRQLPDKAIDLIDEAASSIR.M P2_K.VFVAEPSVEDTIAILR.G 7 5;Scan: 20118 Run: B190226_02_Lumos_TD_IN_120_Ecoli_photoAA_membrane_SCX22_SEC6 P1_R.YIADRQLPDKAIDLIDEAASSIR.M P2_K.VFVAEPSVEDTIAILphl-loopR.G 7 5	P63284340386	6oayP63284340386	photoL CA-CA
10	371	P60422	P60422	93	104	7pjt	92	LEU	C	103	ILE	C	11	5.83051	Scan: 12528 Run: B190218_30_Lumos_TD_IN_120_Ecoli_photoAA_membrane_SCX20_SEC10 P1_R.YILAPK.G P2_R.SANIALVLYK.D 2 6	P6042293104	7pjtP6042293104	photoL CA-CA
12	351	P0A910	P0A910	258	332	2mqe	237	LEU	A	311	ILE	A	74	5.90764	Scan: 14299 Run: B190226_03_Lumos_TD_IN_120_Ecoli_photoAA_membrane_SCX22_SEC7 P1_K.DGSVVVLGYTDR.I P2_R.AALIDCcmLAPDRRVEIEVK.G 7 15;Scan: 15714 Run: B190226_03_Lumos_TD_IN_120_Ecoli_photoAA_membrane_SCX22_SEC7 P1_K.DGSVVVLGYTDR.I P2_R.AALIDCcmLAPDRRVEIEVK.G 7 15;Scan: 16712 Run: B190226_03_Lumos_TD_IN_120_Ecoli_photoAA_membrane_SCX22_SEC7 P1_K.DGSVVVLGYTDRIGSDAYNQGLSER.R P2_R.AALIDCcmLAPDRRVEIEVK.…	P0A910258332	2mqeP0A910258332	photoL CA-CA
5	412	P0A910	P0A910	112	151	1g90	91	LEU	A	130	ALA	A	39	5.94279	Scan: 21730 Run: B190218_28_Lumos_TD_IN_120_Ecoli_photoAA_membrane_SCX20_SEC8 P1_K.NHDTGVSPVFAGGVEYAITPEIATR.L P2_K.LGYPITDDLDIYTR.L 17 9	P0A910112151	1g90P0A910112151	photoL CA-CA
5	911	P69776	P69776	33	37	1jcc	12	ASP	C	16	ALA	C	4	5.94589	Scan: 9490 Run: B190215_17_Lumos_TD_IN_120_Ecoli_photoAA_membrane_SCX18_SEC9 P1_K.IDQLSSDVQTLphl-hydNAK.V P2_K.IDQLSSDVQTLNAK.V 7 11	P697763337	1jccP697763337	photoL CA-CA
105	255	P69776	P69776	30	34	1t8z	9	TRP	A	13	TRP	A	4	5.95659	Scan: 7154 Run: B190214_10_Lumos_TD_IN_120_Ecoli_photoAA_membrane_SCX17_SEC8 P1_K.IDQLSSDVQTLphl-hydNAK.V P2_K.IDQLSSDVQTLNdaAK.V 8 4;Scan: 7596 Run: B190215_17_Lumos_TD_IN_120_Ecoli_photoAA_membrane_SCX18_SEC9 P1_K.IDQLSSDVQTLphl-loopNAK.V P2_K.IDQLSSDVQTLphl-hydNAK.V 4 8	P697763034	1t8zP697763034	photoL CA-CA
4	285	P0A6P9	P0A6P9	340	369	3h8a	339	LEU	B	368	SER	B	29	5.99173	Scan: 13887 Run: B190226_05_Lumos_TD_IN_120_Ecoli_photoAA_membrane_SCX22_SEC9 P1_K.GIANSILIK.F P2_K.DAGYTAVISHR.S 7 9	P0A6P9340369	3h8aP0A6P9340369	photoL CA-CA
267	254	P23843	P23843	479	491	3tcg	479	THR	C	491	LEU	C	12	6.02783	Scan: 12896 Run: B190218_29_Lumos_TD_IN_120_Ecoli_photoAA_membrane_SCX20_SEC9 P1_R.TALYTK.A P2_K.SPAFDSIMAETLK.V 3 11	P23843479491	3tcgP23843479491	photoL CA-CA
38	854	P0A910	P0A910	248	338	2mqe	227	LEU	A	317	LYS	A	90	6.02808	Scan: 17273 Run: B190218_27_Lumos_TD_IN_120_Ecoli_photoAA_membrane_SCX20_SEC7 P1_K.GIKDVVTQPQA.- P2_K.ATLphl-loopKPEGQAALDQLYSQLSNLDPK.D 3 21	P0A910248338	2mqeP0A910248338	photoL CA-CA
0	893	P0CE48	P0CE48	121	161	4v6l	120	LEU	AC	160	TYR	AC	40	6.02975	Scan: 18120 Run: B190226_04_Lumos_TD_IN_120_Ecoli_photoAA_membrane_SCX22_SEC8 P1_R.ELLSQYDFPGDDTPIVR.G P2_R.EHILLGR.Q 6 4;Scan: 18898 Run: B190226_04_Lumos_TD_IN_120_Ecoli_photoAA_membrane_SCX22_SEC8 P1_R.ELLSQYDFPGDDTPIVR.G P2_R.EHILLGR.Q 6 4;Scan: 18885 Run: B190226_04_Lumos_TD_IN_120_Ecoli_photoAA_membrane_SCX22_SEC8 P1_R.ELLSQYDFPGDDTPIVR.G P2_R.EHILLGR.Q 6 4	P0CE48121161	4v6lP0CE48121161	photoL CA-CA
2	561	P31554	P31554	632	662	4rhb	632	LEU	C	662	GLU	C	30	6.04224	Scan: 10151 Run: B190218_27_Lumos_TD_IN_120_Ecoli_photoAA_membrane_SCX20_SEC7 P1_R.YASPEYIQATLPK.Y P2_R.GGIQYDTRLDNVATSNSSIEYR.R 5 9;Scan: 11441 Run: B190215_16_Lumos_TD_IN_120_Ecoli_photoAA_membrane_SCX18_SEC8 P1_R.YASPEYIQATLPK.Y P2_R.LDNVATSNSSIEYRR.D 5 1	P31554632662	4rhbP31554632662	photoL CA-CA
0	482	P0A910	P0A910	248	336	2mqe	227	LEU	A	315	GLY	A	88	6.11459	Scan: 13648 Run: B190218_26_Lumos_TD_IN_120_Ecoli_photoAA_membrane_SCX20_SEC6 P1_K.GIKDVVTQPQA.- P2_K.ATLKPEGQAALDQLYSQLSNLDPK.D 1 21;Scan: 18257 Run: B190218_27_Lumos_TD_IN_120_Ecoli_photoAA_membrane_SCX20_SEC7 P1_K.GIKDVVTQPQA.- P2_K.ATLKPEGQAALDQLYSQLSNLDPK.D 1 21;Scan: 13848 Run: B190218_32_Lumos_TD_IN_120_Ecoli_photoAA_membrane_SCX21_SEC6 P1_K.GIKDVVTQPQA.- P2_K.ATLKPEGQAALDQLYSQLSNLDPK.D 1 …	P0A910248336	2mqeP0A910248336	photoL CA-CA
1	368	P0A6U8	P0A6U8	14	46	3cx4	14	LEU	A	46	ASP	A	32	6.13355	Scan: 20709 Run: B190218_33_Lumos_TD_IN_120_Ecoli_photoAA_membrane_SCX21_SEC7 P1_R.VLLPAFPDIR.R P2_-.MQVLHVCcmSEMFPLLK.T 8 14	P0A6U81446	3cx4P0A6U81446	photoL CA-CA
12	552	P06971	P06971	142	389	1fcp	109	LEU	A	356	SER	A	247	6.2452	Scan: 11255 Run: B190218_27_Lumos_TD_IN_120_Ecoli_photoAA_membrane_SCX20_SEC7 P1_K.YVVDDEKLQNFSVDTQLQSK.F P2_R.GFAAEGQSQNNYLNGLK.L 12 16	P06971142389	1fcpP06971142389	photoL CA-CA
4	271	P17315	P17315	287	323	2hdf	287	TYR	A	323	LEU	A	36	6.27142	Scan: 19062 Run: B190218_32_Lumos_TD_IN_120_Ecoli_photoAA_membrane_SCX21_SEC6 P1_R.WDYGTSELK.Y P2_K.VENKNPGNSSPITSESNTVDGKYTLPLTAINQFLTVGGEWR.H 3 25	P17315287323	2hdfP17315287323	photoL CA-CA
11	578	P28635	P28635	148	221	4yah	148	LEU	X	221	GLU	X	73	6.28834	Scan: 19995 Run: B190218_28_Lumos_TD_IN_120_Ecoli_photoAA_membrane_SCX20_SEC8 P1_R.SLLLLQK.V P2_K.DGIFVEDKESPYVNLIVTR.E 4 6	P28635148221	4yahP28635148221	photoL CA-CA
14	334	P0AD61	P0AD61	403	419	1e0t	403	GLU	B	419	LEU	B	16	6.31879	Scan: 19318 Run: B190226_04_Lumos_TD_IN_120_Ecoli_photoAA_membrane_SCX22_SEC8 P1_R.KYFPDATILALTTNEK.T P2_K.GVVPQLVK.E 15 6	P0AD61403419	1e0tP0AD61403419	photoL CA-CA
96	337	P0A910	P0A910	269	273	2mqe	248	TYR	A	252	LEU	A	4	6.33066	Scan: 2958 Run: B190215_20_Lumos_TD_IN_120_Ecoli_photoAA_membrane_SCX19_SEC7 P1_R.IGSDAYNQGLSER.R P2_R.IGSDAYNQGLSER.R 10 6	P0A910269273	2mqeP0A910269273	photoL CA-CA
3	676	P77774	P77774	152	199	6sn0	152	LEU	B	199	ALA	B	47	6.3727	Scan: 11878 Run: B190218_26_Lumos_TD_IN_120_Ecoli_photoAA_membrane_SCX20_SEC6 P1_K.VAGEALSRPVVSDGLVLIHTSNGQLQALNEADGAVK.W P2_R.GESAPTTAFGAAVVGGDNGR.V 6 4	P77774152199	6sn0P77774152199	photoL CA-CA
14	652	P0A6Y8	P0A6Y8	452	507	3dpq	452	LYS	B	507	LEU	B	55	6.37799	Scan: 10559 Run: B190218_34_Lumos_TD_IN_120_Ecoli_photoAA_membrane_SCX21_SEC8 P1_K.ASSGLNEDEIQK.M P2_R.AADNKSLGQFNLDGINPAPR.G 5 5	P0A6Y8452507	3dpqP0A6Y8452507	photoL CA-CA
11	869	P0AE06	P0AE06	48	307	5ng5	48	GLU	G	307	LEU	G	259	6.45763	Scan: 16650 Run: B190218_34_Lumos_TD_IN_120_Ecoli_photoAA_membrane_SCX21_SEC8 P1_K.TEPLQITTELPGR.T P2_R.ARLEEGLNPNAILVPQQGVTR.T 2 13;Scan: 13363 Run: B190218_33_Lumos_TD_IN_120_Ecoli_photoAA_membrane_SCX21_SEC7 P1_K.TEPLQITTELPGR.T P2_R.ARLEEGLNPNAILVPQQGVTR.T 2 13	P0AE0648307	5ng5P0AE0648307	photoL CA-CA
11	82	P05825	P05825	243	289	1fep	221	LEU	A	267	THR	A	46	6.49112	Scan: 6035 Run: B190215_17_Lumos_TD_IN_120_Ecoli_photoAA_membrane_SCX18_SEC9 P1_R.QGNLYAGDTQNTNSDSYTR.S P2_R.AGTYATTLPAGR.E 12 8	P05825243289	1fepP05825243289	photoL CA-CA
78	908	P0ABB4	P0ABB4	128	421	3oaa	127	GLU	b	420	LEU	b	293	6.51715	Scan: 16213 Run: B190226_04_Lumos_TD_IN_120_Ecoli_photoAA_membrane_SCX22_SEC8 P1_K.YVSLKDTIR.G P2_R.AAPSYEELSNSQELLETGIK.V 4 16;Scan: 16219 Run: B190226_04_Lumos_TD_IN_120_Ecoli_photoAA_membrane_SCX22_SEC8 P1_K.YVSLKDTIR.G P2_R.AAPSYEELSNSQELLETGIK.V 4 16	P0ABB4128421	3oaaP0ABB4128421	photoL CA-CA
29	111	P0AD61	P0AD61	152	154	1e0t	152	LEU	D	154	GLU	D	2	6.54836	Scan: 11863 Run: B190215_17_Lumos_TD_IN_120_Ecoli_photoAA_membrane_SCX18_SEC9 P1_K.VLphl-hydNNGDLGENK.G P2_K.VLNNGDLphl-loopGENdaK.G 7 9	P0AD61152154	1e0tP0AD61152154	photoL CA-CA
44	804	P0A910	P0A910	242	285	2mqe	221	TYR	A	264	LEU	A	43	6.57828	Scan: 21042 Run: B190218_33_Lumos_TD_IN_120_Ecoli_photoAA_membrane_SCX21_SEC7 P1_K.ATLKPEGQAALDQLYSQLSNLDPK.D P2_R.AQSVVDYLISK.G 15 8	P0A910242285	2mqeP0A910242285	photoL CA-CA
84	788	P02931	P02931	85	105	3k1b	63	TYR	B	83	LEU	B	20	6.69839	Scan: 17567 Run: B190214_09_Lumos_TD_IN_120_Ecoli_photoAA_membrane_SCX17_SEC7 P1_R.LGFKGETQINSDLTGYGQWEYNFQGNNSEGADAQTGNK.T P2_R.LAFAGLK.Y 21 1	P0293185105	3k1bP0293185105	photoL CA-CA
13	363	P31224	P31224	250	733	6zoc	250	LEU	A	733	GLN	B	483	6.71481	Scan: 13543 Run: B190226_05_Lumos_TD_IN_120_Ecoli_photoAA_membrane_SCX22_SEC9 P1_R.LTSTEEFGKILLK.V P2_K.IDIDQEK.A 11 5	P31224250733	6zocP31224250733	photoL CA-CA
7	392	P0AD61	P0AD61	402	419	1pky	402	ASN	C	419	LEU	C	17	6.75262	Scan: 19313 Run: B190226_04_Lumos_TD_IN_120_Ecoli_photoAA_membrane_SCX22_SEC8 P1_R.KYFPDATILALTTNEK.T P2_K.GVVPQLVK.E 14 6	P0AD61402419	1pkyP0AD61402419	photoL CA-CA
126	414	P06996	P06996	316	342	2j4u	1295	LEU	P	1321	LEU	P	26	6.76397	Scan: 10855 Run: B190218_33_Lumos_TD_IN_120_Ecoli_photoAA_membrane_SCX21_SEC7 P1_K.NMoxSTYVDYKINLLDDNQFTR.D P2_R.GYDDEDILphl-loopK.Y 13 8;Scan: 14081 Run: B190218_34_Lumos_TD_IN_120_Ecoli_photoAA_membrane_SCX21_SEC8 P1_K.NMoxSTYVDYKINLLDDNQFTR.D P2_R.GYDDEDILphl-loopK.Y 13 8;Scan: 24920 Run: B190218_27_Lumos_TD_IN_120_Ecoli_photoAA_membrane_SCX20_SEC7 P1_K.INLLDDNQFTR.D P2_R.GYDDEDILKYVDVGATYYFNK…	P06996316342	2j4uP06996316342	photoL CA-CA
47	298	P0A910	P0A910	263	324	2mqe	242	ARG	A	303	LEU	A	61	6.77348	Scan: 14149 Run: B190215_15_Lumos_TD_IN_120_Ecoli_photoAA_membrane_SCX18_SEC7 P1_K.DGSVVVLGYTDRIGSDAYNQGLSER.R P2_R.AALIDCcmLAPDR.R 12 7;Scan: 12562 Run: B190218_33_Lumos_TD_IN_120_Ecoli_photoAA_membrane_SCX21_SEC7 P1_K.DGSVVVLGYTDRIGSDAYNQGLSERR.A P2_R.AALIDCcmLAPDR.R 12 7	P0A910263324	2mqeP0A910263324	photoL CA-CA
0	793	P0AC02	P0AC02	183	217	6lyu	183	GLU	D	217	LEU	D	34	6.8327	Scan: 16630 Run: B190215_17_Lumos_TD_IN_120_Ecoli_photoAA_membrane_SCX18_SEC9 P1_K.YEYSVAEYYTER.G P2_R.DALPLMENAYR.Q 7 5	P0AC02183217	6lyuP0AC02183217	photoL CA-CA
0	917	P06129	P06129	43	374	1nqf	23	LEU	A	354	GLU	A	331	6.85498	Scan: 21194 Run: B190214_10_Lumos_TD_IN_120_Ecoli_photoAA_membrane_SCX17_SEC8 P1_R.STVLAPTTVVTR.Q P2_R.NTGIYLTGLQQVGDFTFEGAAR.S 4 18;Scan: 18078 Run: B190214_09_Lumos_TD_IN_120_Ecoli_photoAA_membrane_SCX17_SEC7 P1_R.STVLAPTTVVTR.Q P2_R.NTGIYLTGLQQVGDFTFEGAAR.S 4 18	P0612943374	1nqfP0612943374	photoL CA-CA
15	653	P0A910	P0A910	245	337	2mqe	224	LEU	A	316	ILE	A	92	6.93952	Scan: 16826 Run: B190218_27_Lumos_TD_IN_120_Ecoli_photoAA_membrane_SCX20_SEC7 P1_K.GIKDVVTQPQA.- P2_K.ATLphl-hydKPEGQAALDQLYSQLSNLDPK.D 2 18;Scan: 12428 Run: B190218_33_Lumos_TD_IN_120_Ecoli_photoAA_membrane_SCX21_SEC7 P1_K.GIKDVVTQPQA.- P2_K.ATLKPEGQAALDQLYSQLSNLDPK.D 2 18;Scan: 12828 Run: B190218_27_Lumos_TD_IN_120_Ecoli_photoAA_membrane_SCX20_SEC7 P1_K.GIKDVVTQPQA.- P2_K.ATLKPEGQAALDQLYSQLSNLp…	P0A910245337	2mqeP0A910245337	photoL CA-CA
5	787	P06971	P06971	138	181	1fi1	105	TYR	A	148	LEU	A	43	6.94325	Scan: 14956 Run: B190215_20_Lumos_TD_IN_120_Ecoli_photoAA_membrane_SCX19_SEC10 P1_K.SSPGGLLNMVSK.R P2_R.GFAAEGQSQNNYLNGLK.L 6 12	P06971138181	1fi1P06971138181	photoL CA-CA
75	183	P0A910	P0A910	238	285	2mqe	217	LEU	A	264	LEU	A	47	7.02349	Scan: 23833 Run: B190218_34_Lumos_TD_IN_120_Ecoli_photoAA_membrane_SCX21_SEC8 P1_K.ATLKPEGQAALDQLYSQLSNLDPK.D P2_R.AQSVVDYLISK.G 11 8;Scan: 10736 Run: B190218_33_Lumos_TD_IN_120_Ecoli_photoAA_membrane_SCX21_SEC7 P1_K.ATLKPEGQAALDQLphl-hydYSQLSNLDPK.D P2_R.AQSVVDYLphl-loopISK.G 11 8	P0A910238285	2mqeP0A910238285	photoL CA-CA
9	182	P31554	P31554	632	663	4rhb	632	LEU	A	663	TYR	A	31	7.07413	Scan: 9161 Run: B190218_33_Lumos_TD_IN_120_Ecoli_photoAA_membrane_SCX21_SEC7 P1_R.YASPEYIQATLPK.Y P2_R.GGIQYDTRLDNVATSNSSIEYR.R 6 9	P31554632663	4rhbP31554632663	photoL CA-CA
420	729	P0A6F5	P0A6F5	40	60	4ab2	40	LEU	A	60	ILE	A	20	7.09406	Scan: 16187 Run: B190226_04_Lumos_TD_IN_120_Ecoli_photoAA_membrane_SCX22_SEC8 P1_R.NVVLDK.S P2_R.EIELEDKFENMGAQMVK.E 4 2	P0A6F54060	4ab2P0A6F54060	photoL CA-CA
930	185	P0A6F5	P0A6F5	164	187	4ab3	164	GLU	J	187	LEU	J	23	7.11703	Scan: 11264 Run: B190214_03_Lumos_TD_IN_120_Ecoli_photoAA_membrane_SCX16_SEC7 P1_K.LIAEAMoxDK.V P2_K.EGVITVEDGTGLQDELDVVEGMoxQFDR.G 4 16;Scan: 16113 Run: B190214_03_Lumos_TD_IN_120_Ecoli_photoAA_membrane_SCX16_SEC7 P1_K.LIAEAMDK.V P2_K.EGVITVEDGTGLQDELDVVEGMQFDR.G 4 16	P0A6F5164187	4ab3P0A6F5164187	photoL CA-CA
3	206	P06996	P06996	314	342	2j1n	293	ASP	B	321	LEU	B	28	7.12342	Scan: 17744 Run: B190218_34_Lumos_TD_IN_120_Ecoli_photoAA_membrane_SCX21_SEC8 P1_K.NMSTYVDYKINLLDDNQFTR.D P2_R.GYDDEDILK.Y 13 6;Scan: 20211 Run: B190226_04_Lumos_TD_IN_120_Ecoli_photoAA_membrane_SCX22_SEC8 P1_K.NMSTYVDYKINLLDDNQFTR.D P2_R.GYDDEDILK.Y 13 6;Scan: 20236 Run: B190226_04_Lumos_TD_IN_120_Ecoli_photoAA_membrane_SCX22_SEC8 P1_K.NMSTYVDYKINLLDDNQFTR.D P2_R.GYDDEDILK.Y 13 6;Scan: 15961 Run…	P06996314342	2j1nP06996314342	photoL CA-CA
1	655	P0A912	P0A912	78	121	1oap	57	TYR	A	100	LEU	A	43	7.12677	Scan: 18943 Run: B190218_27_Lumos_TD_IN_120_Ecoli_photoAA_membrane_SCX20_SEC7 P1_R.LQMQQLQQNNIVYFDLDKYDIR.S P2_R.GTPEYNISLGER.R 19 9;Scan: 18501 Run: B190218_27_Lumos_TD_IN_120_Ecoli_photoAA_membrane_SCX20_SEC7 P1_R.LQMQQLQQNNIVYFDLDKYDIR.S P2_R.GTPEYNISLGER.R 19 9;Scan: 16203 Run: B190218_27_Lumos_TD_IN_120_Ecoli_photoAA_membrane_SCX20_SEC7 P1_R.LQMoxQQLQQNNIVYFDLDKYDIR.S P2_R.GTPEYNISLGER.R 19 9	P0A91278121	1oapP0A91278121	photoL CA-CA
115	31	P0A910	P0A910	311	320	2mqe	290	CYS	A	299	LEU	A	9	7.1897	Scan: 8652 Run: B190215_17_Lumos_TD_IN_120_Ecoli_photoAA_membrane_SCX18_SEC9 P1_R.GMGESNdaPVTGNTCcmDNVK.Q P2_R.AALIDCcmLAPDR.R 13 3;Scan: 8933 Run: B190215_20_Lumos_TD_IN_120_Ecoli_photoAA_membrane_SCX19_SEC10 P1_R.GMGESNPVTGNTCcmDNVK.Q P2_R.AALIDCcmLphl-loopAPDR.R 13 3	P0A910311320	2mqeP0A910311320	photoL CA-CA
575	318	P0A6F5	P0A6F5	161	186	4aas	161	LEU	E	186	GLU	E	25	7.20403	Scan: 22459 Run: B190214_08_Lumos_TD_IN_120_Ecoli_photoAA_membrane_SCX17_SEC6 P1_K.EGVITVEDGTGLQDELDVVEGMQFDR.G P2_K.AIAQVGTISANSDETVGKLIAEAMDK.V 15 19;Scan: 11271 Run: B190214_03_Lumos_TD_IN_120_Ecoli_photoAA_membrane_SCX16_SEC7 P1_K.LIAEAMoxDK.V P2_K.EGVITVEDGTGLQDELDVVEGMoxQFDR.G 1 15	P0A6F5161186	4aasP0A6F5161186	photoL CA-CA
3	806	P02359	P02359	23	44	4v75	22	LEU	AG	43	TYR	AG	21	7.20981	Scan: 27085 Run: B190215_20_Lumos_TD_IN_120_Ecoli_photoAA_membrane_SCX19_SEC8 P1_K.STAESIVYSALETLAQR.S P2_K.FGSELLAK.F 8 6	P023592344	4v75P023592344	photoL CA-CA
60	194	P06971	P06971	280	301	2grx	247	LEU	A	268	GLU	A	21	7.21986	Scan: 20340 Run: B190218_33_Lumos_TD_IN_120_Ecoli_photoAA_membrane_SCX21_SEC7 P1_K.TNFTFLSYFQNEPETGYYGWLPK.E P2_K.RLPTDFNEGAK.N 21 8	P06971280301	2grxP06971280301	photoL CA-CA
0	420	P64596	P64596	75	161	7a2d	75	TYR	A	161	LEU	A	86	7.22392	Scan: 17875 Run: B190215_16_Lumos_TD_IN_120_Ecoli_photoAA_membrane_SCX18_SEC8 P1_K.VTTENGEVFLMGLVTER.E P2_R.INVTAYQGK.V 13 6;Scan: 17864 Run: B190215_16_Lumos_TD_IN_120_Ecoli_photoAA_membrane_SCX18_SEC8 P1_K.VTTENGEVFLMGLVTER.E P2_R.INVTAYQGK.V 13 6;Scan: 19094 Run: B190226_04_Lumos_TD_IN_120_Ecoli_photoAA_membrane_SCX22_SEC8 P1_K.SSNVKVTTENGEVFLMGLVTER.E P2_R.INVTAYQGK.V 18 6	P6459675161	7a2dP6459675161	photoL CA-CA
0	385	P0AB67	P0AB67	328	459	2bru	52	GLU	C	183	LEU	C	131	7.23111	Scan: 13271 Run: B190218_32_Lumos_TD_IN_120_Ecoli_photoAA_membrane_SCX21_SEC6 P1_K.NSHSVIITPGYGMAVAQAQYPVAEITEK.L P2_K.ASVDAILKAL.- 24 7;Scan: 13268 Run: B190218_32_Lumos_TD_IN_120_Ecoli_photoAA_membrane_SCX21_SEC6 P1_K.NSHSVIITPGYGMAVAQAQYPVAEITEK.L P2_K.ASVDAILKAL.- 24 7;Scan: 13146 Run: B190218_33_Lumos_TD_IN_120_Ecoli_photoAA_membrane_SCX21_SEC7 P1_K.NSHSVIITPGYGMAVAQAQYPVAEITEK.L P2_K.ASVDAI…	P0AB67328459	2bruP0AB67328459	photoL CA-CA
7	599	P0A912	P0A912	95	142	2hqs	95	LEU	E	142	GLN	E	47	7.24764	Scan: 18895 Run: B190218_34_Lumos_TD_IN_120_Ecoli_photoAA_membrane_SCX21_SEC8 P1_R.SDFAQMLDAHANFLR.S P2_K.GVSADQISIVSYGK.E 14 6;Scan: 18744 Run: B190218_34_Lumos_TD_IN_120_Ecoli_photoAA_membrane_SCX21_SEC8 P1_R.SDFAQMoxLphl-loopDAHANFLR.S P2_K.GVSADQISIVSYGK.E 14 6	P0A91295142	2hqsP0A91295142	photoL CA-CA
5	672	P0A6F3	P0A6F3	330	382	1bot	329	SER	Z	381	LEU	Z	52	7.26433	Scan: 14139 Run: B190215_17_Lumos_TD_IN_120_Ecoli_photoAA_membrane_SCX18_SEC9 P1_K.LINDAYDSEYFATK.V P2_R.ATLESIAYQTR.D 8 3	P0A6F3330382	1botP0A6F3330382	photoL CA-CA
1	328	P0A910	P0A910	258	333	2mqe	237	LEU	A	312	GLU	A	75	7.27876	Scan: 15514 Run: B190226_03_Lumos_TD_IN_120_Ecoli_photoAA_membrane_SCX22_SEC7 P1_K.DGSVVVLGYTDR.I P2_R.AALIDCcmLAPDRRVEIEVK.G 7 16;Scan: 12812 Run: B190226_02_Lumos_TD_IN_120_Ecoli_photoAA_membrane_SCX22_SEC6 P1_K.DGSVVVLGYTDR.I P2_R.AALIDCcmLAPDRRVEIEVK.G 7 16;Scan: 15502 Run: B190226_03_Lumos_TD_IN_120_Ecoli_photoAA_membrane_SCX22_SEC7 P1_K.DGSVVVLGYTDR.I P2_R.AALIDCcmLAPDRRVEIEVK.G 7 16;Scan: …	P0A910258333	2mqeP0A910258333	photoL CA-CA
0	856	P35340	P35340	317	515	1fl2	317	SER	A	515	LEU	A	198	7.28947	Scan: 15068 Run: B190226_04_Lumos_TD_IN_120_Ecoli_photoAA_membrane_SCX22_SEC8 P1_K.ASLSAFDYLIR.T P2_K.ARSIIVATGAK.W 9 3	P35340317515	1fl2P35340317515	photoL CA-CA
159	439	P23843	P23843	478	491	3tcg	478	GLU	C	491	LEU	C	13	7.32182	Scan: 14650 Run: B190218_29_Lumos_TD_IN_120_Ecoli_photoAA_membrane_SCX20_SEC9 P1_R.TALYTK.A P2_K.SPAFDSIMAETLK.V 3 10	P23843478491	3tcgP23843478491	photoL CA-CA
117	6	P0A910	P0A910	311	324	2mqe	290	CYS	A	303	LEU	A	13	7.4193	Scan: 11896 Run: B190226_05_Lumos_TD_IN_120_Ecoli_photoAA_membrane_SCX22_SEC9 P1_R.GMoxGESNPVTGNTCcmDNVK.Q P2_R.AALIDCcmLAPDR.R 13 7;Scan: 12410 Run: B190215_17_Lumos_TD_IN_120_Ecoli_photoAA_membrane_SCX18_SEC9 P1_R.GMGESNPVTGNTCcmDNVK.Q P2_R.AALphl-loopIDCcmLAPDR.R 13 7	P0A910311324	2mqeP0A910311324	photoL CA-CA
331	489	P06996	P06996	32	367	2j4u	1011	LEU	U	1346	PHE	V	335	7.44889	Scan: 28573 Run: B190214_10_Lumos_TD_IN_120_Ecoli_photoAA_membrane_SCX17_SEC8 P1_K.DGNKLDLYGK.V P2_R.DAGINTDNIVALGLVYQF.- 5 18	P0699632367	2j4uP0699632367	photoL CA-CA
0	849	P0A6M8	P0A6M8	320	407	3j0e	320	LEU	H	407	GLU	H	87	7.47048	Scan: 19427 Run: B190218_27_Lumos_TD_IN_120_Ecoli_photoAA_membrane_SCX20_SEC7 P1_R.HASDDEPFSALAFK.I P2_K.DVTTGDTLCcmDPDAPIILER.M 11 18	P0A6M8320407	3j0eP0A6M8320407	photoL CA-CA
52	737	P0A910	P0A910	230	280	2mqe	209	LEU	A	259	SER	A	50	7.50327	Scan: 20367 Run: B190218_33_Lumos_TD_IN_120_Ecoli_photoAA_membrane_SCX21_SEC7 P1_K.ATLKPEGQAALDQLYSQLSNLDPK.D P2_R.AQSVVDYLISK.G 3 3	P0A910230280	2mqeP0A910230280	photoL CA-CA
104	284	P0A910	P0A910	239	285	2mqe	218	ASP	A	264	LEU	A	46	7.62109	Scan: 19641 Run: B190218_34_Lumos_TD_IN_120_Ecoli_photoAA_membrane_SCX21_SEC8 P1_K.ATLphl-loopKPEGQAALDQLYSQLSNLDPK.D P2_R.AQSVVDYLISK.G 12 8	P0A910239285	2mqeP0A910239285	photoL CA-CA
0	508	P13036	P13036	401	462	1kmo	368	TYR	A	429	LEU	A	61	7.66689	Scan: 6928 Run: B190226_04_Lumos_TD_IN_120_Ecoli_photoAA_membrane_SCX22_SEC8 P1_R.YYTATSSGQLPSGSSPYDRDTR.S P2_R.SGYLEQGK.R 10 3	P13036401462	1kmoP13036401462	photoL CA-CA
39	305	P64604	P64604	99	134	7cge	99	LEU	K	134	ILE	K	35	7.6721	Scan: 7623 Run: B190226_05_Lumos_TD_IN_120_Ecoli_photoAA_membrane_SCX22_SEC9 P1_R.YNHIPDTSSLSIR.T P2_K.DGDTIQDTK.S 10 5	P6460499134	7cgeP6460499134	photoL CA-CA
5	808	P02930	P02930	218	413	5o66	196	LEU	C	391	TYR	C	195	7.67554	Scan: 19656 Run: B190215_15_Lumos_TD_IN_120_Ecoli_photoAA_membrane_SCX18_SEC7 P1_R.YNYLINQLNIK.S P2_R.QITGNYYPELAALNVENFK.T 1 13	P02930218413	5o66P02930218413	photoL CA-CA
7	685	P28635	P28635	47	63	4yah	47	GLU	X	63	LEU	X	16	7.67745	Scan: 14792 Run: B190215_20_Lumos_TD_IN_120_Ecoli_photoAA_membrane_SCX19_SEC6 P1_K.VGVIVGAEQQVAEVAQK.V P2_K.DKYGLDVELVTFNDYVLPNEALSK.G 13 9	P286354763	4yahP286354763	photoL CA-CA
5	595	P0AB67	P0AB67	345	412	2bru	69	HIS	C	136	LEU	C	67	7.72905	Scan: 15592 Run: B190226_04_Lumos_TD_IN_120_Ecoli_photoAA_membrane_SCX22_SEC8 P1_K.SPIAGMPVLEVWK.A P2_R.FGIHPVAGR.L 9 4	P0AB67345412	2bruP0AB67345412	photoL CA-CA
0	331	P28635	P28635	142	181	4yah	142	LEU	X	181	GLU	X	39	7.73336	Scan: 13579 Run: B190214_09_Lumos_TD_IN_120_Ecoli_photoAA_membrane_SCX17_SEC7 P1_K.SLDELQDGSQVAVPNDPTNLGR.S P2_K.IVELEAPQLPR.S 20 3;Scan: 12001 Run: B190214_03_Lumos_TD_IN_120_Ecoli_photoAA_membrane_SCX16_SEC7 P1_K.SLDELQDGSQVAVPNDPTNLGR.S P2_K.IVELEAPQLPR.S 20 3;Scan: 10330 Run: B190214_09_Lumos_TD_IN_120_Ecoli_photoAA_membrane_SCX17_SEC7 P1_K.SLDELQDGSQVAVPNDPTNLGR.S P2_K.IVELphl-hydEAPQLPR.S 2…	P28635142181	4yahP28635142181	photoL CA-CA
51	752	P23843	P23843	353	496	3tcg	353	LEU	C	496	GLU	C	143	7.73444	Scan: 17545 Run: B190215_20_Lumos_TD_IN_120_Ecoli_photoAA_membrane_SCX19_SEC7 P1_K.LTQPEWFGWSQEKR.N P2_K.AEQQLDKDSAIVPVYYYVNAR.L 1 2	P23843353496	3tcgP23843353496	photoL CA-CA
99	378	P0A6F5	P0A6F5	130	426	2yey	130	GLU	L	426	LEU	L	296	7.77952	Scan: 11154 Run: B190215_17_Lumos_TD_IN_120_Ecoli_photoAA_membrane_SCX18_SEC9 P1_K.LADLRGQNEDQNVGIK.V P2_K.AVTAAVEELK.A 1 8;Scan: 8907 Run: B190215_16_Lumos_TD_IN_120_Ecoli_photoAA_membrane_SCX18_SEC8 P1_K.LADLRGQNEDQNVGIK.V P2_K.AVTAAVEELK.A 1 8;Scan: 15779 Run: B190218_34_Lumos_TD_IN_120_Ecoli_photoAA_membrane_SCX21_SEC8 P1_K.LADLRGQNEDQNVGIK.V P2_R.GIDKAVTAAVEELK.A 1 12;Scan: 15847 Run: B19021…	P0A6F5130426	2yeyP0A6F5130426	photoL CA-CA
1	860	P06129	P06129	421	473	3m8d	401	LEU	A	453	TYR	A	52	7.79824	Scan: 15266 Run: B190215_20_Lumos_TD_IN_120_Ecoli_photoAA_membrane_SCX19_SEC10 P1_K.YYNEGK.A P2_K.APNLGQLYGFYGNPNLDPEK.S 1 7;Scan: 15276 Run: B190215_20_Lumos_TD_IN_120_Ecoli_photoAA_membrane_SCX19_SEC10 P1_K.YYNEGK.A P2_K.APNLGQLYGFYGNPNLDPEK.S 1 7	P06129421473	3m8dP06129421473	photoL CA-CA
5	343	P0CE47	P0CE47	121	158	4pc7	120	LEU	A	157	LEU	A	37	7.84523	Scan: 17428 Run: B190226_04_Lumos_TD_IN_120_Ecoli_photoAA_membrane_SCX22_SEC8 P1_R.ELLSQYDFPGDDTPIVR.G P2_R.EHILphl-loopLGR.Q 3 4	P0CE47121158	4pc7P0CE47121158	photoL CA-CA
279	18	P06996	P06996	316	341	2j4u	1295	LEU	Q	1320	LEU	Q	25	7.88052	Scan: 14400 Run: B190218_34_Lumos_TD_IN_120_Ecoli_photoAA_membrane_SCX21_SEC8 P1_K.NMoxSTYVDYKINLLDDNQFTR.D P2_R.GYDDEDILphl-loopK.Y 12 8;Scan: 15430 Run: B190215_20_Lumos_TD_IN_120_Ecoli_photoAA_membrane_SCX19_SEC9 P1_K.INLphl-hydLphl-loopDDNQFTR.D P2_R.GYDDEmeDILK.Y 3 8	P06996316341	2j4uP06996316341	photoL CA-CA
59	731	P06996	P06996	34	367	2j1n	13	LEU	C	346	PHE	C	333	7.9553	Scan: 27479 Run: B190214_10_Lumos_TD_IN_120_Ecoli_photoAA_membrane_SCX17_SEC8 P1_K.DGNKLDLYGK.V P2_R.DAGINTDNIVALGLVYQF.- 7 18	P0699634367	2j1nP0699634367	photoL CA-CA
3	507	P0A799	P0A799	201	371	1zmr	201	LEU	A	371	GLU	A	170	7.95985	Scan: 24732 Run: B190215_16_Lumos_TD_IN_120_Ecoli_photoAA_membrane_SCX18_SEC8 P1_K.LTVLDSLSK.I P2_K.ISYISTGGGAFLEFVEGK.V 4 16	P0A799201371	1zmrP0A799201371	photoL CA-CA
414	231	P06996	P06996	128	320	2j4u	1107	LEU	U	1299	ASP	U	192	7.96956	Scan: 21818 Run: B190214_03_Lumos_TD_IN_120_Ecoli_photoAA_membrane_SCX16_SEC7 P1_K.YVDVGATYYFNK.N P2_R.NYGVVYDVTSWTDVLPEFGGDTYGSDNFMoxQQR.G 3 15	P06996128320	2j4uP06996128320	photoL CA-CA
16	742	P0ABA0	P0ABA0	87	97	6pqv	87	LEU	X	97	GLU	Y	10	7.98419	Scan: 10372 Run: B190226_05_Lumos_TD_IN_120_Ecoli_photoAA_membrane_SCX22_SEC9 P1_R.SQILDEAKAEAEQER.T P2_R.SQILDEAK.A 14 4	P0ABA08797	6pqvP0ABA08797	photoL CA-CA
3	783	P64596	P64596	80	110	7a2d	80	LEU	A	110	GLU	A	30	8.00988	Scan: 10115 Run: B190215_15_Lumos_TD_IN_120_Ecoli_photoAA_membrane_SCX18_SEC7 P1_K.VLLVGQSPNAELSAR.A P2_K.QIAMoxGVDGANEVYNEIR.Q 2 15	P6459680110	7a2dP6459680110	photoL CA-CA
378	625	P0ABC3	P0ABC3	142	147	7wi3	142	ASP	A	147	LEU	A	5	8.0286	Scan: 17194 Run: B190215_20_Lumos_TD_IN_120_Ecoli_photoAA_membrane_SCX19_SEC10 P1_R.LTLEVR.D P2_R.LDVKDIVTDSR.G 1 9	P0ABC3142147	7wi3P0ABC3142147	photoL CA-CA
35	766	P0A6F3	P0A6F3	331	382	3ezw	330	GLU	H	381	LEU	H	51	8.0628	Scan: 11978 Run: B190215_16_Lumos_TD_IN_120_Ecoli_photoAA_membrane_SCX18_SEC8 P1_K.LINDAYDSEYFATK.V P2_R.ATLESIAYQTR.D 9 3	P0A6F3331382	3ezwP0A6F3331382	photoL CA-CA
2	326	P0A910	P0A910	238	284	2mqe	217	LEU	A	263	TYR	A	46	8.0965	Scan: 17134 Run: B190218_32_Lumos_TD_IN_120_Ecoli_photoAA_membrane_SCX21_SEC6 P1_K.ATLKPEGQAALDQLYSQLSNLDPK.D P2_R.AQSVVDYLISK.G 11 7;Scan: 17125 Run: B190218_32_Lumos_TD_IN_120_Ecoli_photoAA_membrane_SCX21_SEC6 P1_K.ATLKPEGQAALDQLYSQLSNLDPK.D P2_R.AQSVVDYLISK.G 11 7;Scan: 20390 Run: B190218_32_Lumos_TD_IN_120_Ecoli_photoAA_membrane_SCX21_SEC6 P1_K.ATLKPEGQAALDQLYSQLSNLDPKDGSVVVLGYTDR.I P2_R.AQSV…	P0A910238284	2mqeP0A910238284	photoL CA-CA
16	96	P17315	P17315	143	367	2hdi	143	LEU	A	367	GLU	A	224	8.12487	Scan: 23307 Run: B190226_03_Lumos_TD_IN_120_Ecoli_photoAA_membrane_SCX22_SEC7 P1_K.TSASQYALFVEmeDEWR.I P2_R.GPMSSLYGSDALphl-hydGGVVNIITKK.I 11 6	P17315143367	2hdiP17315143367	photoL CA-CA
25	204	P0A910	P0A910	238	281	2mqe	217	LEU	A	260	VAL	A	43	8.13946	Scan: 17830 Run: B190218_34_Lumos_TD_IN_120_Ecoli_photoAA_membrane_SCX21_SEC8 P1_K.ATLKPEGQAALDQLphl-loopYSQLSNLDPK.D P2_R.AQSVVDYLphl-loopISK.G 11 4;Scan: 15737 Run: B190218_33_Lumos_TD_IN_120_Ecoli_photoAA_membrane_SCX21_SEC7 P1_K.ATLKPEGQAALDQLphl-loopYSQLSNLDPK.D P2_R.AQSVVDYLphl-loopISK.G 11 4;Scan: 20585 Run: B190218_33_Lumos_TD_IN_120_Ecoli_photoAA_membrane_SCX21_SEC7 P1_K.ATLKPEGQAALDQLYS…	P0A910238281	2mqeP0A910238281	photoL CA-CA
15	235	P06996	P06996	315	342	2j1n	294	ILE	B	321	LEU	B	27	8.15611	Scan: 12534 Run: B190218_33_Lumos_TD_IN_120_Ecoli_photoAA_membrane_SCX21_SEC7 P1_K.NMoxSTYVDYKINLLDDNQFTR.D P2_R.GYDDEDILK.Y 13 7;Scan: 12473 Run: B190218_33_Lumos_TD_IN_120_Ecoli_photoAA_membrane_SCX21_SEC7 P1_K.NMoxSTYVDYKINLLDDNQFTR.D P2_R.GYDDEDILK.Y 13 7;Scan: 12070 Run: B190218_32_Lumos_TD_IN_120_Ecoli_photoAA_membrane_SCX21_SEC6 P1_K.NMSTYVDYKINLLDDNQFTR.D P2_R.GYDDEDILK.Y 13 7;Scan: 14728…	P06996315342	2j1nP06996315342	photoL CA-CA
6	661	P0AG30	P0AG30	164	360	1xpr	164	LEU	B	360	TYR	B	196	8.17509	Scan: 17538 Run: B190215_20_Lumos_TD_IN_120_Ecoli_photoAA_membrane_SCX19_SEC10 P1_R.VLDLASPIGR.G P2_R.VFPAIDYNR.S 4 7	P0AG30164360	1xprP0AG30164360	photoL CA-CA
78	107	P06971	P06971	280	300	2grx	247	LEU	A	267	ASN	A	20	8.22737	Scan: 22735 Run: B190226_03_Lumos_TD_IN_120_Ecoli_photoAA_membrane_SCX22_SEC7 P1_K.TNFTFLSYFQNEPETGYYGWLPK.E P2_K.RLPTDFNEGAK.N 21 7	P06971280300	2grxP06971280300	photoL CA-CA
0	792	P0A799	P0A799	198	241	1zmr	198	LEU	A	241	GLU	A	43	8.26387	Scan: 18011 Run: B190215_16_Lumos_TD_IN_120_Ecoli_photoAA_membrane_SCX18_SEC8 P1_K.SLYEADLVDEAKR.L P2_K.LTVLDSLSK.I 10 1	P0A799198241	1zmrP0A799198241	photoL CA-CA
126	156	P63284	P63284	469	517	5ofo	469	LEU	C	517	THR	C	48	8.27612	Scan: 6128 Run: B190215_20_Lumos_TD_IN_120_Ecoli_photoAA_membrane_SCX19_SEC9 P1_K.QLEAATQLEGK.T P2_K.ASLSGTQTIK.A 6 3	P63284469517	5ofoP63284469517	photoL CA-CA
0	325	P0ABJ9	P0ABJ9	325	355	6rko	325	TYR	A	355	LEU	A	30	8.31352	Scan: 20848 Run: B190226_04_Lumos_TD_IN_120_Ecoli_photoAA_membrane_SCX22_SEC8 P1_K.DLGYGLLLKR.Y P2_K.AYSLLEQLR.S 6 2;Scan: 20794 Run: B190226_04_Lumos_TD_IN_120_Ecoli_photoAA_membrane_SCX22_SEC8 P1_K.DLGYGLLLKR.Y P2_K.AYSLLEQLR.S 6 2;Scan: 22160 Run: B190215_16_Lumos_TD_IN_120_Ecoli_photoAA_membrane_SCX18_SEC8 P1_K.DLGYGLLLK.R P2_K.AYSLLEQLR.S 6 2	P0ABJ9325355	6rkoP0ABJ9325355	photoL CA-CA
21	692	P0ABB4	P0ABB4	127	421	5t4q	126	LEU	E	420	LEU	E	294	8.34391	Scan: 9685 Run: B190218_33_Lumos_TD_IN_120_Ecoli_photoAA_membrane_SCX21_SEC7 P1_K.YVSLKDTIR.G P2_R.AAPSYEELSNSQELLETGIK.V 4 15	P0ABB4127421	5t4qP0ABB4127421	photoL CA-CA
34	446	P02931	P02931	227	308	3pox	205	LEU	C	286	ILE	E	81	8.38005	Scan: 19558 Run: B190218_32_Lumos_TD_IN_120_Ecoli_photoAA_membrane_SCX21_SEC6 P1_R.TNLQEAQPLGNGK.K P2_K.AKDVEGIGDVDLVNYFEVGATYYFNK.N 9 7;Scan: 20500 Run: B190226_02_Lumos_TD_IN_120_Ecoli_photoAA_membrane_SCX22_SEC6 P1_R.TNLQEAQPLGNGK.K P2_K.AKDVEGIGDVDLVNYFEVGATYYFNK.N 9 7;Scan: 22941 Run: B190215_20_Lumos_TD_IN_120_Ecoli_photoAA_membrane_SCX19_SEC7 P1_R.TNLQEAQPLGNGKK.A P2_K.DVEGIGDVDLVNYFEVGATY…	P02931227308	3poxP02931227308	photoL CA-CA
112	203	P0A910	P0A910	258	296	2mqe	237	LEU	A	275	SER	A	38	8.38978	Scan: 5901 Run: B190226_03_Lumos_TD_IN_120_Ecoli_photoAA_membrane_SCX22_SEC7 P1_K.GIPADKISARGMoxGESNPVTGNTCcmDNVK.Q P2_K.DGSVVVLGYTDR.I 8 7	P0A910258296	2mqeP0A910258296	photoL CA-CA
8	642	P28635	P28635	163	227	6cvl	163	LEU	E	227	TYR	E	64	8.40346	Scan: 20360 Run: B190218_32_Lumos_TD_IN_120_Ecoli_photoAA_membrane_SCX21_SEC6 P1_K.LKDGVGLLphl-loopPTVLDVVENPK.N P2_K.DGIFVEDKEmeSPYVNLIVTR.E 7 12	P28635163227	6cvlP28635163227	photoL CA-CA
99	301	P0A910	P0A910	230	284	2mqe	209	LEU	A	263	TYR	A	54	8.41134	Scan: 22356 Run: B190218_34_Lumos_TD_IN_120_Ecoli_photoAA_membrane_SCX21_SEC8 P1_K.ATLKPEGQAALDQLphl-loopYSQLSNLDPK.D P2_R.AQSVVDYLISK.G 3 7	P0A910230284	2mqeP0A910230284	photoL CA-CA
99	456	P06996	P06996	316	340	2j1n	295	LEU	B	319	ASN	B	24	8.44349	Scan: 20473 Run: B190218_27_Lumos_TD_IN_120_Ecoli_photoAA_membrane_SCX20_SEC7 P1_K.INLLphl-hydDDNQFTR.D P2_R.GYDDEDILKYVDVGATYYFNK.N 2 8	P06996316340	2j1nP06996316340	photoL CA-CA
2	719	P13035	P13035	63	334	2r46	63	LEU	B	334	TYR	B	271	8.48342	Scan: 17172 Run: B190218_32_Lumos_TD_IN_120_Ecoli_photoAA_membrane_SCX21_SEC6 P1_R.LVSEALAEREVLLK.M P2_R.DYTLDIHDENGKAPLLSVFGGK.L 1 2	P1303563334	2r46P1303563334	photoL CA-CA
35	691	P69776	P69776	32	37	1jcc	11	SER	C	16	ALA	C	5	8.52079	Scan: 8037 Run: B190214_10_Lumos_TD_IN_120_Ecoli_photoAA_membrane_SCX17_SEC8 P1_K.IDQLphl-hydSSDVQTLNdaAK.V P2_K.IDQLSSDVQTLNAK.V 6 11	P697763237	1jccP697763237	photoL CA-CA
2	275	P05825	P05825	344	502	1fep	322	ALA	A	480	LEU	A	158	8.55866	Scan: 11936 Run: B190215_17_Lumos_TD_IN_120_Ecoli_photoAA_membrane_SCX18_SEC9 P1_R.IPEGLphl-loopAGGTEGK.F P2_K.APSLYQTNPNYILYSK.G 6 13;Scan: 5818 Run: B190218_33_Lumos_TD_IN_120_Ecoli_photoAA_membrane_SCX21_SEC7 P1_R.IPEGLAGGTEGKFNEK.A P2_K.APSLphl-loopYQTNPNYILYSK.G 6 13;Scan: 5238 Run: B190218_32_Lumos_TD_IN_120_Ecoli_photoAA_membrane_SCX21_SEC6 P1_R.IPEGLAGGTEGKFNEK.A P2_K.APSLYQTNPNYILYSK.G 6…	P05825344502	1fepP05825344502	photoL CA-CA
73	662	P0A855	P0A855	53	141	7nst	53	ASP	E	141	LEU	E	88	8.57331	Scan: 18942 Run: B190218_32_Lumos_TD_IN_120_Ecoli_photoAA_membrane_SCX21_SEC6 P1_K.VNKQWLR.Y P2_R.IVIDSGVDSGRPIGVVPFQWAGPGAAPEDIGGIVAADLR.N 6 29	P0A85553141	7nstP0A85553141	photoL CA-CA
1	570	P07001	P07001	144	315	2bru	1144	GLU	A	1315	LEU	A	171	8.57863	Scan: 9891 Run: B190226_05_Lumos_TD_IN_120_Ecoli_photoAA_membrane_SCX22_SEC9 P1_K.VIGYTDLPGR.L P2_R.AIVEAAHEFGR.F 7 4;Scan: 9828 Run: B190226_05_Lumos_TD_IN_120_Ecoli_photoAA_membrane_SCX22_SEC9 P1_K.VIGYTDLPGR.L P2_R.AIVEAAHEFGR.F 7 4;Scan: 15191 Run: B190226_02_Lumos_TD_IN_120_Ecoli_photoAA_membrane_SCX22_SEC6 P1_K.VIGYTDLPGRLPTQSSQLYGTNLVNLLK.L P2_R.AIVEAAHEFGR.F 7 4	P07001144315	2bruP07001144315	photoL CA-CA
17	399	P0CE47	P0CE47	121	160	3u6k	120	LEU	B	159	GLN	B	39	8.57944	Scan: 19269 Run: B190226_05_Lumos_TD_IN_120_Ecoli_photoAA_membrane_SCX22_SEC9 P1_R.ELLSQYDFPGDDTPIVR.G P2_R.EHILLGR.Q 5 4	P0CE47121160	3u6kP0CE47121160	photoL CA-CA
6	343	P0CE48	P0CE48	121	158	1qzd	120	LEU	A	157	LEU	A	37	8.58823	Scan: 17428 Run: B190226_04_Lumos_TD_IN_120_Ecoli_photoAA_membrane_SCX22_SEC8 P1_R.ELLSQYDFPGDDTPIVR.G P2_R.EHILphl-loopLGR.Q 3 4	P0CE48121158	1qzdP0CE48121158	photoL CA-CA
1005	393	P0A6F5	P0A6F5	128	419	2c7c	128	VAL	F	419	LEU	F	291	8.58972	Scan: 11798 Run: B190215_16_Lumos_TD_IN_120_Ecoli_photoAA_membrane_SCX18_SEC8 P1_K.AVTAAVEELK.A P2_R.AAVEEGVVAGGGVALIR.V 6 15	P0A6F5128419	2c7cP0A6F5128419	photoL CA-CA
17	526	P0A910	P0A910	248	339	2mqe	227	LEU	A	318	ASP	A	91	8.59293	Scan: 20220 Run: B190218_28_Lumos_TD_IN_120_Ecoli_photoAA_membrane_SCX20_SEC8 P1_K.GIKDVVTQPQA.- P2_K.ATLKPEGQAALDQLYSQLSNLDPK.D 4 21;Scan: 17608 Run: B190218_33_Lumos_TD_IN_120_Ecoli_photoAA_membrane_SCX21_SEC7 P1_K.GIKDVVTQPQA.- P2_K.ATLKPEGQAALphl-loopDQLYSQLSNLDPKDGSVVVLGYTDR.I 4 21	P0A910248339	2mqeP0A910248339	photoL CA-CA
46	796	P0A910	P0A910	258	329	2mqe	237	LEU	A	308	ARG	A	71	8.60915	Scan: 12208 Run: B190226_05_Lumos_TD_IN_120_Ecoli_photoAA_membrane_SCX22_SEC9 P1_R.RVEIEVK.G P2_K.DGSVVVLGYTDR.I 1 7	P0A910258329	2mqeP0A910258329	photoL CA-CA
3	607	P0AC41	P0AC41	260	327	2ws3	260	GLU	E	327	LEU	E	67	8.61166	Scan: 16128 Run: B190226_04_Lumos_TD_IN_120_Ecoli_photoAA_membrane_SCX22_SEC8 P1_R.GEGGYLLNK.H P2_K.EVLESRLPGILELSR.T 2 7	P0AC41260327	2ws3P0AC41260327	photoL CA-CA
38	800	P0AE06	P0AE06	226	299	5ng5	226	LEU	G	299	GLU	G	73	8.65193	Scan: 8924 Run: B190226_03_Lumos_TD_IN_120_Ecoli_photoAA_membrane_SCX22_SEC7 P1_R.LKQELANdaGTLKQENGK.A P2_R.ARLEEGLNPNAILVPQQGVTR.T 1 5	P0AE06226299	5ng5P0AE06226299	photoL CA-CA
26	506	P0A6Y8	P0A6Y8	257	284	7ko2	257	LEU	B	284	PRO	D	27	8.66868	Scan: 15606 Run: B190214_10_Lumos_TD_IN_120_Ecoli_photoAA_membrane_SCX17_SEC8 P1_R.NDPLAMQR.L P2_K.IELSSAQQTDVNLPYITADATGPK.H 4 14	P0A6Y8257284	7ko2P0A6Y8257284	photoL CA-CA
21	179	P06971	P06971	280	299	1by5	247	LEU	A	266	PHE	A	19	8.69876	Scan: 20342 Run: B190218_33_Lumos_TD_IN_120_Ecoli_photoAA_membrane_SCX21_SEC7 P1_K.TNFTFLSYFQNEPETGYYGWLPK.E P2_K.RLPTDFNEGAK.N 21 6	P06971280299	1by5P06971280299	photoL CA-CA
52	749	P02930	P02930	181	401	5v5s	159	ALA	B	379	LEU	C	220	8.75671	Scan: 17904 Run: B190214_10_Lumos_TD_IN_120_Ecoli_photoAA_membrane_SCX17_SEC8 P1_R.TIVDVLphl-hydDATTTLYNAK.Q P2_R.AQYDTVLANEVTAR.N 12 1	P02930181401	5v5sP02930181401	photoL CA-CA
22	161	P06971	P06971	79	479	1qkc	46	VAL	A	457	LEU	A	400	8.78874	Scan: 16430 Run: B190226_02_Lumos_TD_IN_120_Ecoli_photoAA_membrane_SCX22_SEC6 P1_K.TDTPIQKVPQSISVVTAEEMALHQPK.S P2_K.QTGVYVQDQAQWDKVLVTLGGR.Y 8 16	P0697179479	1qkcP0697179479	photoL CA-CA
0	178	P0AGC3	P0AGC3	157	160	1qte	130	LEU	A	133	LYS	A	3	8.81815	Scan: 16067 Run: B190215_16_Lumos_TD_IN_120_Ecoli_photoAA_membrane_SCX18_SEC8 P1_K.ELphl-loopWLphl-hydTGKSQPNACcmDK.L P2_K.ELWLTGKSQPNACcmDK.L 7 4	P0AGC3157160	1qteP0AGC3157160	photoL CA-CA
6	229	P0A6Y8	P0A6Y8	454	507	2kho	454	LEU	A	507	LEU	A	53	8.81912	Scan: 7006 Run: B190218_33_Lumos_TD_IN_120_Ecoli_photoAA_membrane_SCX21_SEC7 P1_K.ASSGLNEDEIQK.M P2_R.AADNKSLGQFNLDGINPAPR.G 5 7	P0A6Y8454507	2khoP0A6Y8454507	photoL CA-CA
0	577	P0ADY3	P0ADY3	8	85	4v5b	8	LEU	AK	85	VAL	AK	77	8.8454	Scan: 8353 Run: B190218_34_Lumos_TD_IN_120_Ecoli_photoAA_membrane_SCX21_SEC8 P1_-.MoxIQEQTMLNVADNSGAR.R P2_R.FDGNACcmVLLNNNSEQPIGTR.I 8 7;Scan: 5759 Run: B190218_33_Lumos_TD_IN_120_Ecoli_photoAA_membrane_SCX21_SEC7 P1_-.MIQEQTMLNVADNSGAR.R P2_R.FDGNACcmVLLNNNSEQPIGTR.I 8 7	P0ADY3885	4v5bP0ADY3885	photoL CA-CA
9	544	P0A7W7	P0A7W7	11	72	4v6p	10	LEU	AK	71	VAL	AK	61	8.90517	Scan: 13781 Run: B190215_20_Lumos_TD_IN_120_Ecoli_photoAA_membrane_SCX19_SEC9 P1_-.SMQDPIADMLTR.I P2_K.AVVESIQR.V 10 3	P0A7W71172	4v6pP0A7W71172	photoL CA-CA
7	381	P06971	P06971	155	230	1qkc	122	ASP	A	197	LEU	A	75	8.90543	Scan: 18625 Run: B190215_20_Lumos_TD_IN_120_Ecoli_photoAA_membrane_SCX19_SEC10 P1_R.LTGLAR.S P2_K.LQGNFYNDAVIDPYMLER.A 4 12;Scan: 14646 Run: B190215_20_Lumos_TD_IN_120_Ecoli_photoAA_membrane_SCX19_SEC8 P1_R.LTGLAR.S P2_K.LQGNFYNDAVIDPYMLphl-loopER.A 4 12	P06971155230	1qkcP06971155230	photoL CA-CA
51	773	P0A910	P0A910	264	324	2mqe	243	ILE	A	303	LEU	A	60	8.92255	Scan: 14144 Run: B190215_15_Lumos_TD_IN_120_Ecoli_photoAA_membrane_SCX18_SEC7 P1_K.DGSVVVLGYTDRIGSDAYNQGLSER.R P2_R.AALIDCcmLAPDR.R 13 7	P0A910264324	2mqeP0A910264324	photoL CA-CA
0	146	P76537	P76537	110	188	2qzb	110	LEU	A	188	ILE	A	78	8.92968	Scan: 11282 Run: B190218_34_Lumos_TD_IN_120_Ecoli_photoAA_membrane_SCX21_SEC8 P1_K.VSKIIWR.R P2_R.IDVLDSDIPADTGVK.I 5 4	P76537110188	2qzbP76537110188	photoL CA-CA
13	555	P28635	P28635	93	103	6cvl	93	ASP	E	103	LEU	E	10	8.9303	Scan: 9904 Run: B190215_20_Lumos_TD_IN_120_Ecoli_photoAA_membrane_SCX19_SEC6 P1_K.LVAVGNTFVYPIAGYSK.K P2_K.GDIDANAFQHKPYLDQQLK.D 1 15	P2863593103	6cvlP2863593103	photoL CA-CA
13	534	P0CE47	P0CE47	40	190	1efc	39	TYR	A	189	LEU	B	150	8.94287	Scan: 22043 Run: B190215_20_Lumos_TD_IN_120_Ecoli_photoAA_membrane_SCX19_SEC8 P1_K.TYGGAAR.A P2_K.ILELAGFLDSYIPEPER.A 2 2	P0CE4740190	1efcP0CE4740190	photoL CA-CA
4	857	P17315	P17315	349	428	2hdi	349	LEU	A	428	PRO	A	79	8.94996	Scan: 14518 Run: B190215_20_Lumos_TD_IN_120_Ecoli_photoAA_membrane_SCX19_SEC8 P1_K.LSDAVNLTGGTSSK.T P2_K.APSLLQLSPDWTSNSCcmR.G 7 9	P17315349428	2hdiP17315349428	photoL CA-CA
16	399	P0CE48	P0CE48	121	160	4v6l	120	LEU	AC	159	GLN	AC	39	8.9699	Scan: 19269 Run: B190226_05_Lumos_TD_IN_120_Ecoli_photoAA_membrane_SCX22_SEC9 P1_R.ELLSQYDFPGDDTPIVR.G P2_R.EHILLGR.Q 5 4	P0CE48121160	4v6lP0CE48121160	photoL CA-CA
12	534	P0CE48	P0CE48	40	190	4v6l	39	TYR	AC	189	LEU	AC	150	9.01152	Scan: 22043 Run: B190215_20_Lumos_TD_IN_120_Ecoli_photoAA_membrane_SCX19_SEC8 P1_K.TYGGAAR.A P2_K.ILELAGFLDSYIPEPER.A 2 2	P0CE4840190	4v6lP0CE4840190	photoL CA-CA
3	732	P0ABB0	P0ABB0	60	111	6oqw	60	TYR	B	111	LEU	B	51	9.02552	Scan: 16735 Run: B190218_32_Lumos_TD_IN_120_Ecoli_photoAA_membrane_SCX21_SEC6 P1_R.YAIALNLER.D P2_R.VVNTLGAPIDGKGPLDHDGFSAVEAIAPGVIER.Q 1 5;Scan: 16664 Run: B190218_32_Lumos_TD_IN_120_Ecoli_photoAA_membrane_SCX21_SEC6 P1_R.YAIALNLER.D P2_R.VVNTLGAPIDGKGPLDHDGFSAVEAIAPGVIER.Q 1 5;Scan: 15497 Run: B190215_20_Lumos_TD_IN_120_Ecoli_photoAA_membrane_SCX19_SEC10 P1_R.YAIALNLER.D P2_R.VVNTLGAPIDGK.G 1 5	P0ABB060111	6oqwP0ABB060111	photoL CA-CA
32	668	P63284	P63284	339	386	5og1	339	ALA	E	386	LEU	E	47	9.0466	Scan: 24011 Run: B190226_03_Lumos_TD_IN_120_Ecoli_photoAA_membrane_SCX22_SEC7 P1_R.YIADRQLPDKAIDLIDEAASSIR.M P2_K.VFVAEPSVEDTIAILphl-loopR.G 7 4;Scan: 21110 Run: B190218_26_Lumos_TD_IN_120_Ecoli_photoAA_membrane_SCX20_SEC6 P1_K.VFVAEPSVEDTIAILR.G P2_R.QLPDKAIDLIDEAASSIR.M 4 2	P63284339386	5og1P63284339386	photoL CA-CA
2	184	P0A6U8	P0A6U8	14	45	3cx4	14	LEU	A	45	PRO	A	31	9.04699	Scan: 23631 Run: B190218_34_Lumos_TD_IN_120_Ecoli_photoAA_membrane_SCX21_SEC8 P1_R.VLLPAFPDIR.R P2_-.MQVLHVCcmSEMFPLLK.T 7 14	P0A6U81445	3cx4P0A6U81445	photoL CA-CA
86	476	P0AE06	P0AE06	48	301	5ng5	48	GLU	B	301	LEU	B	253	9.0473	Scan: 16637 Run: B190218_34_Lumos_TD_IN_120_Ecoli_photoAA_membrane_SCX21_SEC8 P1_K.TEPLQITTELPGR.T P2_R.ARLEEGLNPNAILVPQQGVTR.T 2 7	P0AE0648301	5ng5P0AE0648301	photoL CA-CA
15	311	P60723	P60723	111	180	4v6v	111	GLU	BF	180	LEU	BF	69	9.04984	Scan: 29205 Run: B190214_10_Lumos_TD_IN_120_Ecoli_photoAA_membrane_SCX17_SEC8 P1_K.SILSELVR.Q P2_R.DATGIDPVSLIAFDK.V 5 10	P60723111180	4v6vP60723111180	photoL CA-CA
11	589	P0CE47	P0CE47	213	272	5uyq	212	LEU	Z	271	GLY	Z	59	9.06052	Scan: 24210 Run: B190218_34_Lumos_TD_IN_120_Ecoli_photoAA_membrane_SCX21_SEC8 P1_R.AIDKPFLLPIEDVFSISGR.G P2_R.AGENVGVLLR.G 8 2	P0CE47213272	5uyqP0CE47213272	photoL CA-CA
4	684	P0A6Y8	P0A6Y8	453	507	3dpq	453	SER	B	507	LEU	B	54	9.0665	Scan: 10570 Run: B190218_34_Lumos_TD_IN_120_Ecoli_photoAA_membrane_SCX21_SEC8 P1_K.ASSGLNEDEIQK.M P2_R.AADNKSLGQFNLDGINPAPR.G 5 6	P0A6Y8453507	3dpqP0A6Y8453507	photoL CA-CA
1	590	P0A910	P0A910	112	152	1g90	91	LEU	A	131	ILE	A	40	9.08863	Scan: 20024 Run: B190218_27_Lumos_TD_IN_120_Ecoli_photoAA_membrane_SCX20_SEC7 P1_K.NHDTGVSPVFAGGVEYAITPEIATR.L P2_K.LGYPITDDLDIYTR.L 18 9	P0A910112152	1g90P0A910112152	photoL CA-CA
30	398	P0A910	P0A910	261	324	2mqe	240	THR	A	303	LEU	A	63	9.11124	Scan: 17917 Run: B190215_18_Lumos_TD_IN_120_Ecoli_photoAA_membrane_SCX18_SEC10 P1_K.DGSVVVLGYTDR.I P2_R.AALIDCcmLAPDR.R 10 7;Scan: 9832 Run: B190214_09_Lumos_TD_IN_120_Ecoli_photoAA_membrane_SCX17_SEC7 P1_K.DGSVVVLGYTDR.I P2_R.AALIDCcmLAPDR.R 10 7;Scan: 16611 Run: B190215_20_Lumos_TD_IN_120_Ecoli_photoAA_membrane_SCX19_SEC8 P1_K.DGSVVVLGYTDRIGSDAYNQGLSER.R P2_R.AALIDCcmLAPDR.R 10 7;Scan: 10541 Ru…	P0A910261324	2mqeP0A910261324	photoL CA-CA
36	218	P02931	P02931	42	139	7nsu	20	LEU	C	117	GLU	C	97	9.12383	Scan: 27327 Run: B190218_27_Lumos_TD_IN_120_Ecoli_photoAA_membrane_SCX20_SEC7 P1_R.NYGVVYDALGYTDMLPEFGGDTAYSDDFFVGR.V P2_K.AVGLHYFSK.G 17 4;Scan: 23305 Run: B190218_27_Lumos_TD_IN_120_Ecoli_photoAA_membrane_SCX20_SEC7 P1_R.NYGVVYDALphl-hydGYTDMLPEFGGDTAYSDDFFVGR.V P2_K.AVGLHYFSK.G 17 4;Scan: 20109 Run: B190218_26_Lumos_TD_IN_120_Ecoli_photoAA_membrane_SCX20_SEC6 P1_R.NYGVVYDALGYTDMoxLPEFGGDTAYSDD…	P0293142139	7nsuP0293142139	photoL CA-CA
15	543	P28635	P28635	148	222	4yah	148	LEU	X	222	ASP	X	74	9.13209	Scan: 17996 Run: B190218_27_Lumos_TD_IN_120_Ecoli_photoAA_membrane_SCX20_SEC7 P1_R.SLLLLQK.V P2_K.DGIFVEDKESPYVNLIVTR.E 4 7	P28635148222	4yahP28635148222	photoL CA-CA
57	538	P0A912	P0A912	95	143	2hqs	95	LEU	E	143	ILE	E	48	9.15667	Scan: 15484 Run: B190218_33_Lumos_TD_IN_120_Ecoli_photoAA_membrane_SCX21_SEC7 P1_R.SDFAQMLDAHANFLR.S P2_K.GVSADQISIVSYGK.E 14 7	P0A91295143	2hqsP0A91295143	photoL CA-CA
29	322	P02930	P02930	224	416	2vdd	224	LYS	C	416	LEU	C	192	9.17687	Scan: 16463 Run: B190218_32_Lumos_TD_IN_120_Ecoli_photoAA_membrane_SCX21_SEC6 P1_R.YNYLINQLNIK.S P2_R.QITGNdaYYPELAALNVENFKTDKPQPVNALLK.E 4 19	P02930224416	2vddP02930224416	photoL CA-CA
20	169	P0A910	P0A910	241	285	2mqe	220	LEU	A	264	LEU	A	44	9.21273	Scan: 18671 Run: B190218_34_Lumos_TD_IN_120_Ecoli_photoAA_membrane_SCX21_SEC8 P1_K.ATLKPEGQAALDQLYSQLSNLDPK.D P2_R.AQSVVDYLphl-loopISK.G 14 8;Scan: 16111 Run: B190218_33_Lumos_TD_IN_120_Ecoli_photoAA_membrane_SCX21_SEC7 P1_K.ATLKPEGQAALDQLYSQLSNLDPK.D P2_R.AQSVVDYLphl-loopISK.G 14 8;Scan: 21046 Run: B190218_33_Lumos_TD_IN_120_Ecoli_photoAA_membrane_SCX21_SEC7 P1_K.ATLKPEGQAALDQLYSQLSNLDPK.D P2_R.…	P0A910241285	2mqeP0A910241285	photoL CA-CA
819	539	P0A6F5	P0A6F5	339	372	7vwx	339	GLU	I	372	LEU	I	33	9.22213	Scan: 13008 Run: B190226_03_Lumos_TD_IN_120_Ecoli_photoAA_membrane_SCX22_SEC7 P1_K.RVVINKDTTTIIDGVGEEAAIQGR.V P2_K.LAGGVAVIK.V 18 1	P0A6F5339372	7vwxP0A6F5339372	photoL CA-CA
0	388	P0ADY1	P0ADY1	326	349	2kgj	63	GLU	A	86	LEU	A	23	9.22635	Scan: 25111 Run: B190215_16_Lumos_TD_IN_120_Ecoli_photoAA_membrane_SCX18_SEC8 P1_K.SSVGFLIVR.L P2_R.NGGDMGWLEDATIPDELK.N 6 16	P0ADY1326349	2kgjP0ADY1326349	photoL CA-CA
42	568	P02931	P02931	227	304	5nuq	205	LEU	A	282	ASP	A	77	9.26332	Scan: 25145 Run: B190218_34_Lumos_TD_IN_120_Ecoli_photoAA_membrane_SCX21_SEC8 P1_R.TNLQEAQPLGNGK.K P2_K.AKDVEGIGDVDLVNYFEVGATYYFNK.N 9 3;Scan: 25127 Run: B190218_34_Lumos_TD_IN_120_Ecoli_photoAA_membrane_SCX21_SEC8 P1_R.TNLQEAQPLGNGK.K P2_K.AKDVEGIGDVDLVNYFEVGATYYFNK.N 9 3;Scan: 28946 Run: B190218_27_Lumos_TD_IN_120_Ecoli_photoAA_membrane_SCX20_SEC7 P1_R.TNLQEAQPLGNGK.K P2_K.DVEGIGDVDLVNYFEVGATYY…	P02931227304	5nuqP02931227304	photoL CA-CA
5	68	P06129	P06129	351	418	1nqh	331	ASP	A	398	LEU	A	67	9.2983	Scan: 9568 Run: B190214_09_Lumos_TD_IN_120_Ecoli_photoAA_membrane_SCX17_SEC7 P1_K.QTTTPGTGYVEDGYDQR.N P2_K.APNLGQLYGFYGNPNLphl-loopDPEK.S 12 4	P06129351418	1nqhP06129351418	photoL CA-CA
0	622	P06971	P06971	139	334	1qjq	106	LEU	A	301	ARG	A	195	9.33025	Scan: 8463 Run: B190226_05_Lumos_TD_IN_120_Ecoli_photoAA_membrane_SCX22_SEC9 P1_R.QNLRFAENK.T P2_R.GFAAEGQSQNNYLNdaGLK.L 4 13;Scan: 7999 Run: B190226_04_Lumos_TD_IN_120_Ecoli_photoAA_membrane_SCX22_SEC8 P1_R.QNLRFAENK.T P2_R.GFAAEGQSQNNYLNdaGLK.L 4 13;Scan: 7609 Run: B190226_04_Lumos_TD_IN_120_Ecoli_photoAA_membrane_SCX22_SEC8 P1_R.QNLRFAENK.T P2_R.GFAAEGQSQNNYLNdaGLK.L 4 13;Scan: 8781 Run: B1902…	P06971139334	1qjqP06971139334	photoL CA-CA
15	720	P31224	P31224	704	847	5o66	704	ALA	K	847	LEU	K	143	9.34798	Scan: 18561 Run: B190215_20_Lumos_TD_IN_120_Ecoli_photoAA_membrane_SCX19_SEC10 P1_K.STGEAMELMEQLASK.L P2_R.NQLLAEAAK.H 12 5	P31224704847	5o66P31224704847	photoL CA-CA
4	832	P28635	P28635	142	182	4yah	142	LEU	X	182	LEU	X	40	9.35629	Scan: 17112 Run: B190214_10_Lumos_TD_IN_120_Ecoli_photoAA_membrane_SCX17_SEC8 P1_K.SLDELQDGSQVAVPNDPTNLGR.S P2_K.IVELEAPQLPR.S 20 4;Scan: 12475 Run: B190214_03_Lumos_TD_IN_120_Ecoli_photoAA_membrane_SCX16_SEC7 P1_K.SLDELQDGSQVAVPNDPTNLGR.S P2_K.IVELEAPQLPR.S 20 4	P28635142182	4yahP28635142182	photoL CA-CA
375	814	P0A6F5	P0A6F5	338	372	3c9v	338	GLU	F	372	LEU	F	34	9.36666	Scan: 12148 Run: B190214_09_Lumos_TD_IN_120_Ecoli_photoAA_membrane_SCX17_SEC7 P1_R.VVINKDTTTIIDGVGEEAAIQGR.V P2_K.LAGGVAVIK.V 16 1	P0A6F5338372	3c9vP0A6F5338372	photoL CA-CA
30	216	P0ABA0	P0ABA0	127	156	5t4p	127	LEU	I	156	LEU	I	29	9.37573	Scan: 23100 Run: B190218_34_Lumos_TD_IN_120_Ecoli_photoAA_membrane_SCX21_SEC8 P1_R.SVDEAANSDIVDKLVAEL.- P2_R.KQVAILAVAGAEK.I 18 6;Scan: 26804 Run: B190214_10_Lumos_TD_IN_120_Ecoli_photoAA_membrane_SCX17_SEC8 P1_R.SVDEAANSDIVDKLVAEL.- P2_K.QVAILAVAGAEK.I 18 5	P0ABA0127156	5t4pP0ABA0127156	photoL CA-CA
7	469	P0A910	P0A910	245	336	2mqe	224	LEU	A	315	GLY	A	91	9.44179	Scan: 12401 Run: B190218_33_Lumos_TD_IN_120_Ecoli_photoAA_membrane_SCX21_SEC7 P1_K.GIKDVVTQPQA.- P2_K.ATLKPEGQAALDQLYSQLSNLDPK.D 1 18;Scan: 20146 Run: B190218_28_Lumos_TD_IN_120_Ecoli_photoAA_membrane_SCX20_SEC8 P1_K.GIKDVVTQPQA.- P2_K.ATLKPEGQAALDQLYSQLSNLDPK.D 1 18;Scan: 15027 Run: B190218_27_Lumos_TD_IN_120_Ecoli_photoAA_membrane_SCX20_SEC7 P1_K.GIKDVVTQPQA.- P2_K.ATLKPEGQAALDQLYSQLSNLphl-loop…	P0A910245336	2mqeP0A910245336	photoL CA-CA
17	523	P28635	P28635	148	224	6cvl	148	LEU	E	224	GLU	E	76	9.48959	Scan: 18024 Run: B190218_27_Lumos_TD_IN_120_Ecoli_photoAA_membrane_SCX20_SEC7 P1_R.SLLLLQK.V P2_K.DGIFVEDKESPYVNLIVTR.E 4 9	P28635148224	6cvlP28635148224	photoL CA-CA
16	367	P64604	P64604	73	90	7ch0	73	LEU	J	90	TYR	K	17	9.50923	Scan: 13275 Run: B190226_04_Lumos_TD_IN_120_Ecoli_photoAA_membrane_SCX22_SEC8 P1_R.YNHIPDTSSLSIR.T P2_R.VADITLDPK.T 1 6	P646047390	7ch0P646047390	photoL CA-CA
68	725	P63284	P63284	790	838	6oay	790	GLY	F	838	LEU	F	48	9.52423	Scan: 18416 Run: B190215_20_Lumos_TD_IN_120_Ecoli_photoAA_membrane_SCX19_SEC7 P1_R.GYEIHISDEALK.L P2_R.AIQQQIENPLAQQILSGELVPGK.V 1 19	P63284790838	6oayP63284790838	photoL CA-CA
63	697	P06996	P06996	314	341	2j1n	293	ASP	B	320	LEU	B	27	9.52599	Scan: 16048 Run: B190218_34_Lumos_TD_IN_120_Ecoli_photoAA_membrane_SCX21_SEC8 P1_K.NMSTYVDYKINLLphl-loopDDNQFTR.D P2_R.GYDDEDILK.Y 12 6	P06996314341	2j1nP06996314341	photoL CA-CA
13	762	P0ABA0	P0ABA0	87	96	6pqv	87	LEU	X	96	GLN	Y	9	9.53762	Scan: 9660 Run: B190226_04_Lumos_TD_IN_120_Ecoli_photoAA_membrane_SCX22_SEC8 P1_R.SQILDEAKAEAEQER.T P2_R.SQILDEAK.A 13 4	P0ABA08796	6pqvP0ABA08796	photoL CA-CA
3	589	P0CE48	P0CE48	213	272	1efu	212	LEU	A	271	GLY	A	59	9.557	Scan: 24210 Run: B190218_34_Lumos_TD_IN_120_Ecoli_photoAA_membrane_SCX21_SEC8 P1_R.AIDKPFLLPIEDVFSISGR.G P2_R.AGENVGVLLR.G 8 2	P0CE48213272	1efuP0CE48213272	photoL CA-CA
360	28	P23843	P23843	258	516	3tcf	258	ASP	A	516	LEU	A	258	9.59902	Scan: 13072 Run: B190215_14_Lumos_TD_IN_120_Ecoli_photoAA_membrane_SCX18_SEC6 P1_K.TVINQVTYLPIASEVTDVNR.Y P2_R.LVKPWVGGYTGKDPLphl-loopDNTYTR.N 17 1	P23843258516	3tcfP23843258516	photoL CA-CA
4	512	P75780	P75780	302	432	6bpo	302	TYR	B	432	LEU	B	130	9.6255	Scan: 11565 Run: B190218_32_Lumos_TD_IN_120_Ecoli_photoAA_membrane_SCX21_SEC6 P1_K.VDTHNFYGTDSDYDDSTTDTATMR.F P2_R.ETQTNYGVNPVTLPAVNIYHPDSSIHPGGLTR.N 13 30	P75780302432	6bpoP75780302432	photoL CA-CA
1321	139	P0A6F5	P0A6F5	183	358	1sx3	183	LEU	F	358	SER	G	175	9.67644	Scan: 16187 Run: B190215_15_Lumos_TD_IN_120_Ecoli_photoAA_membrane_SCX18_SEC7 P1_R.QQIEEATSDYDREK.L P2_K.EGVITVEDGTGLQDELDVVEGMQFDR.G 8 12	P0A6F5183358	1sx3P0A6F5183358	photoL CA-CA
46	472	P0A6Y8	P0A6Y8	257	285	7ko2	257	LEU	B	285	TYR	D	28	9.7235	Scan: 10758 Run: B190218_33_Lumos_TD_IN_120_Ecoli_photoAA_membrane_SCX21_SEC7 P1_R.NDPLAMQR.L P2_K.AKIELSSAQQTDVNLPYITADATGPK.H 4 17	P0A6Y8257285	7ko2P0A6Y8257285	photoL CA-CA
6	487	P0AB67	P0AB67	344	412	2bru	68	ILE	C	136	LEU	C	68	9.74029	Scan: 16507 Run: B190226_04_Lumos_TD_IN_120_Ecoli_photoAA_membrane_SCX22_SEC8 P1_K.SPIAGMPVLEVWK.A P2_R.FGIHPVAGR.L 9 3	P0AB67344412	2bruP0AB67344412	photoL CA-CA
15	549	P69776	P69776	31	37	1jcd	10	SER	B	16	ALA	B	6	9.74252	Scan: 9606 Run: B190215_16_Lumos_TD_IN_120_Ecoli_photoAA_membrane_SCX18_SEC8 P1_K.IDQLphl-loopSSDVQTLNdaAK.V P2_K.IDQLSSDVQTLNAK.V 5 11;Scan: 9608 Run: B190215_16_Lumos_TD_IN_120_Ecoli_photoAA_membrane_SCX18_SEC8 P1_K.IDQLphl-loopSSDVQTLNAK.V P2_K.IDQLSSDVQTLNdaAK.V 5 11	P697763137	1jcdP697763137	photoL CA-CA
2	522	P28635	P28635	142	180	6cvl	142	LEU	E	180	VAL	E	38	9.75304	Scan: 14050 Run: B190214_04_Lumos_TD_IN_120_Ecoli_photoAA_membrane_SCX16_SEC8 P1_K.SLDELQDGSQVAVPNDPTNLGR.S P2_K.IVELEAPQLPR.S 20 2;Scan: 13937 Run: B190214_10_Lumos_TD_IN_120_Ecoli_photoAA_membrane_SCX17_SEC8 P1_K.SLDELQDGSQVAVPNDPTNLGR.S P2_K.IVELphl-hydEAPQLPR.S 20 2	P28635142180	6cvlP28635142180	photoL CA-CA
2	842	P17315	P17315	102	144	2hdi	102	LEU	A	144	TYR	A	42	9.76374	Scan: 21403 Run: B190226_03_Lumos_TD_IN_120_Ecoli_photoAA_membrane_SCX22_SEC7 P1_R.GPMSSLYGSDALGGVVNIITKK.I P2_R.GLDSSYTLILVDGKR.V 7 10;Scan: 23187 Run: B190218_27_Lumos_TD_IN_120_Ecoli_photoAA_membrane_SCX20_SEC7 P1_R.GPMSSLYGSDALGGVVNIITKK.I P2_R.GLDSSYTLILVDGK.R 7 10	P17315102144	2hdiP17315102144	photoL CA-CA
91	473	P31224	P31224	250	732	5v5s	250	LEU	K	732	ASP	L	482	9.78704	Scan: 13512 Run: B190226_05_Lumos_TD_IN_120_Ecoli_photoAA_membrane_SCX22_SEC9 P1_R.LTSTEEFGKILLK.V P2_K.IDIDQEK.A 11 4	P31224250732	5v5sP31224250732	photoL CA-CA
14	510	P0A910	P0A910	238	282	2mqe	217	LEU	A	261	VAL	A	44	9.78918	Scan: 20552 Run: B190218_34_Lumos_TD_IN_120_Ecoli_photoAA_membrane_SCX21_SEC8 P1_K.ATLKPEGQAALDQLphl-loopYSQLSNLDPK.D P2_R.AQSVVDYLISK.G 11 5;Scan: 20836 Run: B190218_34_Lumos_TD_IN_120_Ecoli_photoAA_membrane_SCX21_SEC8 P1_K.ATLKPEGQAALDQLphl-loopYSQLSNLDPK.D P2_R.AQSVVDYLISK.G 11 5;Scan: 22143 Run: B190218_34_Lumos_TD_IN_120_Ecoli_photoAA_membrane_SCX21_SEC8 P1_K.ATLphl-loopKPEGQAALDQLYSQLSNLDPK…	P0A910238282	2mqeP0A910238282	photoL CA-CA
16	407	P06971	P06971	77	479	1qkc	44	GLN	A	457	LEU	A	402	9.79292	Scan: 15128 Run: B190226_02_Lumos_TD_IN_120_Ecoli_photoAA_membrane_SCX22_SEC6 P1_K.TDTPIQKVPQSISVVTAEEMoxALHQPK.S P2_K.QTGVYVQDQAQWDKVLVTLGGR.Y 6 16	P0697177479	1qkcP0697177479	photoL CA-CA
21	442	P06996	P06996	313	342	2j1n	292	GLU	B	321	LEU	B	29	9.79442	Scan: 15962 Run: B190218_34_Lumos_TD_IN_120_Ecoli_photoAA_membrane_SCX21_SEC8 P1_K.NMoxSTYVDYKINLLDDNQFTR.D P2_R.GYDDEDILK.Y 13 5;Scan: 17696 Run: B190218_34_Lumos_TD_IN_120_Ecoli_photoAA_membrane_SCX21_SEC8 P1_K.NMSTYVDYKINLLDDNQFTR.D P2_R.GYDDEDILK.Y 13 5;Scan: 13755 Run: B190218_34_Lumos_TD_IN_120_Ecoli_photoAA_membrane_SCX21_SEC8 P1_K.NMSTYVDYKINLphl-hydLDDNQFTR.D P2_R.GYDDEDILphl-loopK.Y 13 5	P06996313342	2j1nP06996313342	photoL CA-CA
9	657	P0A6M8	P0A6M8	320	404	4v7d	320	LEU	BZ	404	ILE	BZ	84	9.80416	Scan: 19234 Run: B190218_32_Lumos_TD_IN_120_Ecoli_photoAA_membrane_SCX21_SEC6 P1_R.HASDDEPFSALAFK.I P2_R.AGDIAAAIGLKDVTTGDTLCcmDPDAPIILER.M 11 26	P0A6M8320404	4v7dP0A6M8320404	photoL CA-CA
1119	323	P0A6F5	P0A6F5	163	187	4aas	163	ALA	G	187	LEU	G	24	9.808	Scan: 16207 Run: B190214_03_Lumos_TD_IN_120_Ecoli_photoAA_membrane_SCX16_SEC7 P1_K.LIAEAMDK.V P2_K.EGVITVEDGTGLQDELDVVEGMQFDR.G 3 16	P0A6F5163187	4aasP0A6F5163187	photoL CA-CA
0	885	P0ADE4	P0ADE4	26	47	4bza	26	LEU	A	47	GLU	A	21	9.86945	Scan: 11459 Run: B190215_16_Lumos_TD_IN_120_Ecoli_photoAA_membrane_SCX18_SEC8 P1_R.LQVEGLSGQLEK.N P2_R.AQLSTIESDEVTPDRR.F 1 7	P0ADE42647	4bzaP0ADE42647	photoL CA-CA
279	587	P0A6F5	P0A6F5	129	426	7vwx	129	GLU	G	426	LEU	G	297	9.89529	Scan: 12331 Run: B190218_33_Lumos_TD_IN_120_Ecoli_photoAA_membrane_SCX21_SEC7 P1_K.LADLRGQNEDQNVGIK.V P2_R.GIDKAVTAAVEELK.A 1 11;Scan: 6811 Run: B190215_16_Lumos_TD_IN_120_Ecoli_photoAA_membrane_SCX18_SEC8 P1_K.LADLRGQNEDQNVGIK.V P2_K.AVTAAVEELK.A 1 7	P0A6F5129426	7vwxP0A6F5129426	photoL CA-CA
57	348	P0A6Y8	P0A6Y8	339	360	7krw	339	LEU	A	360	GLU	A	21	9.91625	Scan: 15610 Run: B190218_26_Lumos_TD_IN_120_Ecoli_photoAA_membrane_SCX20_SEC6 P1_K.VALQDAGLSVSDIDDVILVGGQTR.M P2_K.VAEFFGKEPR.K 18 8	P0A6Y8339360	7krwP0A6Y8339360	photoL CA-CA
6	525	P31554	P31554	606	633	4rhb	606	LEU	A	633	ASP	A	27	9.9353	Scan: 12395 Run: B190218_32_Lumos_TD_IN_120_Ecoli_photoAA_membrane_SCX21_SEC6 P1_R.TGDDNITWENDDKTGSLVWAGDTYWR.I P2_R.GGIQYDTRLDNVATSNSSIEYR.R 17 10	P31554606633	4rhbP31554606633	photoL CA-CA
82	434	P0A910	P0A910	273	300	2mqe	252	LEU	A	279	MET	A	27	9.94985	Scan: 12461 Run: B190215_20_Lumos_TD_IN_120_Ecoli_photoAA_membrane_SCX19_SEC8 P1_R.GMGESNPVTGNTCcmDNVK.Q P2_K.DGSVVVLphl-loopGYTDRIGSDAYNQGLSER.R 2 22	P0A910273300	2mqeP0A910273300	photoL CA-CA
6	559	P13035	P13035	68	107	2r4e	68	LEU	A	107	MET	A	39	10.0068	Scan: 15007 Run: B190226_04_Lumos_TD_IN_120_Ecoli_photoAA_membrane_SCX22_SEC8 P1_R.LVSEALAER.E P2_R.IGLFMYDHLGK.R 6 5	P1303568107	2r4eP1303568107	photoL CA-CA
72	147	P06971	P06971	280	302	2grx	247	LEU	A	269	GLY	A	22	10.0486	Scan: 22689 Run: B190226_03_Lumos_TD_IN_120_Ecoli_photoAA_membrane_SCX22_SEC7 P1_K.TNFTFLSYFQNEPETGYYGWLPK.E P2_K.RLPTDFNEGAK.N 21 9	P06971280302	2grxP06971280302	photoL CA-CA
3	864	P28635	P28635	142	179	6cvl	142	LEU	E	179	ILE	E	37	10.0822	Scan: 17106 Run: B190214_10_Lumos_TD_IN_120_Ecoli_photoAA_membrane_SCX17_SEC8 P1_K.SLDELQDGSQVAVPNDPTNLGR.S P2_K.IVELEAPQLPR.S 20 1	P28635142179	6cvlP28635142179	photoL CA-CA
2	313	P69786	P69786	418	466	3bp3	30	LEU	B	78	LEU	B	48	10.0998	Scan: 14819 Run: B190226_04_Lumos_TD_IN_120_Ecoli_photoAA_membrane_SCX22_SEC8 P1_K.SDNLKTEMDEYIR.N P2_K.ENITNLDACcmITR.L 4 6	P69786418466	3bp3P69786418466	photoL CA-CA
3	449	P0A910	P0A910	104	149	1g90	83	LEU	A	128	GLU	A	45	10.2038	Scan: 21736 Run: B190218_28_Lumos_TD_IN_120_Ecoli_photoAA_membrane_SCX20_SEC8 P1_K.NHDTGVSPVFAGGVEmeYAITPEIATR.L P2_K.LGYPITDDLphl-loopDIYTR.L 15 1	P0A910104149	1g90P0A910104149	photoL CA-CA
0	896	P05825	P05825	345	502	1fep	323	GLY	A	480	LEU	A	157	10.2091	Scan: 7543 Run: B190218_33_Lumos_TD_IN_120_Ecoli_photoAA_membrane_SCX21_SEC7 P1_R.IPEGLAGGTEGKFNEK.A P2_K.APSLYQTNPNYILYSK.G 7 13	P05825345502	1fepP05825345502	photoL CA-CA
23	150	P06971	P06971	79	518	1fcp	46	VAL	A	494	LEU	A	439	10.2125	Scan: 14842 Run: B190215_20_Lumos_TD_IN_120_Ecoli_photoAA_membrane_SCX19_SEC6 P1_K.TDTPIQKVPQSISVVTAEEMALHQPK.S P2_R.GGVNYLFDNGVTPYFSYSESFEPSSQVGK.D 8 6	P0697179518	1fcpP0697179518	photoL CA-CA
4	403	P0AB67	P0AB67	331	459	2bru	55	GLU	C	183	LEU	C	128	10.2272	Scan: 15959 Run: B190226_02_Lumos_TD_IN_120_Ecoli_photoAA_membrane_SCX22_SEC6 P1_K.NSHSVIITPGYGMAVAQAQYPVAEITEKLR.A P2_K.ASVDAILK.A 27 7;Scan: 16882 Run: B190226_03_Lumos_TD_IN_120_Ecoli_photoAA_membrane_SCX22_SEC7 P1_K.NSHSVIITPGYGMoxAVAQAQYPVAEITEKLR.A P2_K.ASVDAILK.A 27 7	P0AB67331459	2bruP0AB67331459	photoL CA-CA
3	409	P0AFG6	P0AFG6	244	402	1c4t	243	GLU	B	401	LEU	B	158	10.2644	Scan: 21188 Run: B190215_16_Lumos_TD_IN_120_Ecoli_photoAA_membrane_SCX18_SEC8 P1_K.ELLEDPTRLLLDV.- P2_K.AVVEALK.R 10 4	P0AFG6244402	1c4tP0AFG6244402	photoL CA-CA
4	277	P06129	P06129	343	418	2guf	323	THR	A	398	LEU	A	75	10.2774	Scan: 13151 Run: B190214_10_Lumos_TD_IN_120_Ecoli_photoAA_membrane_SCX17_SEC8 P1_K.QTTTPGTGYVEDGYDQR.N P2_K.APNLGQLphl-loopYGFYGNPNLDPEK.S 4 4	P06129343418	2gufP06129343418	photoL CA-CA
5	317	P0ADY3	P0ADY3	8	86	4csu	8	LEU	K	86	LEU	K	78	10.2787	Scan: 13298 Run: B190215_16_Lumos_TD_IN_120_Ecoli_photoAA_membrane_SCX18_SEC8 P1_-.MIQEQTMLphl-loopNVADNSGAR.R P2_R.FDGNACcmVLLNNNSEQPIGTR.I 8 8;Scan: 11051 Run: B190215_16_Lumos_TD_IN_120_Ecoli_photoAA_membrane_SCX18_SEC8 P1_-.MIQEQTMLphl-hydNVADNSGAR.R P2_R.FDGNACcmVLLNNNSEQPIGTR.I 8 8	P0ADY3886	4csuP0ADY3886	photoL CA-CA
489	260	P0ABC7	P0ABC7	145	184	7wi3	145	ALA	F	184	LEU	F	39	10.2979	Scan: 7153 Run: B190215_20_Lumos_TD_IN_120_Ecoli_photoAA_membrane_SCX19_SEC6 P1_K.YLYSVTSPDDSLRQATDSALR.G P2_R.ELAASGVMLTSDENVVR.V 12 4	P0ABC7145184	7wi3P0ABC7145184	photoL CA-CA
0	654	P69805	P69805	13	170	7dyr	16	LEU	Z	173	TYR	Z	157	10.3591	Scan: 8763 Run: B190218_36_Lumos_TD_IN_120_Ecoli_photoAA_membrane_SCX21_SEC10 P1_R.YYGVAYGYSK.G P2_K.LTQSDIR.G 8 1	P6980513170	7dyrP6980513170	photoL CA-CA
6	36	P06129	P06129	348	421	2gsk	328	TYR	A	401	LEU	A	73	10.3696	Scan: 12596 Run: B190214_09_Lumos_TD_IN_120_Ecoli_photoAA_membrane_SCX17_SEC7 P1_K.QTTTPGTGYVEDGYDQR.N P2_K.APNdaLGQLYGFYGNPNLDPEK.S 9 7	P06129348421	2gskP06129348421	photoL CA-CA
26	79	P0A910	P0A910	245	339	2mqe	224	LEU	A	318	ASP	A	94	10.3853	Scan: 16851 Run: B190218_27_Lumos_TD_IN_120_Ecoli_photoAA_membrane_SCX20_SEC7 P1_K.GIKDVVTQPQA.- P2_K.ATLphl-hydKPEGQAALDQLYSQLSNLDPK.D 4 18;Scan: 7746 Run: B190218_26_Lumos_TD_IN_120_Ecoli_photoAA_membrane_SCX20_SEC6 P1_K.GIKDVVTQPQA.- P2_K.ATLKPEGQAALDQLYSQLSNdaLDPK.D 4 18	P0A910245339	2mqeP0A910245339	photoL CA-CA
44	424	P0A910	P0A910	112	147	3nb3	91	LEU	B	126	GLY	B	35	10.391	Scan: 18699 Run: B190218_27_Lumos_TD_IN_120_Ecoli_photoAA_membrane_SCX20_SEC7 P1_K.NHDTGVSPVFAGGVEYAITPEIATR.L P2_K.Lphl-hydGYPITDDLDIYTR.L 13 9	P0A910112147	3nb3P0A910112147	photoL CA-CA
5	372	P64596	P64596	73	161	7a2d	73	THR	A	161	LEU	A	88	10.3957	Scan: 17822 Run: B190218_34_Lumos_TD_IN_120_Ecoli_photoAA_membrane_SCX21_SEC8 P1_K.VTTENGEVFLMGLVTER.E P2_R.INVTAYQGK.V 13 4	P6459673161	7a2dP6459673161	photoL CA-CA
2	760	P33136	P33136	173	218	1txk	173	LEU	B	218	TYR	B	45	10.4075	Scan: 12533 Run: B190218_29_Lumos_TD_IN_120_Ecoli_photoAA_membrane_SCX20_SEC9 P1_R.GLAIDTALPSGEEFPR.F P2_R.ATGAYK.F 2 5;Scan: 10751 Run: B190218_28_Lumos_TD_IN_120_Ecoli_photoAA_membrane_SCX20_SEC8 P1_R.GLAIDTALPSGEEFPR.F P2_R.ATGAYK.F 2 5	P33136173218	1txkP33136173218	photoL CA-CA
107	258	P0A910	P0A910	230	283	2mqe	209	LEU	A	262	ASP	A	53	10.4371	Scan: 22473 Run: B190226_03_Lumos_TD_IN_120_Ecoli_photoAA_membrane_SCX22_SEC7 P1_K.ATLKPEGQAALDQLYSQLSNLDPK.D P2_R.AQSVVDYLISK.G 3 6	P0A910230283	2mqeP0A910230283	photoL CA-CA
10	631	P28635	P28635	164	227	6cvl	164	LEU	E	227	TYR	E	63	10.4468	Scan: 20276 Run: B190218_32_Lumos_TD_IN_120_Ecoli_photoAA_membrane_SCX21_SEC6 P1_K.LKDGVGLLPTVLDVVENPK.N P2_K.DGIFVEDKESPYVNLIVTR.E 8 12	P28635164227	6cvlP28635164227	photoL CA-CA
34	292	P0A910	P0A910	258	302	2mqe	237	LEU	A	281	GLU	A	44	10.4725	Scan: 9624 Run: B190215_17_Lumos_TD_IN_120_Ecoli_photoAA_membrane_SCX18_SEC9 P1_R.GMoxGESNPVTGNTCcmDNVK.Q P2_K.DGSVVVLGYTDR.I 4 7;Scan: 5069 Run: B190226_02_Lumos_TD_IN_120_Ecoli_photoAA_membrane_SCX22_SEC6 P1_R.GMGESNPVTGNTCcmDNVK.Q P2_K.DGSVVVLGYTDRIGSDAYNQGLphl-hydSEmeR.R 4 7	P0A910258302	2mqeP0A910258302	photoL CA-CA
102	663	P02931	P02931	227	309	4d5u	205	LEU	E	287	GLY	E	82	10.4895	Scan: 22192 Run: B190218_33_Lumos_TD_IN_120_Ecoli_photoAA_membrane_SCX21_SEC7 P1_R.TNLQEAQPLGNGK.K P2_K.AKDVEGIGDVDLVNYFEVGATYYFNK.N 9 8;Scan: 19568 Run: B190218_26_Lumos_TD_IN_120_Ecoli_photoAA_membrane_SCX20_SEC6 P1_R.TNLQEAQPLGNdaGK.K P2_K.AKDVEGIGDVDLVNYFEVGATYYFNK.N 9 8	P02931227309	4d5uP02931227309	photoL CA-CA
14	550	P28635	P28635	97	103	6cvl	97	LYS	E	103	LEU	E	6	10.5246	Scan: 12170 Run: B190218_32_Lumos_TD_IN_120_Ecoli_photoAA_membrane_SCX21_SEC6 P1_K.LVAVGNTFVYPIAGYSK.K P2_K.GDIDANAFQHKPYLDQQLKDR.G 1 19	P2863597103	6cvlP2863597103	photoL CA-CA
84	287	P0A855	P0A855	146	430	2w8b	146	HIS	B	430	LEU	B	284	10.5306	Scan: 15871 Run: B190218_29_Lumos_TD_IN_120_Ecoli_photoAA_membrane_SCX20_SEC9 P1_R.YAGHTASDEVFEK.L P2_K.FPAWSPYL.- 4 8	P0A855146430	2w8bP0A855146430	photoL CA-CA
200	172	P0A6F5	P0A6F5	131	426	4ab3	131	LEU	K	426	LEU	K	295	10.5754	Scan: 6979 Run: B190215_16_Lumos_TD_IN_120_Ecoli_photoAA_membrane_SCX18_SEC8 P1_K.Lphl-loopADLRGQNEDQNVGIK.V P2_K.AVTAAVEELK.A 1 9;Scan: 6859 Run: B190215_16_Lumos_TD_IN_120_Ecoli_photoAA_membrane_SCX18_SEC8 P1_K.Lphl-loopADLRGQNEDQNVGIK.V P2_K.AVTAAVEELK.A 1 9;Scan: 8304 Run: B190215_17_Lumos_TD_IN_120_Ecoli_photoAA_membrane_SCX18_SEC9 P1_K.Lphl-hydADLRGQNEDQNVGIK.V P2_K.AVTAAVEELK.A 1 9;Scan: 5…	P0A6F5131426	4ab3P0A6F5131426	photoL CA-CA
174	296	P06996	P06996	315	341	2j4u	1294	ILE	Q	1320	LEU	Q	26	10.5832	Scan: 16066 Run: B190218_34_Lumos_TD_IN_120_Ecoli_photoAA_membrane_SCX21_SEC8 P1_K.NMSTYVDYKINLLphl-loopDDNQFTR.D P2_R.GYDDEDILK.Y 12 7;Scan: 16624 Run: B190218_35_Lumos_TD_IN_120_Ecoli_photoAA_membrane_SCX21_SEC9 P1_K.NMoxSTYVDYKINLLDDNQFTR.D P2_R.GYDDEDILphl-loopK.Y 12 7	P06996315341	2j4uP06996315341	photoL CA-CA
350	715	P0AAI3	P0AAI3	37	77	7wi3	37	PHE	V	77	LEU	V	40	10.6174	Scan: 21075 Run: B190226_04_Lumos_TD_IN_120_Ecoli_photoAA_membrane_SCX22_SEC8 P1_K.LLDNLLTK.N P2_R.KVDYSTFLQEVNNDQVR.E 1 7	P0AAI33777	7wi3P0AAI33777	photoL CA-CA
5	342	P0A910	P0A910	258	334	2mqe	237	LEU	A	313	VAL	A	76	10.6668	Scan: 14261 Run: B190226_03_Lumos_TD_IN_120_Ecoli_photoAA_membrane_SCX22_SEC7 P1_K.DGSVVVLGYTDR.I P2_R.AALIDCcmLAPDRRVEIEVK.G 7 17;Scan: 15507 Run: B190226_03_Lumos_TD_IN_120_Ecoli_photoAA_membrane_SCX22_SEC7 P1_K.DGSVVVLGYTDR.I P2_R.AALIDCcmLAPDRRVEIEVK.G 7 17;Scan: 13948 Run: B190226_02_Lumos_TD_IN_120_Ecoli_photoAA_membrane_SCX22_SEC6 P1_K.DGSVVVLGYTDRIGSDAYNQGLSER.R P2_R.AALIDCcmLAPDRRVEIEVK.…	P0A910258334	2mqeP0A910258334	photoL CA-CA
5	123	P05825	P05825	343	502	1fep	321	LEU	A	480	LEU	A	159	10.6689	Scan: 13144 Run: B190218_35_Lumos_TD_IN_120_Ecoli_photoAA_membrane_SCX21_SEC9 P1_R.IPEGLAGGTEGKFNEK.A P2_K.APSLYQTNPNYILYSK.G 5 13;Scan: 5564 Run: B190218_32_Lumos_TD_IN_120_Ecoli_photoAA_membrane_SCX21_SEC6 P1_R.IPEGLAGGTEGKFNEK.A P2_K.APSLYQTNPNYILYSK.G 5 13;Scan: 9688 Run: B190215_16_Lumos_TD_IN_120_Ecoli_photoAA_membrane_SCX18_SEC8 P1_R.IPEGLAGGTEGK.F P2_K.APSLYQTNPNYILphl-loopYSK.G 5 13	P05825343502	1fepP05825343502	photoL CA-CA
311	680	P0ABB0	P0ABB0	61	111	3oaa	61	ALA	Z	111	LEU	Z	50	10.672	Scan: 16774 Run: B190218_32_Lumos_TD_IN_120_Ecoli_photoAA_membrane_SCX21_SEC6 P1_R.YAIALNLER.D P2_R.VVNTLGAPIDGKGPLDHDGFSAVEAIAPGVIER.Q 2 5	P0ABB061111	3oaaP0ABB061111	photoL CA-CA
3	605	P08200	P08200	134	358	3lcb	134	TYR	C	358	LEU	C	224	10.7078	Scan: 20866 Run: B190215_20_Lumos_TD_IN_120_Ecoli_photoAA_membrane_SCX19_SEC8 P1_R.YYQGTPSPVK.H P2_K.VNPGSIILSAEMMLR.H 2 8	P08200134358	3lcbP08200134358	photoL CA-CA
124	132	P0A910	P0A910	265	320	2mqe	244	GLY	A	299	LEU	A	55	10.7329	Scan: 10333 Run: B190218_32_Lumos_TD_IN_120_Ecoli_photoAA_membrane_SCX21_SEC6 P1_K.QRAALIDCcmLphl-loopAPDR.R P2_K.DGSVVVLGYTDRIGSDAYNQGLSER.R 5 14	P0A910265320	2mqeP0A910265320	photoL CA-CA
118	181	P0A910	P0A910	237	285	2mqe	216	ALA	A	264	LEU	A	48	10.7528	Scan: 21604 Run: B190218_33_Lumos_TD_IN_120_Ecoli_photoAA_membrane_SCX21_SEC7 P1_K.ATLKPEGQAALDQLYSQLSNLDPK.D P2_R.AQSVVDYLISK.G 10 8	P0A910237285	2mqeP0A910237285	photoL CA-CA
24	751	P0A912	P0A912	75	111	2hqs	75	LEU	C	111	GLU	C	36	10.8399	Scan: 10227 Run: B190226_02_Lumos_TD_IN_120_Ecoli_photoAA_membrane_SCX22_SEC6 P1_K.VTVEGHADERGTPEYNISLGER.R P2_R.LQMoxQQLQQNNIVYFDLDKYDIR.S 9 16	P0A91275111	2hqsP0A91275111	photoL CA-CA
4	703	P64596	P64596	80	111	7a2d	80	LEU	A	111	ILE	A	31	10.8877	Scan: 16842 Run: B190215_16_Lumos_TD_IN_120_Ecoli_photoAA_membrane_SCX18_SEC8 P1_K.VLLVGQSPNAELSAR.A P2_K.QIAMGVDGANEVYNEIR.Q 2 16	P6459680111	7a2dP6459680111	photoL CA-CA
24	404	P75780	P75780	303	432	6bpo	303	ASP	B	432	LEU	B	129	10.9063	Scan: 11513 Run: B190218_32_Lumos_TD_IN_120_Ecoli_photoAA_membrane_SCX21_SEC6 P1_K.VDTHNFYGTDSDYDDSTTDTATMR.F P2_R.ETQTNYGVNPVTLPAVNIYHPDSSIHPGGLTR.N 14 30	P75780303432	6bpoP75780303432	photoL CA-CA
77	141	P0ABC3	P0ABC3	129	147	7wi3	129	SER	Z	147	LEU	Z	18	10.9293	Scan: 17068 Run: B190226_04_Lumos_TD_IN_120_Ecoli_photoAA_membrane_SCX22_SEC8 P1_R.SEIGRLDVKDIVTDSR.G P2_R.LTLEVR.D 1 1;Scan: 16972 Run: B190226_04_Lumos_TD_IN_120_Ecoli_photoAA_membrane_SCX22_SEC8 P1_R.SEIGRLDVKDIVTDSR.G P2_R.LTLEVR.D 1 1;Scan: 10932 Run: B190218_30_Lumos_TD_IN_120_Ecoli_photoAA_membrane_SCX20_SEC10 P1_R.SEIGRLDVK.D P2_R.LTLEVR.D 1 1	P0ABC3129147	7wi3P0ABC3129147	photoL CA-CA
149	191	P02931	P02931	42	138	3k1b	20	LEU	D	116	PRO	D	96	10.9541	Scan: 18213 Run: B190215_20_Lumos_TD_IN_120_Ecoli_photoAA_membrane_SCX19_SEC6 P1_R.NYGVVYDALGYTDMLphl-loopPEFGGDTAYSDDFFVGR.V P2_K.AVGLHYFSK.G 16 4	P0293142138	3k1bP0293142138	photoL CA-CA
90	192	P0A910	P0A910	230	285	2mqe	209	LEU	A	264	LEU	A	55	11.0096	Scan: 14246 Run: B190218_34_Lumos_TD_IN_120_Ecoli_photoAA_membrane_SCX21_SEC8 P1_K.ATLKPEGQAALDQLYSQLSNLphl-loopDPK.D P2_R.AQSVVDYLphl-loopISK.G 3 8;Scan: 14224 Run: B190218_34_Lumos_TD_IN_120_Ecoli_photoAA_membrane_SCX21_SEC8 P1_K.ATLKPEGQAALDQLYSQLphl-hydSNLDPK.D P2_R.AQSVVDYLphl-hydISK.G 3 8	P0A910230285	2mqeP0A910230285	photoL CA-CA
6	629	P05825	P05825	243	291	1fep	221	LEU	A	269	SER	A	48	11.0138	Scan: 6854 Run: B190215_20_Lumos_TD_IN_120_Ecoli_photoAA_membrane_SCX19_SEC10 P1_R.QGNLYAGDTQNTNSDSYTR.S P2_R.AGTYATTLPAGR.E 14 8	P05825243291	1fepP05825243291	photoL CA-CA
3	418	P17315	P17315	102	147	2hdf	102	LEU	A	147	ASP	A	45	11.0143	Scan: 21919 Run: B190226_03_Lumos_TD_IN_120_Ecoli_photoAA_membrane_SCX22_SEC7 P1_R.GPMSSLYGSDALGGVVNIITKK.I P2_R.GLDSSYTLILVDGKR.V 10 10	P17315102147	2hdfP17315102147	photoL CA-CA
8	373	P0AFG6	P0AFG6	244	403	1c4t	243	GLU	B	402	LEU	B	159	11.0484	Scan: 20160 Run: B190226_04_Lumos_TD_IN_120_Ecoli_photoAA_membrane_SCX22_SEC8 P1_K.ELLEDPTRLLLDV.- P2_K.AVVEALKR.Y 11 4	P0AFG6244403	1c4tP0AFG6244403	photoL CA-CA
105	282	P0A910	P0A910	236	285	2mqe	215	ALA	A	264	LEU	A	49	11.0519	Scan: 16250 Run: B190218_27_Lumos_TD_IN_120_Ecoli_photoAA_membrane_SCX20_SEC7 P1_K.ATLKPEGQAALDQLYSQLphl-loopSNLDPK.D P2_R.AQSVVDYLISK.G 9 8	P0A910236285	2mqeP0A910236285	photoL CA-CA
16	529	P28635	P28635	45	63	4yah	45	VAL	X	63	LEU	X	18	11.0737	Scan: 19702 Run: B190215_20_Lumos_TD_IN_120_Ecoli_photoAA_membrane_SCX19_SEC7 P1_K.VGVIVGAEQQVAEVAQK.V P2_K.DKYGLDVELVTFNDYVLPNEALSK.G 11 9;Scan: 13542 Run: B190215_20_Lumos_TD_IN_120_Ecoli_photoAA_membrane_SCX19_SEC6 P1_K.VGVIVGAEQQVAEVAQK.V P2_K.DKYGLDVELVTFNDYVLPNEALSK.G 11 9	P286354563	4yahP286354563	photoL CA-CA
63	624	P0A910	P0A910	258	328	2mqe	237	LEU	A	307	ARG	A	70	11.0921	Scan: 10935 Run: B190226_03_Lumos_TD_IN_120_Ecoli_photoAA_membrane_SCX22_SEC7 P1_K.DGSVVVLGYTDR.I P2_R.AALphl-hydIDCcmLphl-loopAPDRRVEIEVK.G 7 11	P0A910258328	2mqeP0A910258328	photoL CA-CA
5	711	P31554	P31554	651	780	4rhb	651	LEU	C	780	TYR	C	129	11.1096	Scan: 18405 Run: B190215_20_Lumos_TD_IN_120_Ecoli_photoAA_membrane_SCX19_SEC10 P1_R.SNILPYQNTL.- P2_R.DEDRLVQLNYR.Y 6 5	P31554651780	4rhbP31554651780	photoL CA-CA
128	117	P0A910	P0A910	302	324	2mqe	281	GLU	A	303	LEU	A	22	11.1332	Scan: 7899 Run: B190226_04_Lumos_TD_IN_120_Ecoli_photoAA_membrane_SCX22_SEC8 P1_R.GMoxGESNPVTGNTCcmDNVK.Q P2_R.AALIDCcmLAPDRR.V 4 7	P0A910302324	2mqeP0A910302324	photoL CA-CA
2	501	P06129	P06129	350	421	1nqg	330	GLU	A	401	LEU	A	71	11.1442	Scan: 18687 Run: B190214_10_Lumos_TD_IN_120_Ecoli_photoAA_membrane_SCX17_SEC8 P1_K.QTTTPGTGYVEDGYDQR.N P2_K.APNLphl-loopGQLYGFYGNPNLDPEK.S 11 7;Scan: 9364 Run: B190214_09_Lumos_TD_IN_120_Ecoli_photoAA_membrane_SCX17_SEC7 P1_K.QTTTPGTGYVEDGYDQR.N P2_K.APNLphl-loopGQLYGFYGNPNLDPEK.S 11 7;Scan: 10488 Run: B190214_09_Lumos_TD_IN_120_Ecoli_photoAA_membrane_SCX17_SEC7 P1_K.QTTTPGTGYVEDGYDQR.N P2_K.APNL…	P06129350421	1nqgP06129350421	photoL CA-CA
0	934	P23843	P23843	255	516	3tcg	255	GLU	A	516	LEU	A	261	11.168	Scan: 19324 Run: B190215_15_Lumos_TD_IN_120_Ecoli_photoAA_membrane_SCX18_SEC7 P1_K.TVINQVTYLPIASEVTDVNR.Y P2_R.LVKPWVGGYTGKDPLDNTYTR.N 14 1;Scan: 19339 Run: B190215_15_Lumos_TD_IN_120_Ecoli_photoAA_membrane_SCX18_SEC7 P1_K.TVINQVTYLPIASEVTDVNR.Y P2_R.LVKPWVGGYTGKDPLDNTYTR.N 14 1	P23843255516	3tcgP23843255516	photoL CA-CA
1	826	P62399	P62399	103	134	4v79	102	LEU	BF	133	GLU	BF	31	11.1774	Scan: 18730 Run: B190214_09_Lumos_TD_IN_120_Ecoli_photoAA_membrane_SCX17_SEC7 P1_R.LITIAVPR.I P2_R.EQIIFPEIDYDKVDR.V 1 1	P62399103134	4v79P62399103134	photoL CA-CA
116	634	P23843	P23843	326	407	3tcg	326	ASP	B	407	LEU	B	81	11.1946	Scan: 15014 Run: B190226_04_Lumos_TD_IN_120_Ecoli_photoAA_membrane_SCX22_SEC8 P1_K.LGMDRDIIVNK.V P2_K.LAIAASSLWK.K 6 8	P23843326407	3tcgP23843326407	photoL CA-CA
6	289	P77774	P77774	97	135	6soj	97	LEU	B	135	ASN	B	38	11.1957	Scan: 17930 Run: B190226_03_Lumos_TD_IN_120_Ecoli_photoAA_membrane_SCX22_SEC7 P1_K.AQVYALNTSDGTVAWQTK.V P2_K.ALNADDGKEIWSVSLAEKDGWFSK.E 7 15	P7777497135	6sojP7777497135	photoL CA-CA
23	60	P0A910	P0A910	273	302	2mqe	252	LEU	A	281	GLU	A	29	11.1959	Scan: 7364 Run: B190215_20_Lumos_TD_IN_120_Ecoli_photoAA_membrane_SCX19_SEC10 P1_R.IGSDAYNQGLSER.R P2_R.GMGESNPVTGNTCcmDNVK.Q 10 4;Scan: 6009 Run: B190215_20_Lumos_TD_IN_120_Ecoli_photoAA_membrane_SCX19_SEC10 P1_R.IGSDAYNQGLSER.R P2_R.GMoxGESNPVTGNTCcmDNVK.Q 10 4;Scan: 4535 Run: B190226_04_Lumos_TD_IN_120_Ecoli_photoAA_membrane_SCX22_SEC8 P1_R.IGSDAYNQGLSERR.A P2_R.GMoxGESNPVTGNTCcmDNVK.Q 10 4	P0A910273302	2mqeP0A910273302	photoL CA-CA
10	252	P0A910	P0A910	238	283	2mqe	217	LEU	A	262	ASP	A	45	11.2018	Scan: 17232 Run: B190218_32_Lumos_TD_IN_120_Ecoli_photoAA_membrane_SCX21_SEC6 P1_K.ATLKPEGQAALDQLYSQLSNLDPK.D P2_R.AQSVVDYLISK.G 11 6;Scan: 21400 Run: B190218_27_Lumos_TD_IN_120_Ecoli_photoAA_membrane_SCX20_SEC7 P1_K.ATLKPEGQAALDQLYSQLSNLDPK.D P2_R.AQSVVDYLISK.G 11 6;Scan: 20333 Run: B190218_32_Lumos_TD_IN_120_Ecoli_photoAA_membrane_SCX21_SEC6 P1_K.ATLKPEGQAALDQLYSQLSNLDPKDGSVVVLGYTDR.I P2_R.AQSV…	P0A910238283	2mqeP0A910238283	photoL CA-CA
119	167	P0A910	P0A910	234	285	2mqe	213	GLY	A	264	LEU	A	51	11.2186	Scan: 20675 Run: B190218_33_Lumos_TD_IN_120_Ecoli_photoAA_membrane_SCX21_SEC7 P1_K.ATLKPEGQAALDQLphl-hydYSQLSNLDPK.D P2_R.AQSVVDYLISK.G 7 8	P0A910234285	2mqeP0A910234285	photoL CA-CA
12	572	P28635	P28635	147	225	4yah	147	LEU	X	225	SER	X	78	11.23	Scan: 19079 Run: B190218_27_Lumos_TD_IN_120_Ecoli_photoAA_membrane_SCX20_SEC7 P1_R.SLLLLQK.V P2_K.DGIFVEDKESPYVNLIVTR.E 3 10	P28635147225	4yahP28635147225	photoL CA-CA
102	641	P23843	P23843	174	480	3tcg	174	LEU	F	480	LEU	F	306	11.2678	Scan: 24516 Run: B190226_03_Lumos_TD_IN_120_Ecoli_photoAA_membrane_SCX22_SEC7 P1_K.SPAFDSIMAEmeTLphl-loopKVTDEAQR.T P2_K.AIDDHTLEVTLSEPVPYFYK.L 12 11	P23843174480	3tcgP23843174480	photoL CA-CA
22	166	P0A7T3	P0A7T3	48	74	3j9z	48	GLU	SP	74	LEU	SP	26	11.2728	Scan: 12176 Run: B190226_04_Lumos_TD_IN_120_Ecoli_photoAA_membrane_SCX22_SEC8 P1_R.VGFFNPIASEKEEGTR.L P2_R.VAALIK.E 13 4	P0A7T34874	3j9zP0A7T34874	photoL CA-CA
32	312	P0A910	P0A910	260	324	2mqe	239	TYR	A	303	LEU	A	64	11.3363	Scan: 14763 Run: B190214_10_Lumos_TD_IN_120_Ecoli_photoAA_membrane_SCX17_SEC8 P1_K.DGSVVVLGYTDR.I P2_R.AALIDCcmLAPDR.R 9 7;Scan: 14743 Run: B190214_10_Lumos_TD_IN_120_Ecoli_photoAA_membrane_SCX17_SEC8 P1_K.DGSVVVLGYTDR.I P2_R.AALIDCcmLAPDR.R 9 7;Scan: 13028 Run: B190215_17_Lumos_TD_IN_120_Ecoli_photoAA_membrane_SCX18_SEC9 P1_K.DGSVVVLphl-hydGYTDR.I P2_R.AALIDCcmLAPDR.R 9 7	P0A910260324	2mqeP0A910260324	photoL CA-CA
85	411	P0A910	P0A910	256	285	2mqe	235	VAL	A	264	LEU	A	29	11.3387	Scan: 16796 Run: B190215_17_Lumos_TD_IN_120_Ecoli_photoAA_membrane_SCX18_SEC9 P1_K.DGSVVVLGYTDR.I P2_R.AQSVVDYLISK.G 5 8	P0A910256285	2mqeP0A910256285	photoL CA-CA
111	847	P06996	P06996	316	339	2j4u	1295	LEU	Q	1318	ILE	Q	23	11.3501	Scan: 12677 Run: B190218_33_Lumos_TD_IN_120_Ecoli_photoAA_membrane_SCX21_SEC7 P1_K.NMSTYVDYKINLLphl-loopDDNQFTR.D P2_R.GYDDEDILK.Y 10 8;Scan: 12669 Run: B190218_33_Lumos_TD_IN_120_Ecoli_photoAA_membrane_SCX21_SEC7 P1_K.NMSTYVDYKINLLphl-loopDDNQFTR.D P2_R.GYDDEDILK.Y 10 8	P06996316339	2j4uP06996316339	photoL CA-CA
8	369	P05825	P05825	669	717	1fep	647	GLU	A	695	LEU	A	48	11.3732	Scan: 9815 Run: B190215_16_Lumos_TD_IN_120_Ecoli_photoAA_membrane_SCX18_SEC8 P1_K.GQPAVGPETK.E P2_R.AGNAQTTGDLAGANYIAGAGAYTYNEPGR.T 8 10	P05825669717	1fepP05825669717	photoL CA-CA
5	604	P13035	P13035	73	117	2r4j	73	VAL	B	117	LEU	B	44	11.3762	Scan: 12869 Run: B190226_04_Lumos_TD_IN_120_Ecoli_photoAA_membrane_SCX22_SEC8 P1_R.TSLPGSTGLR.F P2_R.LVSEALAEREVLLK.M 3 11	P1303573117	2r4jP1303573117	photoL CA-CA
14	921	P00550	P00550	496	524	1a3a	7	LEU	B	35	GLY	B	28	11.3772	Scan: 15613 Run: B190218_33_Lumos_TD_IN_120_Ecoli_photoAA_membrane_SCX21_SEC7 P1_K.LGAENIFLGR.K P2_K.GGYVEPEYVQAMLDREK.L 1 1	P00550496524	1a3aP00550496524	photoL CA-CA
21	609	P02930	P02930	218	414	5o66	196	LEU	B	392	ASN	B	196	11.4037	Scan: 28556 Run: B190215_16_Lumos_TD_IN_120_Ecoli_photoAA_membrane_SCX18_SEC8 P1_R.YNYLINQLNIK.S P2_R.QITGNYYPELphl-loopAALNVENFK.T 2 13	P02930218414	5o66P02930218414	photoL CA-CA
0	819	P0A903	P0A903	106	210	5ekq	106	LEU	C	210	ASP	C	104	11.4824	Scan: 19546 Run: B190215_16_Lumos_TD_IN_120_Ecoli_photoAA_membrane_SCX18_SEC8 P1_R.YSTEMMNVISAGLDK.S P2_R.TQFTGDTASLLVENGR.G 14 10	P0A903106210	5ekqP0A903106210	photoL CA-CA
3	855	P06971	P06971	103	606	2fcp	70	LEU	A	582	GLU	A	503	11.563	Scan: 9027 Run: B190215_20_Lumos_TD_IN_120_Ecoli_photoAA_membrane_SCX19_SEC9 P1_R.GVEIEAK.A P2_K.EALSYTPGVSVGTR.G 5 3;Scan: 9024 Run: B190215_20_Lumos_TD_IN_120_Ecoli_photoAA_membrane_SCX19_SEC9 P1_R.GVEIEAK.A P2_K.EALSYTPGVSVGTR.G 5 3	P06971103606	2fcpP06971103606	photoL CA-CA
2	785	P0A799	P0A799	198	239	1zmr	198	LEU	A	239	VAL	A	41	11.5827	Scan: 19804 Run: B190215_17_Lumos_TD_IN_120_Ecoli_photoAA_membrane_SCX18_SEC9 P1_K.SLYEADLVDEAKR.L P2_K.LTVLDSLSK.I 8 1	P0A799198239	1zmrP0A799198239	photoL CA-CA
22	320	P0A910	P0A910	241	281	2mqe	220	LEU	A	260	VAL	A	40	11.5949	Scan: 15406 Run: B190218_33_Lumos_TD_IN_120_Ecoli_photoAA_membrane_SCX21_SEC7 P1_K.ATLKPEGQAALDQLYSQLSNLDPK.D P2_R.AQSVVDYLphl-loopISK.G 14 4;Scan: 17835 Run: B190218_34_Lumos_TD_IN_120_Ecoli_photoAA_membrane_SCX21_SEC8 P1_K.ATLphl-loopKPEGQAALDQLYSQLSNLDPK.D P2_R.AQSVVDYLphl-loopISK.G 14 4;Scan: 14873 Run: B190218_34_Lumos_TD_IN_120_Ecoli_photoAA_membrane_SCX21_SEC8 P1_K.ATLKPEGQAALDQLYSQLSNLphl…	P0A910241281	2mqeP0A910241281	photoL CA-CA
0	650	P08200	P08200	133	358	3lcb	133	TYR	C	358	LEU	C	225	11.6053	Scan: 20886 Run: B190215_20_Lumos_TD_IN_120_Ecoli_photoAA_membrane_SCX19_SEC8 P1_R.YYQGTPSPVK.H P2_K.VNPGSIILSAEMMLR.H 1 8	P08200133358	3lcbP08200133358	photoL CA-CA
14	514	P06971	P06971	154	230	1qfg	121	ILE	A	197	LEU	A	76	11.6195	Scan: 16464 Run: B190215_20_Lumos_TD_IN_120_Ecoli_photoAA_membrane_SCX19_SEC8 P1_R.LTGLAR.S P2_K.LQGNFYNDAVIDPYMLER.A 4 11	P06971154230	1qfgP06971154230	photoL CA-CA
41	359	P02930	P02930	218	415	5o66	196	LEU	C	393	TYR	C	197	11.6249	Scan: 15360 Run: B190218_32_Lumos_TD_IN_120_Ecoli_photoAA_membrane_SCX21_SEC6 P1_R.YNdaYLINQLNIK.S P2_R.QITGNYYPELAALNVENFKTDKPQPVNALLK.E 3 13	P02930218415	5o66P02930218415	photoL CA-CA
11	717	P02931	P02931	42	140	1mpf	20	LEU	A	118	PHE	A	98	11.6506	Scan: 24949 Run: B190218_27_Lumos_TD_IN_120_Ecoli_photoAA_membrane_SCX20_SEC7 P1_R.NYGVVYDALGYTDMoxLPEFGGDTAYSDDFFVGR.V P2_K.AVGLHYFSK.G 18 4	P0293142140	1mpfP0293142140	photoL CA-CA
76	455	P0A910	P0A910	222	259	2mqe	201	LEU	A	238	GLY	A	37	11.7039	Scan: 20126 Run: B190215_17_Lumos_TD_IN_120_Ecoli_photoAA_membrane_SCX18_SEC9 P1_K.SDVLFNFNK.A P2_K.DGSVVVLGYTDR.I 4 8	P0A910222259	2mqeP0A910222259	photoL CA-CA
100	297	P0A910	P0A910	219	258	2mqe	198	SER	A	237	LEU	A	39	11.7076	Scan: 20084 Run: B190215_18_Lumos_TD_IN_120_Ecoli_photoAA_membrane_SCX18_SEC10 P1_K.SDVLFNFNK.A P2_K.DGSVVVLGYTDR.I 1 7	P0A910219258	2mqeP0A910219258	photoL CA-CA
6	221	P0A910	P0A910	241	284	2mqe	220	LEU	A	263	TYR	A	43	11.8368	Scan: 22700 Run: B190218_34_Lumos_TD_IN_120_Ecoli_photoAA_membrane_SCX21_SEC8 P1_K.ATLphl-loopKPEGQAALDQLYSQLSNLDPK.D P2_R.AQSVVDYLISK.G 14 7;Scan: 21441 Run: B190218_27_Lumos_TD_IN_120_Ecoli_photoAA_membrane_SCX20_SEC7 P1_K.ATLKPEGQAALDQLYSQLSNLDPK.D P2_R.AQSVVDYLISK.G 14 7;Scan: 23419 Run: B190218_28_Lumos_TD_IN_120_Ecoli_photoAA_membrane_SCX20_SEC8 P1_K.ATLKPEGQAALDQLYSQLSNLDPK.D P2_R.AQSVVDYL…	P0A910241284	2mqeP0A910241284	photoL CA-CA
707	564	P0A6F5	P0A6F5	23	41	3c9v	23	LEU	H	41	ASP	H	18	11.9173	Scan: 9117 Run: B190218_36_Lumos_TD_IN_120_Ecoli_photoAA_membrane_SCX21_SEC10 P1_R.NVVLDK.S P2_R.GVNVLADAVK.V 5 5	P0A6F52341	3c9vP0A6F52341	photoL CA-CA
14	370	P0AFG6	P0AFG6	243	402	1c4t	242	VAL	B	401	LEU	B	159	11.9528	Scan: 21193 Run: B190215_16_Lumos_TD_IN_120_Ecoli_photoAA_membrane_SCX18_SEC8 P1_K.ELLEDPTRLLLDV.- P2_K.AVVEALK.R 10 3	P0AFG6243402	1c4tP0AFG6243402	photoL CA-CA
23	30	P28635	P28635	142	187	4yah	142	LEU	X	187	LEU	X	45	12.1032	Scan: 12500 Run: B190214_10_Lumos_TD_IN_120_Ecoli_photoAA_membrane_SCX17_SEC8 P1_K.SLDELQDGSQVAVPNDPTNLphl-loopGR.S P2_K.IVELphl-hydEAPQLPR.S 20 9	P28635142187	4yahP28635142187	photoL CA-CA
1	511	P28635	P28635	147	227	6cvl	147	LEU	E	227	TYR	E	80	12.1218	Scan: 17574 Run: B190218_27_Lumos_TD_IN_120_Ecoli_photoAA_membrane_SCX20_SEC7 P1_R.SLLLLphl-loopQK.V P2_K.DGIFVEDKESPYVNLIVTR.E 3 12;Scan: 17565 Run: B190218_27_Lumos_TD_IN_120_Ecoli_photoAA_membrane_SCX20_SEC7 P1_R.SLLLLphl-loopQK.V P2_K.DGIFVEDKESPYVNLIVTR.E 3 12;Scan: 20809 Run: B190218_28_Lumos_TD_IN_120_Ecoli_photoAA_membrane_SCX20_SEC8 P1_R.SLLLLQK.V P2_K.DGIFVEDKESPYVNLIVTR.E 3 12;Scan: 19…	P28635147227	6cvlP28635147227	photoL CA-CA
9	640	P28635	P28635	88	103	6cvl	88	HIS	E	103	LEU	E	15	12.1246	Scan: 12903 Run: B190226_02_Lumos_TD_IN_120_Ecoli_photoAA_membrane_SCX22_SEC6 P1_K.LVAVGNTFVYPIAGYSK.K P2_K.GDIDANAFQHKPYLDQQLKDR.G 1 10	P2863588103	6cvlP2863588103	photoL CA-CA
9	610	P06971	P06971	138	333	1qfg	105	TYR	A	300	LEU	A	195	12.135	Scan: 8791 Run: B190226_05_Lumos_TD_IN_120_Ecoli_photoAA_membrane_SCX22_SEC9 P1_R.QNLRFAENK.T P2_R.GFAAEGQSQNNYLNdaGLK.L 3 12	P06971138333	1qfgP06971138333	photoL CA-CA
11	276	P0A910	P0A910	241	282	2mqe	220	LEU	A	261	VAL	A	41	12.146	Scan: 15033 Run: B190218_32_Lumos_TD_IN_120_Ecoli_photoAA_membrane_SCX21_SEC6 P1_K.ATLKPEGQAALphl-loopDQLYSQLSNLDPK.D P2_R.AQSVVDYLISK.G 14 5;Scan: 17536 Run: B190218_33_Lumos_TD_IN_120_Ecoli_photoAA_membrane_SCX21_SEC7 P1_K.ATLKPEGQAALphl-loopDQLYSQLSNLDPK.D P2_R.AQSVVDYLISK.G 14 5;Scan: 20859 Run: B190218_27_Lumos_TD_IN_120_Ecoli_photoAA_membrane_SCX20_SEC7 P1_K.ATLKPEGQAALDQLYSQLSNLDPK.D P2_R.…	P0A910241282	2mqeP0A910241282	photoL CA-CA
13	269	P0A910	P0A910	248	340	2mqe	227	LEU	A	319	VAL	A	92	12.151	Scan: 21051 Run: B190215_16_Lumos_TD_IN_120_Ecoli_photoAA_membrane_SCX18_SEC8 P1_K.DVVTQPQA.- P2_K.ATLKPEGQAALDQLYSQLSNLDPK.D 2 21;Scan: 14672 Run: B190218_26_Lumos_TD_IN_120_Ecoli_photoAA_membrane_SCX20_SEC6 P1_K.GIKDVVTQPQA.- P2_K.ATLKPEGQAALphl-loopDQLYSQLSNLDPKDGSVVVLGYTDR.I 5 21;Scan: 16924 Run: B190218_26_Lumos_TD_IN_120_Ecoli_photoAA_membrane_SCX20_SEC6 P1_K.GIKDVVTQPQA.- P2_K.ATLKPEGQAALD…	P0A910248340	2mqeP0A910248340	photoL CA-CA
22	208	P28635	P28635	149	163	6cvl	149	LEU	E	163	LEU	E	14	12.1688	Scan: 21380 Run: B190218_33_Lumos_TD_IN_120_Ecoli_photoAA_membrane_SCX21_SEC7 P1_R.SLLLLQK.V P2_K.LKDGVGLLPTVLDVVENPK.N 5 7	P28635149163	6cvlP28635149163	photoL CA-CA
113	202	P0A910	P0A910	313	324	2mqe	292	ASN	A	303	LEU	A	11	12.2027	Scan: 7426 Run: B190215_16_Lumos_TD_IN_120_Ecoli_photoAA_membrane_SCX18_SEC8 P1_R.GMGESNPVTGNTCcmDNVK.Q P2_R.AALIDCcmLAPDR.R 15 7	P0A910313324	2mqeP0A910313324	photoL CA-CA
1	839	P05825	P05825	558	621	1fep	536	ILE	A	599	LEU	A	63	12.2257	Scan: 18098 Run: B190218_32_Lumos_TD_IN_120_Ecoli_photoAA_membrane_SCX21_SEC6 P1_K.TTGDRLSIIPEYTLNSTLSWQAR.E P2_R.NKIEAGYVAVGQNAVGTDLYQWDNVPK.A 6 3	P05825558621	1fepP05825558621	photoL CA-CA
7	417	P17315	P17315	349	426	2hdi	349	LEU	A	426	LEU	A	77	12.2391	Scan: 9859 Run: B190215_20_Lumos_TD_IN_120_Ecoli_photoAA_membrane_SCX19_SEC7 P1_K.LSDAVNLTGGTSSK.T P2_K.APSLLQLSPDWTSNSCcmR.G 7 7	P17315349426	2hdiP17315349426	photoL CA-CA
1	789	P0A799	P0A799	41	83	1zmr	41	LEU	A	83	ASP	A	42	12.2798	Scan: 12246 Run: B190226_05_Lumos_TD_IN_120_Ecoli_photoAA_membrane_SCX22_SEC9 P1_K.DKLSNPVR.L P2_R.ASLPTIELALK.Q 1 3	P0A7994183	1zmrP0A7994183	photoL CA-CA
11	376	P13035	P13035	74	117	2r4j	74	LEU	B	117	LEU	B	43	12.306	Scan: 8450 Run: B190226_03_Lumos_TD_IN_120_Ecoli_photoAA_membrane_SCX22_SEC7 P1_R.TSLPGSTGLR.F P2_R.LVSEALAEREVLLK.M 3 12	P1303574117	2r4jP1303574117	photoL CA-CA
1	207	P0ADE4	P0ADE4	339	494	4c00	339	LEU	A	494	LYS	A	155	12.3081	Scan: 4808 Run: B190226_04_Lumos_TD_IN_120_Ecoli_photoAA_membrane_SCX22_SEC8 P1_K.YANGDLKGASK.L P2_R.TDLNDTESDSTTLVASR.Y 7 3	P0ADE4339494	4c00P0ADE4339494	photoL CA-CA
81	435	P0A910	P0A910	258	304	2mqe	237	LEU	A	283	ASN	A	46	12.311	Scan: 7094 Run: B190214_10_Lumos_TD_IN_120_Ecoli_photoAA_membrane_SCX17_SEC8 P1_R.GMGESNPVTGNTCcmDNVK.Q P2_K.DGSVVVLGYTDR.I 6 7	P0A910258304	2mqeP0A910258304	photoL CA-CA
135	55	P0A910	P0A910	241	286	2mqe	220	LEU	A	265	ILE	A	45	12.3507	Scan: 23022 Run: B190218_34_Lumos_TD_IN_120_Ecoli_photoAA_membrane_SCX21_SEC8 P1_K.ATLKPEGQAALDQLYSQLSNLDPK.D P2_R.AQSVVDYLISK.G 14 9	P0A910241286	2mqeP0A910241286	photoL CA-CA
1	727	P17315	P17315	59	74	2hdf	59	LEU	A	74	VAL	A	15	12.3548	Scan: 14237 Run: B190214_10_Lumos_TD_IN_120_Ecoli_photoAA_membrane_SCX17_SEC8 P1_K.EVPGVQLTNEGDNR.K P2_K.DAPASISVITQEDLQR.K 2 14;Scan: 14215 Run: B190214_10_Lumos_TD_IN_120_Ecoli_photoAA_membrane_SCX17_SEC8 P1_K.EVPGVQLTNEGDNR.K P2_K.DAPASISVITQEDLQR.K 2 14;Scan: 12048 Run: B190218_28_Lumos_TD_IN_120_Ecoli_photoAA_membrane_SCX20_SEC8 P1_K.EVPGVQLTNEGDNRK.G P2_K.DAPASISVITQEDLQR.K 2 14	P173155974	2hdfP173155974	photoL CA-CA
69	530	P0A910	P0A910	241	337	2mqe	220	LEU	A	316	ILE	A	96	12.4094	Scan: 10850 Run: B190218_26_Lumos_TD_IN_120_Ecoli_photoAA_membrane_SCX20_SEC6 P1_K.GIKDVVTQPQA.- P2_K.ATLKPEGQAALphl-loopDQLYSQLSNLDPK.D 2 14	P0A910241337	2mqeP0A910241337	photoL CA-CA
71	502	P0A910	P0A910	258	327	2mqe	237	LEU	A	306	ASP	A	69	12.442	Scan: 18494 Run: B190226_04_Lumos_TD_IN_120_Ecoli_photoAA_membrane_SCX22_SEC8 P1_K.DGSVVVLGYTDR.I P2_R.AALphl-loopIDCcmLAPDRRVEIEVK.G 7 10	P0A910258327	2mqeP0A910258327	photoL CA-CA
23	109	P0A6M8	P0A6M8	320	342	4v7d	320	LEU	BZ	342	VAL	BZ	22	12.5527	Scan: 14769 Run: B190226_03_Lumos_TD_IN_120_Ecoli_photoAA_membrane_SCX22_SEC7 P1_R.VYSGVVNSGDTVLNSVK.A P2_R.HASDDEPFSALAFK.I 5 11	P0A6M8320342	4v7dP0A6M8320342	photoL CA-CA
12	547	P06971	P06971	131	181	1by3	98	GLU	A	148	LEU	A	50	12.5715	Scan: 12553 Run: B190215_20_Lumos_TD_IN_120_Ecoli_photoAA_membrane_SCX19_SEC8 P1_K.SSPGGLLNMVSK.R P2_R.GFAAEGQSQNNYLNGLK.L 6 5	P06971131181	1by3P06971131181	photoL CA-CA
75	553	P06996	P06996	313	341	2j1n	292	GLU	B	320	LEU	B	28	12.6432	Scan: 15129 Run: B190218_34_Lumos_TD_IN_120_Ecoli_photoAA_membrane_SCX21_SEC8 P1_K.NMSTYVDYKINLLphl-hydDDNQFTR.D P2_R.GYDDEDILK.Y 12 5	P06996313341	2j1nP06996313341	photoL CA-CA
165	174	P02931	P02931	227	310	4d5u	205	LEU	E	288	ASP	E	83	12.6438	Scan: 22922 Run: B190215_20_Lumos_TD_IN_120_Ecoli_photoAA_membrane_SCX19_SEC7 P1_R.TNLQEAQPLGNGKK.A P2_K.DVEGIGDVDLVNYFEVGATYYFNK.N 9 7;Scan: 22903 Run: B190215_20_Lumos_TD_IN_120_Ecoli_photoAA_membrane_SCX19_SEC7 P1_R.TNLQEAQPLGNGKK.A P2_K.DVEGIGDVDLVNYFEVGATYYFNK.N 9 7;Scan: 24390 Run: B190218_27_Lumos_TD_IN_120_Ecoli_photoAA_membrane_SCX20_SEC7 P1_R.TNLQEAQPLGNGK.K P2_K.AKDVEGIGDVDLVNdaYFEVGAT…	P02931227310	4d5uP02931227310	photoL CA-CA
18	470	P28635	P28635	63	250	4yah	63	LEU	X	250	TYR	X	187	12.6716	Scan: 14509 Run: B190218_32_Lumos_TD_IN_120_Ecoli_photoAA_membrane_SCX21_SEC6 P1_K.KFVQAYQSDEVYEAANK.V P2_K.DKYGLDVELVTFNDYVLPNEALSK.G 6 9	P2863563250	4yahP2863563250	photoL CA-CA
7	81	P0A894	P0A894	174	241	5o5q	174	PRO	D	241	LEU	D	67	12.6768	Scan: 18741 Run: B190226_04_Lumos_TD_IN_120_Ecoli_photoAA_membrane_SCX22_SEC8 P1_R.SYLTVAIGCcmTGGK.H P2_K.HGIPIDADYVFDVR.F 3 4	P0A894174241	5o5qP0A894174241	photoL CA-CA
20	831	P02931	P02931	227	311	2zld	205	LEU	B	289	VAL	B	84	12.6769	Scan: 19531 Run: B190218_32_Lumos_TD_IN_120_Ecoli_photoAA_membrane_SCX21_SEC6 P1_R.TNLQEAQPLGNGK.K P2_K.AKDVEGIGDVDLVNYFEVGATYYFNK.N 9 10	P02931227311	2zldP02931227311	photoL CA-CA
12	706	P0A9G6	P0A9G6	218	408	1igw	218	LEU	A	408	PHE	C	190	12.712	Scan: 17649 Run: B190214_03_Lumos_TD_IN_120_Ecoli_photoAA_membrane_SCX16_SEC7 P1_R.LAADVTGVPTLLVAR.T P2_K.DGYTFVSHQQEVGTGYFDK.V 1 17	P0A9G6218408	1igwP0A9G6218408	photoL CA-CA
6	734	P28635	P28635	90	103	6cvl	90	PRO	E	103	LEU	E	13	12.775	Scan: 15577 Run: B190226_03_Lumos_TD_IN_120_Ecoli_photoAA_membrane_SCX22_SEC7 P1_K.LVAVGNTFVYPIAGYSK.K P2_K.GDIDANAFQHKPYLDQQLKDR.G 1 12	P2863590103	6cvlP2863590103	photoL CA-CA
39	852	P0A910	P0A910	220	324	2mqe	199	ASP	A	303	LEU	A	104	12.8623	Scan: 17353 Run: B190226_05_Lumos_TD_IN_120_Ecoli_photoAA_membrane_SCX22_SEC9 P1_K.SDVLFNFNK.A P2_R.AALIDCcmLAPDRR.V 2 7;Scan: 16838 Run: B190226_04_Lumos_TD_IN_120_Ecoli_photoAA_membrane_SCX22_SEC8 P1_K.SDVLFNFNK.A P2_R.AALIDCcmLAPDRR.V 2 7	P0A910220324	2mqeP0A910220324	photoL CA-CA
34	499	P0A6Y8	P0A6Y8	339	356	7krw	339	LEU	B	356	PHE	B	17	12.8893	Scan: 20266 Run: B190218_27_Lumos_TD_IN_120_Ecoli_photoAA_membrane_SCX20_SEC7 P1_K.VALQDAGLSVSDIDDVILVGGQTR.M P2_K.VAEFFGKEPR.K 18 4	P0A6Y8339356	7krwP0A6Y8339356	photoL CA-CA
29	416	P0ADY3	P0ADY3	7	86	4v56	7	MET	DK	86	LEU	DK	79	12.8975	Scan: 11064 Run: B190215_16_Lumos_TD_IN_120_Ecoli_photoAA_membrane_SCX18_SEC8 P1_-.MIQEQTMLphl-hydNVADNSGAR.R P2_R.FDGNACcmVLLNNNSEQPIGTR.I 7 8	P0ADY3786	4v56P0ADY3786	photoL CA-CA
10	103	P05825	P05825	243	292	1fep	221	LEU	A	270	ASP	A	49	13.0928	Scan: 3952 Run: B190215_20_Lumos_TD_IN_120_Ecoli_photoAA_membrane_SCX19_SEC8 P1_R.QGNLYAGDTQNTNSDSYTR.S P2_R.AGTYATTLPAGR.E 15 8	P05825243292	1fepP05825243292	photoL CA-CA
21	281	P28635	P28635	143	182	4yah	143	GLY	X	182	LEU	X	39	13.1024	Scan: 7221 Run: B190214_02_Lumos_TD_IN_120_Ecoli_photoAA_membrane_SCX16_SEC6 P1_K.SLDELQDGSQVAVPNDPTNLGR.S P2_K.IVELEAPQLPR.S 21 4	P28635143182	4yahP28635143182	photoL CA-CA
1	664	P06971	P06971	173	408	1qfg	140	TYR	A	375	LEU	A	235	13.116	Scan: 20802 Run: B190218_34_Lumos_TD_IN_120_Ecoli_photoAA_membrane_SCX21_SEC8 P1_R.GPVSVLYGK.S P2_K.FATGDIDHTLLTGVDFMR.M 7 11;Scan: 17734 Run: B190218_34_Lumos_TD_IN_120_Ecoli_photoAA_membrane_SCX21_SEC8 P1_R.GPVSVLYGK.S P2_K.FATGDIDHTLLTGVDFMoxR.M 7 11	P06971173408	1qfgP06971173408	photoL CA-CA
6	357	P0A910	P0A910	104	150	1g90	83	LEU	A	129	TYR	A	46	13.3953	Scan: 16234 Run: B190214_08_Lumos_TD_IN_120_Ecoli_photoAA_membrane_SCX17_SEC6 P1_K.NdaHDTGVSPVFAGGVEYAITPEIATR.L P2_K.LGYPITDDLDIYTR.L 16 1	P0A910104150	1g90P0A910104150	photoL CA-CA
2	509	P0A910	P0A910	112	146	2jmm	73	LEU	A	110	GLY	A	34	13.4295	Scan: 19341 Run: B190218_27_Lumos_TD_IN_120_Ecoli_photoAA_membrane_SCX20_SEC7 P1_K.NHDTGVSPVFAGGVEYAITPEIATR.L P2_K.Lphl-loopGYPITDDLDIYTR.L 12 9	P0A910112146	2jmmP0A910112146	photoL CA-CA
9	883	P06996	P06996	312	342	2j1n	291	ASP	B	321	LEU	B	30	13.441	Scan: 14499 Run: B190218_33_Lumos_TD_IN_120_Ecoli_photoAA_membrane_SCX21_SEC7 P1_K.NMSTYVDYKINLLDDNQFTR.D P2_R.GYDDEDILK.Y 13 4;Scan: 14489 Run: B190218_33_Lumos_TD_IN_120_Ecoli_photoAA_membrane_SCX21_SEC7 P1_K.NMSTYVDYKINLLDDNQFTR.D P2_R.GYDDEDILK.Y 13 4;Scan: 17715 Run: B190218_34_Lumos_TD_IN_120_Ecoli_photoAA_membrane_SCX21_SEC8 P1_K.NMSTYVDYKINLLDDNQFTR.D P2_R.GYDDEDILK.Y 13 4;Scan: 18438 Run…	P06996312342	2j1nP06996312342	photoL CA-CA
87	401	P0A910	P0A910	241	339	2mqe	220	LEU	A	318	ASP	A	98	13.4979	Scan: 12764 Run: B190218_26_Lumos_TD_IN_120_Ecoli_photoAA_membrane_SCX20_SEC6 P1_K.GIKDVVTQPQA.- P2_K.ATLphl-loopKPEGQAALDQLYSQLSNLDPK.D 4 14	P0A910241339	2mqeP0A910241339	photoL CA-CA
34	679	P0A855	P0A855	145	430	2w8b	145	GLY	B	430	LEU	B	285	13.5091	Scan: 13234 Run: B190218_28_Lumos_TD_IN_120_Ecoli_photoAA_membrane_SCX20_SEC8 P1_R.YAGHTASDEVFEK.L P2_K.FPAWSPYL.- 3 8	P0A855145430	2w8bP0A855145430	photoL CA-CA
10	593	P06971	P06971	155	227	1qkc	122	ASP	A	194	LEU	A	72	13.511	Scan: 15669 Run: B190215_20_Lumos_TD_IN_120_Ecoli_photoAA_membrane_SCX19_SEC8 P1_R.LTGLphl-loopAR.S P2_K.LQGNFYNDAVIDPYMLER.A 1 12	P06971155227	1qkcP06971155227	photoL CA-CA
138	49	P0A910	P0A910	245	284	2mqe	224	LEU	A	263	TYR	A	39	13.5177	Scan: 20684 Run: B190218_33_Lumos_TD_IN_120_Ecoli_photoAA_membrane_SCX21_SEC7 P1_K.ATLKPEGQAALDQLphl-hydYSQLSNLDPK.D P2_R.AQSVVDYLISK.G 18 7	P0A910245284	2mqeP0A910245284	photoL CA-CA
129	143	P0AE06	P0AE06	244	301	5v5s	244	VAL	H	301	LEU	H	57	13.5229	Scan: 18385 Run: B190218_26_Lumos_TD_IN_120_Ecoli_photoAA_membrane_SCX20_SEC6 P1_K.VSLITSDGIKFPQDGTLEFSDVTVDQTTGSITLR.A P2_R.ARLEEGLNPNdaAILVPQQGVTR.T 1 7	P0AE06244301	5v5sP0AE06244301	photoL CA-CA
0	926	P00550	P00550	496	525	1a3a	7	LEU	A	36	GLY	A	29	13.5481	Scan: 18798 Run: B190218_34_Lumos_TD_IN_120_Ecoli_photoAA_membrane_SCX21_SEC8 P1_K.LGAENIFLGR.K P2_K.GGYVEPEYVQAMLDREK.L 1 2;Scan: 15658 Run: B190218_33_Lumos_TD_IN_120_Ecoli_photoAA_membrane_SCX21_SEC7 P1_K.LGAENIFLGR.K P2_K.GGYVEPEYVQAMLDREK.L 1 2	P00550496525	1a3aP00550496525	photoL CA-CA
9	22	P0ADY3	P0ADY3	8	87	4csu	8	LEU	K	87	LEU	K	79	13.5695	Scan: 5754 Run: B190218_33_Lumos_TD_IN_120_Ecoli_photoAA_membrane_SCX21_SEC7 P1_-.MIQEQTMLNVADNSGAR.R P2_R.FDGNACcmVLLNNNSEQPIGTR.I 8 9;Scan: 5155 Run: B190218_33_Lumos_TD_IN_120_Ecoli_photoAA_membrane_SCX21_SEC7 P1_-.MIQEmeQTMLNdaVADNSGAR.R P2_R.FDGNACcmVLLNNNSEQPIGTR.I 8 9	P0ADY3887	4csuP0ADY3887	photoL CA-CA
3	160	P06129	P06129	343	421	2guf	323	THR	A	401	LEU	A	78	13.588	Scan: 9366 Run: B190214_09_Lumos_TD_IN_120_Ecoli_photoAA_membrane_SCX17_SEC7 P1_K.QTTTPGTGYVEDGYDQR.N P2_K.APNLphl-loopGQLYGFYGNPNLDPEK.S 4 7;Scan: 9575 Run: B190214_09_Lumos_TD_IN_120_Ecoli_photoAA_membrane_SCX17_SEC7 P1_K.QTTTPGTGYVEDGYDQR.N P2_K.APNLGQLYGFYGNPNLphl-loopDPEK.S 4 7	P06129343421	2gufP06129343421	photoL CA-CA
28	237	P0A910	P0A910	228	285	2mqe	207	ALA	A	264	LEU	A	57	13.6171	Scan: 24036 Run: B190218_27_Lumos_TD_IN_120_Ecoli_photoAA_membrane_SCX20_SEC7 P1_K.ATLKPEGQAALDQLYSQLSNLDPK.D P2_R.AQSVVDYLISK.G 1 8;Scan: 24094 Run: B190218_27_Lumos_TD_IN_120_Ecoli_photoAA_membrane_SCX20_SEC7 P1_K.ATLKPEGQAALDQLYSQLSNLDPK.D P2_R.AQSVVDYLISK.G 1 8;Scan: 22338 Run: B190218_34_Lumos_TD_IN_120_Ecoli_photoAA_membrane_SCX21_SEC8 P1_K.ATLphl-loopKPEGQAALDQLYSQLSNLDPK.D P2_R.AQSVVDYLIS…	P0A910228285	2mqeP0A910228285	photoL CA-CA
2	521	P0ABK5	P0ABK5	75	141	5j5v	75	ILE	D	141	LEU	D	66	13.6212	Scan: 13174 Run: B190218_32_Lumos_TD_IN_120_Ecoli_photoAA_membrane_SCX21_SEC6 P1_K.YLphl-loopLLQQFSNPANPEIHEK.T P2_R.GVLKPGVELVEPTSGNTGIALAYVAAAR.G 4 19	P0ABK575141	5j5vP0ABK575141	photoL CA-CA
127	120	P0A910	P0A910	231	285	2mqe	210	LYS	A	264	LEU	A	54	13.6477	Scan: 24106 Run: B190218_27_Lumos_TD_IN_120_Ecoli_photoAA_membrane_SCX20_SEC7 P1_K.ATLKPEGQAALDQLYSQLSNLDPK.D P2_R.AQSVVDYLISK.G 4 8	P0A910231285	2mqeP0A910231285	photoL CA-CA
134	61	P0A910	P0A910	230	286	2mqe	209	LEU	A	265	ILE	A	56	13.6936	Scan: 14659 Run: B190218_34_Lumos_TD_IN_120_Ecoli_photoAA_membrane_SCX21_SEC8 P1_K.ATLKPEGQAALDQLYSQLphl-hydSNLDPK.D P2_R.AQSVVDYLphl-loopISK.G 3 9	P0A910230286	2mqeP0A910230286	photoL CA-CA
49	780	P0A910	P0A910	259	285	2mqe	238	GLY	A	264	LEU	A	26	13.7363	Scan: 15187 Run: B190226_05_Lumos_TD_IN_120_Ecoli_photoAA_membrane_SCX22_SEC9 P1_R.RAQSVVDYLISK.G P2_K.DGSVVVLGYTDR.I 9 8;Scan: 18339 Run: B190226_04_Lumos_TD_IN_120_Ecoli_photoAA_membrane_SCX22_SEC8 P1_R.RAQSVVDYLISK.G P2_K.DGSVVVLGYTDR.I 9 8	P0A910259285	2mqeP0A910259285	photoL CA-CA
77	151	P02931	P02931	227	313	5nur	205	LEU	E	291	LEU	E	86	13.7455	Scan: 18958 Run: B190218_26_Lumos_TD_IN_120_Ecoli_photoAA_membrane_SCX20_SEC6 P1_R.TNLQEAQPLphl-loopGNGK.K P2_K.AKDVEGIGDVDLVNYFEVGATYYFNK.N 9 12;Scan: 25066 Run: B190214_03_Lumos_TD_IN_120_Ecoli_photoAA_membrane_SCX16_SEC7 P1_R.TNLQEAQPLphl-hydGNGK.K P2_K.DVEGIGDVDLVNYFEVGATYYFNK.N 9 10	P02931227313	5nurP02931227313	photoL CA-CA
21	447	P0A910	P0A910	245	340	2mqe	224	LEU	A	319	VAL	A	95	13.8306	Scan: 16901 Run: B190215_16_Lumos_TD_IN_120_Ecoli_photoAA_membrane_SCX18_SEC8 P1_K.DVVTQPQA.- P2_K.ATLKPEGQAALDQLYSQLSNLphl-loopDPK.D 2 18;Scan: 12900 Run: B190215_15_Lumos_TD_IN_120_Ecoli_photoAA_membrane_SCX18_SEC7 P1_K.DVVTQPQA.- P2_K.ATLKPEGQAALDQLYSQLSNLDPK.D 2 18;Scan: 15944 Run: B190218_26_Lumos_TD_IN_120_Ecoli_photoAA_membrane_SCX20_SEC6 P1_K.GIKDVVTQPQA.- P2_K.ATLphl-hydKPEGQAALDQLYSQLSN…	P0A910245340	2mqeP0A910245340	photoL CA-CA
90	77	P0A912	P0A912	88	142	2w8b	88	LEU	C	142	GLN	C	54	13.8462	Scan: 12366 Run: B190218_33_Lumos_TD_IN_120_Ecoli_photoAA_membrane_SCX21_SEC7 P1_R.SDFAQMoxLDAHANdaFLR.S P2_K.GVSADQISIVSYGK.E 7 6	P0A91288142	2w8bP0A91288142	photoL CA-CA
102	293	P0A910	P0A910	241	338	2mqe	220	LEU	A	317	LYS	A	97	14.023	Scan: 11236 Run: B190218_27_Lumos_TD_IN_120_Ecoli_photoAA_membrane_SCX20_SEC7 P1_K.GIKDVVTQPQA.- P2_K.ATLKPEGQAALDQLYSQLphl-loopSNLphl-loopDPK.D 3 14	P0A910241338	2mqeP0A910241338	photoL CA-CA
2	838	P0A9G6	P0A9G6	218	407	1igw	218	LEU	A	407	TYR	C	189	14.0452	Scan: 17646 Run: B190214_03_Lumos_TD_IN_120_Ecoli_photoAA_membrane_SCX16_SEC7 P1_R.LAADVTGVPTLLVAR.T P2_K.DGYTFVSHQQEVGTGYFDK.V 1 16	P0A9G6218407	1igwP0A9G6218407	photoL CA-CA
477	17	P06996	P06996	47	341	2j4u	1026	ASN	U	1320	LEU	U	294	14.0464	Scan: 17003 Run: B190218_35_Lumos_TD_IN_120_Ecoli_photoAA_membrane_SCX21_SEC9 P1_K.VDGLphl-hydHYFSDNdaK.D P2_K.INLLphl-loopDDNQFTR.D 10 3	P0699647341	2j4uP0699647341	photoL CA-CA
93	365	P0A910	P0A910	233	285	2mqe	212	GLU	A	264	LEU	A	52	14.2169	Scan: 23825 Run: B190218_29_Lumos_TD_IN_120_Ecoli_photoAA_membrane_SCX20_SEC9 P1_K.ATLKPEGQAALDQLYSQLSNLDPK.D P2_R.AQSVVDYLISK.G 6 8	P0A910233285	2mqeP0A910233285	photoL CA-CA
4	436	P0A912	P0A912	75	114	1oap	54	LEU	A	93	THR	A	39	14.2852	Scan: 12220 Run: B190226_02_Lumos_TD_IN_120_Ecoli_photoAA_membrane_SCX22_SEC6 P1_K.VTVEGHADERGTPEYNISLGER.R P2_R.LQMQQLQQNNIVYFDLDKYDIR.S 12 16	P0A91275114	1oapP0A91275114	photoL CA-CA
7	364	P0AB67	P0AB67	333	457	2bru	57	LEU	C	181	ALA	C	124	14.2859	Scan: 14095 Run: B190226_02_Lumos_TD_IN_120_Ecoli_photoAA_membrane_SCX22_SEC6 P1_K.NSHSVIITPGYGMoxAVAQAQYPVAEITEKLR.A P2_K.ASVDAILK.A 29 5	P0AB67333457	2bruP0AB67333457	photoL CA-CA
131	162	P06996	P06996	271	312	2j1n	250	LEU	C	291	ASP	C	41	14.3548	Scan: 12029 Run: B190215_18_Lumos_TD_IN_120_Ecoli_photoAA_membrane_SCX18_SEC10 P1_R.VGSLGWANK.A P2_R.GYDDEmeDILK.Y 4 4	P06996271312	2j1nP06996271312	photoL CA-CA
20	310	P28635	P28635	135	168	4yah	135	VAL	X	168	LEU	X	33	14.4121	Scan: 17629 Run: B190218_32_Lumos_TD_IN_120_Ecoli_photoAA_membrane_SCX21_SEC6 P1_K.LKDGVGLLphl-loopPTVLDVVENPK.N P2_K.KIKSLDELQDGSQVAVPNDPTNLGR.S 12 16	P28635135168	4yahP28635135168	photoL CA-CA
4	853	P06971	P06971	130	576	1by3	97	ALA	A	543	LEU	A	446	14.4938	Scan: 11756 Run: B190218_27_Lumos_TD_IN_120_Ecoli_photoAA_membrane_SCX20_SEC7 P1_K.YVPEDRPIVVTGAVYNLTK.T P2_R.GFAAEGQSQNNYLNGLK.L 17 4	P06971130576	1by3P06971130576	photoL CA-CA
167	40	P06996	P06996	310	342	2j4u	1289	TYR	W	1321	LEU	W	32	14.5351	Scan: 12470 Run: B190218_33_Lumos_TD_IN_120_Ecoli_photoAA_membrane_SCX21_SEC7 P1_K.NMoxSTYVDYKINLLDDNQFTR.D P2_R.GYDDEDILK.Y 13 2;Scan: 15978 Run: B190218_34_Lumos_TD_IN_120_Ecoli_photoAA_membrane_SCX21_SEC8 P1_K.NMoxSTYVDYKINLLDDNQFTR.D P2_R.GYDDEDILK.Y 13 2;Scan: 13216 Run: B190215_16_Lumos_TD_IN_120_Ecoli_photoAA_membrane_SCX18_SEC8 P1_K.INLLDDNQFTR.D P2_R.GYDDEDILK.Y 4 2	P06996310342	2j4uP06996310342	photoL CA-CA
4	498	P0ABZ6	P0ABZ6	238	268	1m5y	238	GLU	B	268	LEU	B	30	14.7543	Scan: 21976 Run: B190226_04_Lumos_TD_IN_120_Ecoli_photoAA_membrane_SCX22_SEC8 P1_R.SGVGFHILK.V P2_R.IQELPGIFAQALSTAK.K 8 3	P0ABZ6238268	1m5yP0ABZ6238268	photoL CA-CA
18	245	P02931	P02931	227	312	5nuo	205	LEU	C	290	ASP	C	85	14.7777	Scan: 25168 Run: B190218_27_Lumos_TD_IN_120_Ecoli_photoAA_membrane_SCX20_SEC7 P1_R.TNLQEAQPLGNGKK.A P2_K.DVEGIGDVDLVNdaYFEVGATYYFNK.N 9 9;Scan: 23769 Run: B190218_26_Lumos_TD_IN_120_Ecoli_photoAA_membrane_SCX20_SEC6 P1_R.TNLQEAQPLGNGK.K P2_K.DVEGIGDVDLVNYFEVGATYYFNK.N 9 9;Scan: 21769 Run: B190218_33_Lumos_TD_IN_120_Ecoli_photoAA_membrane_SCX21_SEC7 P1_R.TNLphl-loopQEAQPLGNGK.K P2_K.AKDVEGIGDVDLVN…	P02931227312	5nuoP02931227312	photoL CA-CA
74	484	P0A910	P0A910	222	262	2mqe	201	LEU	A	241	ASP	A	40	14.8535	Scan: 20873 Run: B190215_18_Lumos_TD_IN_120_Ecoli_photoAA_membrane_SCX18_SEC10 P1_K.SDVLFNFNK.A P2_K.DGSVVVLGYTDR.I 4 11	P0A910222262	2mqeP0A910222262	photoL CA-CA
136	54	P0A910	P0A910	245	283	2mqe	224	LEU	A	262	ASP	A	38	14.9257	Scan: 21562 Run: B190218_27_Lumos_TD_IN_120_Ecoli_photoAA_membrane_SCX20_SEC7 P1_K.ATLKPEGQAALDQLYSQLSNLDPK.D P2_R.AQSVVDYLISK.G 18 6	P0A910245283	2mqeP0A910245283	photoL CA-CA
72	500	P0A910	P0A910	259	324	2mqe	238	GLY	A	303	LEU	A	65	14.9281	Scan: 10669 Run: B190218_33_Lumos_TD_IN_120_Ecoli_photoAA_membrane_SCX21_SEC7 P1_K.DGSVVVLGYTDRIGSDAYNQGLSER.R P2_R.AALIDCcmLAPDRR.V 8 7	P0A910259324	2mqeP0A910259324	photoL CA-CA
132	78	P0A910	P0A910	302	320	2mqe	281	GLU	A	299	LEU	A	18	14.9704	Scan: 8905 Run: B190215_20_Lumos_TD_IN_120_Ecoli_photoAA_membrane_SCX19_SEC10 P1_R.GMGESNPVTGNTCcmDNVK.Q P2_R.AALIDCcmLphl-loopAPDR.R 4 3	P0A910302320	2mqeP0A910302320	photoL CA-CA
53	736	P0A910	P0A910	219	285	2mqe	198	SER	A	264	LEU	A	66	15.0223	Scan: 18922 Run: B190215_20_Lumos_TD_IN_120_Ecoli_photoAA_membrane_SCX19_SEC10 P1_K.SDVLFNFNK.A P2_R.AQSVVDYLISK.G 1 8	P0A910219285	2mqeP0A910219285	photoL CA-CA
105	225	P63284	P63284	340	393	6oay	340	GLU	F	393	LEU	F	53	15.0299	Scan: 30764 Run: B190218_27_Lumos_TD_IN_120_Ecoli_photoAA_membrane_SCX20_SEC7 P1_K.VFVAEPSVEDTIAILR.G P2_R.QLphl-loopPDKAIDLIDEAASSIR.M 5 9	P63284340393	6oayP63284340393	photoL CA-CA
129	102	P0A910	P0A910	221	285	2mqe	200	VAL	A	264	LEU	A	64	15.0406	Scan: 16623 Run: B190215_20_Lumos_TD_IN_120_Ecoli_photoAA_membrane_SCX19_SEC9 P1_K.SDVLphl-loopFNFNK.A P2_R.AQSVVDYLISK.G 3 8	P0A910221285	2mqeP0A910221285	photoL CA-CA
16	377	P0A910	P0A910	248	341	2mqe	227	LEU	A	320	VAL	A	93	15.184	Scan: 17980 Run: B190218_32_Lumos_TD_IN_120_Ecoli_photoAA_membrane_SCX21_SEC6 P1_K.GIKDVVTQPQA.- P2_K.ATLKPEGQAALDQLYSQLSNLDPKDGSVVVLGYTDR.I 6 21;Scan: 15929 Run: B190218_26_Lumos_TD_IN_120_Ecoli_photoAA_membrane_SCX20_SEC6 P1_K.GIKDVVTQPQA.- P2_K.ATLKPEGQAALDQLYSQLSNLDPKDGSVVVLphl-loopGYTDR.I 6 21;Scan: 21123 Run: B190215_16_Lumos_TD_IN_120_Ecoli_photoAA_membrane_SCX18_SEC8 P1_K.DVVTQPQA.- P2_K.…	P0A910248341	2mqeP0A910248341	photoL CA-CA
2	429	P64596	P64596	80	101	7a2d	80	LEU	A	101	VAL	A	21	15.2301	Scan: 15144 Run: B190218_27_Lumos_TD_IN_120_Ecoli_photoAA_membrane_SCX20_SEC7 P1_K.QIAMGVDGANEVYNEIR.Q P2_R.INVTAYQGKVLLVGQSPNAELSAR.A 6 11;Scan: 8973 Run: B190218_26_Lumos_TD_IN_120_Ecoli_photoAA_membrane_SCX20_SEC6 P1_K.QIAMoxGVDGANEVYNEIR.Q P2_R.INVTAYQGKVLLVGQSPNAELSAR.A 6 11	P6459680101	7a2dP6459680101	photoL CA-CA
8	620	P0A910	P0A910	241	336	2mqe	220	LEU	A	315	GLY	A	95	15.2438	Scan: 15235 Run: B190218_27_Lumos_TD_IN_120_Ecoli_photoAA_membrane_SCX20_SEC7 P1_K.GIKDVVTQPQA.- P2_K.ATLKPEGQAALphl-loopDQLYSQLSNLDPK.D 1 14;Scan: 17839 Run: B190218_28_Lumos_TD_IN_120_Ecoli_photoAA_membrane_SCX20_SEC8 P1_K.GIKDVVTQPQA.- P2_K.ATLKPEGQAALphl-loopDQLYSQLSNLDPK.D 1 14;Scan: 18738 Run: B190218_27_Lumos_TD_IN_120_Ecoli_photoAA_membrane_SCX20_SEC7 P1_K.GIKDVVTQPQA.- P2_K.ATLKPEGQAALDQ…	P0A910241336	2mqeP0A910241336	photoL CA-CA
61	645	P0A910	P0A910	248	293	2mqe	227	LEU	A	272	ASP	A	45	15.2754	Scan: 15106 Run: B190226_03_Lumos_TD_IN_120_Ecoli_photoAA_membrane_SCX22_SEC7 P1_K.GIPADKISAR.G P2_K.ATLKPEGQAALDQLYSQLSNLDPK.D 5 21	P0A910248293	2mqeP0A910248293	photoL CA-CA
7	548	P05825	P05825	343	500	1fep	321	LEU	A	478	TYR	A	157	15.4376	Scan: 5491 Run: B190218_33_Lumos_TD_IN_120_Ecoli_photoAA_membrane_SCX21_SEC7 P1_R.IPEGLAGGTEGKFNEK.A P2_K.APSLphl-hydYQTNPNYILYSK.G 5 11	P05825343500	1fepP05825343500	photoL CA-CA
11	560	P06971	P06971	137	333	1qfg	104	ASN	A	300	LEU	A	196	15.5122	Scan: 7613 Run: B190226_04_Lumos_TD_IN_120_Ecoli_photoAA_membrane_SCX22_SEC8 P1_R.QNLRFAENK.T P2_R.GFAAEGQSQNNYLNdaGLK.L 3 11	P06971137333	1qfgP06971137333	photoL CA-CA
3	768	P05825	P05825	561	621	1fep	539	GLY	A	599	LEU	A	60	15.5805	Scan: 18074 Run: B190218_32_Lumos_TD_IN_120_Ecoli_photoAA_membrane_SCX21_SEC6 P1_K.TTGDRLSIIPEYTLNSTLSWQAR.E P2_R.NKIEAGYVAVGQNAVGTDLYQWDNVPK.A 6 6	P05825561621	1fepP05825561621	photoL CA-CA
246	626	P06996	P06996	311	342	2j4u	1290	ASP	U	1321	LEU	U	31	15.6339	Scan: 12086 Run: B190218_32_Lumos_TD_IN_120_Ecoli_photoAA_membrane_SCX21_SEC6 P1_K.NMSTYVDYKINLLDDNQFTR.D P2_R.GYDDEDILK.Y 13 3	P06996311342	2j4uP06996311342	photoL CA-CA
3	462	P0ABK5	P0ABK5	75	140	5j43	75	ILE	E	140	LEU	E	65	15.664	Scan: 12874 Run: B190218_32_Lumos_TD_IN_120_Ecoli_photoAA_membrane_SCX21_SEC6 P1_K.YLLLQQFSNPANPEIHEK.T P2_R.GVLKPGVELVEPTSGNTGIALphl-loopAYVAAAR.G 3 19	P0ABK575140	5j43P0ABK575140	photoL CA-CA
86	408	P0A910	P0A910	273	305	2mqe	252	LEU	A	284	PRO	A	32	15.7291	Scan: 7944 Run: B190215_20_Lumos_TD_IN_120_Ecoli_photoAA_membrane_SCX19_SEC7 P1_R.GMGESNPVTGNTCcmDNVK.Q P2_K.DGSVVVLphl-loopGYTDRIGSDAYNQGLSER.R 7 22	P0A910273305	2mqeP0A910273305	photoL CA-CA
2	413	P0A9P0	P0A9P0	17	97	4jdr	17	ALA	B	97	LEU	B	80	15.7999	Scan: 15761 Run: B190215_16_Lumos_TD_IN_120_Ecoli_photoAA_membrane_SCX18_SEC8 P1_K.VINQLTGGLAGMAK.G P2_K.TQVVVLGAGPAGYSAAFR.Ccm 5 11	P0A9P01797	4jdrP0A9P01797	photoL CA-CA
567	259	P0ABC7	P0ABC7	147	184	7wi3	147	GLY	F	184	LEU	F	37	15.8413	Scan: 11383 Run: B190215_20_Lumos_TD_IN_120_Ecoli_photoAA_membrane_SCX19_SEC7 P1_K.YLYSVTSPDDSLRQATDSALR.G P2_R.ELAASGVMLTSDENVVR.V 12 6	P0ABC7147184	7wi3P0ABC7147184	photoL CA-CA
19	430	P28635	P28635	147	228	6cvl	147	LEU	E	228	VAL	E	81	15.9236	Scan: 17634 Run: B190218_27_Lumos_TD_IN_120_Ecoli_photoAA_membrane_SCX20_SEC7 P1_R.SLLLphl-loopLQK.V P2_K.DGIFVEDKESPYVNLIVTR.E 3 13	P28635147228	6cvlP28635147228	photoL CA-CA
17	375	P06971	P06971	136	385	1by5	103	ASN	A	352	LEU	A	249	16.0282	Scan: 11264 Run: B190218_27_Lumos_TD_IN_120_Ecoli_photoAA_membrane_SCX20_SEC7 P1_K.YVVDDEKLQNFSVDTQLQSK.F P2_R.GFAAEGQSQNNYLNGLK.L 8 10	P06971136385	1by5P06971136385	photoL CA-CA
35	249	P0A910	P0A910	273	304	2mqe	252	LEU	A	283	ASN	A	31	16.2755	Scan: 5242 Run: B190226_04_Lumos_TD_IN_120_Ecoli_photoAA_membrane_SCX22_SEC8 P1_R.IGSDAYNQGLSERR.A P2_R.GMGESNPVTGNTCcmDNVK.Q 10 6;Scan: 7105 Run: B190218_33_Lumos_TD_IN_120_Ecoli_photoAA_membrane_SCX21_SEC7 P1_R.GMGESNPVTGNTCcmDNVK.Q P2_K.DGSVVVLphl-loopGYTDRIGSDAYNQGLSERR.A 6 22;Scan: 3396 Run: B190215_20_Lumos_TD_IN_120_Ecoli_photoAA_membrane_SCX19_SEC8 P1_R.IGSDAYNQGLSER.R P2_R.GMoxGESNPVTGNT…	P0A910273304	2mqeP0A910273304	photoL CA-CA
108	239	P0A910	P0A910	221	273	2mqe	200	VAL	A	252	LEU	A	52	16.3146	Scan: 12825 Run: B190218_29_Lumos_TD_IN_120_Ecoli_photoAA_membrane_SCX20_SEC9 P1_K.SDVLFNFNK.A P2_R.IGSDAYNQGLSER.R 3 10	P0A910221273	2mqeP0A910221273	photoL CA-CA
2	291	P06971	P06971	131	576	4cu4	98	GLU	A	554	LEU	A	445	16.3159	Scan: 13348 Run: B190218_27_Lumos_TD_IN_120_Ecoli_photoAA_membrane_SCX20_SEC7 P1_K.YVPEDRPIVVTGAVYNLTK.T P2_R.GFAAEGQSQNNYLNGLK.L 17 5;Scan: 10216 Run: B190218_27_Lumos_TD_IN_120_Ecoli_photoAA_membrane_SCX20_SEC7 P1_K.YVPEDRPIVVTGAVYNLTK.T P2_R.GFAAEGQSQNNYLNGLphl-loopK.L 17 5;Scan: 11805 Run: B190218_27_Lumos_TD_IN_120_Ecoli_photoAA_membrane_SCX20_SEC7 P1_K.YVPEDRPIVVTGAVYNLTK.T P2_R.GFAAEGQSQNN…	P06971131576	4cu4P06971131576	photoL CA-CA
6	200	P06971	P06971	73	518	1qjq	40	ASP	A	496	LEU	A	445	16.3862	Scan: 14585 Run: B190214_09_Lumos_TD_IN_120_Ecoli_photoAA_membrane_SCX17_SEC7 P1_K.TDTPIQK.V P2_R.GGVNYLFDNGVTPYFSYSESFEPSSQVGK.D 2 6;Scan: 16137 Run: B190214_09_Lumos_TD_IN_120_Ecoli_photoAA_membrane_SCX17_SEC7 P1_K.TDTPIQK.V P2_R.GGVNdaYLFDNGVTPYFSYSESFEPSSQVGK.D 2 6	P0697173518	1qjqP0697173518	photoL CA-CA
5	756	P28635	P28635	163	220	6cvl	163	LEU	E	220	VAL	E	57	16.4916	Scan: 20323 Run: B190218_32_Lumos_TD_IN_120_Ecoli_photoAA_membrane_SCX21_SEC6 P1_K.LKDGVGLLPTVLDVVENPK.N P2_K.DGIFVEDKESPYVNLIVTR.E 7 5	P28635163220	6cvlP28635163220	photoL CA-CA
4	238	P0A910	P0A910	248	342	2mqe	227	LEU	A	321	THR	A	94	16.5112	Scan: 17241 Run: B190218_32_Lumos_TD_IN_120_Ecoli_photoAA_membrane_SCX21_SEC6 P1_K.GIKDVVTQPQA.- P2_K.ATLKPEGQAALDQLYSQLSNLDPKDGSVVVLGYTDR.I 7 21;Scan: 17360 Run: B190218_26_Lumos_TD_IN_120_Ecoli_photoAA_membrane_SCX20_SEC6 P1_K.GIKDVVTQPQA.- P2_K.ATLKPEGQAALDQLYSQLSNLDPKDGSVVVLGYTDR.I 7 21;Scan: 16383 Run: B190218_26_Lumos_TD_IN_120_Ecoli_photoAA_membrane_SCX20_SEC6 P1_K.GIKDVVTQPQA.- P2_K.ATLph…	P0A910248342	2mqeP0A910248342	photoL CA-CA
125	67	P06996	P06996	49	342	2j1n	28	ASP	C	321	LEU	C	293	16.5192	Scan: 12935 Run: B190218_29_Lumos_TD_IN_120_Ecoli_photoAA_membrane_SCX20_SEC9 P1_K.INLphl-hydLDDNdaQFTR.D P2_K.DVDGDQTYMR.L 4 1;Scan: 14695 Run: B190214_05_Lumos_TD_IN_120_Ecoli_photoAA_membrane_SCX16_SEC9 P1_K.INdaLphl-loopLDDNQFTR.D P2_K.DVDGDQTYMR.L 4 1	P0699649342	2j1nP0699649342	photoL CA-CA
56	710	P0A910	P0A910	217	324	2mqe	196	LEU	A	303	LEU	A	107	16.6602	Scan: 7154 Run: B190218_32_Lumos_TD_IN_120_Ecoli_photoAA_membrane_SCX21_SEC6 P1_R.FGQGEAAPVVAPAPAPAPEVQTKHFTLK.S P2_R.AALIDCcmLAPDR.R 27 7;Scan: 7093 Run: B190218_32_Lumos_TD_IN_120_Ecoli_photoAA_membrane_SCX21_SEC6 P1_R.FGQGEAAPVVAPAPAPAPEVQTKHFTLK.S P2_R.AALIDCcmLAPDR.R 27 7	P0A910217324	2mqeP0A910217324	photoL CA-CA
24	329	P0A910	P0A910	245	341	2mqe	224	LEU	A	320	VAL	A	96	16.6738	Scan: 12474 Run: B190218_26_Lumos_TD_IN_120_Ecoli_photoAA_membrane_SCX20_SEC6 P1_K.GIKDVVTQPQA.- P2_K.ATLKPEGQAALphl-hydDQLYSQLSNLDPKDGSVVVLGYTDR.I 6 18;Scan: 15147 Run: B190218_26_Lumos_TD_IN_120_Ecoli_photoAA_membrane_SCX20_SEC6 P1_K.GIKDVVTQPQA.- P2_K.ATLKPEGQAALDQLphl-loopYSQLSNLDPKDGSVVVLGYTDR.I 6 18;Scan: 20605 Run: B190218_27_Lumos_TD_IN_120_Ecoli_photoAA_membrane_SCX20_SEC7 P1_K.GIKDVVTQP…	P0A910245341	2mqeP0A910245341	photoL CA-CA
94	358	P0A910	P0A910	258	325	2mqe	237	LEU	A	304	ALA	A	67	16.7463	Scan: 12146 Run: B190226_03_Lumos_TD_IN_120_Ecoli_photoAA_membrane_SCX22_SEC7 P1_K.DGSVVVLGYTDR.I P2_R.AALIDCcmLphl-hydAPDRRVEIEVK.G 7 8	P0A910258325	2mqeP0A910258325	photoL CA-CA
210	438	P23843	P23843	353	504	3tcg	353	LEU	F	504	ALA	F	151	16.7838	Scan: 13608 Run: B190214_02_Lumos_TD_IN_120_Ecoli_photoAA_membrane_SCX16_SEC6 P1_K.LTQPEWFGWSQEK.R P2_K.AEQQLDKDSAIVPVYYYVNAR.L 1 10	P23843353504	3tcgP23843353504	photoL CA-CA
13	265	P0ADY3	P0ADY3	6	87	4csu	6	THR	K	87	LEU	K	81	16.7975	Scan: 8752 Run: B190226_03_Lumos_TD_IN_120_Ecoli_photoAA_membrane_SCX22_SEC7 P1_-.MIQEQTMLNVADNSGAR.R P2_R.FDGNACcmVLLNNNSEQPIGTR.I 6 9	P0ADY3687	4csuP0ADY3687	photoL CA-CA
1170	222	P0A6F5	P0A6F5	187	361	3c9v	187	LEU	B	361	ASP	C	174	16.8147	Scan: 11301 Run: B190215_14_Lumos_TD_IN_120_Ecoli_photoAA_membrane_SCX18_SEC6 P1_R.QQIEEATSDYDREK.L P2_K.EGVITVEDGTGLQDELDVVEGMQFDR.G 11 16	P0A6F5187361	3c9vP0A6F5187361	photoL CA-CA
89	536	P63284	P63284	329	394	4d2q	329	LEU	A	394	ILE	F	65	16.8186	Scan: 26344 Run: B190218_32_Lumos_TD_IN_120_Ecoli_photoAA_membrane_SCX21_SEC6 P1_K.DAALEmeRRFQKVFVAEPSVEDTIAILR.G P2_K.AIDLIDEAASSIR.M 4 5	P63284329394	4d2qP63284329394	photoL CA-CA
5	247	P17315	P17315	149	423	2hdf	149	LEU	A	423	LEU	A	274	16.819	Scan: 17950 Run: B190215_20_Lumos_TD_IN_120_Ecoli_photoAA_membrane_SCX19_SEC6 P1_R.GPMSSLYGSDALGGVVNIITK.K P2_K.GGWATAFKAPSLLQLSPDWTSNSCcmR.G 12 12	P17315149423	2hdfP17315149423	photoL CA-CA
9	177	P0A910	P0A910	245	342	2mqe	224	LEU	A	321	THR	A	97	16.8213	Scan: 17587 Run: B190218_33_Lumos_TD_IN_120_Ecoli_photoAA_membrane_SCX21_SEC7 P1_K.GIKDVVTQPQA.- P2_K.ATLKPEGQAALDQLphl-loopYSQLSNLDPKDGSVVVLGYTDR.I 7 18;Scan: 14385 Run: B190218_34_Lumos_TD_IN_120_Ecoli_photoAA_membrane_SCX21_SEC8 P1_K.GIKDVVTQPQA.- P2_K.ATLphl-hydKPEGQAALDQLYSQLSNLDPK.D 7 18;Scan: 12300 Run: B190218_32_Lumos_TD_IN_120_Ecoli_photoAA_membrane_SCX21_SEC6 P1_K.GIKDVVTQPQA.- P2_K.AT…	P0A910245342	2mqeP0A910245342	photoL CA-CA
123	133	P0A910	P0A910	268	324	2mqe	247	ALA	A	303	LEU	A	56	16.8321	Scan: 10237 Run: B190215_20_Lumos_TD_IN_120_Ecoli_photoAA_membrane_SCX19_SEC10 P1_R.IGSDAYNQGLSER.R P2_R.AALphl-hydIDCcmLAPDR.R 5 7	P0A910268324	2mqeP0A910268324	photoL CA-CA
133	63	P0A910	P0A910	238	337	2mqe	217	LEU	A	316	ILE	A	99	16.8353	Scan: 8544 Run: B190218_33_Lumos_TD_IN_120_Ecoli_photoAA_membrane_SCX21_SEC7 P1_K.GIKDVVTQPQA.- P2_K.ATLKPEGQAALDQLphl-hydYSQLphl-loopSNLDPK.D 2 11	P0A910238337	2mqeP0A910238337	photoL CA-CA
0	69	P0AAI3	P0AAI3	154	364	1lv7	157	VAL	A	367	LEU	A	210	16.9601	Scan: 28768 Run: B190218_32_Lumos_TD_IN_120_Ecoli_photoAA_membrane_SCX21_SEC6 P1_K.TTFADVAGCcmDEAKEEVAELVEYLREPSR.F P2_R.GTPGFSGADLANLVNEmeAALphl-loopFAAR.G 6 13	P0AAI3154364	1lv7P0AAI3154364	photoL CA-CA
110	233	P0A910	P0A910	299	324	2mqe	278	GLY	A	303	LEU	A	25	17.0533	Scan: 10263 Run: B190226_05_Lumos_TD_IN_120_Ecoli_photoAA_membrane_SCX22_SEC9 P1_R.GMGESNPVTGNTCcmDNVK.Q P2_R.AALIDCcmLAPDRR.V 1 7	P0A910299324	2mqeP0A910299324	photoL CA-CA
36	217	P0ABB4	P0ABB4	120	172	5t4q	119	LEU	E	171	SER	E	52	17.0747	Scan: 13755 Run: B190218_27_Lumos_TD_IN_120_Ecoli_photoAA_membrane_SCX20_SEC7 P1_R.NIAIEmeHSGYSVFAGVGER.T P2_R.AAPSYEELSNSQELLphl-loopETGIK.V 7 8	P0ABB4120172	5t4qP0ABB4120172	photoL CA-CA
62	633	P0A910	P0A910	260	285	2mqe	239	TYR	A	264	LEU	A	25	17.1719	Scan: 16371 Run: B190226_04_Lumos_TD_IN_120_Ecoli_photoAA_membrane_SCX22_SEC8 P1_R.RAQSVVDYLISK.G P2_K.DGSVVVLGYTDR.I 9 9	P0A910260285	2mqeP0A910260285	photoL CA-CA
84	431	P0A910	P0A910	220	285	2mqe	199	ASP	A	264	LEU	A	65	17.4233	Scan: 18365 Run: B190218_29_Lumos_TD_IN_120_Ecoli_photoAA_membrane_SCX20_SEC9 P1_K.SDVLFNFNK.A P2_R.AQSVVDYLISK.G 2 8	P0A910220285	2mqeP0A910220285	photoL CA-CA
5	551	P17315	P17315	118	423	2hdi	118	ASN	A	423	LEU	A	305	17.464	Scan: 22169 Run: B190218_33_Lumos_TD_IN_120_Ecoli_photoAA_membrane_SCX21_SEC7 P1_R.HNDFDLNWIPVDSIER.I P2_K.APSLLQLSPDWTSNSCcmR.G 2 4	P17315118423	2hdiP17315118423	photoL CA-CA
6	95	P17315	P17315	149	367	2hdf	149	LEU	A	367	GLU	A	218	17.4933	Scan: 23307 Run: B190226_03_Lumos_TD_IN_120_Ecoli_photoAA_membrane_SCX22_SEC7 P1_K.TSASQYALFVEmeDEWR.I P2_R.GPMSSLphl-hydYGSDALGGVVNIITKK.I 11 12	P17315149367	2hdfP17315149367	photoL CA-CA
33	27	P0A910	P0A910	241	342	2mqe	220	LEU	A	321	THR	A	101	17.5254	Scan: 9834 Run: B190218_33_Lumos_TD_IN_120_Ecoli_photoAA_membrane_SCX21_SEC7 P1_K.GIKDVVTQPQA.- P2_K.ATLKPEGQAALphl-loopDQLYSQLSNLDPK.D 7 14;Scan: 18116 Run: B190215_15_Lumos_TD_IN_120_Ecoli_photoAA_membrane_SCX18_SEC7 P1_K.DVVTQPQA.- P2_K.ATLKPEGQAALphl-loopDQLYSQLSNLDPKDGSVVVLGYTDR.I 4 14;Scan: 11262 Run: B190218_27_Lumos_TD_IN_120_Ecoli_photoAA_membrane_SCX20_SEC7 P1_K.GIKDVVTQPQA.- P2_K.ATLKP…	P0A910241342	2mqeP0A910241342	photoL CA-CA
167	175	P02931	P02931	46	137	3k1b	24	SER	C	115	LEU	C	91	17.5548	Scan: 16124 Run: B190215_20_Lumos_TD_IN_120_Ecoli_photoAA_membrane_SCX19_SEC6 P1_R.NYGVVYDALphl-loopGYTDMoxLPEFGGDTAYSDDFFVGR.V P2_K.AVGLHYFSK.G 15 8	P0293146137	3k1bP0293146137	photoL CA-CA
114	201	P0A910	P0A910	203	248	2mqe	182	ALA	A	227	LEU	A	45	17.6278	Scan: 9534 Run: B190215_20_Lumos_TD_IN_120_Ecoli_photoAA_membrane_SCX19_SEC6 P1_R.FGQGEAAPVVAPAPAPAPEVQTK.H P2_K.ATLKPEGQAALDQLYSQLSNLDPK.D 13 21	P0A910203248	2mqeP0A910203248	photoL CA-CA
15	415	P06971	P06971	136	333	1qkc	103	ASN	A	300	LEU	A	197	17.7363	Scan: 6897 Run: B190226_05_Lumos_TD_IN_120_Ecoli_photoAA_membrane_SCX22_SEC9 P1_R.QNLRFAENK.T P2_R.GFAAEGQSQNNYLphl-loopNdaGLK.L 3 10	P06971136333	1qkcP06971136333	photoL CA-CA
2	450	P0CE48	P0CE48	56	179	4v6l	55	GLU	AC	178	LEU	AC	123	17.7985	Scan: 10050 Run: B190215_17_Lumos_TD_IN_120_Ecoli_photoAA_membrane_SCX18_SEC9 P1_K.ALEGDAEWEAK.I P2_R.AFDQIDNAPEEK.A 2 11;Scan: 11856 Run: B190226_04_Lumos_TD_IN_120_Ecoli_photoAA_membrane_SCX22_SEC8 P1_R.GSALKALEGDAEWEAK.I P2_R.AFDQIDNAPEEK.A 7 11	P0CE4856179	4v6lP0CE4856179	photoL CA-CA
1	497	P75780	P75780	91	165	6bpn	91	LEU	A	165	ALA	A	74	17.827	Scan: 5225 Run: B190226_03_Lumos_TD_IN_120_Ecoli_photoAA_membrane_SCX22_SEC7 P1_R.TMoxTVISEQVIKDQGATNLTDALK.N P2_R.SAPTGSINMISK.Q 18 2	P7578091165	6bpnP7578091165	photoL CA-CA
111	219	P0A910	P0A910	248	284	2mqe	227	LEU	A	263	TYR	A	36	17.8631	Scan: 20738 Run: B190226_02_Lumos_TD_IN_120_Ecoli_photoAA_membrane_SCX22_SEC6 P1_K.ATLKPEGQAALDQLYSQLSNLDPKDGSVVVLGYTDR.I P2_R.AQSVVDYLISK.G 21 7	P0A910248284	2mqeP0A910248284	photoL CA-CA
372	266	P06996	P06996	49	341	2j4u	1028	ASP	U	1320	LEU	U	292	17.9858	Scan: 17878 Run: B190215_20_Lumos_TD_IN_120_Ecoli_photoAA_membrane_SCX19_SEC10 P1_K.INdaLLphl-loopDDNQFTR.D P2_K.DVDGDQTYMR.L 3 1	P0699649341	2j4uP0699649341	photoL CA-CA
25	119	P06971	P06971	286	433	1qfg	253	VAL	A	400	LEU	A	147	18.0193	Scan: 20433 Run: B190215_14_Lumos_TD_IN_120_Ecoli_photoAA_membrane_SCX18_SEC6 P1_R.NDINAWFGYDDSVPLLNLYNPVNTDFDFNAKDPANSGPYR.I P2_K.EGTVEPLPNGK.R 16 4	P06971286433	1qfgP06971286433	photoL CA-CA
88	127	P0A910	P0A910	258	324	2mqe	237	LEU	A	303	LEU	A	66	18.0766	Scan: 12451 Run: B190218_35_Lumos_TD_IN_120_Ecoli_photoAA_membrane_SCX21_SEC9 P1_K.DGSVVVLphl-loopGYTDR.I P2_R.AALIDCcmLAPDRR.V 7 7;Scan: 14925 Run: B190215_17_Lumos_TD_IN_120_Ecoli_photoAA_membrane_SCX18_SEC9 P1_K.DGSVVVLphl-loopGYTDR.I P2_R.AALIDCcmLAPDR.R 7 7	P0A910258324	2mqeP0A910258324	photoL CA-CA
123	75	P02931	P02931	42	143	7nsu	20	LEU	A	121	ASP	A	101	18.0991	Scan: 16185 Run: B190215_20_Lumos_TD_IN_120_Ecoli_photoAA_membrane_SCX19_SEC6 P1_R.NYGVVYDALphl-loopGYTDMoxLPEFGGDTAYSDDFFVGR.V P2_K.AVGLHYFSK.G 21 4	P0293142143	7nsuP0293142143	photoL CA-CA
65	758	P02931	P02931	225	313	5nur	203	GLN	E	291	LEU	E	88	18.1732	Scan: 24335 Run: B190226_03_Lumos_TD_IN_120_Ecoli_photoAA_membrane_SCX22_SEC7 P1_R.TNLQEAQPLGNGK.K P2_K.AKDVEGIGDVDLVNYFEVGATYYFNK.N 7 12	P02931225313	5nurP02931225313	photoL CA-CA
104	671	P06996	P06996	309	342	2j4u	1288	GLY	W	1321	LEU	W	33	18.1784	Scan: 12479 Run: B190218_33_Lumos_TD_IN_120_Ecoli_photoAA_membrane_SCX21_SEC7 P1_K.NMoxSTYVDYKINLLDDNQFTR.D P2_R.GYDDEDILK.Y 13 1;Scan: 18197 Run: B190218_34_Lumos_TD_IN_120_Ecoli_photoAA_membrane_SCX21_SEC8 P1_K.NMSTYVDYKINLLDDNQFTR.D P2_R.GYDDEDILK.Y 13 1	P06996309342	2j4uP06996309342	photoL CA-CA
139	45	P0A910	P0A910	273	320	2mqe	252	LEU	A	299	LEU	A	47	18.1835	Scan: 15237 Run: B190218_34_Lumos_TD_IN_120_Ecoli_photoAA_membrane_SCX21_SEC8 P1_K.QRAALphl-loopIDCcmLAPDR.R P2_K.DGSVVVLphl-loopGYTDRIGSDAYNdaQGLSER.R 5 22	P0A910273320	2mqeP0A910273320	photoL CA-CA
2	433	P0A940	P0A940	137	247	2qdf	137	LEU	A	247	LEU	A	110	18.2912	Scan: 26054 Run: B190226_03_Lumos_TD_IN_120_Ecoli_photoAA_membrane_SCX22_SEC7 P1_R.TTIADIEKGLEDFYYSVGK.Y P2_R.FNIDSTQVSLTPDKK.G 10 10	P0A940137247	2qdfP0A940137247	photoL CA-CA
8	616	P06971	P06971	52	194	1by5	19	GLU	A	161	LEU	A	142	18.2932	Scan: 11266 Run: B190226_03_Lumos_TD_IN_120_Ecoli_photoAA_membrane_SCX22_SEC7 P1_K.RPTTEPLKEVQFK.A P2_K.EDTITVTAAPAPQESAWGPAATIAAR.Q 7 14	P0697152194	1by5P0697152194	photoL CA-CA
19	264	P06971	P06971	133	576	1qfg	100	GLN	A	554	LEU	A	443	18.4921	Scan: 11878 Run: B190218_27_Lumos_TD_IN_120_Ecoli_photoAA_membrane_SCX20_SEC7 P1_K.YVPEDRPIVVTGAVYNLTK.T P2_R.GFAAEGQSQNNYLNGLphl-loopK.L 17 7	P06971133576	1qfgP06971133576	photoL CA-CA
95	349	P0A910	P0A910	241	341	2mqe	220	LEU	A	320	VAL	A	100	18.538	Scan: 10879 Run: B190218_33_Lumos_TD_IN_120_Ecoli_photoAA_membrane_SCX21_SEC7 P1_K.GIKDVVTQPQA.- P2_K.ATLphl-hydKPEGQAALDQLYSQLSNLDPK.D 6 14	P0A910241341	2mqeP0A910241341	photoL CA-CA
8	118	P23843	P23843	244	516	3tch	244	ILE	A	516	LEU	A	272	18.5496	Scan: 12768 Run: B190215_14_Lumos_TD_IN_120_Ecoli_photoAA_membrane_SCX18_SEC6 P1_K.TVINQVTYLphl-loopPIASEVTDVNR.Y P2_R.LVKPWVGGYTGKDPLDNTYTR.N 3 1	P23843244516	3tchP23843244516	photoL CA-CA
2	345	P0A855	P0A855	231	248	1crz	210	LEU	A	227	ALA	A	17	18.6335	Scan: 10168 Run: B190215_20_Lumos_TD_IN_120_Ecoli_photoAA_membrane_SCX19_SEC8 P1_R.SALphl-loopVIQTLANGAVR.Q P2_R.HNGAPAFSPDGSK.L 8 4	P0A855231248	1crzP0A855231248	photoL CA-CA
101	294	P0A910	P0A910	238	339	2mqe	217	LEU	A	318	ASP	A	101	18.6454	Scan: 11253 Run: B190218_27_Lumos_TD_IN_120_Ecoli_photoAA_membrane_SCX20_SEC7 P1_K.GIKDVVTQPQA.- P2_K.ATLKPEGQAALDQLYSQLphl-loopSNLphl-loopDPK.D 4 11	P0A910238339	2mqeP0A910238339	photoL CA-CA
14	116	P17315	P17315	349	435	2hdi	349	LEU	A	435	CYS	A	86	19.0497	Scan: 15677 Run: B190215_17_Lumos_TD_IN_120_Ecoli_photoAA_membrane_SCX18_SEC9 P1_K.Lphl-loopSDAVNLTGGTSSK.T P2_K.APSLLQLSPDWTSNSCcmR.G 7 16	P17315349435	2hdiP17315349435	photoL CA-CA
2	450	P0CE47	P0CE47	56	179	5uym	55	GLU	Z	178	LEU	Z	123	19.0715	Scan: 10050 Run: B190215_17_Lumos_TD_IN_120_Ecoli_photoAA_membrane_SCX18_SEC9 P1_K.ALEGDAEWEAK.I P2_R.AFDQIDNAPEEK.A 2 11;Scan: 11856 Run: B190226_04_Lumos_TD_IN_120_Ecoli_photoAA_membrane_SCX22_SEC8 P1_R.GSALKALEGDAEWEAK.I P2_R.AFDQIDNAPEEK.A 7 11	P0CE4756179	5uymP0CE4756179	photoL CA-CA
130	98	P0A910	P0A910	238	336	2mqe	217	LEU	A	315	GLY	A	98	19.1375	Scan: 11709 Run: B190218_34_Lumos_TD_IN_120_Ecoli_photoAA_membrane_SCX21_SEC8 P1_K.GIKDVVTQPQA.- P2_K.ATLKPEGQAALDQLphl-hydYSQLphl-loopSNLDPK.D 1 11	P0A910238336	2mqeP0A910238336	photoL CA-CA
79	112	P0A6Y8	P0A6Y8	252	305	7krw	252	LEU	D	305	LEU	D	53	19.173	Scan: 26266 Run: B190214_11_Lumos_TD_IN_120_Ecoli_photoAA_membrane_SCX17_SEC9 P1_K.DQGIDLphl-hydR.N P2_R.AKLESLVEDLVNR.S 6 3	P0A6Y8252305	7krwP0A6Y8252305	photoL CA-CA
1	91	P30958	P30958	353	420	6x43	353	LEU	A	420	ASP	A	67	19.2013	Scan: 11401 Run: B190215_18_Lumos_TD_IN_120_Ecoli_photoAA_membrane_SCX18_SEC10 P1_R.Lphl-loopDEASDR.G P2_K.AANdaANdaLGFQK.L 6 6	P30958353420	6x43P30958353420	photoL CA-CA
309	492	P06996	P06996	271	356	2j4u	1250	LEU	U	1335	ASP	U	85	19.2224	Scan: 27509 Run: B190214_10_Lumos_TD_IN_120_Ecoli_photoAA_membrane_SCX17_SEC8 P1_R.VGSLGWANK.A P2_R.DAGINTDNIVALGLVYQF.- 4 7	P06996271356	2j4uP06996271356	photoL CA-CA
249	422	P23843	P23843	174	475	3tcg	174	LEU	G	475	ILE	G	301	19.3443	Scan: 24493 Run: B190226_03_Lumos_TD_IN_120_Ecoli_photoAA_membrane_SCX22_SEC7 P1_K.SPAFDSIMAETLKVTDEAQR.T P2_K.AIDDHTLEVTLSEPVPYFYK.L 7 11	P23843174475	3tcgP23843174475	photoL CA-CA
91	384	P0A910	P0A910	208	245	2mqe	187	PRO	A	224	LEU	A	37	19.4027	Scan: 11967 Run: B190226_02_Lumos_TD_IN_120_Ecoli_photoAA_membrane_SCX22_SEC6 P1_R.FGQGEAAPVVAPAPAPAPEVQTKHFTLK.S P2_K.ATLKPEGQAALDQLYSQLSNLDPK.D 18 18	P0A910208245	2mqeP0A910208245	photoL CA-CA
126	128	P0A910	P0A910	204	248	2mqe	183	PRO	A	227	LEU	A	44	19.6811	Scan: 12787 Run: B190215_20_Lumos_TD_IN_120_Ecoli_photoAA_membrane_SCX19_SEC6 P1_R.FGQGEAAPVVAPAPAPAPEVQTK.H P2_K.ATLKPEGQAALDQLYSQLSNLDPKDGSVVVLGYTDR.I 14 21	P0A910204248	2mqeP0A910204248	photoL CA-CA
18	374	P06971	P06971	135	333	1qfg	102	GLN	A	300	LEU	A	198	19.691	Scan: 11021 Run: B190215_17_Lumos_TD_IN_120_Ecoli_photoAA_membrane_SCX18_SEC9 P1_R.QNLRFAENK.T P2_R.GFAAEGQSQNNYLphl-loopNGLK.L 3 9	P06971135333	1qfgP06971135333	photoL CA-CA
125	130	P0A910	P0A910	300	320	2mqe	279	MET	A	299	LEU	A	20	19.7949	Scan: 9450 Run: B190215_20_Lumos_TD_IN_120_Ecoli_photoAA_membrane_SCX19_SEC10 P1_R.GMGESNdaPVTGNTCcmDNVK.Q P2_R.AALIDCcmLAPDR.R 2 3	P0A910300320	2mqeP0A910300320	photoL CA-CA
14	709	P0ADY3	P0ADY3	8	90	6h58	8	LEU	KK	90	ASN	KK	82	20.059	Scan: 9158 Run: B190218_34_Lumos_TD_IN_120_Ecoli_photoAA_membrane_SCX21_SEC8 P1_-.MIQEQTMLNVADNSGAR.R P2_R.FDGNACcmVLLNNNSEQPIGTR.I 8 12	P0ADY3890	6h58P0ADY3890	photoL CA-CA
120	165	P0A910	P0A910	248	343	2mqe	227	LEU	A	322	GLN	A	95	20.2159	Scan: 16282 Run: B190218_32_Lumos_TD_IN_120_Ecoli_photoAA_membrane_SCX21_SEC6 P1_K.GIKDVVTQPQA.- P2_K.ATLphl-hydKPEGQAALDQLYSQLSNLDPKDGSVVVLGYTDR.I 8 21	P0A910248343	2mqeP0A910248343	photoL CA-CA
70	524	P0A910	P0A910	241	343	2mqe	220	LEU	A	322	GLN	A	102	20.2582	Scan: 14271 Run: B190218_33_Lumos_TD_IN_120_Ecoli_photoAA_membrane_SCX21_SEC7 P1_K.GIKDVVTQPQA.- P2_K.ATLKPEGQAALphl-loopDQLYSQLSNLDPK.D 8 14	P0A910241343	2mqeP0A910241343	photoL CA-CA
27	115	P0A910	P0A910	245	343	2mqe	224	LEU	A	322	GLN	A	98	20.2706	Scan: 13376 Run: B190215_16_Lumos_TD_IN_120_Ecoli_photoAA_membrane_SCX18_SEC8 P1_K.DVVTQPQA.- P2_K.ATLKPEGQAALphl-loopDQLYSQLSNLDPK.D 5 18;Scan: 9843 Run: B190218_33_Lumos_TD_IN_120_Ecoli_photoAA_membrane_SCX21_SEC7 P1_K.GIKDVVTQPQA.- P2_K.ATLKPEGQAALphl-loopDQLYSQLSNLDPK.D 8 18;Scan: 15826 Run: B190218_34_Lumos_TD_IN_120_Ecoli_photoAA_membrane_SCX21_SEC8 P1_K.GIKDVVTQPQA.- P2_K.ATLKPEGQAALDQLYSQ…	P0A910245343	2mqeP0A910245343	photoL CA-CA
48	195	P0ADY3	P0ADY3	8	91	6h58	8	LEU	K	91	SER	K	83	20.3957	Scan: 5143 Run: B190218_33_Lumos_TD_IN_120_Ecoli_photoAA_membrane_SCX21_SEC7 P1_-.MIQEmeQTMLNdaVADNSGAR.R P2_R.FDGNACcmVLLNNNSEQPIGTR.I 8 13	P0ADY3891	6h58P0ADY3891	photoL CA-CA
372	93	P02931	P02931	227	315	5nuq	205	LEU	D	293	ASN	D	88	20.587	Scan: 21854 Run: B190218_33_Lumos_TD_IN_120_Ecoli_photoAA_membrane_SCX21_SEC7 P1_R.TNLphl-loopQEAQPLGNGK.K P2_K.AKDVEGIGDVDLVNYFEVGATYYFNK.N 9 14	P02931227315	5nuqP02931227315	photoL CA-CA
45	802	P0A910	P0A910	203	245	2mqe	182	ALA	A	224	LEU	A	42	20.8603	Scan: 8800 Run: B190215_14_Lumos_TD_IN_120_Ecoli_photoAA_membrane_SCX18_SEC6 P1_R.FGQGEAAPVVAPAPAPAPEVQTK.H P2_K.ATLKPEGQAALDQLYSQLSNLDPK.D 13 18	P0A910203245	2mqeP0A910203245	photoL CA-CA
13	224	P17315	P17315	117	426	2hdi	117	HIS	A	426	LEU	A	309	20.9195	Scan: 22620 Run: B190218_33_Lumos_TD_IN_120_Ecoli_photoAA_membrane_SCX21_SEC7 P1_R.HNDFDLNWIPVDSIER.I P2_K.APSLLQLSPDWTSNSCcmR.G 1 7	P17315117426	2hdiP17315117426	photoL CA-CA
17	83	P17315	P17315	122	420	2hdi	122	LEU	A	420	ALA	A	298	20.9832	Scan: 24983 Run: B190218_34_Lumos_TD_IN_120_Ecoli_photoAA_membrane_SCX21_SEC8 P1_R.HNDFDLNWIPVDSIER.I P2_K.APSLLQLSPDWTSNSCcmR.G 6 1	P17315122420	2hdiP17315122420	photoL CA-CA
8	406	P17315	P17315	118	426	2hdi	118	ASN	A	426	LEU	A	308	20.9999	Scan: 22175 Run: B190218_33_Lumos_TD_IN_120_Ecoli_photoAA_membrane_SCX21_SEC7 P1_R.HNDFDLNWIPVDSIER.I P2_K.APSLLQLSPDWTSNSCcmR.G 2 7	P17315118426	2hdiP17315118426	photoL CA-CA
103	288	P0A910	P0A910	238	340	2mqe	217	LEU	A	319	VAL	A	102	21.2302	Scan: 9901 Run: B190218_27_Lumos_TD_IN_120_Ecoli_photoAA_membrane_SCX20_SEC7 P1_K.GIKDVVTQPQA.- P2_K.ATLKPEGQAALDQLphl-hydYSQLphl-loopSNLDPK.D 5 11	P0A910238340	2mqeP0A910238340	photoL CA-CA
43	88	P0A910	P0A910	258	323	2mqe	237	LEU	A	302	CYS	A	65	21.2799	Scan: 14139 Run: B190218_35_Lumos_TD_IN_120_Ecoli_photoAA_membrane_SCX21_SEC9 P1_K.DGSVVVLGYTDR.I P2_R.AALIDCcmLAPDRR.V 7 6;Scan: 10354 Run: B190218_32_Lumos_TD_IN_120_Ecoli_photoAA_membrane_SCX21_SEC6 P1_K.QRAALIDCcmLphl-loopAPDR.R P2_K.DGSVVVLGYTDRIGSDAYNdaQGLSER.R 8 7	P0A910258323	2mqeP0A910258323	photoL CA-CA
48	784	P0A910	P0A910	209	258	2mqe	188	GLU	A	237	LEU	A	49	22.1393	Scan: 9995 Run: B190214_03_Lumos_TD_IN_120_Ecoli_photoAA_membrane_SCX16_SEC7 P1_R.FGQGEAAPVVAPAPAPAPEVQTK.H P2_K.DGSVVVLGYTDR.I 19 7	P0A910209258	2mqeP0A910209258	photoL CA-CA
120	72	P02931	P02931	77	105	5nuo	55	LEU	C	83	LEU	C	28	22.1486	Scan: 12302 Run: B190218_26_Lumos_TD_IN_120_Ecoli_photoAA_membrane_SCX20_SEC6 P1_R.Lphl-loopAFAGLK.Y P2_R.LGFKGETQINSDLTGYGQWEYNdaFQGNNSEmeGADAQTGNK.T 1 13	P0293177105	5nuoP0293177105	photoL CA-CA
7	253	P61889	P61889	67	252	2pwz	67	LEU	E	252	ALA	E	185	22.2973	Scan: 15447 Run: B190214_08_Lumos_TD_IN_120_Ecoli_photoAA_membrane_SCX17_SEC6 P1_K.GFSGEDATPALEGADVVLISAGVAR.K P2_R.ALQGEQGVVECcmAYVEGDGQYAR.F 11 12	P6188967252	2pwzP6188967252	photoL CA-CA
9	126	P05825	P05825	341	574	1fep	319	GLU	A	552	LEU	A	233	22.3219	Scan: 8054 Run: B190218_26_Lumos_TD_IN_120_Ecoli_photoAA_membrane_SCX20_SEC6 P1_R.NKIEAGYVAVGQNAVGTDLYQWDNVPK.A P2_R.IPEGLAGGTEGK.F 19 3	P05825341574	1fepP05825341574	photoL CA-CA
68	545	P0A910	P0A910	214	324	2mqe	193	HIS	A	303	LEU	A	110	22.3323	Scan: 7117 Run: B190218_32_Lumos_TD_IN_120_Ecoli_photoAA_membrane_SCX21_SEC6 P1_R.FGQGEAAPVVAPAPAPAPEVQTKHFTLK.S P2_R.AALIDCcmLAPDR.R 24 7	P0A910214324	2mqeP0A910214324	photoL CA-CA
29	459	P0A910	P0A910	258	322	2mqe	237	LEU	A	301	ASP	A	64	22.3709	Scan: 14831 Run: B190226_03_Lumos_TD_IN_120_Ecoli_photoAA_membrane_SCX22_SEC7 P1_K.DGSVVVLGYTDR.I P2_R.AALIDCcmLAPDRRVEIEVK.G 7 5;Scan: 11648 Run: B190215_17_Lumos_TD_IN_120_Ecoli_photoAA_membrane_SCX18_SEC9 P1_K.DGSVVVLGYTDR.I P2_R.AALphl-hydIDCcmLphl-loopAPDR.R 7 5;Scan: 14912 Run: B190214_11_Lumos_TD_IN_120_Ecoli_photoAA_membrane_SCX17_SEC9 P1_K.DGSVVVLGYTDR.I P2_R.AALIDCcmLphl-loopAPDR.R 7 5	P0A910258322	2mqeP0A910258322	photoL CA-CA
106	280	P0A910	P0A910	238	342	2mqe	217	LEU	A	321	THR	A	104	22.4309	Scan: 12278 Run: B190215_16_Lumos_TD_IN_120_Ecoli_photoAA_membrane_SCX18_SEC8 P1_K.DVVTQPQA.- P2_K.ATLKPEGQAALDQLYSQLphl-loopSNLphl-hydDPK.D 4 11	P0A910238342	2mqeP0A910238342	photoL CA-CA
98	314	P0A910	P0A910	230	268	2mqe	209	LEU	A	247	ALA	A	38	22.5784	Scan: 13662 Run: B190218_32_Lumos_TD_IN_120_Ecoli_photoAA_membrane_SCX21_SEC6 P1_R.IGSDAYNQGLSER.R P2_K.ATLKPEGQAALDQLYSQLSNLDPK.D 5 3	P0A910230268	2mqeP0A910230268	photoL CA-CA
40	315	P0A910	P0A910	262	285	2mqe	241	ASP	A	264	LEU	A	23	22.6931	Scan: 14625 Run: B190226_04_Lumos_TD_IN_120_Ecoli_photoAA_membrane_SCX22_SEC8 P1_R.RAQSVVDYLISK.G P2_K.DGSVVVLGYTDR.I 9 11;Scan: 13517 Run: B190226_05_Lumos_TD_IN_120_Ecoli_photoAA_membrane_SCX22_SEC9 P1_R.RAQSVVDYLISK.G P2_K.DGSVVVLphl-loopGYTDR.I 9 11	P0A910262285	2mqeP0A910262285	photoL CA-CA
18	51	P17315	P17315	121	426	2hdi	121	ASP	A	426	LEU	A	305	23.0091	Scan: 24984 Run: B190218_34_Lumos_TD_IN_120_Ecoli_photoAA_membrane_SCX21_SEC8 P1_R.HNDFDLNWIPVDSIER.I P2_K.APSLLQLSPDWTSNSCcmR.G 5 7	P17315121426	2hdiP17315121426	photoL CA-CA
60	667	P0A910	P0A910	238	346	2mqe	217	LEU	A	325	ALA	A	108	23.0355	Scan: 17276 Run: B190218_33_Lumos_TD_IN_120_Ecoli_photoAA_membrane_SCX21_SEC7 P1_K.GIKDVVTQPQA.- P2_K.ATLKPEGQAALDQLYSQLSNLDPK.D 11 11	P0A910238346	2mqeP0A910238346	photoL CA-CA
277	58	P02931	P02931	227	316	1opf	205	LEU	A	294	TYR	E	89	23.6606	Scan: 21469 Run: B190218_32_Lumos_TD_IN_120_Ecoli_photoAA_membrane_SCX21_SEC6 P1_R.TNLphl-hydQEmeAQPLGNGK.K P2_K.AKDVEGIGDVDLphl-loopVNYFEVGATYYFNK.N 9 15;Scan: 20273 Run: B190218_26_Lumos_TD_IN_120_Ecoli_photoAA_membrane_SCX20_SEC6 P1_R.TNLQEAQPLGNGK.K P2_K.AKDVEGIGDVDLVNYFEVGATYYFNK.N 9 15	P02931227316	1opfP02931227316	photoL CA-CA
42	822	P0A910	P0A910	269	285	2mqe	248	TYR	A	264	LEU	A	16	23.9354	Scan: 12811 Run: B190215_20_Lumos_TD_IN_120_Ecoli_photoAA_membrane_SCX19_SEC10 P1_R.IGSDAYNQGLSER.R P2_R.AQSVVDYLISK.G 6 8	P0A910269285	2mqeP0A910269285	photoL CA-CA
10	300	P17315	P17315	119	426	2hdi	119	ASP	A	426	LEU	A	307	24.559	Scan: 22617 Run: B190218_33_Lumos_TD_IN_120_Ecoli_photoAA_membrane_SCX21_SEC7 P1_R.HNDFDLNWIPVDSIER.I P2_K.APSLLQLSPDWTSNSCcmR.G 3 7	P17315119426	2hdiP17315119426	photoL CA-CA
55	716	P0A910	P0A910	238	343	2mqe	217	LEU	A	322	GLN	A	105	24.9471	Scan: 16291 Run: B190218_34_Lumos_TD_IN_120_Ecoli_photoAA_membrane_SCX21_SEC8 P1_K.GIKDVVTQPQA.- P2_K.ATLKPEGQAALDQLphl-loopYSQLSNLDPK.D 8 11;Scan: 11892 Run: B190218_33_Lumos_TD_IN_120_Ecoli_photoAA_membrane_SCX21_SEC7 P1_K.GIKDVVTQPQA.- P2_K.ATLKPEGQAALDQLphl-loopYSQLSNLDPK.D 8 11	P0A910238343	2mqeP0A910238343	photoL CA-CA
9	309	P17315	P17315	343	507	2hdi	343	MET	A	507	GLU	A	164	25.1104	Scan: 15528 Run: B190215_17_Lumos_TD_IN_120_Ecoli_photoAA_membrane_SCX18_SEC9 P1_R.TSDVNdaAAPGYQNFVGFETGANGR.R P2_K.LSDAVNLTGGTSSK.T 17 1	P17315343507	2hdiP17315343507	photoL CA-CA
92	379	P0A910	P0A910	212	273	2mqe	191	THR	A	252	LEU	A	61	25.7214	Scan: 5475 Run: B190218_27_Lumos_TD_IN_120_Ecoli_photoAA_membrane_SCX20_SEC7 P1_R.IGSDAYNQGLSERR.A P2_R.FGQGEAAPVVAPAPAPAPEVQTK.H 10 22	P0A910212273	2mqeP0A910212273	photoL CA-CA
157	176	P02931	P02931	46	131	3k1b	24	SER	C	109	LEU	C	85	26.544	Scan: 16124 Run: B190215_20_Lumos_TD_IN_120_Ecoli_photoAA_membrane_SCX19_SEC6 P1_R.NYGVVYDALGYTDMoxLphl-loopPEFGGDTAYSDDFFVGR.V P2_K.AVGLHYFSK.G 9 8	P0293146131	3k1bP0293146131	photoL CA-CA
4	765	P05825	P05825	339	574	1fep	317	ILE	A	552	LEU	A	235	26.6286	Scan: 12293 Run: B190218_27_Lumos_TD_IN_120_Ecoli_photoAA_membrane_SCX20_SEC7 P1_R.NKIEAGYVAVGQNAVGTDLYQWDNVPK.A P2_R.IPEGLAGGTEGK.F 19 1	P05825339574	1fepP05825339574	photoL CA-CA
66	558	P0A910	P0A910	203	241	2mqe	182	ALA	A	220	LEU	A	38	26.6534	Scan: 13422 Run: B190215_14_Lumos_TD_IN_120_Ecoli_photoAA_membrane_SCX18_SEC6 P1_R.FGQGEAAPVVAPAPAPAPEVQTK.H P2_K.ATLKPEGQAALDQLYSQLSNLDPK.D 13 14	P0A910203241	2mqeP0A910203241	photoL CA-CA
58	681	P0A910	P0A910	207	258	2mqe	186	ALA	A	237	LEU	A	51	26.681	Scan: 8530 Run: B190214_03_Lumos_TD_IN_120_Ecoli_photoAA_membrane_SCX16_SEC7 P1_R.FGQGEAAPVVAPAPAPAPEVQTK.H P2_K.DGSVVVLGYTDR.I 17 7	P0A910207258	2mqeP0A910207258	photoL CA-CA
8	16	P17315	P17315	123	426	2hdf	123	ASN	A	426	LEU	A	303	26.8507	Scan: 25446 Run: B190218_34_Lumos_TD_IN_120_Ecoli_photoAA_membrane_SCX21_SEC8 P1_R.HNDFDLNWIPVDSIER.I P2_K.APSLLQLSPDWTSNSCcmR.G 7 7	P17315123426	2hdfP17315123426	photoL CA-CA
131	85	P0A910	P0A910	248	304	2mqe	227	LEU	A	283	ASN	A	56	27.9098	Scan: 15548 Run: B190218_26_Lumos_TD_IN_120_Ecoli_photoAA_membrane_SCX20_SEC6 P1_R.GMGEmeSNPVTGNTCcmDNVK.Q P2_K.ATLKPEGQAALDQLYSQLphl-loopSNLDPKDGSVVVLGYTDR.I 6 21	P0A910248304	2mqeP0A910248304	photoL CA-CA
116	190	P0A910	P0A910	212	324	2mqe	191	THR	A	303	LEU	A	112	28.2372	Scan: 7530 Run: B190214_03_Lumos_TD_IN_120_Ecoli_photoAA_membrane_SCX16_SEC7 P1_R.FGQGEAAPVVAPAPAPAPEVQTK.H P2_R.AALIDCcmLAPDR.R 22 7	P0A910212324	2mqeP0A910212324	photoL CA-CA
67	554	P0A910	P0A910	210	222	2mqe	189	VAL	A	201	LEU	A	12	28.6346	Scan: 11244 Run: B190214_09_Lumos_TD_IN_120_Ecoli_photoAA_membrane_SCX17_SEC7 P1_K.SDVLFNFNK.A P2_R.FGQGEAAPVVAPAPAPAPEVQTK.H 4 20	P0A910210222	2mqeP0A910210222	photoL CA-CA
7	124	P0A940	P0A940	571	581	6sn3	571	THR	A	581	LEU	A	10	29.1243	Scan: 10015 Run: B190218_32_Lumos_TD_IN_120_Ecoli_photoAA_membrane_SCX21_SEC6 P1_K.TDDFTFNYGWTYNKLDR.G P2_K.TDDFTFNYGWTYNK.L 15 5	P0A940571581	6sn3P0A940571581	photoL CA-CA
89	389	P0A910	P0A910	211	273	2mqe	190	GLN	A	252	LEU	A	62	29.3082	Scan: 7736 Run: B190218_28_Lumos_TD_IN_120_Ecoli_photoAA_membrane_SCX20_SEC8 P1_R.IGSDAYNQGLSERR.A P2_R.FGQGEAAPVVAPAPAPAPEVQTK.H 10 21	P0A910211273	2mqeP0A910211273	photoL CA-CA
31	888	P0A910	P0A910	205	241	2mqe	184	ALA	A	220	LEU	A	36	29.477	Scan: 9220 Run: B190215_14_Lumos_TD_IN_120_Ecoli_photoAA_membrane_SCX18_SEC6 P1_R.FGQGEAAPVVAPAPAPAPEVQTK.H P2_K.ATLKPEGQAALDQLYSQLSNLDPK.D 15 14	P0A910205241	2mqeP0A910205241	photoL CA-CA
54	735	P0A910	P0A910	207	285	2mqe	186	ALA	A	264	LEU	A	78	29.6106	Scan: 9011 Run: B190214_09_Lumos_TD_IN_120_Ecoli_photoAA_membrane_SCX17_SEC7 P1_R.FGQGEAAPVVAPAPAPAPEVQTK.H P2_R.AQSVVDYLISK.G 17 8	P0A910207285	2mqeP0A910207285	photoL CA-CA
80	444	P0A910	P0A910	248	272	2mqe	227	LEU	A	251	GLY	A	24	30.0386	Scan: 16955 Run: B190218_27_Lumos_TD_IN_120_Ecoli_photoAA_membrane_SCX20_SEC7 P1_R.IGSDAYNQGLSER.R P2_K.ATLKPEGQAALDQLYSQLSNLDPK.D 9 21	P0A910248272	2mqeP0A910248272	photoL CA-CA
65	600	P0A910	P0A910	230	346	2mqe	209	LEU	A	325	ALA	A	116	30.5215	Scan: 17203 Run: B190218_33_Lumos_TD_IN_120_Ecoli_photoAA_membrane_SCX21_SEC7 P1_K.GIKDVVTQPQA.- P2_K.ATLKPEGQAALDQLYSQLSNLDPK.D 11 3	P0A910230346	2mqeP0A910230346	photoL CA-CA
121	157	P0A910	P0A910	249	273	2mqe	228	ASP	A	252	LEU	A	24	30.7066	Scan: 17036 Run: B190218_27_Lumos_TD_IN_120_Ecoli_photoAA_membrane_SCX20_SEC7 P1_R.IGSDAYNQGLSER.R P2_K.ATLKPEGQAALDQLYSQLSNLDPK.D 10 22	P0A910249273	2mqeP0A910249273	photoL CA-CA
109	234	P0A910	P0A910	243	324	2mqe	222	SER	A	303	LEU	A	81	31.3567	Scan: 22931 Run: B190218_28_Lumos_TD_IN_120_Ecoli_photoAA_membrane_SCX20_SEC8 P1_K.ATLKPEGQAALDQLYSQLSNLDPK.D P2_R.AALIDCcmLAPDR.R 16 7	P0A910243324	2mqeP0A910243324	photoL CA-CA
0	62	P02932	P02932	79	329	1pho	63	ALA	A	318	LEU	A	250	32.584	Scan: 20882 Run: B190215_20_Lumos_TD_IN_120_Ecoli_photoAA_membrane_SCX19_SEC9 P1_R.WEAEFAGNdaK.A P2_K.INQLDSDNK.L 3 4	P0293279329	1phoP0293279329	photoL CA-CA
383	80	P02931	P02931	221	318	3o0e	199	LEU	A	296	GLU	F	97	32.6151	Scan: 19928 Run: B190218_33_Lumos_TD_IN_120_Ecoli_photoAA_membrane_SCX21_SEC7 P1_R.TNLQEAQPLphl-loopGNGK.K P2_K.AKDVEGIGDVDLphl-loopVNYFEmeVGATYYFNK.N 3 17	P02931221318	3o0eP02931221318	photoL CA-CA
1	43	P0A8V2	P0A8V2	1042	1245	5ms0	1042	LEU	C	1245	ALA	C	203	32.6394	Scan: 17862 Run: B190214_03_Lumos_TD_IN_120_Ecoli_photoAA_membrane_SCX16_SEC7 P1_K.Lphl-loopNdaHLVDDKMHAR.S P2_K.ITQGDDLAPGVLphl-loopK.I 11 7	P0A8V210421245	5ms0P0A8V210421245	photoL CA-CA
77	454	P0A910	P0A910	210	324	2mqe	189	VAL	A	303	LEU	A	114	33.7745	Scan: 8404 Run: B190214_09_Lumos_TD_IN_120_Ecoli_photoAA_membrane_SCX17_SEC7 P1_R.FGQGEAAPVVAPAPAPAPEVQTK.H P2_R.AALIDCcmLAPDR.R 20 7	P0A910210324	2mqeP0A910210324	photoL CA-CA
37	302	P0A910	P0A910	209	273	2mqe	188	GLU	A	252	LEU	A	64	33.9978	Scan: 8847 Run: B190214_10_Lumos_TD_IN_120_Ecoli_photoAA_membrane_SCX17_SEC8 P1_R.IGSDAYNQGLSER.R P2_R.FGQGEAAPVVAPAPAPAPEVQTK.H 10 19;Scan: 11342 Run: B190215_14_Lumos_TD_IN_120_Ecoli_photoAA_membrane_SCX18_SEC6 P1_R.IGSDAYNQGLSEmeRRAQSVVDYLphl-hydISK.G P2_R.FGQGEAAPVVAPAPAPAPEVQTK.H 10 19	P0A910209273	2mqeP0A910209273	photoL CA-CA
0	15	P00864	P00864	580	791	1fiy	580	GLY	A	791	LEU	A	211	34.1825	Scan: 7182 Run: B190218_27_Lumos_TD_IN_120_Ecoli_photoAA_membrane_SCX20_SEC7 P1_R.Lphl-loopVDKALWPLphl-hydGK.E P2_K.AGIELphl-loopTLphl-loopFHGR.G 6 10	P00864580791	1fiyP00864580791	photoL CA-CA
78	453	P0A910	P0A910	208	222	2mqe	187	PRO	A	201	LEU	A	14	34.7536	Scan: 11250 Run: B190214_09_Lumos_TD_IN_120_Ecoli_photoAA_membrane_SCX17_SEC7 P1_K.SDVLFNFNK.A P2_R.FGQGEAAPVVAPAPAPAPEVQTK.H 4 18	P0A910208222	2mqeP0A910208222	photoL CA-CA
79	452	P0A910	P0A910	206	273	2mqe	185	PRO	A	252	LEU	A	67	35.4419	Scan: 7829 Run: B190218_28_Lumos_TD_IN_120_Ecoli_photoAA_membrane_SCX20_SEC8 P1_R.IGSDAYNQGLSERR.A P2_R.FGQGEAAPVVAPAPAPAPEVQTK.H 10 16	P0A910206273	2mqeP0A910206273	photoL CA-CA
97	321	P0A910	P0A910	273	346	2mqe	252	LEU	A	325	ALA	A	73	36.2936	Scan: 5751 Run: B190218_28_Lumos_TD_IN_120_Ecoli_photoAA_membrane_SCX20_SEC8 P1_R.IGSDAYNQGLSER.R P2_K.GIKDVVTQPQA.- 10 11	P0A910273346	2mqeP0A910273346	photoL CA-CA
19	516	P0A910	P0A910	249	324	2mqe	228	ASP	A	303	LEU	A	75	36.6387	Scan: 20972 Run: B190218_27_Lumos_TD_IN_120_Ecoli_photoAA_membrane_SCX20_SEC7 P1_K.ATLKPEGQAALDQLYSQLSNLDPK.D P2_R.AALIDCcmLAPDR.R 22 7;Scan: 20984 Run: B190218_27_Lumos_TD_IN_120_Ecoli_photoAA_membrane_SCX20_SEC7 P1_K.ATLKPEGQAALDQLYSQLSNLDPK.D P2_R.AALIDCcmLAPDR.R 22 7;Scan: 20302 Run: B190226_03_Lumos_TD_IN_120_Ecoli_photoAA_membrane_SCX22_SEC7 P1_K.ATLKPEGQAALDQLYSQLSNLDPK.D P2_R.AALIDCcmLAPD…	P0A910249324	2mqeP0A910249324	photoL CA-CA
339	71	P23843	P23843	216	400	3tcg	216	ALA	C	400	LEU	C	184	37.5172	Scan: 27724 Run: B190215_15_Lumos_TD_IN_120_Ecoli_photoAA_membrane_SCX18_SEC7 P1_K.WTQPGNdaIVTNGAYTLK.D P2_K.LAIAASSLWK.K 12 1	P23843216400	3tcgP23843216400	photoL CA-CA
1442	110	P0A6F5	P0A6F5	62	233	4wsc	62	LEU	H	233	MET	H	171	37.5459	Scan: 18643 Run: B190214_11_Lumos_TD_IN_120_Ecoli_photoAA_membrane_SCX17_SEC9 P1_R.EMoxLPVLEAVAK.A P2_R.EIELEDK.F 2 4	P0A6F562233	4wscP0A6F562233	photoL CA-CA
83	432	P0A910	P0A910	248	322	2mqe	227	LEU	A	301	ASP	A	74	37.593	Scan: 19080 Run: B190226_03_Lumos_TD_IN_120_Ecoli_photoAA_membrane_SCX22_SEC7 P1_K.ATLKPEGQAALDQLYSQLSNLDPK.D P2_R.AALIDCcmLphl-hydAPDRR.V 21 5	P0A910248322	2mqeP0A910248322	photoL CA-CA
59	677	P0A910	P0A910	207	273	2mqe	186	ALA	A	252	LEU	A	66	38.2047	Scan: 7748 Run: B190218_28_Lumos_TD_IN_120_Ecoli_photoAA_membrane_SCX20_SEC8 P1_R.IGSDAYNQGLSERR.A P2_R.FGQGEAAPVVAPAPAPAPEVQTK.H 10 17;Scan: 7800 Run: B190218_28_Lumos_TD_IN_120_Ecoli_photoAA_membrane_SCX20_SEC8 P1_R.IGSDAYNQGLSERR.A P2_R.FGQGEAAPVVAPAPAPAPEVQTK.H 10 17	P0A910207273	2mqeP0A910207273	photoL CA-CA
83	101	P06971	P06971	139	350	2grx	106	LEU	B	317	VAL	B	211	39.5752	Scan: 8796 Run: B190226_03_Lumos_TD_IN_120_Ecoli_photoAA_membrane_SCX22_SEC7 P1_R.QNdaLRFAENKTSQNSVYGYGVCcmSDPANAYSK.Q P2_R.GFAAEGQSQNNYLNGLK.L 20 13	P06971139350	2grxP06971139350	photoL CA-CA
57	701	P0A910	P0A910	208	324	2mqe	187	PRO	A	303	LEU	A	116	39.851	Scan: 7298 Run: B190218_32_Lumos_TD_IN_120_Ecoli_photoAA_membrane_SCX21_SEC6 P1_R.FGQGEAAPVVAPAPAPAPEVQTK.H P2_R.AALIDCcmLAPDRRVEIEVK.G 18 7	P0A910208324	2mqeP0A910208324	photoL CA-CA
2	48	P00509	P00509	228	364	1arh	240	LEU	B	376	GLU	B	136	42.138	Scan: 9757 Run: B190215_15_Lumos_TD_IN_120_Ecoli_photoAA_membrane_SCX18_SEC7 P1_R.Lphl-loopREmeEFGVYAVASGR.V P2_R.GLEEmeDAEmeGLR.A 4 9	P00509228364	1arhP00509228364	photoL CA-CA
73	490	P0A910	P0A910	205	324	2mqe	184	ALA	A	303	LEU	A	119	42.5851	Scan: 7729 Run: B190218_32_Lumos_TD_IN_120_Ecoli_photoAA_membrane_SCX21_SEC6 P1_R.FGQGEAAPVVAPAPAPAPEVQTK.H P2_R.AALIDCcmLAPDRRVEIEVK.G 15 7	P0A910205324	2mqeP0A910205324	photoL CA-CA
2	42	P0A8V2	P0A8V2	45	1238	3lu0	45	GLY	C	1238	LEU	C	1193	43.7646	Scan: 4088 Run: B190218_34_Lumos_TD_IN_120_Ecoli_photoAA_membrane_SCX21_SEC8 P1_K.Lphl-hydNdaHLVDDK.M P2_K.FIEmeQDPEGQYGLphl-loopEAAFR.S 4 8	P0A8V2451238	3lu0P0A8V2451238	photoL CA-CA
137	52	P0A910	P0A910	207	320	2mqe	186	ALA	A	299	LEU	A	113	46.7182	Scan: 6924 Run: B190214_09_Lumos_TD_IN_120_Ecoli_photoAA_membrane_SCX17_SEC7 P1_R.FGQGEAAPVVAPAPAPAPEVQTK.H P2_R.AALIDCcmLphl-loopAPDR.R 17 3	P0A910207320	2mqeP0A910207320	photoL CA-CA
122	138	P0A910	P0A910	205	320	2mqe	184	ALA	A	299	LEU	A	115	47.2694	Scan: 7297 Run: B190214_09_Lumos_TD_IN_120_Ecoli_photoAA_membrane_SCX17_SEC7 P1_R.FGQGEAAPVVAPAPAPAPEVQTK.H P2_R.AALIDCcmLphl-loopAPDR.R 15 3	P0A910205320	2mqeP0A910205320	photoL CA-CA
6	246	P0AC41	P0AC41	97	486	2wu2	97	LEU	A	486	GLN	A	389	48.1474	Scan: 23761 Run: B190214_05_Lumos_TD_IN_120_Ecoli_photoAA_membrane_SCX16_SEC9 P1_K.TGPEAILELphl-loopEHMGLPFSR.L P2_K.GLphl-loopEQLphl-hydK.V 7 4	P0AC4197486	2wu2P0AC4197486	photoL CA-CA
0	53	P00962	P00962	59	125	1gsg	58	LYS	P	124	LEU	P	66	48.2336	Scan: 13247 Run: B190218_33_Lumos_TD_IN_120_Ecoli_photoAA_membrane_SCX21_SEC7 P1_K.SICcmLNFGIAQDYKGQCcmNLphl-loopR.F P2_K.GLphl-loopAYVDELTPEQIR.E 13 8	P0096259125	1gsgP0096259125	photoL CA-CA
0	187	P0A8T7	P0A8T7	527	658	6n4c	525	LEU	D	658	GLU	D	131	50.7131	Scan: 24861 Run: B190218_26_Lumos_TD_IN_120_Ecoli_photoAA_membrane_SCX20_SEC6 P1_K.KHEIISEAEAEmeVAEIQEQFQSGLVTAGER.Y P2_K.GEmeGMVLTGPKEAEmeR.L 9 6	P0A8T7527658	6n4cP0A8T7527658	photoL CA-CA
228	14479	P0ADZ0	P0ADZ0	33	82	4v4v	33	LYS	BR	82	LYS	BR	49	3.40957	B190702_19_HF_LS_IN_130_ECLP_DSSO_01_SCX19_hSAX01_rep1_10717;B190702_19_HF_LS_IN_130_ECLP_DSSO_01_SCX19_hSAX01_rep1_10719	P0ADZ03382	4v4vP0ADZ03382	DSSO CA-CA
25	4989	P0A7J7	P0A7J7	81	87	7pjz	80	LYS	I	86	LYS	I	6	3.60151	B190710_17_HF_LS_IN_130_ECLP_DSSO_01_SCX21_hSAX01_rep1_6549;B190715_24_HF_LS_IN_130_ECLP_DSSO_01_SCX22_hSAX01_rep1_6768;B190715_25_HF_LS_IN_130_ECLP_DSSO_01_SCX22_hSAX01_rep2_6730;B190123_19_HF_LS_IN_130_ECLP_BS3_01_SCX24_hSAX01_rep1_7037;B190123_20_HF_LS_IN_130_ECLP_BS3_01_SCX24_hSAX01_rep2_6997	P0A7J78187	7pjzP0A7J78187	DSSO CA-CA
74	6964	P0A7F3	P0A7F3	1	2	1tth	1	MET	D	2	THR	D	1	3.60609	B190715_18_HF_LS_IN_130_ECLP_DSSO_01_SCX22_hSAX04_rep1_5224	P0A7F312	1tthP0A7F312	DSSO CA-CA
842	8781	P61175	P61175	27	70	4v4q	27	LYS	DS	70	LYS	DS	43	3.61615	B190717_03_HF_LS_IN_130_ECLP_DSSO_01_SCX23_hSAX06_rep2_15609;B190717_03_HF_LS_IN_130_ECLP_DSSO_01_SCX23_hSAX06_rep2_15608	P611752770	4v4qP611752770	DSSO CA-CA
12	16183	P0A786	P0A786	84	85	1sku	83	LYS	A	84	LYS	A	1	3.62443	B190702_08_HF_LS_IN_130_ECLP_DSSO_01_SCX19_hSAX08_rep2_28516;B190704_07_HF_LS_IN_130_ECLP_DSSO_01_SCX20_hSAX08_rep2_28119;B190715_13_HF_LS_IN_130_ECLP_DSSO_01_SCX22_hSAX09_rep1_27930;B190702_09_HF_LS_IN_130_ECLP_DSSO_01_SCX19_hSAX09_rep1_28440	P0A7868485	1skuP0A7868485	DSSO CA-CA
0	17747	P61175	P61175	28	70	4v50	28	LYS	BS	70	LYS	BS	42	3.64421	B190513_05_HF_LS_IN_130_ECLP_DSSO_01_SCX18_hSAX07_rep2_17882;B190513_04_HF_LS_IN_130_ECLP_DSSO_01_SCX18_hSAX07_rep1_17802;B190513_05_HF_LS_IN_130_ECLP_DSSO_01_SCX18_hSAX07_rep2_17856;B190704_05_HF_LS_IN_130_ECLP_DSSO_01_SCX20_hSAX07_rep2_15885;B190704_02_HF_LS_IN_130_ECLP_DSSO_01_SCX20_hSAX06_rep1_16580;B190710_05_HF_LS_IN_130_ECLP_DSSO_01_SCX21_hSAX07_rep2_16242;B190717_02_HF_LS_IN_130_ECLP_DSSO…	P611752870	4v50P611752870	DSSO CA-CA
1	5347	P0A7G6	P0A7G6	293	298	1aa3	292	SER	A	297	LYS	A	5	3.72033	B190511_15_HF_LS_IN_130_ECLP_DSSO_01_SCX17_hSAX03_rep1_10604	P0A7G6293298	1aa3P0A7G6293298	DSSO CA-CA
173	14316	P0A7V8	P0A7V8	151	156	6wnv	150	LYS	I	155	LYS	I	5	3.75063	B190717_19_HF_LS_IN_130_ECLP_DSSO_01_SCX23_hSAX01_rep1_4830;B190717_19_HF_LS_IN_130_ECLP_DSSO_01_SCX23_hSAX01_rep1_4803	P0A7V8151156	6wnvP0A7V8151156	DSSO CA-CA
141	5367	P0A7Z4	P0A7Z4	297	298	6psw	297	LYS	M	298	LYS	M	1	3.77375	B190715_24_HF_LS_IN_130_ECLP_DSSO_01_SCX22_hSAX01_rep1_12274;B190107_20_HF_LS_IN_130_ECLP_BS3_01_SCX20_hSAX01_rep1_7270	P0A7Z4297298	6pswP0A7Z4297298	DSSO CA-CA
510	2106	P0C0V0	P0C0V0	428	429	6jjk	402	LYS	B	403	LYS	B	1	3.77852	B190511_19_HF_LS_IN_130_ECLP_DSSO_01_SCX17_hSAX01_rep2_11578;B181228_27_HF_LS_IN_130_ECLP_BS3_01_SCX17_hSAX01_rep2_10520	P0C0V0428429	6jjkP0C0V0428429	DSSO CA-CA
0	6855	P21367	P21367	2	3	1yac	2	THR	A	3	LYS	A	1	3.78177	B190704_19_HF_LS_IN_130_ECLP_DSSO_01_SCX20_hSAX01_rep1_4976	P2136723	1yacP2136723	DSSO CA-CA
21	15603	P0A7K2	P0A7K2	108	109	1rqs	107	LYS	A	108	LYS	A	1	3.78314	B190704_05_HF_LS_IN_130_ECLP_DSSO_01_SCX20_hSAX07_rep2_8573;B190704_05_HF_LS_IN_130_ECLP_DSSO_01_SCX20_hSAX07_rep2_8570	P0A7K2108109	1rqsP0A7K2108109	DSSO CA-CA
95	6518	P09373	P09373	135	136	1qhm	2134	LYS	B	2135	LYS	B	1	3.78378	B190702_04_HF_LS_IN_130_ECLP_DSSO_01_SCX19_hSAX06_rep2_12582	P09373135136	1qhmP09373135136	DSSO CA-CA
259	6408	P0A9G6	P0A9G6	193	194	1igw	193	LYS	C	194	LYS	C	1	3.78972	B190717_13_HF_LS_IN_130_ECLP_DSSO_01_SCX23_hSAX05_rep2_13159;B190121_17_HF_LS_IN_130_ECLP_BS3_01_SCX23_hSAX05_rep1_13307;B190121_18_HF_LS_IN_130_ECLP_BS3_01_SCX23_hSAX05_rep2_13272;B190717_12_HF_LS_IN_130_ECLP_DSSO_01_SCX23_hSAX05_rep1_11922;B190717_12_HF_LS_IN_130_ECLP_DSSO_01_SCX23_hSAX05_rep1_12670	P0A9G6193194	1igwP0A9G6193194	DSSO CA-CA
12	11132	P0A853	P0A853	269	270	5d8g	269	LYS	A	270	LYS	A	1	3.79953	B190511_15_HF_LS_IN_130_ECLP_DSSO_01_SCX17_hSAX03_rep1_18262;B190511_15_HF_LS_IN_130_ECLP_DSSO_01_SCX17_hSAX03_rep1_18253;B190511_15_HF_LS_IN_130_ECLP_DSSO_01_SCX17_hSAX03_rep1_17090;B190511_15_HF_LS_IN_130_ECLP_DSSO_01_SCX17_hSAX03_rep1_16903	P0A853269270	5d8gP0A853269270	DSSO CA-CA
105	1038	P0A6T1	P0A6T1	194	195	3nbu	194	LYS	A	195	LYS	A	1	3.81652	B190712_13_HF_LS_IN_130_ECLP_DSSO_01_SCX24_hSAX05_rep2_17440	P0A6T1194195	3nbuP0A6T1194195	DSSO CA-CA
77	1605	P0ADY3	P0ADY3	44	54	4v7i	43	LYS	AK	53	LYS	AK	10	3.95256	B190704_18_HF_LS_IN_130_ECLP_DSSO_01_SCX20_hSAX02_rep2_9875;B190702_16_HF_LS_IN_130_ECLP_DSSO_01_SCX19_hSAX03_rep1_10813;B190717_19_HF_LS_IN_130_ECLP_DSSO_01_SCX23_hSAX01_rep1_10547;B190119_02_HF_LS_IN_130_ECLP_BS3_01_SCX22_hSAX01_rep1_11137	P0ADY34454	4v7iP0ADY34454	DSSO CA-CA
105	11105	P0A7S9	P0A7S9	13	44	7nav	13	LYS	M	44	LYS	M	31	4.10719	B190715_12_HF_LS_IN_130_ECLP_DSSO_01_SCX22_hSAX08_rep2_21473;B190710_07_HF_LS_IN_130_ECLP_DSSO_01_SCX21_hSAX08_rep2_21250	P0A7S91344	7navP0A7S91344	DSSO CA-CA
29	17714	P0AFG8	P0AFG8	250	383	2iea	249	LYS	B	382	LYS	B	133	4.11189	B190704_16_HF_LS_IN_130_ECLP_DSSO_01_SCX20_hSAX03_rep1_19026;B190704_16_HF_LS_IN_130_ECLP_DSSO_01_SCX20_hSAX03_rep1_18994;B190704_16_HF_LS_IN_130_ECLP_DSSO_01_SCX20_hSAX03_rep1_18999	P0AFG8250383	2ieaP0AFG8250383	DSSO CA-CA
2	15025	P0A698	P0A698	159	197	4dfc	159	LYS	D	197	LYS	D	38	4.12109	B190705_02_HF_LS_IN_130_ECLP_DSSO_01_SCX25t27_hSAX06_rep1_3475;B190705_02_HF_LS_IN_130_ECLP_DSSO_01_SCX25t27_hSAX06_rep1_3458;B190708_16_HF_LS_IN_130_ECLP_DSSO_01_SCX25t27_hSAX03_rep1_3632;B190708_14_HF_LS_IN_130_ECLP_DSSO_01_SCX25t27_hSAX05_rep2_3347;B190708_13_HF_LS_IN_130_ECLP_DSSO_01_SCX25t27_hSAX05_rep1_3140;B190708_13_HF_LS_IN_130_ECLP_DSSO_01_SCX25t27_hSAX05_rep1_3138	P0A698159197	4dfcP0A698159197	DSSO CA-CA
177	3475	P0AA10	P0AA10	68	72	4v7d	68	LYS	AM	72	LYS	AM	4	4.14877	B190708_20_HF_LS_IN_130_ECLP_DSSO_01_SCX25t27_hSAX01_rep1_5533;B190708_20_HF_LS_IN_130_ECLP_DSSO_01_SCX25t27_hSAX01_rep1_5517;B190125_19_HF_LS_IN_130_ECLP_BS3_01_SCX25_hSAX01_rep1_6235	P0AA106872	4v7dP0AA106872	DSSO CA-CA
109	16449	P0A7W1	P0A7W1	156	159	3jbv	155	LYS	E	158	LYS	E	3	4.17235	B190511_02_HF_LS_IN_130_ECLP_DSSO_01_SCX17_hSAX06_rep1_16061;B190511_02_HF_LS_IN_130_ECLP_DSSO_01_SCX17_hSAX06_rep1_16049	P0A7W1156159	3jbvP0A7W1156159	DSSO CA-CA
66	9476	P0A6Y8	P0A6Y8	545	548	3dpq	545	SER	A	548	LYS	A	3	4.18827	B190125_06_HF_LS_IN_130_ECLP_BS3_01_SCX25_hSAX07_rep1_6675;B190125_10_HF_LS_IN_130_ECLP_BS3_01_SCX25_hSAX06_rep2_6878;B190125_10_HF_LS_IN_130_ECLP_BS3_01_SCX25_hSAX06_rep2_6877;B190705_02_HF_LS_IN_130_ECLP_DSSO_01_SCX25t27_hSAX06_rep1_3291;B190705_02_HF_LS_IN_130_ECLP_DSSO_01_SCX25t27_hSAX06_rep1_3306;B190705_03_HF_LS_IN_130_ECLP_DSSO_01_SCX25t27_hSAX06_rep2_5184	P0A6Y8545548	3dpqP0A6Y8545548	DSSO CA-CA
169	10083	P60422	P60422	68	150	4v73	67	LYS	BC	149	LYS	BC	82	4.28928	B190717_18_HF_LS_IN_130_ECLP_DSSO_01_SCX23_hSAX02_rep2_10419;B190717_20_HF_LS_IN_130_ECLP_DSSO_01_SCX23_hSAX01_rep2_10453;B190717_19_HF_LS_IN_130_ECLP_DSSO_01_SCX23_hSAX01_rep1_9420;B190717_19_HF_LS_IN_130_ECLP_DSSO_01_SCX23_hSAX01_rep1_9292	P6042268150	4v73P6042268150	DSSO CA-CA
54	6487	P0CE47	P0CE47	57	62	3u6k	56	LYS	A	61	THR	A	5	4.33349	B190702_05_HF_LS_IN_130_ECLP_DSSO_01_SCX19_hSAX07_rep1_11041;B190105_11_HF_LS_IN_130_ECLP_BS3_01_SCX20_hSAX07_rep2_11518	P0CE475762	3u6kP0CE475762	DSSO CA-CA
47	4306	P0ABB0	P0ABB0	384	388	5t4p	384	LYS	C	388	LYS	C	4	4.35183	B190704_20_HF_LS_IN_130_ECLP_DSSO_01_SCX20_hSAX01_rep2_5799;B190704_08_HF_LS_IN_130_ECLP_DSSO_01_SCX20_hSAX09_rep1_5482	P0ABB0384388	5t4pP0ABB0384388	DSSO CA-CA
103	1648	P0A8V2	P0A8V2	1032	1035	6xh7	1032	LYS	C	1035	LYS	C	3	4.42256	B190717_18_HF_LS_IN_130_ECLP_DSSO_01_SCX23_hSAX02_rep2_8346;B190715_22_HF_LS_IN_130_ECLP_DSSO_01_SCX22_hSAX02_rep2_7774;B190119_04_HF_LS_IN_130_ECLP_BS3_01_SCX22_hSAX02_rep1_9138	P0A8V210321035	6xh7P0A8V210321035	DSSO CA-CA
21	5177	P0ABA0	P0ABA0	66	69	5t4p	66	LYS	J	69	LYS	J	3	4.48284	B190513_13_HF_LS_IN_130_ECLP_DSSO_01_SCX18_hSAX04_rep1_9445;B190513_14_HF_LS_IN_130_ECLP_DSSO_01_SCX18_hSAX03_rep1_8951;B190710_16_HF_LS_IN_130_ECLP_DSSO_01_SCX21_hSAX02_rep2_8569	P0ABA06669	5t4pP0ABA06669	DSSO CA-CA
26	5060	P0A7L0	P0A7L0	54	167	4csu	54	LYS	5	167	LYS	5	113	4.5641	B190715_21_HF_LS_IN_130_ECLP_DSSO_01_SCX22_hSAX02_rep1_5732;B190717_18_HF_LS_IN_130_ECLP_DSSO_01_SCX23_hSAX02_rep2_5729;B190715_21_HF_LS_IN_130_ECLP_DSSO_01_SCX22_hSAX02_rep1_5727;B190708_19_HF_LS_IN_130_ECLP_DSSO_01_SCX25t27_hSAX02_rep2_5777;B190708_21_HF_LS_IN_130_ECLP_DSSO_01_SCX25t27_hSAX01_rep2_5965;B190708_20_HF_LS_IN_130_ECLP_DSSO_01_SCX25t27_hSAX01_rep1_6020;B190125_19_HF_LS_IN_130_ECLP_B…	P0A7L054167	4csuP0A7L054167	DSSO CA-CA
10	16809	P0A8T7	P0A8T7	959	983	7mke	959	LYS	J	983	LYS	J	24	4.56458	B190717_14_HF_LS_IN_130_ECLP_DSSO_01_SCX23_hSAX04_rep1_14038;B190717_14_HF_LS_IN_130_ECLP_DSSO_01_SCX23_hSAX04_rep1_14036;B190717_12_HF_LS_IN_130_ECLP_DSSO_01_SCX23_hSAX05_rep1_13544;B190708_14_HF_LS_IN_130_ECLP_DSSO_01_SCX25t27_hSAX05_rep2_16113;B190710_12_HF_LS_IN_130_ECLP_DSSO_01_SCX21_hSAX05_rep2_16029	P0A8T7959983	7mkeP0A8T7959983	DSSO CA-CA
1	3910	P60340	P60340	130	135	1k8w	130	LYS	A	135	LYS	A	5	4.58943	B190513_05_HF_LS_IN_130_ECLP_DSSO_01_SCX18_hSAX07_rep2_16472;B181230_11_HF_LS_IN_130_ECLP_BS3_01_SCX18_hSAX07_rep1_16142;B181230_02_HF_LS_IN_130_ECLP_BS3_01_SCX17_hSAX10_rep1_12114	P60340130135	1k8wP60340130135	DSSO CA-CA
93	5036	P0A7U7	P0A7U7	16	19	4v7i	15	LYS	BT	18	LYS	BT	3	4.59564	B190712_20_HF_LS_IN_130_ECLP_DSSO_01_SCX24_hSAX01_rep2_2203;B190708_20_HF_LS_IN_130_ECLP_DSSO_01_SCX25t27_hSAX01_rep1_2071;B190708_18_HF_LS_IN_130_ECLP_DSSO_01_SCX25t27_hSAX02_rep1_1920;B190708_14_HF_LS_IN_130_ECLP_DSSO_01_SCX25t27_hSAX05_rep2_1869;B190708_16_HF_LS_IN_130_ECLP_DSSO_01_SCX25t27_hSAX03_rep1_1857	P0A7U71619	4v7iP0A7U71619	DSSO CA-CA
5	16556	P0A877	P0A877	12	15	1xcf	12	LYS	B	15	LYS	B	3	4.60491	B190511_06_HF_LS_IN_130_ECLP_DSSO_01_SCX17_hSAX08_rep1_21330;B190511_08_HF_LS_IN_130_ECLP_DSSO_01_SCX17_hSAX09_rep1_22071	P0A8771215	1xcfP0A8771215	DSSO CA-CA
21	15849	P0A7V3	P0A7V3	86	89	7oe1	85	LYS	C	88	LYS	C	3	4.6277	B190710_11_HF_LS_IN_130_ECLP_DSSO_01_SCX21_hSAX05_rep1_15623;B190710_03_HF_LS_IN_130_ECLP_DSSO_01_SCX21_hSAX06_rep2_15613;B190710_11_HF_LS_IN_130_ECLP_DSSO_01_SCX21_hSAX05_rep1_15773;B190511_02_HF_LS_IN_130_ECLP_DSSO_01_SCX17_hSAX06_rep1_16579;B190513_02_HF_LS_IN_130_ECLP_DSSO_01_SCX18_hSAX06_rep1_17606	P0A7V38689	7oe1P0A7V38689	DSSO CA-CA
70	8727	P0AG30	P0AG30	100	115	6z9q	100	LYS	c	115	LYS	c	15	4.63814	B190715_18_HF_LS_IN_130_ECLP_DSSO_01_SCX22_hSAX04_rep1_15814;B190715_18_HF_LS_IN_130_ECLP_DSSO_01_SCX22_hSAX04_rep1_15927;B190715_18_HF_LS_IN_130_ECLP_DSSO_01_SCX22_hSAX04_rep1_15723;B190715_18_HF_LS_IN_130_ECLP_DSSO_01_SCX22_hSAX04_rep1_15916;B190123_12_HF_LS_IN_130_ECLP_BS3_01_SCX24_hSAX05_rep2_14497;B190123_12_HF_LS_IN_130_ECLP_BS3_01_SCX24_hSAX05_rep2_14511	P0AG30100115	6z9qP0AG30100115	DSSO CA-CA
103	4754	P0A7L0	P0A7L0	197	200	6bu8	197	LYS	3	200	LYS	3	3	4.64008	B190715_24_HF_LS_IN_130_ECLP_DSSO_01_SCX22_hSAX01_rep1_16041;B190715_25_HF_LS_IN_130_ECLP_DSSO_01_SCX22_hSAX01_rep2_16002;B190513_15_HF_LS_IN_130_ECLP_DSSO_01_SCX18_hSAX02_rep1_16421;B190702_18_HF_LS_IN_130_ECLP_DSSO_01_SCX19_hSAX02_rep2_15767;B190119_03_HF_LS_IN_130_ECLP_BS3_01_SCX22_hSAX01_rep2_15251	P0A7L0197200	6bu8P0A7L0197200	DSSO CA-CA
372	3183	P0A7V3	P0A7V3	147	204	4v73	146	LYS	AC	203	LYS	AC	57	4.65821	B190702_16_HF_LS_IN_130_ECLP_DSSO_01_SCX19_hSAX03_rep1_17977	P0A7V3147204	4v73P0A7V3147204	DSSO CA-CA
44	2377	P0A8M3	P0A8M3	140	169	1qf6	140	SER	A	169	LYS	A	29	4.6635	B190123_03_HF_LS_IN_130_ECLP_BS3_01_SCX24_hSAX09_rep1_14426;B190123_03_HF_LS_IN_130_ECLP_BS3_01_SCX24_hSAX09_rep1_14433;B190123_03_HF_LS_IN_130_ECLP_BS3_01_SCX24_hSAX09_rep1_13523;B190712_09_HF_LS_IN_130_ECLP_DSSO_01_SCX24_hSAX09_rep1_13943	P0A8M3140169	1qf6P0A8M3140169	DSSO CA-CA
32	12324	P0AFG3	P0AFG3	88	91	6vef	88	LYS	B	91	LYS	B	3	4.66953	B190511_11_HF_LS_IN_130_ECLP_DSSO_01_SCX17_hSAX05_rep1_16694	P0AFG38891	6vefP0AFG38891	DSSO CA-CA
15	4914	P0A853	P0A853	239	246	4w1y	239	LYS	B	246	LYS	B	7	4.68628	B190513_06_HF_LS_IN_130_ECLP_DSSO_01_SCX18_hSAX08_rep1_17098;B190717_09_HF_LS_IN_130_ECLP_DSSO_01_SCX23_hSAX09_rep1_17352;B181230_06_HF_LS_IN_130_ECLP_BS3_01_SCX18_hSAX09_rep1_17273	P0A853239246	4w1yP0A853239246	DSSO CA-CA
132	15958	P0A7L8	P0A7L8	44	78	4v69	43	LYS	BW	77	LYS	BW	34	4.68969	B190704_03_HF_LS_IN_130_ECLP_DSSO_01_SCX20_hSAX06_rep2_11258;B190704_02_HF_LS_IN_130_ECLP_DSSO_01_SCX20_hSAX06_rep1_11223	P0A7L84478	4v69P0A7L84478	DSSO CA-CA
76	12190	P0A6Y8	P0A6Y8	546	548	3dpq	546	THR	A	548	LYS	A	2	4.69605	B190705_02_HF_LS_IN_130_ECLP_DSSO_01_SCX25t27_hSAX06_rep1_5180;B190705_03_HF_LS_IN_130_ECLP_DSSO_01_SCX25t27_hSAX06_rep2_5172;B190705_02_HF_LS_IN_130_ECLP_DSSO_01_SCX25t27_hSAX06_rep1_5230;B190705_02_HF_LS_IN_130_ECLP_DSSO_01_SCX25t27_hSAX06_rep1_3300;B190705_03_HF_LS_IN_130_ECLP_DSSO_01_SCX25t27_hSAX06_rep2_3222;B190705_03_HF_LS_IN_130_ECLP_DSSO_01_SCX25t27_hSAX06_rep2_3237	P0A6Y8546548	3dpqP0A6Y8546548	DSSO CA-CA
115	11684	P0A7R1	P0A7R1	1	22	6o9j	1	MET	H	22	LYS	H	21	4.73644	B190702_16_HF_LS_IN_130_ECLP_DSSO_01_SCX19_hSAX03_rep1_20532;B190704_16_HF_LS_IN_130_ECLP_DSSO_01_SCX20_hSAX03_rep1_17870	P0A7R1122	6o9jP0A7R1122	DSSO CA-CA
38	14869	P0A9P0	P0A9P0	106	109	4jdr	106	LYS	B	109	LYS	B	3	4.75086	B190710_16_HF_LS_IN_130_ECLP_DSSO_01_SCX21_hSAX02_rep2_11979	P0A9P0106109	4jdrP0A9P0106109	DSSO CA-CA
122	1633	P62399	P62399	120	179	4v6l	119	LYS	BG	178	LYS	BG	59	4.76174	B190513_08_HF_LS_IN_130_ECLP_DSSO_01_SCX18_hSAX09_rep1_18774;B190511_08_HF_LS_IN_130_ECLP_DSSO_01_SCX17_hSAX09_rep1_19113;B181230_05_HF_LS_IN_130_ECLP_BS3_01_SCX18_hSAX10_rep2_18522	P62399120179	4v6lP62399120179	DSSO CA-CA
11	17451	P77243	P77243	319	382	1szq	319	LYS	B	382	LYS	B	63	4.78885	B190710_05_HF_LS_IN_130_ECLP_DSSO_01_SCX21_hSAX07_rep2_13786;B190710_06_HF_LS_IN_130_ECLP_DSSO_01_SCX21_hSAX08_rep1_12964;B190710_05_HF_LS_IN_130_ECLP_DSSO_01_SCX21_hSAX07_rep2_13750;B190702_08_HF_LS_IN_130_ECLP_DSSO_01_SCX19_hSAX08_rep2_14212;B190513_06_HF_LS_IN_130_ECLP_DSSO_01_SCX18_hSAX08_rep1_14029	P77243319382	1szqP77243319382	DSSO CA-CA
3	7855	P35340	P35340	340	423	1fl2	340	LYS	A	423	LYS	A	83	4.80629	B190704_02_HF_LS_IN_130_ECLP_DSSO_01_SCX20_hSAX06_rep1_12908;B190105_12_HF_LS_IN_130_ECLP_BS3_01_SCX20_hSAX06_rep1_13205	P35340340423	1fl2P35340340423	DSSO CA-CA
0	13892	P77689	P77689	278	308	2zu0	278	LYS	A	308	LYS	A	30	4.81186	B190513_12_HF_LS_IN_130_ECLP_DSSO_01_SCX18_hSAX05_rep2_11477;B190513_12_HF_LS_IN_130_ECLP_DSSO_01_SCX18_hSAX05_rep2_11551;B190513_11_HF_LS_IN_130_ECLP_DSSO_01_SCX18_hSAX05_rep1_9599;B190513_11_HF_LS_IN_130_ECLP_DSSO_01_SCX18_hSAX05_rep1_9461	P77689278308	2zu0P77689278308	DSSO CA-CA
93	2923	P00452	P00452	540	543	2xak	540	THR	B	543	THR	B	3	4.82102	B190105_06_HF_LS_IN_130_ECLP_BS3_01_SCX20_hSAX09_rep2_22631;B190511_09_HF_LS_IN_130_ECLP_DSSO_01_SCX17_hSAX10_rep1_20180	P00452540543	2xakP00452540543	DSSO CA-CA
150	11781	P0AFF6	P0AFF6	144	151	5ms0	144	LYS	M	151	SER	M	7	4.83391	B190712_04_HF_LS_IN_130_ECLP_DSSO_01_SCX24_hSAX07_rep1_18526;B190704_04_HF_LS_IN_130_ECLP_DSSO_01_SCX20_hSAX07_rep1_18236;B190702_05_HF_LS_IN_130_ECLP_DSSO_01_SCX19_hSAX07_rep1_18408	P0AFF6144151	5ms0P0AFF6144151	DSSO CA-CA
22	14684	P0A7K2	P0A7K2	82	85	4v5n	81	LYS	BL	84	LYS	BL	3	4.84188	B190511_12_HF_LS_IN_130_ECLP_DSSO_01_SCX17_hSAX05_rep2_13265;B190513_12_HF_LS_IN_130_ECLP_DSSO_01_SCX18_hSAX05_rep2_12618	P0A7K28285	4v5nP0A7K28285	DSSO CA-CA
171	2257	P0A8T7	P0A8T7	1310	1313	6xh8	1310	THR	D	1313	SER	D	3	4.86675	B190511_06_HF_LS_IN_130_ECLP_DSSO_01_SCX17_hSAX08_rep1_28001	P0A8T713101313	6xh8P0A8T713101313	DSSO CA-CA
23	8830	P21645	P21645	328	331	3eh0	328	LYS	C	331	LYS	C	3	4.87415	B190513_12_HF_LS_IN_130_ECLP_DSSO_01_SCX18_hSAX05_rep2_13397	P21645328331	3eh0P21645328331	DSSO CA-CA
53	11495	P07395	P07395	496	499	6p24	496	LYS	B	499	LYS	B	3	4.88536	B190702_12_HF_LS_IN_130_ECLP_DSSO_01_SCX19_hSAX05_rep1_10376	P07395496499	6p24P07395496499	DSSO CA-CA
5	14300	P0AES6	P0AES6	304	307	1ei1	704	LYS	B	707	LYS	B	3	4.90584	B190704_11_HF_LS_IN_130_ECLP_DSSO_01_SCX20_hSAX05_rep1_2917;B190704_03_HF_LS_IN_130_ECLP_DSSO_01_SCX20_hSAX06_rep2_2957;B190710_12_HF_LS_IN_130_ECLP_DSSO_01_SCX21_hSAX05_rep2_6802	P0AES6304307	1ei1P0AES6304307	DSSO CA-CA
0	5707	P07017	P07017	105	108	2asr	105	LYS	A	108	LYS	A	3	4.90991	B190710_18_HF_LS_IN_130_ECLP_DSSO_01_SCX21_hSAX01_rep2_12898	P07017105108	2asrP07017105108	DSSO CA-CA
20	3300	P00490	P00490	713	721	1ahp	712	SER	B	720	LYS	B	8	4.91473	B190710_05_HF_LS_IN_130_ECLP_DSSO_01_SCX21_hSAX07_rep2_14556	P00490713721	1ahpP00490713721	DSSO CA-CA
41	10648	P0AEU7	P0AEU7	82	85	1sg2	74	LYS	A	77	LYS	A	3	4.91774	B190712_15_HF_LS_IN_130_ECLP_DSSO_01_SCX24_hSAX03_rep1_6298	P0AEU78285	1sg2P0AEU78285	DSSO CA-CA
1	4706	P0A850	P0A850	26	30	1w2b	26	THR	5	30	SER	5	4	4.92463	B190712_12_HF_LS_IN_130_ECLP_DSSO_01_SCX24_hSAX05_rep1_24153;B190704_12_HF_LS_IN_130_ECLP_DSSO_01_SCX20_hSAX05_rep2_24295	P0A8502630	1w2bP0A8502630	DSSO CA-CA
0	13710	P04036	P04036	142	145	1dru	142	LYS	A	145	LYS	A	3	4.95823	B190715_09_HF_LS_IN_130_ECLP_DSSO_01_SCX22_hSAX07_rep2_12254;B190717_04_HF_LS_IN_130_ECLP_DSSO_01_SCX23_hSAX07_rep1_12362;B190715_08_HF_LS_IN_130_ECLP_DSSO_01_SCX22_hSAX07_rep1_12187;B190717_04_HF_LS_IN_130_ECLP_DSSO_01_SCX23_hSAX07_rep1_10981;B190715_08_HF_LS_IN_130_ECLP_DSSO_01_SCX22_hSAX07_rep1_10865	P04036142145	1druP04036142145	DSSO CA-CA
10	4138	P0A7U3	P0A7U3	17	21	4v6l	16	LYS	AW	20	LYS	AW	4	4.96531	B190712_18_HF_LS_IN_130_ECLP_DSSO_01_SCX24_hSAX02_rep2_11813;B190708_19_HF_LS_IN_130_ECLP_DSSO_01_SCX25t27_hSAX02_rep2_12022;B190712_17_HF_LS_IN_130_ECLP_DSSO_01_SCX24_hSAX02_rep1_11750;B190708_21_HF_LS_IN_130_ECLP_DSSO_01_SCX25t27_hSAX01_rep2_10644;B190708_21_HF_LS_IN_130_ECLP_DSSO_01_SCX25t27_hSAX01_rep2_10620;B190708_19_HF_LS_IN_130_ECLP_DSSO_01_SCX25t27_hSAX02_rep2_10536;B190708_19_HF_LS_IN_1…	P0A7U31721	4v6lP0A7U31721	DSSO CA-CA
0	9239	P0ABH9	P0ABH9	265	268	1r6b	265	LYS	X	268	LYS	X	3	4.96629	B190704_11_HF_LS_IN_130_ECLP_DSSO_01_SCX20_hSAX05_rep1_8995;B190704_11_HF_LS_IN_130_ECLP_DSSO_01_SCX20_hSAX05_rep1_8980;B190123_13_HF_LS_IN_130_ECLP_BS3_01_SCX24_hSAX04_rep1_9907;B190123_12_HF_LS_IN_130_ECLP_BS3_01_SCX24_hSAX05_rep2_9893	P0ABH9265268	1r6bP0ABH9265268	DSSO CA-CA
0	8521	P26616	P26616	297	331	6ags	297	LYS	A	331	LYS	A	34	4.9711	B190704_05_HF_LS_IN_130_ECLP_DSSO_01_SCX20_hSAX07_rep2_21635	P26616297331	6agsP26616297331	DSSO CA-CA
190	11343	P0A8V2	P0A8V2	2	1158	6vjs	2	VAL	C	1158	LYS	C	1156	4.97207	B190715_12_HF_LS_IN_130_ECLP_DSSO_01_SCX22_hSAX08_rep2_16475;B190708_23_HF_LS_IN_130_ECLP_DSSO_01_SCX25t27_hSAX08_rep2_15512	P0A8V221158	6vjsP0A8V221158	DSSO CA-CA
33	11451	P0A8T7	P0A8T7	972	1005	6gh6	972	LYS	D	1005	LYS	D	33	4.97753	B190511_03_HF_LS_IN_130_ECLP_DSSO_01_SCX17_hSAX06_rep2_21340;B190702_04_HF_LS_IN_130_ECLP_DSSO_01_SCX19_hSAX06_rep2_21746;B190702_04_HF_LS_IN_130_ECLP_DSSO_01_SCX19_hSAX06_rep2_20313	P0A8T79721005	6gh6P0A8T79721005	DSSO CA-CA
9	18122	P0AES2	P0AES2	60	63	1ecq	60	LYS	D	63	LYS	D	3	5.00401	B190513_02_HF_LS_IN_130_ECLP_DSSO_01_SCX18_hSAX06_rep1_17253;B190513_02_HF_LS_IN_130_ECLP_DSSO_01_SCX18_hSAX06_rep1_17203;B190513_02_HF_LS_IN_130_ECLP_DSSO_01_SCX18_hSAX06_rep1_17239	P0AES26063	1ecqP0AES26063	DSSO CA-CA
2	4162	P22523	P22523	1023	1026	6h2x	1023	SER	A	1026	SER	A	3	5.00882	B190511_09_HF_LS_IN_130_ECLP_DSSO_01_SCX17_hSAX10_rep1_16679	P2252310231026	6h2xP2252310231026	DSSO CA-CA
3	6254	P0AEU7	P0AEU7	67	70	1sg2	59	LYS	A	62	LYS	A	3	5.01065	B190704_16_HF_LS_IN_130_ECLP_DSSO_01_SCX20_hSAX03_rep1_7869;B190704_16_HF_LS_IN_130_ECLP_DSSO_01_SCX20_hSAX03_rep1_7866;B190704_16_HF_LS_IN_130_ECLP_DSSO_01_SCX20_hSAX03_rep1_6706;B190702_16_HF_LS_IN_130_ECLP_DSSO_01_SCX19_hSAX03_rep1_6921;B190702_16_HF_LS_IN_130_ECLP_DSSO_01_SCX19_hSAX03_rep1_4075;B190702_16_HF_LS_IN_130_ECLP_DSSO_01_SCX19_hSAX03_rep1_4065;B190702_16_HF_LS_IN_130_ECLP_DSSO_01_SC…	P0AEU76770	1sg2P0AEU76770	DSSO CA-CA
1052	2365	P0A7S9	P0A7S9	76	78	4v6d	75	SER	CM	77	LYS	CM	2	5.01674	B190702_17_HF_LS_IN_130_ECLP_DSSO_01_SCX19_hSAX02_rep1_11258	P0A7S97678	4v6dP0A7S97678	DSSO CA-CA
37	717	P0A9G6	P0A9G6	193	201	1igw	193	LYS	C	201	LYS	C	8	5.01999	B190715_17_HF_LS_IN_130_ECLP_DSSO_01_SCX22_hSAX05_rep2_16578;B190710_11_HF_LS_IN_130_ECLP_DSSO_01_SCX21_hSAX05_rep1_16670;B190710_11_HF_LS_IN_130_ECLP_DSSO_01_SCX21_hSAX05_rep1_15703;B190710_11_HF_LS_IN_130_ECLP_DSSO_01_SCX21_hSAX05_rep1_15699;B190119_11_HF_LS_IN_130_ECLP_BS3_01_SCX22_hSAX05_rep2_16605;B190710_11_HF_LS_IN_130_ECLP_DSSO_01_SCX21_hSAX05_rep1_16192;B190715_16_HF_LS_IN_130_ECLP_DSSO_…	P0A9G6193201	1igwP0A9G6193201	DSSO CA-CA
33	4837	P0A6E6	P0A6E6	99	101	5t4p	98	LYS	H	100	LYS	H	2	5.03184	B190717_05_HF_LS_IN_130_ECLP_DSSO_01_SCX23_hSAX07_rep2_7245;B190717_05_HF_LS_IN_130_ECLP_DSSO_01_SCX23_hSAX07_rep2_6453	P0A6E699101	5t4pP0A6E699101	DSSO CA-CA
27	3671	P0AB89	P0AB89	285	301	2pts	285	LYS	A	301	LYS	A	16	5.04106	B190704_09_HF_LS_IN_130_ECLP_DSSO_01_SCX20_hSAX10_rep1_19670;B190107_09_HF_LS_IN_130_ECLP_BS3_01_SCX21_hSAX09_rep1_19990	P0AB89285301	2ptsP0AB89285301	DSSO CA-CA
2	15300	P0AFG6	P0AFG6	297	300	1e2o	296	LYS	A	299	LYS	A	3	5.05532	B190511_02_HF_LS_IN_130_ECLP_DSSO_01_SCX17_hSAX06_rep1_14148;B190511_03_HF_LS_IN_130_ECLP_DSSO_01_SCX17_hSAX06_rep2_14143;B190511_03_HF_LS_IN_130_ECLP_DSSO_01_SCX17_hSAX06_rep2_11877;B190511_02_HF_LS_IN_130_ECLP_DSSO_01_SCX17_hSAX06_rep1_11854	P0AFG6297300	1e2oP0AFG6297300	DSSO CA-CA
12	4376	P06149	P06149	536	560	1f0x	536	LYS	A	560	LYS	A	24	5.06155	B190710_02_HF_LS_IN_130_ECLP_DSSO_01_SCX21_hSAX06_rep1_10437	P06149536560	1f0xP06149536560	DSSO CA-CA
193	7149	P0A7L0	P0A7L0	55	167	7lv0	55	SER	a	167	LYS	a	112	5.06577	B190717_18_HF_LS_IN_130_ECLP_DSSO_01_SCX23_hSAX02_rep2_6913;B190717_17_HF_LS_IN_130_ECLP_DSSO_01_SCX23_hSAX02_rep1_6902;B190702_15_HF_LS_IN_130_ECLP_DSSO_01_SCX19_hSAX04_rep2_7258	P0A7L055167	7lv0P0A7L055167	DSSO CA-CA
141	17464	P0A7F3	P0A7F3	137	143	1r0b	137	LYS	J	143	LYS	J	6	5.07252	B190715_06_HF_LS_IN_130_ECLP_DSSO_01_SCX22_hSAX06_rep1_10559;B190717_03_HF_LS_IN_130_ECLP_DSSO_01_SCX23_hSAX06_rep2_10551;B190717_03_HF_LS_IN_130_ECLP_DSSO_01_SCX23_hSAX06_rep2_10582;B190513_02_HF_LS_IN_130_ECLP_DSSO_01_SCX18_hSAX06_rep1_12280;B190513_03_HF_LS_IN_130_ECLP_DSSO_01_SCX18_hSAX06_rep2_12096	P0A7F3137143	1r0bP0A7F3137143	DSSO CA-CA
27	8023	P07003	P07003	351	361	3ey9	351	LYS	A	361	TYR	A	10	5.07616	B190710_05_HF_LS_IN_130_ECLP_DSSO_01_SCX21_hSAX07_rep2_22330;B190715_09_HF_LS_IN_130_ECLP_DSSO_01_SCX22_hSAX07_rep2_22288;B190710_04_HF_LS_IN_130_ECLP_DSSO_01_SCX21_hSAX07_rep1_22375;B190513_07_HF_LS_IN_130_ECLP_DSSO_01_SCX18_hSAX08_rep2_23064;B190717_07_HF_LS_IN_130_ECLP_DSSO_01_SCX23_hSAX08_rep1_23610	P07003351361	3ey9P07003351361	DSSO CA-CA
7	7922	P09372	P09372	82	85	1dkg	82	LYS	B	85	LYS	B	3	5.08573	B190712_02_HF_LS_IN_130_ECLP_DSSO_01_SCX24_hSAX06_rep1_7878;B190712_02_HF_LS_IN_130_ECLP_DSSO_01_SCX24_hSAX06_rep1_7865;B190708_14_HF_LS_IN_130_ECLP_DSSO_01_SCX25t27_hSAX05_rep2_7130;B190708_14_HF_LS_IN_130_ECLP_DSSO_01_SCX25t27_hSAX05_rep2_7129;B190125_12_HF_LS_IN_130_ECLP_BS3_01_SCX25_hSAX05_rep2_7524;B190125_11_HF_LS_IN_130_ECLP_BS3_01_SCX25_hSAX05_rep1_7582;B190123_10_HF_LS_IN_130_ECLP_BS3_01…	P093728285	1dkgP093728285	DSSO CA-CA
0	5832	P46889	P46889	1279	1281	2j5p	1279	LYS	A	1281	LYS	A	2	5.11541	B190702_05_HF_LS_IN_130_ECLP_DSSO_01_SCX19_hSAX07_rep1_22988	P4688912791281	2j5pP4688912791281	DSSO CA-CA
102	520	P0A6T1	P0A6T1	207	209	3nbu	207	SER	E	209	THR	E	2	5.1192	B190710_13_HF_LS_IN_130_ECLP_DSSO_01_SCX21_hSAX04_rep1_19430;B190710_13_HF_LS_IN_130_ECLP_DSSO_01_SCX21_hSAX04_rep1_20759;B190702_13_HF_LS_IN_130_ECLP_DSSO_01_SCX19_hSAX05_rep2_23949	P0A6T1207209	3nbuP0A6T1207209	DSSO CA-CA
86	4596	P0A786	P0A786	41	43	2qg9	40	LYS	C	42	LYS	C	2	5.12771	B190710_12_HF_LS_IN_130_ECLP_DSSO_01_SCX21_hSAX05_rep2_17663	P0A7864143	2qg9P0A7864143	DSSO CA-CA
7	1643	P0A9G8	P0A9G8	45	47	1o7l	45	TYR	C	47	SER	C	2	5.1332	B190511_08_HF_LS_IN_130_ECLP_DSSO_01_SCX17_hSAX09_rep1_27477	P0A9G84547	1o7lP0A9G84547	DSSO CA-CA
5	9853	P0ABB4	P0ABB4	82	230	5t4q	81	LYS	F	229	LYS	F	148	5.13337	B190513_03_HF_LS_IN_130_ECLP_DSSO_01_SCX18_hSAX06_rep2_19531;B190513_02_HF_LS_IN_130_ECLP_DSSO_01_SCX18_hSAX06_rep1_19765;B190513_02_HF_LS_IN_130_ECLP_DSSO_01_SCX18_hSAX06_rep1_19784;B190704_03_HF_LS_IN_130_ECLP_DSSO_01_SCX20_hSAX06_rep2_17890;B190710_05_HF_LS_IN_130_ECLP_DSSO_01_SCX21_hSAX07_rep2_17539;B190704_04_HF_LS_IN_130_ECLP_DSSO_01_SCX20_hSAX07_rep1_17225;B190513_03_HF_LS_IN_130_ECLP_DSSO…	P0ABB482230	5t4qP0ABB482230	DSSO CA-CA
55	15578	P06710	P06710	100	132	3glh	100	LYS	C	132	SER	D	32	5.14853	B190710_04_HF_LS_IN_130_ECLP_DSSO_01_SCX21_hSAX07_rep1_12969;B190710_04_HF_LS_IN_130_ECLP_DSSO_01_SCX21_hSAX07_rep1_12979	P06710100132	3glhP06710100132	DSSO CA-CA
315	4308	P0A7J3	P0A7J3	97	105	4v6o	96	LYS	BJ	104	LYS	BJ	8	5.16488	B190704_17_HF_LS_IN_130_ECLP_DSSO_01_SCX20_hSAX02_rep1_10165;B190107_16_HF_LS_IN_130_ECLP_BS3_01_SCX20_hSAX03_rep1_11822	P0A7J397105	4v6oP0A7J397105	DSSO CA-CA
71	16812	P0A8V2	P0A8V2	890	914	6tqo	890	LYS	X	914	LYS	X	24	5.16545	B190513_03_HF_LS_IN_130_ECLP_DSSO_01_SCX18_hSAX06_rep2_7866;B190511_03_HF_LS_IN_130_ECLP_DSSO_01_SCX17_hSAX06_rep2_7838	P0A8V2890914	6tqoP0A8V2890914	DSSO CA-CA
98	17572	P60624	P60624	43	47	4v4v	42	LYS	BS	46	LYS	BS	4	5.16678	B190710_16_HF_LS_IN_130_ECLP_DSSO_01_SCX21_hSAX02_rep2_14188;B190710_16_HF_LS_IN_130_ECLP_DSSO_01_SCX21_hSAX02_rep2_14148;B190710_16_HF_LS_IN_130_ECLP_DSSO_01_SCX21_hSAX02_rep2_14170	P606244347	4v4vP606244347	DSSO CA-CA
19	6420	P0A6Y1	P0A6Y1	50	81	2iif	151	SER	A	182	LYS	A	31	5.17725	B190708_19_HF_LS_IN_130_ECLP_DSSO_01_SCX25t27_hSAX02_rep2_13854	P0A6Y15081	2iifP0A6Y15081	DSSO CA-CA
347	4929	P0A705	P0A705	753	756	6o9k	753	SER	z	756	LYS	z	3	5.1789	B190702_03_HF_LS_IN_130_ECLP_DSSO_01_SCX19_hSAX06_rep1_9408	P0A705753756	6o9kP0A705753756	DSSO CA-CA
37	17642	P0A8T7	P0A8T7	21	1340	6gh6	21	LYS	D	1340	LYS	D	1319	5.18769	B190511_05_HF_LS_IN_130_ECLP_DSSO_01_SCX17_hSAX07_rep2_19460;B190511_03_HF_LS_IN_130_ECLP_DSSO_01_SCX17_hSAX06_rep2_20148	P0A8T7211340	6gh6P0A8T7211340	DSSO CA-CA
34	10594	P0A6F1	P0A6F1	298	330	1jdb	298	LYS	F	330	LYS	F	32	5.19485	B190705_02_HF_LS_IN_130_ECLP_DSSO_01_SCX25t27_hSAX06_rep1_7504;B190705_04_HF_LS_IN_130_ECLP_DSSO_01_SCX25t27_hSAX07_rep1_7429;B190705_04_HF_LS_IN_130_ECLP_DSSO_01_SCX25t27_hSAX07_rep1_7474;B190125_09_HF_LS_IN_130_ECLP_BS3_01_SCX25_hSAX06_rep1_7878	P0A6F1298330	1jdbP0A6F1298330	DSSO CA-CA
67	8596	P0A7V8	P0A7V8	8	22	2ykr	7	LYS	D	21	LYS	D	14	5.2023	B190513_13_HF_LS_IN_130_ECLP_DSSO_01_SCX18_hSAX04_rep1_14649;B190702_14_HF_LS_IN_130_ECLP_DSSO_01_SCX19_hSAX04_rep1_14519;B190717_18_HF_LS_IN_130_ECLP_DSSO_01_SCX23_hSAX02_rep2_12742	P0A7V8822	2ykrP0A7V8822	DSSO CA-CA
3	3109	P0A698	P0A698	159	196	4dfc	159	LYS	B	196	LYS	B	37	5.20389	B190717_03_HF_LS_IN_130_ECLP_DSSO_01_SCX23_hSAX06_rep2_9519;B190717_03_HF_LS_IN_130_ECLP_DSSO_01_SCX23_hSAX06_rep2_9487;B190717_03_HF_LS_IN_130_ECLP_DSSO_01_SCX23_hSAX06_rep2_9503;B190717_17_HF_LS_IN_130_ECLP_DSSO_01_SCX23_hSAX02_rep1_2711;B190121_15_HF_LS_IN_130_ECLP_BS3_01_SCX23_hSAX06_rep1_9941	P0A698159196	4dfcP0A698159196	DSSO CA-CA
0	751	P0A850	P0A850	37	48	1oms	37	LYS	A	48	LYS	A	11	5.22882	B190513_18_HF_LS_IN_130_ECLP_DSSO_01_SCX18_hSAX01_rep2_11112;B190715_25_HF_LS_IN_130_ECLP_DSSO_01_SCX22_hSAX01_rep2_9335;B190513_18_HF_LS_IN_130_ECLP_DSSO_01_SCX18_hSAX01_rep2_9294;B190103_08_HF_LS_IN_130_ECLP_BS3_01_SCX18_hSAX01_rep1_11630	P0A8503748	1omsP0A8503748	DSSO CA-CA
35	10320	P0A8T7	P0A8T7	749	781	6r9b	749	LYS	D	781	LYS	D	32	5.22899	B190511_11_HF_LS_IN_130_ECLP_DSSO_01_SCX17_hSAX05_rep1_17920;B190511_12_HF_LS_IN_130_ECLP_DSSO_01_SCX17_hSAX05_rep2_18062;B190511_11_HF_LS_IN_130_ECLP_DSSO_01_SCX17_hSAX05_rep1_16918	P0A8T7749781	6r9bP0A8T7749781	DSSO CA-CA
3	10932	P08957	P08957	331	369	2y7h	331	LYS	C	369	LYS	C	38	5.24631	B190710_06_HF_LS_IN_130_ECLP_DSSO_01_SCX21_hSAX08_rep1_16105;B190710_07_HF_LS_IN_130_ECLP_DSSO_01_SCX21_hSAX08_rep2_16101;B190710_07_HF_LS_IN_130_ECLP_DSSO_01_SCX21_hSAX08_rep2_14588	P08957331369	2y7hP08957331369	DSSO CA-CA
0	9266	P0ACG8	P0ACG8	94	97	3bbu	94	LYS	A	97	LYS	A	3	5.2626	B190717_04_HF_LS_IN_130_ECLP_DSSO_01_SCX23_hSAX07_rep1_14240;B190715_09_HF_LS_IN_130_ECLP_DSSO_01_SCX22_hSAX07_rep2_14002;B190715_08_HF_LS_IN_130_ECLP_DSSO_01_SCX22_hSAX07_rep1_12858	P0ACG89497	3bbuP0ACG89497	DSSO CA-CA
17	11743	P0A9M0	P0A9M0	255	257	6n2i	255	LYS	A	257	LYS	A	2	5.27389	B190511_07_HF_LS_IN_130_ECLP_DSSO_01_SCX17_hSAX08_rep2_9008;B190511_06_HF_LS_IN_130_ECLP_DSSO_01_SCX17_hSAX08_rep1_8900	P0A9M0255257	6n2iP0A9M0255257	DSSO CA-CA
0	2537	P37671	P37671	171	174	1ysq	79	TYR	A	82	SER	A	3	5.28388	B190702_09_HF_LS_IN_130_ECLP_DSSO_01_SCX19_hSAX09_rep1_15664	P37671171174	1ysqP37671171174	DSSO CA-CA
27	2003	P0ACJ8	P0ACJ8	27	90	3hif	26	LYS	B	89	LYS	B	63	5.28906	B190710_11_HF_LS_IN_130_ECLP_DSSO_01_SCX21_hSAX05_rep1_10413;B190710_12_HF_LS_IN_130_ECLP_DSSO_01_SCX21_hSAX05_rep2_10348;B190717_17_HF_LS_IN_130_ECLP_DSSO_01_SCX23_hSAX02_rep1_9236;B190117_02_HF_LS_IN_130_ECLP_BS3_01_SCX21_hSAX05_rep1_10620	P0ACJ82790	3hifP0ACJ82790	DSSO CA-CA
8	15467	P31663	P31663	84	86	3guz	84	LYS	B	86	LYS	B	2	5.31462	B190710_12_HF_LS_IN_130_ECLP_DSSO_01_SCX21_hSAX05_rep2_11956;B190710_12_HF_LS_IN_130_ECLP_DSSO_01_SCX21_hSAX05_rep2_11934	P316638486	3guzP316638486	DSSO CA-CA
616	9433	P0A8V2	P0A8V2	161	164	6z9s	161	LYS	X	164	THR	X	3	5.31892	B190702_15_HF_LS_IN_130_ECLP_DSSO_01_SCX19_hSAX04_rep2_6615	P0A8V2161164	6z9sP0A8V2161164	DSSO CA-CA
8	8079	P0A7D4	P0A7D4	43	51	1hon	42	THR	B	50	THR	B	8	5.31987	B190715_06_HF_LS_IN_130_ECLP_DSSO_01_SCX22_hSAX06_rep1_19528;B190710_02_HF_LS_IN_130_ECLP_DSSO_01_SCX21_hSAX06_rep1_19549;B190715_08_HF_LS_IN_130_ECLP_DSSO_01_SCX22_hSAX07_rep1_18905	P0A7D44351	1honP0A7D44351	DSSO CA-CA
3	2571	P0AG16	P0AG16	327	350	1ecc	326	LYS	A	349	LYS	A	23	5.35028	B190710_14_HF_LS_IN_130_ECLP_DSSO_01_SCX21_hSAX03_rep1_3317;B190715_24_HF_LS_IN_130_ECLP_DSSO_01_SCX22_hSAX01_rep1_3600;B190708_15_HF_LS_IN_130_ECLP_DSSO_01_SCX25t27_hSAX04_rep1_3438;B190125_16_HF_LS_IN_130_ECLP_BS3_01_SCX25_hSAX03_rep1_4705	P0AG16327350	1eccP0AG16327350	DSSO CA-CA
6	3613	P33602	P33602	398	426	7awt	398	LYS	G	426	LYS	G	28	5.36422	B190715_19_HF_LS_IN_130_ECLP_DSSO_01_SCX22_hSAX03_rep1_6972;B190715_19_HF_LS_IN_130_ECLP_DSSO_01_SCX22_hSAX03_rep1_7006;B190119_06_HF_LS_IN_130_ECLP_BS3_01_SCX22_hSAX03_rep1_7767;B190119_12_HF_LS_IN_130_ECLP_BS3_01_SCX22_hSAX06_rep1_15112	P33602398426	7awtP33602398426	DSSO CA-CA
47	5043	P0A7K2	P0A7K2	101	121	4v7d	101	LYS	AL	121	LYS	AL	20	5.37767	B190511_05_HF_LS_IN_130_ECLP_DSSO_01_SCX17_hSAX07_rep2_9888;B190511_04_HF_LS_IN_130_ECLP_DSSO_01_SCX17_hSAX07_rep1_9811;B190513_05_HF_LS_IN_130_ECLP_DSSO_01_SCX18_hSAX07_rep2_10238;B190702_06_HF_LS_IN_130_ECLP_DSSO_01_SCX19_hSAX07_rep2_9997;B190710_04_HF_LS_IN_130_ECLP_DSSO_01_SCX21_hSAX07_rep1_8662	P0A7K2101121	4v7dP0A7K2101121	DSSO CA-CA
36	2929	P0AGJ9	P0AGJ9	154	158	1vbn	154	LYS	A	158	LYS	A	4	5.39266	B190717_18_HF_LS_IN_130_ECLP_DSSO_01_SCX23_hSAX02_rep2_9264;B190717_15_HF_LS_IN_130_ECLP_DSSO_01_SCX23_hSAX03_rep1_6555;B190123_16_HF_LS_IN_130_ECLP_BS3_01_SCX24_hSAX03_rep1_7634;B190121_22_HF_LS_IN_130_ECLP_BS3_01_SCX23_hSAX03_rep1_7574	P0AGJ9154158	1vbnP0AGJ9154158	DSSO CA-CA
0	11344	P0ABH9	P0ABH9	142	144	1lzw	233	THR	B	235	LYS	B	2	5.39532	B190704_05_HF_LS_IN_130_ECLP_DSSO_01_SCX20_hSAX07_rep2_11417	P0ABH9142144	1lzwP0ABH9142144	DSSO CA-CA
168	2449	P0A6Y8	P0A6Y8	420	423	4r5l	420	THR	C	423	SER	D	3	5.40455	B181228_16_HF_LS_IN_130_ECLP_BS3_01_SCX17_hSAX06_rep2_13485;B190513_03_HF_LS_IN_130_ECLP_DSSO_01_SCX18_hSAX06_rep2_14551	P0A6Y8420423	4r5lP0A6Y8420423	DSSO CA-CA
171	8718	P0AGD7	P0AGD7	386	390	5gah	386	LYS	i	390	LYS	i	4	5.44527	B190513_11_HF_LS_IN_130_ECLP_DSSO_01_SCX18_hSAX05_rep1_13418	P0AGD7386390	5gahP0AGD7386390	DSSO CA-CA
1	6187	P21177	P21177	405	408	6tnm	405	LYS	A	408	LYS	A	3	5.44808	B190511_03_HF_LS_IN_130_ECLP_DSSO_01_SCX17_hSAX06_rep2_14280;B190511_02_HF_LS_IN_130_ECLP_DSSO_01_SCX17_hSAX06_rep1_14496;B190704_04_HF_LS_IN_130_ECLP_DSSO_01_SCX20_hSAX07_rep1_21049;B190107_02_HF_LS_IN_130_ECLP_BS3_01_SCX21_hSAX06_rep1_21684	P21177405408	6tnmP21177405408	DSSO CA-CA
7	14978	P0A825	P0A825	331	346	1dfo	331	LYS	C	346	LYS	C	15	5.44837	B190513_11_HF_LS_IN_130_ECLP_DSSO_01_SCX18_hSAX05_rep1_9951;B190513_11_HF_LS_IN_130_ECLP_DSSO_01_SCX18_hSAX05_rep1_9918;B190704_02_HF_LS_IN_130_ECLP_DSSO_01_SCX20_hSAX06_rep1_18560	P0A825331346	1dfoP0A825331346	DSSO CA-CA
19	14482	P21513	P21513	38	106	2vmk	38	LYS	D	106	LYS	D	68	5.49045	B190702_06_HF_LS_IN_130_ECLP_DSSO_01_SCX19_hSAX07_rep2_10101;B190702_06_HF_LS_IN_130_ECLP_DSSO_01_SCX19_hSAX07_rep2_10072	P2151338106	2vmkP2151338106	DSSO CA-CA
6	17346	P23865	P23865	95	97	5wql	95	LYS	C	97	LYS	C	2	5.49602	B190702_09_HF_LS_IN_130_ECLP_DSSO_01_SCX19_hSAX09_rep1_21100;B190702_09_HF_LS_IN_130_ECLP_DSSO_01_SCX19_hSAX09_rep1_21110;B190702_09_HF_LS_IN_130_ECLP_DSSO_01_SCX19_hSAX09_rep1_21088	P238659597	5wqlP238659597	DSSO CA-CA
5	2216	P0AB71	P0AB71	250	252	1dos	249	SER	B	251	LYS	B	2	5.51977	B190704_03_HF_LS_IN_130_ECLP_DSSO_01_SCX20_hSAX06_rep2_14033	P0AB71250252	1dosP0AB71250252	DSSO CA-CA
4	13898	P0AEX9	P0AEX9	51	55	6kxg	26	LYS	B	30	LYS	B	4	5.52245	B190702_04_HF_LS_IN_130_ECLP_DSSO_01_SCX19_hSAX06_rep2_9711;B190702_03_HF_LS_IN_130_ECLP_DSSO_01_SCX19_hSAX06_rep1_9642	P0AEX95155	6kxgP0AEX95155	DSSO CA-CA
2	12164	P0AGK4	P0AGK4	50	80	1ln4	50	LYS	A	80	LYS	A	30	5.53734	B190704_17_HF_LS_IN_130_ECLP_DSSO_01_SCX20_hSAX02_rep1_13662;B190704_16_HF_LS_IN_130_ECLP_DSSO_01_SCX20_hSAX03_rep1_14613	P0AGK45080	1ln4P0AGK45080	DSSO CA-CA
48	6410	P60422	P60422	5	18	7jt2	4	LYS	b	17	LYS	b	13	5.56306	B190708_21_HF_LS_IN_130_ECLP_DSSO_01_SCX25t27_hSAX01_rep2_5424;B190708_21_HF_LS_IN_130_ECLP_DSSO_01_SCX25t27_hSAX01_rep2_5420;B190708_15_HF_LS_IN_130_ECLP_DSSO_01_SCX25t27_hSAX04_rep1_4603;B190708_16_HF_LS_IN_130_ECLP_DSSO_01_SCX25t27_hSAX03_rep1_4384;B190708_16_HF_LS_IN_130_ECLP_DSSO_01_SCX25t27_hSAX03_rep1_4372;B190125_19_HF_LS_IN_130_ECLP_BS3_01_SCX25_hSAX01_rep1_6056	P60422518	7jt2P60422518	DSSO CA-CA
176	17823	P0A7V0	P0A7V0	115	152	4v50	114	LYS	CB	151	LYS	CB	37	5.58219	B190702_08_HF_LS_IN_130_ECLP_DSSO_01_SCX19_hSAX08_rep2_20350;B190702_08_HF_LS_IN_130_ECLP_DSSO_01_SCX19_hSAX08_rep2_20339	P0A7V0115152	4v50P0A7V0115152	DSSO CA-CA
334	6842	P60422	P60422	39	59	4v75	38	LYS	BC	58	LYS	BC	20	5.58886	B190708_20_HF_LS_IN_130_ECLP_DSSO_01_SCX25t27_hSAX01_rep1_2319	P604223959	4v75P604223959	DSSO CA-CA
496	5279	P0A6Y8	P0A6Y8	121	125	7krw	121	LYS	C	125	LYS	C	4	5.5894	B190702_05_HF_LS_IN_130_ECLP_DSSO_01_SCX19_hSAX07_rep1_21924;B190702_04_HF_LS_IN_130_ECLP_DSSO_01_SCX19_hSAX06_rep2_21229	P0A6Y8121125	7krwP0A6Y8121125	DSSO CA-CA
17	4752	P50457	P50457	150	191	7jh3	150	LYS	D	191	LYS	F	41	5.5931	B190511_12_HF_LS_IN_130_ECLP_DSSO_01_SCX17_hSAX05_rep2_15938;B190511_02_HF_LS_IN_130_ECLP_DSSO_01_SCX17_hSAX06_rep1_15697;B181230_03_HF_LS_IN_130_ECLP_BS3_01_SCX17_hSAX10_rep2_10839;B181230_02_HF_LS_IN_130_ECLP_BS3_01_SCX17_hSAX10_rep1_12009;B181230_03_HF_LS_IN_130_ECLP_BS3_01_SCX17_hSAX10_rep2_12639	P50457150191	7jh3P50457150191	DSSO CA-CA
30	16213	P21889	P21889	315	399	1eqr	315	LYS	A	399	LYS	A	84	5.60712	B190511_05_HF_LS_IN_130_ECLP_DSSO_01_SCX17_hSAX07_rep2_18314	P21889315399	1eqrP21889315399	DSSO CA-CA
0	15215	P30850	P30850	93	123	2ix0	93	LYS	A	123	LYS	A	30	5.63454	B190715_08_HF_LS_IN_130_ECLP_DSSO_01_SCX22_hSAX07_rep1_11055;B190717_08_HF_LS_IN_130_ECLP_DSSO_01_SCX23_hSAX08_rep2_11158;B190715_09_HF_LS_IN_130_ECLP_DSSO_01_SCX22_hSAX07_rep2_11008;B190715_11_HF_LS_IN_130_ECLP_DSSO_01_SCX22_hSAX08_rep1_8734;B190715_11_HF_LS_IN_130_ECLP_DSSO_01_SCX22_hSAX08_rep1_8723	P3085093123	2ix0P3085093123	DSSO CA-CA
10	10807	P21177	P21177	593	601	6tnm	593	LYS	A	601	LYS	A	8	5.64403	B190123_06_HF_LS_IN_130_ECLP_BS3_01_SCX24_hSAX07_rep1_13224;B190121_15_HF_LS_IN_130_ECLP_BS3_01_SCX23_hSAX06_rep1_13277;B190712_03_HF_LS_IN_130_ECLP_DSSO_01_SCX24_hSAX06_rep2_13308	P21177593601	6tnmP21177593601	DSSO CA-CA
29	2409	P0A9B2	P0A9B2	123	127	1dc3	122	SER	B	125	THR	B	4	5.64452	B190511_17_HF_LS_IN_130_ECLP_DSSO_01_SCX17_hSAX02_rep2_11835;B181228_26_HF_LS_IN_130_ECLP_BS3_01_SCX17_hSAX01_rep1_10597;B181228_26_HF_LS_IN_130_ECLP_BS3_01_SCX17_hSAX01_rep1_10782;B181228_26_HF_LS_IN_130_ECLP_BS3_01_SCX17_hSAX01_rep1_9252	P0A9B2123127	1dc3P0A9B2123127	DSSO CA-CA
13	594	P25553	P25553	240	243	2opx	240	THR	A	243	LYS	A	3	5.64537	B190708_20_HF_LS_IN_130_ECLP_DSSO_01_SCX25t27_hSAX01_rep1_11292;B190717_19_HF_LS_IN_130_ECLP_DSSO_01_SCX23_hSAX01_rep1_13511	P25553240243	2opxP25553240243	DSSO CA-CA
60	7778	P21599	P21599	82	102	6k0k	82	LYS	B	102	LYS	B	20	5.65232	B190710_03_HF_LS_IN_130_ECLP_DSSO_01_SCX21_hSAX06_rep2_11692;B190710_02_HF_LS_IN_130_ECLP_DSSO_01_SCX21_hSAX06_rep1_11680;B190710_02_HF_LS_IN_130_ECLP_DSSO_01_SCX21_hSAX06_rep1_11688;B181230_14_HF_LS_IN_130_ECLP_BS3_01_SCX18_hSAX06_rep2_14342;B181230_13_HF_LS_IN_130_ECLP_BS3_01_SCX18_hSAX06_rep1_14162	P2159982102	6k0kP2159982102	DSSO CA-CA
38	18032	P0A8V2	P0A8V2	161	169	4s20	161	LYS	H	169	LYS	H	8	5.6638	B190715_18_HF_LS_IN_130_ECLP_DSSO_01_SCX22_hSAX04_rep1_10030;B190715_17_HF_LS_IN_130_ECLP_DSSO_01_SCX22_hSAX05_rep2_9908;B190717_14_HF_LS_IN_130_ECLP_DSSO_01_SCX23_hSAX04_rep1_10323	P0A8V2161169	4s20P0A8V2161169	DSSO CA-CA
15	14168	P0A6X7	P0A6X7	20	24	5j0n	20	LYS	I	24	LYS	I	4	5.68324	B190702_10_HF_LS_IN_130_ECLP_DSSO_01_SCX19_hSAX10_rep1_23891;B190704_08_HF_LS_IN_130_ECLP_DSSO_01_SCX20_hSAX09_rep1_23060;B190513_08_HF_LS_IN_130_ECLP_DSSO_01_SCX18_hSAX09_rep1_25647;B190715_12_HF_LS_IN_130_ECLP_DSSO_01_SCX22_hSAX08_rep2_25944	P0A6X72024	5j0nP0A6X72024	DSSO CA-CA
71	15126	P0A8V2	P0A8V2	954	958	5nsr	954	LYS	C	958	LYS	C	4	5.69406	B190511_04_HF_LS_IN_130_ECLP_DSSO_01_SCX17_hSAX07_rep1_24195	P0A8V2954958	5nsrP0A8V2954958	DSSO CA-CA
6	2652	P0A8M3	P0A8M3	138	169	1qf6	138	LYS	A	169	LYS	A	31	5.70085	B190717_08_HF_LS_IN_130_ECLP_DSSO_01_SCX23_hSAX08_rep2_15379;B190712_07_HF_LS_IN_130_ECLP_DSSO_01_SCX24_hSAX08_rep1_14925;B190717_09_HF_LS_IN_130_ECLP_DSSO_01_SCX23_hSAX09_rep1_14173;B190712_07_HF_LS_IN_130_ECLP_DSSO_01_SCX24_hSAX08_rep1_13940;B190121_09_HF_LS_IN_130_ECLP_BS3_01_SCX23_hSAX09_rep1_14774;B190708_23_HF_LS_IN_130_ECLP_DSSO_01_SCX25t27_hSAX08_rep2_14273	P0A8M3138169	1qf6P0A8M3138169	DSSO CA-CA
0	8960	P0AB89	P0AB89	420	437	2pts	420	LYS	A	437	LYS	A	17	5.70682	B190704_05_HF_LS_IN_130_ECLP_DSSO_01_SCX20_hSAX07_rep2_19598;B190704_04_HF_LS_IN_130_ECLP_DSSO_01_SCX20_hSAX07_rep1_19653;B190704_04_HF_LS_IN_130_ECLP_DSSO_01_SCX20_hSAX07_rep1_19654;B190704_04_HF_LS_IN_130_ECLP_DSSO_01_SCX20_hSAX07_rep1_18644;B190704_04_HF_LS_IN_130_ECLP_DSSO_01_SCX20_hSAX07_rep1_18646;B190511_05_HF_LS_IN_130_ECLP_DSSO_01_SCX17_hSAX07_rep2_20926;B190513_05_HF_LS_IN_130_ECLP_DSSO…	P0AB89420437	2ptsP0AB89420437	DSSO CA-CA
48	17540	P0A8T7	P0A8T7	942	1132	6rh3	942	SER	D	1132	LYS	D	190	5.7075	B190715_22_HF_LS_IN_130_ECLP_DSSO_01_SCX22_hSAX02_rep2_10762;B190715_22_HF_LS_IN_130_ECLP_DSSO_01_SCX22_hSAX02_rep2_10748;B190710_16_HF_LS_IN_130_ECLP_DSSO_01_SCX21_hSAX02_rep2_10424	P0A8T79421132	6rh3P0A8T79421132	DSSO CA-CA
12	2381	P0A7N9	P0A7N9	33	50	7bl2	32	LYS	1	49	LYS	1	17	5.7151	B190708_16_HF_LS_IN_130_ECLP_DSSO_01_SCX25t27_hSAX03_rep1_6080;B190708_15_HF_LS_IN_130_ECLP_DSSO_01_SCX25t27_hSAX04_rep1_6455;B190708_16_HF_LS_IN_130_ECLP_DSSO_01_SCX25t27_hSAX03_rep1_6074;B190708_19_HF_LS_IN_130_ECLP_DSSO_01_SCX25t27_hSAX02_rep2_4988;B190708_21_HF_LS_IN_130_ECLP_DSSO_01_SCX25t27_hSAX01_rep2_5250;B190708_18_HF_LS_IN_130_ECLP_DSSO_01_SCX25t27_hSAX02_rep1_4963;B190708_19_HF_LS_IN_1…	P0A7N93350	7bl2P0A7N93350	DSSO CA-CA
0	8670	P0AFG3	P0AFG3	476	479	2jgd	476	LYS	A	479	LYS	A	3	5.73259	B190708_14_HF_LS_IN_130_ECLP_DSSO_01_SCX25t27_hSAX05_rep2_5409;B190708_13_HF_LS_IN_130_ECLP_DSSO_01_SCX25t27_hSAX05_rep1_5281;B190705_02_HF_LS_IN_130_ECLP_DSSO_01_SCX25t27_hSAX06_rep1_5015;B190705_02_HF_LS_IN_130_ECLP_DSSO_01_SCX25t27_hSAX06_rep1_5197;B190708_13_HF_LS_IN_130_ECLP_DSSO_01_SCX25t27_hSAX05_rep1_6158;B190705_02_HF_LS_IN_130_ECLP_DSSO_01_SCX25t27_hSAX06_rep1_6296;B190708_13_HF_LS_IN_1…	P0AFG3476479	2jgdP0AFG3476479	DSSO CA-CA
29	14577	P0A7W1	P0A7W1	52	62	2ykr	51	LYS	E	61	LYS	E	10	5.74478	B190702_16_HF_LS_IN_130_ECLP_DSSO_01_SCX19_hSAX03_rep1_13063;B190702_16_HF_LS_IN_130_ECLP_DSSO_01_SCX19_hSAX03_rep1_13046;B190513_14_HF_LS_IN_130_ECLP_DSSO_01_SCX18_hSAX03_rep1_9984;B190702_16_HF_LS_IN_130_ECLP_DSSO_01_SCX19_hSAX03_rep1_10529	P0A7W15262	2ykrP0A7W15262	DSSO CA-CA
10	16781	P21179	P21179	599	626	3pq4	599	LYS	A	626	LYS	A	27	5.75582	B190717_18_HF_LS_IN_130_ECLP_DSSO_01_SCX23_hSAX02_rep2_10035;B190712_18_HF_LS_IN_130_ECLP_DSSO_01_SCX24_hSAX02_rep2_9953;B190717_17_HF_LS_IN_130_ECLP_DSSO_01_SCX23_hSAX02_rep1_10039;B190704_11_HF_LS_IN_130_ECLP_DSSO_01_SCX20_hSAX05_rep1_12037;B190704_03_HF_LS_IN_130_ECLP_DSSO_01_SCX20_hSAX06_rep2_12153;B190704_12_HF_LS_IN_130_ECLP_DSSO_01_SCX20_hSAX05_rep2_12000	P21179599626	3pq4P21179599626	DSSO CA-CA
70	3359	P0A6U3	P0A6U3	247	251	3ces	247	THR	A	251	THR	A	4	5.75834	B190704_05_HF_LS_IN_130_ECLP_DSSO_01_SCX20_hSAX07_rep2_19031;B190704_06_HF_LS_IN_130_ECLP_DSSO_01_SCX20_hSAX08_rep1_18553;B190702_08_HF_LS_IN_130_ECLP_DSSO_01_SCX19_hSAX08_rep2_16322	P0A6U3247251	3cesP0A6U3247251	DSSO CA-CA
809	9283	P0ADY7	P0ADY7	34	127	4v4h	34	LYS	DM	127	LYS	DM	93	5.76846	B190511_17_HF_LS_IN_130_ECLP_DSSO_01_SCX17_hSAX02_rep2_18506	P0ADY734127	4v4hP0ADY734127	DSSO CA-CA
44	4703	P00350	P00350	241	248	2zyd	241	LYS	B	248	TYR	B	7	5.77068	B190705_07_HF_LS_IN_130_ECLP_DSSO_01_SCX25t27_hSAX08_rep1_24192	P00350241248	2zydP00350241248	DSSO CA-CA
0	1954	P0AEK4	P0AEK4	201	205	2fhs	201	LYS	A	205	LYS	A	4	5.77076	B190710_14_HF_LS_IN_130_ECLP_DSSO_01_SCX21_hSAX03_rep1_11681;B190710_14_HF_LS_IN_130_ECLP_DSSO_01_SCX21_hSAX03_rep1_11639;B190710_14_HF_LS_IN_130_ECLP_DSSO_01_SCX21_hSAX03_rep1_11669;B190710_14_HF_LS_IN_130_ECLP_DSSO_01_SCX21_hSAX03_rep1_10797;B190710_14_HF_LS_IN_130_ECLP_DSSO_01_SCX21_hSAX03_rep1_10766;B190710_14_HF_LS_IN_130_ECLP_DSSO_01_SCX21_hSAX03_rep1_10793;B190717_20_HF_LS_IN_130_ECLP_DSSO…	P0AEK4201205	2fhsP0AEK4201205	DSSO CA-CA
17	7261	P0ACF0	P0ACF0	18	22	4yft	18	LYS	C	22	LYS	C	4	5.79523	B190513_13_HF_LS_IN_130_ECLP_DSSO_01_SCX18_hSAX04_rep1_21299	P0ACF01822	4yftP0ACF01822	DSSO CA-CA
132	12519	P0A8T7	P0A8T7	942	1128	3iyd	942	SER	D	1128	SER	D	186	5.7995	B190717_20_HF_LS_IN_130_ECLP_DSSO_01_SCX23_hSAX01_rep2_4471;B190712_19_HF_LS_IN_130_ECLP_DSSO_01_SCX24_hSAX01_rep1_4892	P0A8T79421128	3iydP0A8T79421128	DSSO CA-CA
45	3464	P0A6M8	P0A6M8	497	609	7pjy	496	LYS	x	608	LYS	x	112	5.80051	B190710_16_HF_LS_IN_130_ECLP_DSSO_01_SCX21_hSAX02_rep2_10429;B190710_15_HF_LS_IN_130_ECLP_DSSO_01_SCX21_hSAX02_rep1_10458;B190710_16_HF_LS_IN_130_ECLP_DSSO_01_SCX21_hSAX02_rep2_10437;B190710_14_HF_LS_IN_130_ECLP_DSSO_01_SCX21_hSAX03_rep1_8770;B190710_15_HF_LS_IN_130_ECLP_DSSO_01_SCX21_hSAX02_rep1_8609;B190511_12_HF_LS_IN_130_ECLP_DSSO_01_SCX17_hSAX05_rep2_13608;B181228_18_HF_LS_IN_130_ECLP_BS3_01…	P0A6M8497609	7pjyP0A6M8497609	DSSO CA-CA
1	1992	P37671	P37671	171	175	1ysq	79	TYR	A	83	TYR	A	4	5.80472	B190702_10_HF_LS_IN_130_ECLP_DSSO_01_SCX19_hSAX10_rep1_15109	P37671171175	1ysqP37671171175	DSSO CA-CA
12	16241	P0A8T7	P0A8T7	953	992	5nss	953	LYS	D	992	LYS	D	39	5.8062	B190704_20_HF_LS_IN_130_ECLP_DSSO_01_SCX20_hSAX01_rep2_9127;B190710_18_HF_LS_IN_130_ECLP_DSSO_01_SCX21_hSAX01_rep2_10004;B190710_18_HF_LS_IN_130_ECLP_DSSO_01_SCX21_hSAX01_rep2_10045;B190704_16_HF_LS_IN_130_ECLP_DSSO_01_SCX20_hSAX03_rep1_3739;B190704_18_HF_LS_IN_130_ECLP_DSSO_01_SCX20_hSAX02_rep2_3428	P0A8T7953992	5nssP0A8T7953992	DSSO CA-CA
17	16097	P05042	P05042	426	430	6nz9	426	LYS	B	430	LYS	B	4	5.80635	B190712_17_HF_LS_IN_130_ECLP_DSSO_01_SCX24_hSAX02_rep1_5172;B190712_18_HF_LS_IN_130_ECLP_DSSO_01_SCX24_hSAX02_rep2_5170	P05042426430	6nz9P05042426430	DSSO CA-CA
0	2981	P39406	P39406	197	220	2pjd	197	LYS	A	220	LYS	A	23	5.81026	B190717_18_HF_LS_IN_130_ECLP_DSSO_01_SCX23_hSAX02_rep2_16894;B190717_17_HF_LS_IN_130_ECLP_DSSO_01_SCX23_hSAX02_rep1_16985;B190717_17_HF_LS_IN_130_ECLP_DSSO_01_SCX23_hSAX02_rep1_16559;B190121_24_HF_LS_IN_130_ECLP_BS3_01_SCX23_hSAX02_rep2_15727	P39406197220	2pjdP39406197220	DSSO CA-CA
2	12099	P03023	P03023	33	37	2kei	33	LYS	B	37	LYS	B	4	5.82227	B190710_12_HF_LS_IN_130_ECLP_DSSO_01_SCX21_hSAX05_rep2_12182;B190704_11_HF_LS_IN_130_ECLP_DSSO_01_SCX20_hSAX05_rep1_11928;B190704_11_HF_LS_IN_130_ECLP_DSSO_01_SCX20_hSAX05_rep1_9474	P030233337	2keiP030233337	DSSO CA-CA
2	12770	P17169	P17169	246	255	2j6h	245	LYS	B	254	LYS	B	9	5.83782	B190704_07_HF_LS_IN_130_ECLP_DSSO_01_SCX20_hSAX08_rep2_12413;B190704_07_HF_LS_IN_130_ECLP_DSSO_01_SCX20_hSAX08_rep2_12411;B190717_08_HF_LS_IN_130_ECLP_DSSO_01_SCX23_hSAX08_rep2_12264;B190717_07_HF_LS_IN_130_ECLP_DSSO_01_SCX23_hSAX08_rep1_12379;B190712_04_HF_LS_IN_130_ECLP_DSSO_01_SCX24_hSAX07_rep1_12488;B190717_05_HF_LS_IN_130_ECLP_DSSO_01_SCX23_hSAX07_rep2_11605;B190717_08_HF_LS_IN_130_ECLP_DSSO…	P17169246255	2j6hP17169246255	DSSO CA-CA
0	6681	P00582	P00582	810	829	1dpi	810	LYS	A	829	LYS	A	19	5.85542	B190511_02_HF_LS_IN_130_ECLP_DSSO_01_SCX17_hSAX06_rep1_14199;B190511_02_HF_LS_IN_130_ECLP_DSSO_01_SCX17_hSAX06_rep1_14180;B190710_03_HF_LS_IN_130_ECLP_DSSO_01_SCX21_hSAX06_rep2_13222;B190710_03_HF_LS_IN_130_ECLP_DSSO_01_SCX21_hSAX06_rep2_13221;B190710_11_HF_LS_IN_130_ECLP_DSSO_01_SCX21_hSAX05_rep1_13226;B190704_11_HF_LS_IN_130_ECLP_DSSO_01_SCX20_hSAX05_rep1_12928;B190117_03_HF_LS_IN_130_ECLP_BS3_…	P00582810829	1dpiP00582810829	DSSO CA-CA
200	5884	P0A853	P0A853	5	340	4w1y	5	LYS	B	340	TYR	B	335	5.86478	B190704_08_HF_LS_IN_130_ECLP_DSSO_01_SCX20_hSAX09_rep1_23010	P0A8535340	4w1yP0A8535340	DSSO CA-CA
0	17716	P10408	P10408	237	241	2fsg	237	LYS	B	241	LYS	B	4	5.8685	B190704_12_HF_LS_IN_130_ECLP_DSSO_01_SCX20_hSAX05_rep2_15839;B190704_03_HF_LS_IN_130_ECLP_DSSO_01_SCX20_hSAX06_rep2_15948;B190704_12_HF_LS_IN_130_ECLP_DSSO_01_SCX20_hSAX05_rep2_15825;B190704_11_HF_LS_IN_130_ECLP_DSSO_01_SCX20_hSAX05_rep1_14950;B190704_12_HF_LS_IN_130_ECLP_DSSO_01_SCX20_hSAX05_rep2_14862;B190704_12_HF_LS_IN_130_ECLP_DSSO_01_SCX20_hSAX05_rep2_14860	P10408237241	2fsgP10408237241	DSSO CA-CA
95	4102	P0CE47	P0CE47	10	74	1efc	9	LYS	B	73	THR	B	64	5.86866	B190708_14_HF_LS_IN_130_ECLP_DSSO_01_SCX25t27_hSAX05_rep2_9452	P0CE471074	1efcP0CE471074	DSSO CA-CA
77	9472	P0A8T7	P0A8T7	395	399	6xh8	395	LYS	D	399	LYS	D	4	5.88126	B190708_06_HF_LS_IN_130_ECLP_DSSO_01_SCX25t27_hSAX07_rep2_22046;B190705_04_HF_LS_IN_130_ECLP_DSSO_01_SCX25t27_hSAX07_rep1_22128;B190710_05_HF_LS_IN_130_ECLP_DSSO_01_SCX21_hSAX07_rep2_22969	P0A8T7395399	6xh8P0A8T7395399	DSSO CA-CA
151	6914	P0A8T7	P0A8T7	942	1131	3lu0	942	SER	D	1131	THR	D	189	5.88197	B190712_19_HF_LS_IN_130_ECLP_DSSO_01_SCX24_hSAX01_rep1_4905;B190712_20_HF_LS_IN_130_ECLP_DSSO_01_SCX24_hSAX01_rep2_4874	P0A8T79421131	3lu0P0A8T79421131	DSSO CA-CA
12	10623	P29745	P29745	299	303	1vix	299	LYS	A	303	LYS	A	4	5.8849	B190704_07_HF_LS_IN_130_ECLP_DSSO_01_SCX20_hSAX08_rep2_19771;B190704_06_HF_LS_IN_130_ECLP_DSSO_01_SCX20_hSAX08_rep1_19775;B190710_06_HF_LS_IN_130_ECLP_DSSO_01_SCX21_hSAX08_rep1_20093;B190704_06_HF_LS_IN_130_ECLP_DSSO_01_SCX20_hSAX08_rep1_18342	P29745299303	1vixP29745299303	DSSO CA-CA
425	6401	P0A6M8	P0A6M8	555	594	4v7d	555	LYS	BZ	594	LYS	BZ	39	5.88787	B190715_13_HF_LS_IN_130_ECLP_DSSO_01_SCX22_hSAX09_rep1_23047	P0A6M8555594	4v7dP0A6M8555594	DSSO CA-CA
4	12290	P0AF36	P0AF36	33	35	2jee	33	LYS	B	35	LYS	B	2	5.91866	B190702_06_HF_LS_IN_130_ECLP_DSSO_01_SCX19_hSAX07_rep2_21325;B190702_06_HF_LS_IN_130_ECLP_DSSO_01_SCX19_hSAX07_rep2_21355;B190702_05_HF_LS_IN_130_ECLP_DSSO_01_SCX19_hSAX07_rep1_21416;B190704_06_HF_LS_IN_130_ECLP_DSSO_01_SCX20_hSAX08_rep1_25332;B190704_07_HF_LS_IN_130_ECLP_DSSO_01_SCX20_hSAX08_rep2_25565;B190704_06_HF_LS_IN_130_ECLP_DSSO_01_SCX20_hSAX08_rep1_25378;B190710_06_HF_LS_IN_130_ECLP_DSSO…	P0AF363335	2jeeP0AF363335	DSSO CA-CA
3	5830	P0AFG6	P0AFG6	148	152	2bth	165	LYS	A	169	LYS	A	4	5.92126	B190708_14_HF_LS_IN_130_ECLP_DSSO_01_SCX25t27_hSAX05_rep2_3725;B190708_14_HF_LS_IN_130_ECLP_DSSO_01_SCX25t27_hSAX05_rep2_3721;B190123_11_HF_LS_IN_130_ECLP_BS3_01_SCX24_hSAX05_rep1_5042;B190125_17_HF_LS_IN_130_ECLP_BS3_01_SCX25_hSAX02_rep1_5467;B190125_18_HF_LS_IN_130_ECLP_BS3_01_SCX25_hSAX02_rep2_5503	P0AFG6148152	2bthP0AFG6148152	DSSO CA-CA
2	12502	P23003	P23003	341	366	3bt7	341	LYS	B	366	LYS	B	25	5.9316	B190710_07_HF_LS_IN_130_ECLP_DSSO_01_SCX21_hSAX08_rep2_16782;B190710_08_HF_LS_IN_130_ECLP_DSSO_01_SCX21_hSAX09_rep1_16600;B190715_13_HF_LS_IN_130_ECLP_DSSO_01_SCX22_hSAX09_rep1_17231;B190710_08_HF_LS_IN_130_ECLP_DSSO_01_SCX21_hSAX09_rep1_15425	P23003341366	3bt7P23003341366	DSSO CA-CA
0	7106	P0A910	P0A910	213	335	2mqe	192	LYS	A	314	LYS	A	122	5.94212	B190119_08_HF_LS_IN_130_ECLP_BS3_01_SCX22_hSAX04_rep1_14682;B190117_05_HF_LS_IN_130_ECLP_BS3_01_SCX21_hSAX04_rep2_14243;B190715_18_HF_LS_IN_130_ECLP_DSSO_01_SCX22_hSAX04_rep1_15269;B181230_16_HF_LS_IN_130_ECLP_BS3_01_SCX18_hSAX05_rep1_15438	P0A910213335	2mqeP0A910213335	DSSO CA-CA
174	8812	P0A8T7	P0A8T7	789	1135	7bef	789	LYS	D	1135	THR	D	346	5.9461	B190511_17_HF_LS_IN_130_ECLP_DSSO_01_SCX17_hSAX02_rep2_15461	P0A8T77891135	7befP0A8T77891135	DSSO CA-CA
4	5618	P60757	P60757	13	18	1q1k	13	LYS	A	18	SER	A	5	5.96714	B190704_16_HF_LS_IN_130_ECLP_DSSO_01_SCX20_hSAX03_rep1_3030;B190704_16_HF_LS_IN_130_ECLP_DSSO_01_SCX20_hSAX03_rep1_3051;B190107_16_HF_LS_IN_130_ECLP_BS3_01_SCX20_hSAX03_rep1_3620;B190107_17_HF_LS_IN_130_ECLP_BS3_01_SCX20_hSAX03_rep2_3608	P607571318	1q1kP607571318	DSSO CA-CA
11	2163	P0A7F3	P0A7F3	1	6	1rah	1	MET	D	6	LYS	D	5	5.96869	B190717_12_HF_LS_IN_130_ECLP_DSSO_01_SCX23_hSAX05_rep1_6167;B190717_12_HF_LS_IN_130_ECLP_DSSO_01_SCX23_hSAX05_rep1_6187;B190119_11_HF_LS_IN_130_ECLP_BS3_01_SCX22_hSAX05_rep2_8082;B190119_11_HF_LS_IN_130_ECLP_BS3_01_SCX22_hSAX05_rep2_8075;B190708_16_HF_LS_IN_130_ECLP_DSSO_01_SCX25t27_hSAX03_rep1_3974;B190708_16_HF_LS_IN_130_ECLP_DSSO_01_SCX25t27_hSAX03_rep1_3996;B190712_15_HF_LS_IN_130_ECLP_DSSO_0…	P0A7F316	1rahP0A7F316	DSSO CA-CA
40	15349	P0AFF6	P0AFF6	224	239	6tqn	224	LYS	A	239	LYS	A	15	5.98444	B190710_03_HF_LS_IN_130_ECLP_DSSO_01_SCX21_hSAX06_rep2_17908;B190704_03_HF_LS_IN_130_ECLP_DSSO_01_SCX20_hSAX06_rep2_17724;B190705_03_HF_LS_IN_130_ECLP_DSSO_01_SCX25t27_hSAX06_rep2_17544;B190511_05_HF_LS_IN_130_ECLP_DSSO_01_SCX17_hSAX07_rep2_18168;B190710_04_HF_LS_IN_130_ECLP_DSSO_01_SCX21_hSAX07_rep1_18942	P0AFF6224239	6tqnP0AFF6224239	DSSO CA-CA
0	17329	P52095	P52095	595	599	5fkz	595	LYS	E	599	LYS	E	4	5.98534	B190717_02_HF_LS_IN_130_ECLP_DSSO_01_SCX23_hSAX06_rep1_15863;B190717_07_HF_LS_IN_130_ECLP_DSSO_01_SCX23_hSAX08_rep1_15576;B190715_17_HF_LS_IN_130_ECLP_DSSO_01_SCX22_hSAX05_rep2_16121;B190717_14_HF_LS_IN_130_ECLP_DSSO_01_SCX23_hSAX04_rep1_15819;B190712_14_HF_LS_IN_130_ECLP_DSSO_01_SCX24_hSAX04_rep1_15204;B190712_03_HF_LS_IN_130_ECLP_DSSO_01_SCX24_hSAX06_rep2_14977	P52095595599	5fkzP52095595599	DSSO CA-CA
29	11671	P36683	P36683	387	396	1l5j	387	LYS	B	396	LYS	B	9	5.99604	B190710_12_HF_LS_IN_130_ECLP_DSSO_01_SCX21_hSAX05_rep2_12695;B190710_04_HF_LS_IN_130_ECLP_DSSO_01_SCX21_hSAX07_rep1_12313;B190710_09_HF_LS_IN_130_ECLP_DSSO_01_SCX21_hSAX10_rep1_9563;B190710_09_HF_LS_IN_130_ECLP_DSSO_01_SCX21_hSAX10_rep1_9540	P36683387396	1l5jP36683387396	DSSO CA-CA
5	7259	P0AA39	P0AA39	189	221	1xpi	189	LYS	B	221	LYS	B	32	6.01146	B190715_17_HF_LS_IN_130_ECLP_DSSO_01_SCX22_hSAX05_rep2_11175;B190715_18_HF_LS_IN_130_ECLP_DSSO_01_SCX22_hSAX04_rep1_11272;B190119_08_HF_LS_IN_130_ECLP_BS3_01_SCX22_hSAX04_rep1_11159	P0AA39189221	1xpiP0AA39189221	DSSO CA-CA
51	7685	Q46915	Q46915	81	139	4il0	81	LYS	C	139	LYS	D	58	6.01704	B190704_20_HF_LS_IN_130_ECLP_DSSO_01_SCX20_hSAX01_rep2_12218	Q4691581139	4il0Q4691581139	DSSO CA-CA
143	10692	P0A8V2	P0A8V2	1122	1178	5my1	1122	LYS	X	1178	LYS	X	56	6.03205	B190702_03_HF_LS_IN_130_ECLP_DSSO_01_SCX19_hSAX06_rep1_21812;B190103_13_HF_LS_IN_130_ECLP_BS3_01_SCX19_hSAX05_rep2_20445	P0A8V211221178	5my1P0A8V211221178	DSSO CA-CA
137	15587	P0AG20	P0AG20	212	216	5kpw	212	LYS	33	216	LYS	33	4	6.03397	B190705_03_HF_LS_IN_130_ECLP_DSSO_01_SCX25t27_hSAX06_rep2_7133;B190712_03_HF_LS_IN_130_ECLP_DSSO_01_SCX24_hSAX06_rep2_6993;B190705_03_HF_LS_IN_130_ECLP_DSSO_01_SCX25t27_hSAX06_rep2_7148	P0AG20212216	5kpwP0AG20212216	DSSO CA-CA
0	9323	P0A6L9	P0A6L9	119	123	1fpo	119	LYS	A	123	LYS	A	4	6.03909	B190704_13_HF_LS_IN_130_ECLP_DSSO_01_SCX20_hSAX04_rep1_10531	P0A6L9119123	1fpoP0A6L9119123	DSSO CA-CA
8	9116	P08200	P08200	387	401	3lcb	387	LYS	D	401	LYS	D	14	6.05044	B190511_05_HF_LS_IN_130_ECLP_DSSO_01_SCX17_hSAX07_rep2_16169;B190513_04_HF_LS_IN_130_ECLP_DSSO_01_SCX18_hSAX07_rep1_17050;B190705_03_HF_LS_IN_130_ECLP_DSSO_01_SCX25t27_hSAX06_rep2_14604;B190705_03_HF_LS_IN_130_ECLP_DSSO_01_SCX25t27_hSAX06_rep2_15701;B190705_02_HF_LS_IN_130_ECLP_DSSO_01_SCX25t27_hSAX06_rep1_16069	P08200387401	3lcbP08200387401	DSSO CA-CA
6	3468	P0AG67	P0AG67	504	522	2khj	65	LYS	A	83	LYS	A	18	6.05078	B190119_15_HF_LS_IN_130_ECLP_BS3_01_SCX22_hSAX07_rep2_20737;B190102_11_HF_LS_IN_130_ECLP_BS3_01_SCX18_hSAX02_rep1_21126;B190715_09_HF_LS_IN_130_ECLP_DSSO_01_SCX22_hSAX07_rep2_20817	P0AG67504522	2khjP0AG67504522	DSSO CA-CA
117	11866	P77674	P77674	241	243	1wnb	241	LYS	C	243	THR	C	2	6.05413	B190715_18_HF_LS_IN_130_ECLP_DSSO_01_SCX22_hSAX04_rep1_16955;B190715_19_HF_LS_IN_130_ECLP_DSSO_01_SCX22_hSAX03_rep1_16871;B190715_19_HF_LS_IN_130_ECLP_DSSO_01_SCX22_hSAX03_rep1_15799;B190715_19_HF_LS_IN_130_ECLP_DSSO_01_SCX22_hSAX03_rep1_15780	P77674241243	1wnbP77674241243	DSSO CA-CA
237	3591	P0A7V0	P0A7V0	128	132	4v7a	127	LYS	AB	131	LYS	AB	4	6.06144	B190511_04_HF_LS_IN_130_ECLP_DSSO_01_SCX17_hSAX07_rep1_12226;B190107_03_HF_LS_IN_130_ECLP_BS3_01_SCX21_hSAX06_rep2_12241	P0A7V0128132	4v7aP0A7V0128132	DSSO CA-CA
48	893	P77398	P77398	609	613	1z7e	609	TYR	B	613	TYR	B	4	6.07095	B190704_06_HF_LS_IN_130_ECLP_DSSO_01_SCX20_hSAX08_rep1_7919	P77398609613	1z7eP77398609613	DSSO CA-CA
60	457	P07003	P07003	8	12	3ey9	8	TYR	A	12	THR	A	4	6.07998	B190705_02_HF_LS_IN_130_ECLP_DSSO_01_SCX25t27_hSAX06_rep1_23833	P07003812	3ey9P07003812	DSSO CA-CA
25	13030	P0AB89	P0AB89	433	437	2pts	433	LYS	A	437	LYS	A	4	6.08016	B190511_03_HF_LS_IN_130_ECLP_DSSO_01_SCX17_hSAX06_rep2_17557	P0AB89433437	2ptsP0AB89433437	DSSO CA-CA
15	13585	P0AAB4	P0AAB4	123	252	5m1d	123	LYS	A	252	LYS	A	129	6.0821	B190702_19_HF_LS_IN_130_ECLP_DSSO_01_SCX19_hSAX01_rep1_7136;B190702_20_HF_LS_IN_130_ECLP_DSSO_01_SCX19_hSAX01_rep2_7154	P0AAB4123252	5m1dP0AAB4123252	DSSO CA-CA
332	16316	P0A7K6	P0A7K6	29	87	4v4h	28	LYS	DP	86	LYS	DP	58	6.08592	B190717_03_HF_LS_IN_130_ECLP_DSSO_01_SCX23_hSAX06_rep2_18005;B190717_03_HF_LS_IN_130_ECLP_DSSO_01_SCX23_hSAX06_rep2_17994	P0A7K62987	4v4hP0A7K62987	DSSO CA-CA
5	2731	P25524	P25524	197	201	1k70	196	SER	A	200	THR	A	4	6.08985	B190704_04_HF_LS_IN_130_ECLP_DSSO_01_SCX20_hSAX07_rep1_14094	P25524197201	1k70P25524197201	DSSO CA-CA
146	8261	P0A707	P0A707	94	125	5me0	94	LYS	Z	125	LYS	Z	31	6.10703	B190702_19_HF_LS_IN_130_ECLP_DSSO_01_SCX19_hSAX01_rep1_9304	P0A70794125	5me0P0A70794125	DSSO CA-CA
56	10779	P0A817	P0A817	270	274	1fug	269	LYS	B	273	SER	B	4	6.11395	B190717_17_HF_LS_IN_130_ECLP_DSSO_01_SCX23_hSAX02_rep1_4820;B190121_23_HF_LS_IN_130_ECLP_BS3_01_SCX23_hSAX02_rep1_6500	P0A817270274	1fugP0A817270274	DSSO CA-CA
68	872	P0A6P1	P0A6P1	48	52	4q7j	47	LYS	E	51	LYS	E	4	6.1417	B190103_21_HF_LS_IN_130_ECLP_BS3_01_SCX19_hSAX01_rep1_5640;B190103_21_HF_LS_IN_130_ECLP_BS3_01_SCX19_hSAX01_rep1_5641;B190717_20_HF_LS_IN_130_ECLP_DSSO_01_SCX23_hSAX01_rep2_4180;B190121_26_HF_LS_IN_130_ECLP_BS3_01_SCX23_hSAX01_rep2_5644	P0A6P14852	4q7jP0A6P14852	DSSO CA-CA
37	7927	P42588	P42588	443	447	4uox	443	LYS	C	447	LYS	C	4	6.17512	B190715_16_HF_LS_IN_130_ECLP_DSSO_01_SCX22_hSAX05_rep1_20229;B190702_15_HF_LS_IN_130_ECLP_DSSO_01_SCX19_hSAX04_rep2_19178	P42588443447	4uoxP42588443447	DSSO CA-CA
382	1395	P0AE08	P0AE08	91	93	5b8b	91	LYS	G	93	LYS	G	2	6.19186	B190715_06_HF_LS_IN_130_ECLP_DSSO_01_SCX22_hSAX06_rep1_12446;B190117_04_HF_LS_IN_130_ECLP_BS3_01_SCX21_hSAX04_rep1_13793	P0AE089193	5b8bP0AE089193	DSSO CA-CA
6	10827	P37095	P37095	57	86	6ov8	57	LYS	B	86	LYS	B	29	6.19376	B190708_23_HF_LS_IN_130_ECLP_DSSO_01_SCX25t27_hSAX08_rep2_16465;B190717_08_HF_LS_IN_130_ECLP_DSSO_01_SCX23_hSAX08_rep2_16463;B190702_08_HF_LS_IN_130_ECLP_DSSO_01_SCX19_hSAX08_rep2_17530;B190702_07_HF_LS_IN_130_ECLP_DSSO_01_SCX19_hSAX08_rep1_17539;B190121_10_HF_LS_IN_130_ECLP_BS3_01_SCX23_hSAX08_rep1_15891;B190121_10_HF_LS_IN_130_ECLP_BS3_01_SCX23_hSAX08_rep1_15867;B190123_05_HF_LS_IN_130_ECLP_BS3…	P370955786	6ov8P370955786	DSSO CA-CA
26	9587	P0ACJ0	P0ACJ0	36	41	2gqq	36	LYS	B	41	SER	B	5	6.23834	B190702_17_HF_LS_IN_130_ECLP_DSSO_01_SCX19_hSAX02_rep1_10410	P0ACJ03641	2gqqP0ACJ03641	DSSO CA-CA
452	674	P0ADZ0	P0ADZ0	1	49	4v6s	1	MET	AV	49	LYS	AV	48	6.24391	B190717_03_HF_LS_IN_130_ECLP_DSSO_01_SCX23_hSAX06_rep2_25340	P0ADZ0149	4v6sP0ADZ0149	DSSO CA-CA
335	7831	P0ABH9	P0ABH9	416	419	6uqo	416	LYS	F	419	LYS	F	3	6.25995	B190513_16_HF_LS_IN_130_ECLP_DSSO_01_SCX18_hSAX02_rep2_14537	P0ABH9416419	6uqoP0ABH9416419	DSSO CA-CA
12	2288	P0A877	P0A877	199	203	1wq5	199	LYS	A	203	TYR	A	4	6.26267	B190511_14_HF_LS_IN_130_ECLP_DSSO_01_SCX17_hSAX04_rep2_21929	P0A877199203	1wq5P0A877199203	DSSO CA-CA
6	7063	P75864	P75864	1	38	3v8v	1	MET	A	38	LYS	A	37	6.27415	B190511_02_HF_LS_IN_130_ECLP_DSSO_01_SCX17_hSAX06_rep1_20462	P75864138	3v8vP75864138	DSSO CA-CA
24	15323	P00452	P00452	575	607	2xax	575	LYS	A	607	LYS	A	32	6.27564	B190704_05_HF_LS_IN_130_ECLP_DSSO_01_SCX20_hSAX07_rep2_17359;B190704_04_HF_LS_IN_130_ECLP_DSSO_01_SCX20_hSAX07_rep1_17455;B190704_05_HF_LS_IN_130_ECLP_DSSO_01_SCX20_hSAX07_rep2_17380;B190715_06_HF_LS_IN_130_ECLP_DSSO_01_SCX22_hSAX06_rep1_16405;B190715_07_HF_LS_IN_130_ECLP_DSSO_01_SCX22_hSAX06_rep2_16433;B190715_06_HF_LS_IN_130_ECLP_DSSO_01_SCX22_hSAX06_rep1_16396	P00452575607	2xaxP00452575607	DSSO CA-CA
918	854	P0AG63	P0AG63	69	72	4v9c	69	LYS	AQ	72	SER	AQ	3	6.29753	B190704_20_HF_LS_IN_130_ECLP_DSSO_01_SCX20_hSAX01_rep2_8848;B190107_21_HF_LS_IN_130_ECLP_BS3_01_SCX20_hSAX01_rep2_10080	P0AG636972	4v9cP0AG636972	DSSO CA-CA
79	14494	P0A7N9	P0A7N9	37	50	4v48	36	LYS	A1	49	LYS	A1	13	6.31129	B190708_20_HF_LS_IN_130_ECLP_DSSO_01_SCX25t27_hSAX01_rep1_4928;B190708_21_HF_LS_IN_130_ECLP_DSSO_01_SCX25t27_hSAX01_rep2_4898;B190708_21_HF_LS_IN_130_ECLP_DSSO_01_SCX25t27_hSAX01_rep2_4887	P0A7N93750	4v48P0A7N93750	DSSO CA-CA
25	17589	P0AE08	P0AE08	17	93	5b8a	17	LYS	B	93	LYS	B	76	6.33489	B190702_05_HF_LS_IN_130_ECLP_DSSO_01_SCX19_hSAX07_rep1_16906;B190702_06_HF_LS_IN_130_ECLP_DSSO_01_SCX19_hSAX07_rep2_16882;B190702_05_HF_LS_IN_130_ECLP_DSSO_01_SCX19_hSAX07_rep1_16874;B190511_04_HF_LS_IN_130_ECLP_DSSO_01_SCX17_hSAX07_rep1_17087;B190513_03_HF_LS_IN_130_ECLP_DSSO_01_SCX18_hSAX06_rep2_18684;B190511_02_HF_LS_IN_130_ECLP_DSSO_01_SCX17_hSAX06_rep1_16532;B190705_03_HF_LS_IN_130_ECLP_DSSO…	P0AE081793	5b8aP0AE081793	DSSO CA-CA
21	7544	P0A7R1	P0A7R1	8	35	3ja1	8	LYS	LI	35	LYS	LI	27	6.33731	B190511_15_HF_LS_IN_130_ECLP_DSSO_01_SCX17_hSAX03_rep1_21132;B190511_15_HF_LS_IN_130_ECLP_DSSO_01_SCX17_hSAX03_rep1_21098;B190511_15_HF_LS_IN_130_ECLP_DSSO_01_SCX17_hSAX03_rep1_21120;B190511_15_HF_LS_IN_130_ECLP_DSSO_01_SCX17_hSAX03_rep1_20244;B190511_15_HF_LS_IN_130_ECLP_DSSO_01_SCX17_hSAX03_rep1_20291;B190702_18_HF_LS_IN_130_ECLP_DSSO_01_SCX19_hSAX02_rep2_19634;B190702_18_HF_LS_IN_130_ECLP_DSSO…	P0A7R1835	3ja1P0A7R1835	DSSO CA-CA
36	17844	P0A836	P0A836	312	388	2nu8	312	LYS	B	388	LYS	B	76	6.36473	B190702_09_HF_LS_IN_130_ECLP_DSSO_01_SCX19_hSAX09_rep1_27677;B190511_08_HF_LS_IN_130_ECLP_DSSO_01_SCX17_hSAX09_rep1_26886	P0A836312388	2nu8P0A836312388	DSSO CA-CA
18	9184	P21179	P21179	149	478	3vu3	149	LYS	A	478	LYS	A	329	6.37128	B190511_02_HF_LS_IN_130_ECLP_DSSO_01_SCX17_hSAX06_rep1_13719	P21179149478	3vu3P21179149478	DSSO CA-CA
441	397	P0A7N9	P0A7N9	27	33	4v6m	26	LYS	B1	32	LYS	B1	6	6.38431	B190708_20_HF_LS_IN_130_ECLP_DSSO_01_SCX25t27_hSAX01_rep1_7232	P0A7N92733	4v6mP0A7N92733	DSSO CA-CA
9	15058	P52643	P52643	70	93	5z1z	70	LYS	D	93	LYS	D	23	6.39735	B190717_18_HF_LS_IN_130_ECLP_DSSO_01_SCX23_hSAX02_rep2_12428;B190717_17_HF_LS_IN_130_ECLP_DSSO_01_SCX23_hSAX02_rep1_12426;B190717_10_HF_LS_IN_130_ECLP_DSSO_01_SCX23_hSAX10_rep1_11575;B190708_15_HF_LS_IN_130_ECLP_DSSO_01_SCX25t27_hSAX04_rep1_10789;B190708_16_HF_LS_IN_130_ECLP_DSSO_01_SCX25t27_hSAX03_rep1_10549	P526437093	5z1zP526437093	DSSO CA-CA
1	1804	P26616	P26616	64	73	6ags	64	TYR	A	73	LYS	A	9	6.40991	B190702_09_HF_LS_IN_130_ECLP_DSSO_01_SCX19_hSAX09_rep1_18389	P266166473	6agsP266166473	DSSO CA-CA
596	7569	P0A7Z4	P0A7Z4	266	298	6xav	266	SER	K	298	LYS	K	32	6.41245	B190702_19_HF_LS_IN_130_ECLP_DSSO_01_SCX19_hSAX01_rep1_12219	P0A7Z4266298	6xavP0A7Z4266298	DSSO CA-CA
127	14645	P77674	P77674	352	354	1wnd	352	LYS	C	354	LYS	C	2	6.42213	B190511_02_HF_LS_IN_130_ECLP_DSSO_01_SCX17_hSAX06_rep1_17995;B190511_12_HF_LS_IN_130_ECLP_DSSO_01_SCX17_hSAX05_rep2_18117	P77674352354	1wndP77674352354	DSSO CA-CA
84	17681	P0AG55	P0AG55	86	134	4v6k	85	LYS	AH	133	LYS	AH	48	6.42781	B190702_13_HF_LS_IN_130_ECLP_DSSO_01_SCX19_hSAX05_rep2_20021;B190702_12_HF_LS_IN_130_ECLP_DSSO_01_SCX19_hSAX05_rep1_19898;B190702_06_HF_LS_IN_130_ECLP_DSSO_01_SCX19_hSAX07_rep2_19273	P0AG5586134	4v6kP0AG5586134	DSSO CA-CA
1790	1763	P0AG30	P0AG30	352	385	6duq	352	LYS	F	385	LYS	E	33	6.42833	B190123_12_HF_LS_IN_130_ECLP_BS3_01_SCX24_hSAX05_rep2_15723;B190717_13_HF_LS_IN_130_ECLP_DSSO_01_SCX23_hSAX05_rep2_15419	P0AG30352385	6duqP0AG30352385	DSSO CA-CA
0	13236	P0ADR6	P0ADR6	118	122	4atn	118	LYS	A	122	LYS	A	4	6.43558	B190704_18_HF_LS_IN_130_ECLP_DSSO_01_SCX20_hSAX02_rep2_13718;B190704_18_HF_LS_IN_130_ECLP_DSSO_01_SCX20_hSAX02_rep2_13674	P0ADR6118122	4atnP0ADR6118122	DSSO CA-CA
352	5738	P62399	P62399	8	14	4v70	7	TYR	BF	13	LYS	BF	6	6.43563	B190715_09_HF_LS_IN_130_ECLP_DSSO_01_SCX22_hSAX07_rep2_5605;B190715_09_HF_LS_IN_130_ECLP_DSSO_01_SCX22_hSAX07_rep2_5267	P62399814	4v70P62399814	DSSO CA-CA
78	197	P77398	P77398	606	613	1z7e	606	SER	D	613	TYR	D	7	6.47509	B190511_07_HF_LS_IN_130_ECLP_DSSO_01_SCX17_hSAX08_rep2_8547	P77398606613	1z7eP77398606613	DSSO CA-CA
369	46	P0A7L0	P0A7L0	197	205	4v6p	197	LYS	BC	205	LYS	BC	8	6.50581	B190715_24_HF_LS_IN_130_ECLP_DSSO_01_SCX22_hSAX01_rep1_17525;B190119_04_HF_LS_IN_130_ECLP_BS3_01_SCX22_hSAX02_rep1_17246	P0A7L0197205	4v6pP0A7L0197205	DSSO CA-CA
21	2361	P0A7F3	P0A7F3	1	13	1rab	1	MET	B	13	LYS	B	12	6.54388	B190704_16_HF_LS_IN_130_ECLP_DSSO_01_SCX20_hSAX03_rep1_4828;B190702_15_HF_LS_IN_130_ECLP_DSSO_01_SCX19_hSAX04_rep2_5605;B190702_15_HF_LS_IN_130_ECLP_DSSO_01_SCX19_hSAX04_rep2_6487;B190704_16_HF_LS_IN_130_ECLP_DSSO_01_SCX20_hSAX03_rep1_6173;B190125_16_HF_LS_IN_130_ECLP_BS3_01_SCX25_hSAX03_rep1_6547;B190125_16_HF_LS_IN_130_ECLP_BS3_01_SCX25_hSAX03_rep1_6530;B190117_06_HF_LS_IN_130_ECLP_BS3_01_SCX21…	P0A7F3113	1rabP0A7F3113	DSSO CA-CA
1694	14139	P0A6F5	P0A6F5	245	321	3c9v	245	LYS	B	321	LYS	B	76	6.55256	B190717_05_HF_LS_IN_130_ECLP_DSSO_01_SCX23_hSAX07_rep2_29354;B190702_06_HF_LS_IN_130_ECLP_DSSO_01_SCX19_hSAX07_rep2_29029;B190705_02_HF_LS_IN_130_ECLP_DSSO_01_SCX25t27_hSAX06_rep1_28083;B190705_04_HF_LS_IN_130_ECLP_DSSO_01_SCX25t27_hSAX07_rep1_27600	P0A6F5245321	3c9vP0A6F5245321	DSSO CA-CA
2064	9618	P0A6F5	P0A6F5	34	51	3c9v	34	LYS	G	51	LYS	G	17	6.56079	B190513_18_HF_LS_IN_130_ECLP_DSSO_01_SCX18_hSAX01_rep2_12507;B190702_20_HF_LS_IN_130_ECLP_DSSO_01_SCX19_hSAX01_rep2_12110;B190704_20_HF_LS_IN_130_ECLP_DSSO_01_SCX20_hSAX01_rep2_13082;B190704_20_HF_LS_IN_130_ECLP_DSSO_01_SCX20_hSAX01_rep2_13071	P0A6F53451	3c9vP0A6F53451	DSSO CA-CA
2	8323	P0A9A9	P0A9A9	9	14	2fu4	9	LYS	B	14	LYS	B	5	6.56143	B190702_19_HF_LS_IN_130_ECLP_DSSO_01_SCX19_hSAX01_rep1_8922;B190103_21_HF_LS_IN_130_ECLP_BS3_01_SCX19_hSAX01_rep1_9174	P0A9A9914	2fu4P0A9A9914	DSSO CA-CA
209	6615	P0A9Q7	P0A9Q7	476	480	6tqh	476	THR	C	480	LYS	C	4	6.57689	B190710_04_HF_LS_IN_130_ECLP_DSSO_01_SCX21_hSAX07_rep1_19482	P0A9Q7476480	6tqhP0A9Q7476480	DSSO CA-CA
17	17224	P52643	P52643	65	70	5z1z	65	LYS	C	70	LYS	C	5	6.58828	B190717_03_HF_LS_IN_130_ECLP_DSSO_01_SCX23_hSAX06_rep2_16928;B190717_03_HF_LS_IN_130_ECLP_DSSO_01_SCX23_hSAX06_rep2_16902;B190712_02_HF_LS_IN_130_ECLP_DSSO_01_SCX24_hSAX06_rep1_16923	P526436570	5z1zP526436570	DSSO CA-CA
87	7843	P0A853	P0A853	267	270	2c44	267	SER	C	270	LYS	C	3	6.59933	B190511_15_HF_LS_IN_130_ECLP_DSSO_01_SCX17_hSAX03_rep1_18372;B190511_15_HF_LS_IN_130_ECLP_DSSO_01_SCX17_hSAX03_rep1_18367;B190511_15_HF_LS_IN_130_ECLP_DSSO_01_SCX17_hSAX03_rep1_17156;B190511_15_HF_LS_IN_130_ECLP_DSSO_01_SCX17_hSAX03_rep1_16248;B190511_13_HF_LS_IN_130_ECLP_DSSO_01_SCX17_hSAX04_rep1_17175	P0A853267270	2c44P0A853267270	DSSO CA-CA
5	16717	P0A8M3	P0A8M3	136	138	1tje	136	LYS	A	138	LYS	A	2	6.65796	B190717_13_HF_LS_IN_130_ECLP_DSSO_01_SCX23_hSAX05_rep2_6645;B190717_03_HF_LS_IN_130_ECLP_DSSO_01_SCX23_hSAX06_rep2_6660;B190717_13_HF_LS_IN_130_ECLP_DSSO_01_SCX23_hSAX05_rep2_6635	P0A8M3136138	1tjeP0A8M3136138	DSSO CA-CA
17	5448	P00968	P00968	379	899	1jdb	378	LYS	H	898	LYS	H	520	6.66034	B190513_02_HF_LS_IN_130_ECLP_DSSO_01_SCX18_hSAX06_rep1_25265;B190511_03_HF_LS_IN_130_ECLP_DSSO_01_SCX17_hSAX06_rep2_23151;B190705_02_HF_LS_IN_130_ECLP_DSSO_01_SCX25t27_hSAX06_rep1_21376;B190705_02_HF_LS_IN_130_ECLP_DSSO_01_SCX25t27_hSAX06_rep1_22122;B190105_12_HF_LS_IN_130_ECLP_BS3_01_SCX20_hSAX06_rep1_23035;B190105_12_HF_LS_IN_130_ECLP_BS3_01_SCX20_hSAX06_rep1_23566;B190705_02_HF_LS_IN_130_ECLP_…	P00968379899	1jdbP00968379899	DSSO CA-CA
37	11805	P0AFG3	P0AFG3	285	916	6vef	285	LYS	A	916	SER	B	631	6.66436	B190708_19_HF_LS_IN_130_ECLP_DSSO_01_SCX25t27_hSAX02_rep2_11743;B190708_19_HF_LS_IN_130_ECLP_DSSO_01_SCX25t27_hSAX02_rep2_11756	P0AFG3285916	6vefP0AFG3285916	DSSO CA-CA
14	1860	P31663	P31663	1	86	3guz	1	MET	B	86	LYS	B	85	6.6693	B190702_16_HF_LS_IN_130_ECLP_DSSO_01_SCX19_hSAX03_rep1_22965;B190513_03_HF_LS_IN_130_ECLP_DSSO_01_SCX18_hSAX06_rep2_25380;B190511_12_HF_LS_IN_130_ECLP_DSSO_01_SCX17_hSAX05_rep2_26057	P31663186	3guzP31663186	DSSO CA-CA
23	121	P0A8V2	P0A8V2	1065	1073	6gh5	1065	LYS	C	1073	LYS	C	8	6.69003	B190717_19_HF_LS_IN_130_ECLP_DSSO_01_SCX23_hSAX01_rep1_4656;B190717_19_HF_LS_IN_130_ECLP_DSSO_01_SCX23_hSAX01_rep1_4653;B190717_19_HF_LS_IN_130_ECLP_DSSO_01_SCX23_hSAX01_rep1_4677;B190717_20_HF_LS_IN_130_ECLP_DSSO_01_SCX23_hSAX01_rep2_3320;B190712_19_HF_LS_IN_130_ECLP_DSSO_01_SCX24_hSAX01_rep1_3784;B190125_20_HF_LS_IN_130_ECLP_BS3_01_SCX25_hSAX01_rep2_5128;B190125_19_HF_LS_IN_130_ECLP_BS3_01_SCX2…	P0A8V210651073	6gh5P0A8V210651073	DSSO CA-CA
21	1455	P35340	P35340	19	49	4ykg	19	LYS	A	49	LYS	A	30	6.75647	B190704_05_HF_LS_IN_130_ECLP_DSSO_01_SCX20_hSAX07_rep2_24589;B190105_10_HF_LS_IN_130_ECLP_BS3_01_SCX20_hSAX07_rep1_26222	P353401949	4ykgP353401949	DSSO CA-CA
311	10850	P60723	P60723	57	74	4v6m	57	LYS	BE	74	LYS	BE	17	6.77124	B190715_24_HF_LS_IN_130_ECLP_DSSO_01_SCX22_hSAX01_rep1_10062	P607235774	4v6mP607235774	DSSO CA-CA
274	66	P0AD61	P0AD61	283	291	1pky	283	SER	C	291	THR	C	8	6.78362	B190710_17_HF_LS_IN_130_ECLP_DSSO_01_SCX21_hSAX01_rep1_12339;B190704_20_HF_LS_IN_130_ECLP_DSSO_01_SCX20_hSAX01_rep2_8851;B190702_19_HF_LS_IN_130_ECLP_DSSO_01_SCX19_hSAX01_rep1_13446	P0AD61283291	1pkyP0AD61283291	DSSO CA-CA
3884	7561	P0A6F5	P0A6F5	425	441	3c9v	425	LYS	N	441	LYS	N	16	6.84613	B190513_11_HF_LS_IN_130_ECLP_DSSO_01_SCX18_hSAX05_rep1_13432	P0A6F5425441	3c9vP0A6F5425441	DSSO CA-CA
0	5112	P60340	P60340	74	176	1k8w	74	LYS	A	176	LYS	A	102	6.84662	B190717_07_HF_LS_IN_130_ECLP_DSSO_01_SCX23_hSAX08_rep1_13743;B190712_07_HF_LS_IN_130_ECLP_DSSO_01_SCX24_hSAX08_rep1_13340;B190712_07_HF_LS_IN_130_ECLP_DSSO_01_SCX24_hSAX08_rep1_13365;B190123_04_HF_LS_IN_130_ECLP_BS3_01_SCX24_hSAX08_rep1_13931	P6034074176	1k8wP6034074176	DSSO CA-CA
0	14795	P0A850	P0A850	1	81	4urd	1	MET	A	81	LYS	A	80	6.85721	B190704_12_HF_LS_IN_130_ECLP_DSSO_01_SCX20_hSAX05_rep2_20078;B190702_12_HF_LS_IN_130_ECLP_DSSO_01_SCX19_hSAX05_rep1_20410;B190702_12_HF_LS_IN_130_ECLP_DSSO_01_SCX19_hSAX05_rep1_18631	P0A850181	4urdP0A850181	DSSO CA-CA
8	16151	P21177	P21177	593	602	6tnm	593	LYS	A	602	LYS	A	9	6.85985	B190712_05_HF_LS_IN_130_ECLP_DSSO_01_SCX24_hSAX07_rep2_13329;B190712_05_HF_LS_IN_130_ECLP_DSSO_01_SCX24_hSAX07_rep2_13281;B190712_02_HF_LS_IN_130_ECLP_DSSO_01_SCX24_hSAX06_rep1_13403;B190712_03_HF_LS_IN_130_ECLP_DSSO_01_SCX24_hSAX06_rep2_13327	P21177593602	6tnmP21177593602	DSSO CA-CA
1	16479	P0A7Z4	P0A7Z4	291	298	3n97	291	LYS	B	298	LYS	C	7	6.86688	B190704_13_HF_LS_IN_130_ECLP_DSSO_01_SCX20_hSAX04_rep1_16361;B190704_11_HF_LS_IN_130_ECLP_DSSO_01_SCX20_hSAX05_rep1_16721;B190513_12_HF_LS_IN_130_ECLP_DSSO_01_SCX18_hSAX05_rep2_13426;B190513_11_HF_LS_IN_130_ECLP_DSSO_01_SCX18_hSAX05_rep1_13500	P0A7Z4291298	3n97P0A7Z4291298	DSSO CA-CA
8	11151	P0AF18	P0AF18	347	356	1ymy	347	LYS	A	356	LYS	A	9	6.91496	B190511_24_HF_LS_IN_130_ECLP_DSSO_01_SCX17_hSAX02_rep1_19071	P0AF18347356	1ymyP0AF18347356	DSSO CA-CA
47	13807	P0AGE9	P0AGE9	7	34	1scu	6	LYS	D	33	LYS	D	27	6.92478	B190513_15_HF_LS_IN_130_ECLP_DSSO_01_SCX18_hSAX02_rep1_16425;B190702_17_HF_LS_IN_130_ECLP_DSSO_01_SCX19_hSAX02_rep1_15901;B190513_15_HF_LS_IN_130_ECLP_DSSO_01_SCX18_hSAX02_rep1_14197	P0AGE9734	1scuP0AGE9734	DSSO CA-CA
5	14944	P0ABQ0	P0ABQ0	215	385	1u7z	215	LYS	C	385	LYS	C	170	6.92911	B190704_08_HF_LS_IN_130_ECLP_DSSO_01_SCX20_hSAX09_rep1_20469;B190704_06_HF_LS_IN_130_ECLP_DSSO_01_SCX20_hSAX08_rep1_20660;B190704_09_HF_LS_IN_130_ECLP_DSSO_01_SCX20_hSAX10_rep1_19420;B190704_07_HF_LS_IN_130_ECLP_DSSO_01_SCX20_hSAX08_rep2_19551	P0ABQ0215385	1u7zP0ABQ0215385	DSSO CA-CA
30	12350	P0A7U7	P0A7U7	44	85	2ykr	43	LYS	T	84	LYS	T	41	6.96032	B190702_18_HF_LS_IN_130_ECLP_DSSO_01_SCX19_hSAX02_rep2_12096;B190702_18_HF_LS_IN_130_ECLP_DSSO_01_SCX19_hSAX02_rep2_12106;B190717_15_HF_LS_IN_130_ECLP_DSSO_01_SCX23_hSAX03_rep1_11406	P0A7U74485	2ykrP0A7U74485	DSSO CA-CA
0	11546	P02925	P02925	275	281	1drk	250	LYS	A	256	LYS	A	6	6.96256	B190702_14_HF_LS_IN_130_ECLP_DSSO_01_SCX19_hSAX04_rep1_5643;B190702_14_HF_LS_IN_130_ECLP_DSSO_01_SCX19_hSAX04_rep1_5637	P02925275281	1drkP02925275281	DSSO CA-CA
9	1911	P0A8I3	P0A8I3	197	202	5caj	197	LYS	A	202	LYS	A	5	6.96958	B190704_12_HF_LS_IN_130_ECLP_DSSO_01_SCX20_hSAX05_rep2_19169	P0A8I3197202	5cajP0A8I3197202	DSSO CA-CA
2	1989	P14294	P14294	422	437	1i7d	422	LYS	A	437	LYS	A	15	6.98481	B190702_16_HF_LS_IN_130_ECLP_DSSO_01_SCX19_hSAX03_rep1_11919;B190103_16_HF_LS_IN_130_ECLP_BS3_01_SCX19_hSAX04_rep2_12220	P14294422437	1i7dP14294422437	DSSO CA-CA
96	9809	P0ABP8	P0ABP8	100	214	4tti	99	LYS	E	213	THR	E	114	6.98986	B190712_15_HF_LS_IN_130_ECLP_DSSO_01_SCX24_hSAX03_rep1_6484;B190712_18_HF_LS_IN_130_ECLP_DSSO_01_SCX24_hSAX02_rep2_6573;B190123_16_HF_LS_IN_130_ECLP_BS3_01_SCX24_hSAX03_rep1_7529;B190123_16_HF_LS_IN_130_ECLP_BS3_01_SCX24_hSAX03_rep1_7535	P0ABP8100214	4ttiP0ABP8100214	DSSO CA-CA
398	14852	P0A7F3	P0A7F3	13	16	1q95	13	LYS	L	16	THR	L	3	7.00367	B190710_15_HF_LS_IN_130_ECLP_DSSO_01_SCX21_hSAX02_rep1_14231;B190710_15_HF_LS_IN_130_ECLP_DSSO_01_SCX21_hSAX02_rep1_14222	P0A7F31316	1q95P0A7F31316	DSSO CA-CA
7	5069	P0A7S3	P0A7S3	108	120	4v7i	107	LYS	BL	119	LYS	BL	12	7.00717	B190708_15_HF_LS_IN_130_ECLP_DSSO_01_SCX25t27_hSAX04_rep1_3792;B190708_15_HF_LS_IN_130_ECLP_DSSO_01_SCX25t27_hSAX04_rep1_3776;B190708_15_HF_LS_IN_130_ECLP_DSSO_01_SCX25t27_hSAX04_rep1_3785;B190708_15_HF_LS_IN_130_ECLP_DSSO_01_SCX25t27_hSAX04_rep1_3807;B190708_19_HF_LS_IN_130_ECLP_DSSO_01_SCX25t27_hSAX02_rep2_4347;B190708_16_HF_LS_IN_130_ECLP_DSSO_01_SCX25t27_hSAX03_rep1_4361;B190708_19_HF_LS_IN_1…	P0A7S3108120	4v7iP0A7S3108120	DSSO CA-CA
0	1036	P00363	P00363	121	281	6awf	120	LYS	A	280	LYS	A	160	7.01025	B190704_11_HF_LS_IN_130_ECLP_DSSO_01_SCX20_hSAX05_rep1_11734;B190105_12_HF_LS_IN_130_ECLP_BS3_01_SCX20_hSAX06_rep1_12226;B190105_12_HF_LS_IN_130_ECLP_BS3_01_SCX20_hSAX06_rep1_10536	P00363121281	6awfP00363121281	DSSO CA-CA
199	44	P0A7J7	P0A7J7	51	82	6o9k	50	LYS	I	81	LYS	I	31	7.01397	B190513_11_HF_LS_IN_130_ECLP_DSSO_01_SCX18_hSAX05_rep1_19371;B190717_18_HF_LS_IN_130_ECLP_DSSO_01_SCX23_hSAX02_rep2_15947;B181228_18_HF_LS_IN_130_ECLP_BS3_01_SCX17_hSAX05_rep2_17858;B190119_03_HF_LS_IN_130_ECLP_BS3_01_SCX22_hSAX01_rep2_14745	P0A7J75182	6o9kP0A7J75182	DSSO CA-CA
230	4724	P21179	P21179	141	143	1ggh	141	TYR	A	143	SER	A	2	7.05269	B190511_11_HF_LS_IN_130_ECLP_DSSO_01_SCX17_hSAX05_rep1_15097	P21179141143	1gghP21179141143	DSSO CA-CA
0	1343	P0AFG6	P0AFG6	133	148	2bth	150	LYS	A	165	LYS	A	15	7.05729	B190715_06_HF_LS_IN_130_ECLP_DSSO_01_SCX22_hSAX06_rep1_10303;B190715_06_HF_LS_IN_130_ECLP_DSSO_01_SCX22_hSAX06_rep1_10287;B190705_02_HF_LS_IN_130_ECLP_DSSO_01_SCX25t27_hSAX06_rep1_10475;B190715_06_HF_LS_IN_130_ECLP_DSSO_01_SCX22_hSAX06_rep1_10329;B190712_03_HF_LS_IN_130_ECLP_DSSO_01_SCX24_hSAX06_rep2_10494;B190708_14_HF_LS_IN_130_ECLP_DSSO_01_SCX25t27_hSAX05_rep2_11024;B190712_03_HF_LS_IN_130_ECL…	P0AFG6133148	2bthP0AFG6133148	DSSO CA-CA
269	9529	P0A7V8	P0A7V8	150	177	4v65	149	LYS	AR	176	LYS	AR	27	7.08252	B190712_15_HF_LS_IN_130_ECLP_DSSO_01_SCX24_hSAX03_rep1_11695;B190712_15_HF_LS_IN_130_ECLP_DSSO_01_SCX24_hSAX03_rep1_11651	P0A7V8150177	4v65P0A7V8150177	DSSO CA-CA
1	4089	P07649	P07649	133	137	2nre	133	SER	A	137	THR	A	4	7.08759	B190702_05_HF_LS_IN_130_ECLP_DSSO_01_SCX19_hSAX07_rep1_14801	P07649133137	2nreP07649133137	DSSO CA-CA
3	11136	P0AA43	P0AA43	162	179	1ksv	162	LYS	A	179	SER	A	17	7.10318	B190511_12_HF_LS_IN_130_ECLP_DSSO_01_SCX17_hSAX05_rep2_18152;B190715_18_HF_LS_IN_130_ECLP_DSSO_01_SCX22_hSAX04_rep1_15381	P0AA43162179	1ksvP0AA43162179	DSSO CA-CA
0	3742	P0AG67	P0AG67	370	411	5xq5	21	LYS	A	62	LYS	A	41	7.12014	B190715_07_HF_LS_IN_130_ECLP_DSSO_01_SCX22_hSAX06_rep2_13928;B190717_02_HF_LS_IN_130_ECLP_DSSO_01_SCX23_hSAX06_rep1_13833;B190715_07_HF_LS_IN_130_ECLP_DSSO_01_SCX22_hSAX06_rep2_13917;B190717_03_HF_LS_IN_130_ECLP_DSSO_01_SCX23_hSAX06_rep2_12775;B190717_02_HF_LS_IN_130_ECLP_DSSO_01_SCX23_hSAX06_rep1_12722;B190717_03_HF_LS_IN_130_ECLP_DSSO_01_SCX23_hSAX06_rep2_12741;B190717_02_HF_LS_IN_130_ECLP_DSSO…	P0AG67370411	5xq5P0AG67370411	DSSO CA-CA
2	16007	P0ADR8	P0ADR8	52	401	6gfl	52	LYS	B	401	LYS	B	349	7.15747	B190511_12_HF_LS_IN_130_ECLP_DSSO_01_SCX17_hSAX05_rep2_18707	P0ADR852401	6gflP0ADR852401	DSSO CA-CA
8	5164	P77689	P77689	308	339	5awf	308	LYS	F	339	LYS	F	31	7.16933	B190513_03_HF_LS_IN_130_ECLP_DSSO_01_SCX18_hSAX06_rep2_19503;B190513_05_HF_LS_IN_130_ECLP_DSSO_01_SCX18_hSAX07_rep2_18975;B181230_11_HF_LS_IN_130_ECLP_BS3_01_SCX18_hSAX07_rep1_17143;B181230_13_HF_LS_IN_130_ECLP_BS3_01_SCX18_hSAX06_rep1_17427;B181230_04_HF_LS_IN_130_ECLP_BS3_01_SCX18_hSAX10_rep1_17156	P77689308339	5awfP77689308339	DSSO CA-CA
58	15298	P60422	P60422	183	265	6o9j	182	LYS	C	264	LYS	C	82	7.17563	B190712_14_HF_LS_IN_130_ECLP_DSSO_01_SCX24_hSAX04_rep1_5445;B190712_15_HF_LS_IN_130_ECLP_DSSO_01_SCX24_hSAX03_rep1_5424;B190717_14_HF_LS_IN_130_ECLP_DSSO_01_SCX23_hSAX04_rep1_5613;B190704_02_HF_LS_IN_130_ECLP_DSSO_01_SCX20_hSAX06_rep1_7118;B190704_02_HF_LS_IN_130_ECLP_DSSO_01_SCX20_hSAX06_rep1_7269	P60422183265	6o9jP60422183265	DSSO CA-CA
1	12925	P06612	P06612	826	844	1yua	83	LYS	A	101	LYS	A	18	7.18394	B190511_04_HF_LS_IN_130_ECLP_DSSO_01_SCX17_hSAX07_rep1_8265	P06612826844	1yuaP06612826844	DSSO CA-CA
4	4799	P77541	P77541	121	129	1xg3	121	LYS	B	129	LYS	B	8	7.23485	B190708_14_HF_LS_IN_130_ECLP_DSSO_01_SCX25t27_hSAX05_rep2_8230;B190708_14_HF_LS_IN_130_ECLP_DSSO_01_SCX25t27_hSAX05_rep2_8226;B190708_20_HF_LS_IN_130_ECLP_DSSO_01_SCX25t27_hSAX01_rep1_6760;B190708_21_HF_LS_IN_130_ECLP_DSSO_01_SCX25t27_hSAX01_rep2_6716;B190708_20_HF_LS_IN_130_ECLP_DSSO_01_SCX25t27_hSAX01_rep1_6740;B190708_14_HF_LS_IN_130_ECLP_DSSO_01_SCX25t27_hSAX05_rep2_7291;B190708_15_HF_LS_IN_1…	P77541121129	1xg3P77541121129	DSSO CA-CA
71	10934	P0A8V2	P0A8V2	1	1158	6xas	1	MET	I	1158	LYS	I	1157	7.23862	B190712_07_HF_LS_IN_130_ECLP_DSSO_01_SCX24_hSAX08_rep1_17432;B190705_07_HF_LS_IN_130_ECLP_DSSO_01_SCX25t27_hSAX08_rep1_15668;B190708_23_HF_LS_IN_130_ECLP_DSSO_01_SCX25t27_hSAX08_rep2_16339;B190708_06_HF_LS_IN_130_ECLP_DSSO_01_SCX25t27_hSAX07_rep2_14801;B190511_05_HF_LS_IN_130_ECLP_DSSO_01_SCX17_hSAX07_rep2_15209	P0A8V211158	6xasP0A8V211158	DSSO CA-CA
116	1287	P0A7V3	P0A7V3	108	204	4v6l	107	LYS	AG	203	LYS	AG	96	7.24635	B190702_04_HF_LS_IN_130_ECLP_DSSO_01_SCX19_hSAX06_rep2_18677;B190702_03_HF_LS_IN_130_ECLP_DSSO_01_SCX19_hSAX06_rep1_18696;B190705_03_HF_LS_IN_130_ECLP_DSSO_01_SCX25t27_hSAX06_rep2_15609	P0A7V3108204	4v6lP0A7V3108204	DSSO CA-CA
26	15764	P00452	P00452	64	648	6w4x	64	LYS	A	648	LYS	A	584	7.24945	B190705_03_HF_LS_IN_130_ECLP_DSSO_01_SCX25t27_hSAX06_rep2_19229;B190710_03_HF_LS_IN_130_ECLP_DSSO_01_SCX21_hSAX06_rep2_19553	P0045264648	6w4xP0045264648	DSSO CA-CA
209	1228	P63284	P63284	408	463	4d2u	408	LYS	F	463	LYS	F	55	7.25373	B190513_07_HF_LS_IN_130_ECLP_DSSO_01_SCX18_hSAX08_rep2_13256;B190513_07_HF_LS_IN_130_ECLP_DSSO_01_SCX18_hSAX08_rep2_13237;B190107_06_HF_LS_IN_130_ECLP_BS3_01_SCX21_hSAX08_rep1_16587;B190715_11_HF_LS_IN_130_ECLP_DSSO_01_SCX22_hSAX08_rep1_16439;B190117_17_HF_LS_IN_130_ECLP_BS3_01_SCX22_hSAX08_rep2_11569	P63284408463	4d2uP63284408463	DSSO CA-CA
37	6168	P07003	P07003	166	544	3ey9	166	LYS	A	544	LYS	B	378	7.26335	B190513_07_HF_LS_IN_130_ECLP_DSSO_01_SCX18_hSAX08_rep2_20573;B190513_06_HF_LS_IN_130_ECLP_DSSO_01_SCX18_hSAX08_rep1_20965	P07003166544	3ey9P07003166544	DSSO CA-CA
4680	920	P0A6F5	P0A6F5	141	160	4aas	141	SER	F	160	LYS	F	19	7.26696	B190702_03_HF_LS_IN_130_ECLP_DSSO_01_SCX19_hSAX06_rep1_27271	P0A6F5141160	4aasP0A6F5141160	DSSO CA-CA
4	10854	P0A8V2	P0A8V2	1242	1262	6z9q	1242	LYS	X	1262	LYS	X	20	7.28909	B190717_14_HF_LS_IN_130_ECLP_DSSO_01_SCX23_hSAX04_rep1_13130;B190717_14_HF_LS_IN_130_ECLP_DSSO_01_SCX23_hSAX04_rep1_13105;B190717_14_HF_LS_IN_130_ECLP_DSSO_01_SCX23_hSAX04_rep1_13110;B190712_15_HF_LS_IN_130_ECLP_DSSO_01_SCX24_hSAX03_rep1_12692;B190717_15_HF_LS_IN_130_ECLP_DSSO_01_SCX23_hSAX03_rep1_12395;B190717_15_HF_LS_IN_130_ECLP_DSSO_01_SCX23_hSAX03_rep1_11654;B190717_15_HF_LS_IN_130_ECLP_DSSO…	P0A8V212421262	6z9qP0A8V212421262	DSSO CA-CA
80	8371	P0A7B5	P0A7B5	298	343	2j5t	298	LYS	B	343	SER	B	45	7.30739	B190123_09_HF_LS_IN_130_ECLP_BS3_01_SCX24_hSAX06_rep1_15018;B190123_09_HF_LS_IN_130_ECLP_BS3_01_SCX24_hSAX06_rep1_14997;B190712_03_HF_LS_IN_130_ECLP_DSSO_01_SCX24_hSAX06_rep2_14687	P0A7B5298343	2j5tP0A7B5298343	DSSO CA-CA
22	3299	P05719	P05719	28	68	2y7c	28	LYS	A	68	LYS	A	40	7.32071	B190704_20_HF_LS_IN_130_ECLP_DSSO_01_SCX20_hSAX01_rep2_3271	P057192868	2y7cP057192868	DSSO CA-CA
1049	6374	P0A6F5	P0A6F5	302	313	1grl	302	SER	C	313	THR	C	11	7.32526	B190715_11_HF_LS_IN_130_ECLP_DSSO_01_SCX22_hSAX08_rep1_29383	P0A6F5302313	1grlP0A6F5302313	DSSO CA-CA
12	14880	P0A6M8	P0A6M8	143	271	3j0e	143	LYS	H	271	LYS	H	128	7.34244	B190511_15_HF_LS_IN_130_ECLP_DSSO_01_SCX17_hSAX03_rep1_17472;B190513_14_HF_LS_IN_130_ECLP_DSSO_01_SCX18_hSAX03_rep1_17716;B190511_15_HF_LS_IN_130_ECLP_DSSO_01_SCX17_hSAX03_rep1_16566;B190704_16_HF_LS_IN_130_ECLP_DSSO_01_SCX20_hSAX03_rep1_17008	P0A6M8143271	3j0eP0A6M8143271	DSSO CA-CA
3	8819	P24200	P24200	164	168	6ghc	164	LYS	A	168	LYS	A	4	7.34893	B190704_20_HF_LS_IN_130_ECLP_DSSO_01_SCX20_hSAX01_rep2_4976	P24200164168	6ghcP24200164168	DSSO CA-CA
90	776	P0ABH7	P0ABH7	55	58	4jaf	54	SER	A	57	THR	A	3	7.35559	B190102_06_HF_LS_IN_130_ECLP_BS3_01_SCX19_hSAX08_rep1_24770;B190704_07_HF_LS_IN_130_ECLP_DSSO_01_SCX20_hSAX08_rep2_23328	P0ABH75558	4jafP0ABH75558	DSSO CA-CA
2	3837	P0A9P0	P0A9P0	106	111	4jdr	106	LYS	B	111	LYS	B	5	7.38537	B190710_13_HF_LS_IN_130_ECLP_DSSO_01_SCX21_hSAX04_rep1_12089;B190715_25_HF_LS_IN_130_ECLP_DSSO_01_SCX22_hSAX01_rep2_12359;B190710_17_HF_LS_IN_130_ECLP_DSSO_01_SCX21_hSAX01_rep1_11967;B190710_13_HF_LS_IN_130_ECLP_DSSO_01_SCX21_hSAX04_rep1_9931;B190710_14_HF_LS_IN_130_ECLP_DSSO_01_SCX21_hSAX03_rep1_9738;B190715_18_HF_LS_IN_130_ECLP_DSSO_01_SCX22_hSAX04_rep1_10061;B190511_19_HF_LS_IN_130_ECLP_DSSO_0…	P0A9P0106111	4jdrP0A9P0106111	DSSO CA-CA
237	17732	P0A8T7	P0A8T7	1132	1151	6z9p	1132	LYS	Y	1151	LYS	Y	19	7.38588	B190704_11_HF_LS_IN_130_ECLP_DSSO_01_SCX20_hSAX05_rep1_21167;B190704_11_HF_LS_IN_130_ECLP_DSSO_01_SCX20_hSAX05_rep1_21138	P0A8T711321151	6z9pP0A8T711321151	DSSO CA-CA
187	6295	P60422	P60422	18	207	5aka	17	LYS	C	206	LYS	C	189	7.38642	B190712_20_HF_LS_IN_130_ECLP_DSSO_01_SCX24_hSAX01_rep2_6496	P6042218207	5akaP6042218207	DSSO CA-CA
69	9361	P0A7L8	P0A7L8	44	62	4v48	43	LYS	AU	61	LYS	AU	18	7.38692	B190123_16_HF_LS_IN_130_ECLP_BS3_01_SCX24_hSAX03_rep1_9284;B190123_16_HF_LS_IN_130_ECLP_BS3_01_SCX24_hSAX03_rep1_9251;B190712_17_HF_LS_IN_130_ECLP_DSSO_01_SCX24_hSAX02_rep1_8082	P0A7L84462	4v48P0A7L84462	DSSO CA-CA
2	5392	P0ABU0	P0ABU0	1	273	3t89	1	MET	A	273	LYS	E	272	7.38809	B190702_09_HF_LS_IN_130_ECLP_DSSO_01_SCX19_hSAX09_rep1_19023;B190702_09_HF_LS_IN_130_ECLP_DSSO_01_SCX19_hSAX09_rep1_19007;B190702_09_HF_LS_IN_130_ECLP_DSSO_01_SCX19_hSAX09_rep1_20088;B190704_08_HF_LS_IN_130_ECLP_DSSO_01_SCX20_hSAX09_rep1_18914;B190511_08_HF_LS_IN_130_ECLP_DSSO_01_SCX17_hSAX09_rep1_19095;B190511_08_HF_LS_IN_130_ECLP_DSSO_01_SCX17_hSAX09_rep1_20686;B190702_09_HF_LS_IN_130_ECLP_DSSO…	P0ABU01273	3t89P0ABU01273	DSSO CA-CA
309	1146	P0A8T7	P0A8T7	74	87	6vjs	74	LYS	D	87	LYS	D	13	7.41089	B190704_12_HF_LS_IN_130_ECLP_DSSO_01_SCX20_hSAX05_rep2_13543;B190105_15_HF_LS_IN_130_ECLP_BS3_01_SCX20_hSAX05_rep2_13808	P0A8T77487	6vjsP0A8T77487	DSSO CA-CA
12	4358	P09373	P09373	454	616	3pfl	453	LYS	A	615	LYS	A	162	7.41246	B190702_13_HF_LS_IN_130_ECLP_DSSO_01_SCX19_hSAX05_rep2_12074;B190513_02_HF_LS_IN_130_ECLP_DSSO_01_SCX18_hSAX06_rep1_12290;B190513_11_HF_LS_IN_130_ECLP_DSSO_01_SCX18_hSAX05_rep1_10031;B190702_12_HF_LS_IN_130_ECLP_DSSO_01_SCX19_hSAX05_rep1_10340;B190710_14_HF_LS_IN_130_ECLP_DSSO_01_SCX21_hSAX03_rep1_8581;B190710_14_HF_LS_IN_130_ECLP_DSSO_01_SCX21_hSAX03_rep1_10056;B190710_14_HF_LS_IN_130_ECLP_DSSO_…	P09373454616	3pflP09373454616	DSSO CA-CA
74	9926	P0AFG8	P0AFG8	859	865	2g67	858	LYS	B	864	LYS	B	6	7.42984	B190712_05_HF_LS_IN_130_ECLP_DSSO_01_SCX24_hSAX07_rep2_19295	P0AFG8859865	2g67P0AFG8859865	DSSO CA-CA
3	15386	P27250	P27250	5	127	7bu2	5	LYS	A	127	LYS	A	122	7.43451	B190704_19_HF_LS_IN_130_ECLP_DSSO_01_SCX20_hSAX01_rep1_9099;B190704_20_HF_LS_IN_130_ECLP_DSSO_01_SCX20_hSAX01_rep2_9081	P272505127	7bu2P272505127	DSSO CA-CA
140	15269	P0A705	P0A705	808	866	6o9k	808	LYS	z	866	LYS	z	58	7.44289	B190511_12_HF_LS_IN_130_ECLP_DSSO_01_SCX17_hSAX05_rep2_16538	P0A705808866	6o9kP0A705808866	DSSO CA-CA
310	11544	P0A6M8	P0A6M8	323	440	4v7d	323	LYS	BZ	440	LYS	BZ	117	7.44575	B190702_09_HF_LS_IN_130_ECLP_DSSO_01_SCX19_hSAX09_rep1_25713	P0A6M8323440	4v7dP0A6M8323440	DSSO CA-CA
30	4561	P0ABH7	P0ABH7	310	357	4g6b	309	LYS	A	356	LYS	A	47	7.47741	B190513_08_HF_LS_IN_130_ECLP_DSSO_01_SCX18_hSAX09_rep1_16765;B190511_06_HF_LS_IN_130_ECLP_DSSO_01_SCX17_hSAX08_rep1_16505;B181230_07_HF_LS_IN_130_ECLP_BS3_01_SCX18_hSAX09_rep2_16485	P0ABH7310357	4g6bP0ABH7310357	DSSO CA-CA
295	15748	P0A6Y8	P0A6Y8	234	263	7ko2	234	SER	C	263	LYS	C	29	7.47953	B190704_05_HF_LS_IN_130_ECLP_DSSO_01_SCX20_hSAX07_rep2_11469;B190704_06_HF_LS_IN_130_ECLP_DSSO_01_SCX20_hSAX08_rep1_10803	P0A6Y8234263	7ko2P0A6Y8234263	DSSO CA-CA
29	15739	P0A6P9	P0A6P9	56	62	1e9i	55	LYS	D	61	LYS	D	6	7.48433	B190704_13_HF_LS_IN_130_ECLP_DSSO_01_SCX20_hSAX04_rep1_4846;B190702_15_HF_LS_IN_130_ECLP_DSSO_01_SCX19_hSAX04_rep2_5165	P0A6P95662	1e9iP0A6P95662	DSSO CA-CA
11	14476	P0AFL6	P0AFL6	103	107	1u6z	103	LYS	B	107	LYS	B	4	7.4962	B190511_02_HF_LS_IN_130_ECLP_DSSO_01_SCX17_hSAX06_rep1_24086;B190511_05_HF_LS_IN_130_ECLP_DSSO_01_SCX17_hSAX07_rep2_19813	P0AFL6103107	1u6zP0AFL6103107	DSSO CA-CA
178	6284	P00452	P00452	283	291	5cnu	283	LYS	C	291	SER	D	8	7.50454	B190710_15_HF_LS_IN_130_ECLP_DSSO_01_SCX21_hSAX02_rep1_12913	P00452283291	5cnuP00452283291	DSSO CA-CA
183	17083	P60723	P60723	123	137	4v5b	123	LYS	AE	137	LYS	AE	14	7.50729	B190513_15_HF_LS_IN_130_ECLP_DSSO_01_SCX18_hSAX02_rep1_15639;B190702_16_HF_LS_IN_130_ECLP_DSSO_01_SCX19_hSAX03_rep1_16133;B190708_19_HF_LS_IN_130_ECLP_DSSO_01_SCX25t27_hSAX02_rep2_16301	P60723123137	4v5bP60723123137	DSSO CA-CA
3	7852	P0AG67	P0AG67	319	347	2khi	319	SER	A	347	LYS	A	28	7.5086	B190712_19_HF_LS_IN_130_ECLP_DSSO_01_SCX24_hSAX01_rep1_5773;B190712_20_HF_LS_IN_130_ECLP_DSSO_01_SCX24_hSAX01_rep2_5774	P0AG67319347	2khiP0AG67319347	DSSO CA-CA
29	3948	P0A988	P0A988	1	68	7azk	1	MET	D	68	THR	D	67	7.51108	B190511_15_HF_LS_IN_130_ECLP_DSSO_01_SCX17_hSAX03_rep1_13100	P0A988168	7azkP0A988168	DSSO CA-CA
770	1572	P68767	P68767	1	134	1gyt	1	MET	I	134	LYS	I	133	7.51306	B190705_04_HF_LS_IN_130_ECLP_DSSO_01_SCX25t27_hSAX07_rep1_18627	P687671134	1gytP687671134	DSSO CA-CA
6	355	P0ABB4	P0ABB4	82	202	5t4q	81	LYS	D	201	LYS	D	120	7.51319	B190704_07_HF_LS_IN_130_ECLP_DSSO_01_SCX20_hSAX08_rep2_20734;B190702_08_HF_LS_IN_130_ECLP_DSSO_01_SCX19_hSAX08_rep2_21284;B190715_09_HF_LS_IN_130_ECLP_DSSO_01_SCX22_hSAX07_rep2_20328;B190715_08_HF_LS_IN_130_ECLP_DSSO_01_SCX22_hSAX07_rep1_20301;B190715_12_HF_LS_IN_130_ECLP_DSSO_01_SCX22_hSAX08_rep2_19969;B190702_07_HF_LS_IN_130_ECLP_DSSO_01_SCX19_hSAX08_rep1_20014;B190702_08_HF_LS_IN_130_ECLP_DSSO…	P0ABB482202	5t4qP0ABB482202	DSSO CA-CA
0	845	P0AEE8	P0AEE8	241	269	4rtq	241	LYS	A	269	LYS	A	28	7.5137	B190708_19_HF_LS_IN_130_ECLP_DSSO_01_SCX25t27_hSAX02_rep2_12380;B190708_18_HF_LS_IN_130_ECLP_DSSO_01_SCX25t27_hSAX02_rep1_12433;B190717_20_HF_LS_IN_130_ECLP_DSSO_01_SCX23_hSAX01_rep2_13977;B190717_19_HF_LS_IN_130_ECLP_DSSO_01_SCX23_hSAX01_rep1_14016;B190117_10_HF_LS_IN_130_ECLP_BS3_01_SCX21_hSAX02_rep2_14191;B190121_26_HF_LS_IN_130_ECLP_BS3_01_SCX23_hSAX01_rep2_13132	P0AEE8241269	4rtqP0AEE8241269	DSSO CA-CA
192	11870	P0AG30	P0AG30	181	336	5jjl	181	LYS	B	336	LYS	C	155	7.51813	B190702_06_HF_LS_IN_130_ECLP_DSSO_01_SCX19_hSAX07_rep2_17832;B190702_05_HF_LS_IN_130_ECLP_DSSO_01_SCX19_hSAX07_rep1_17847;B190705_04_HF_LS_IN_130_ECLP_DSSO_01_SCX25t27_hSAX07_rep1_16000	P0AG30181336	5jjlP0AG30181336	DSSO CA-CA
231	11261	P0A6H1	P0A6H1	192	297	4i5o	192	LYS	B	297	LYS	B	105	7.52142	B190702_05_HF_LS_IN_130_ECLP_DSSO_01_SCX19_hSAX07_rep1_24057	P0A6H1192297	4i5oP0A6H1192297	DSSO CA-CA
200	3637	P60240	P60240	612	616	4s20	612	TYR	L	616	THR	L	4	7.53197	B181230_13_HF_LS_IN_130_ECLP_BS3_01_SCX18_hSAX06_rep1_18145;B190513_02_HF_LS_IN_130_ECLP_DSSO_01_SCX18_hSAX06_rep1_19258	P60240612616	4s20P60240612616	DSSO CA-CA
3	10148	P10121	P10121	205	453	2yhs	205	LYS	A	453	LYS	A	248	7.53282	B190513_03_HF_LS_IN_130_ECLP_DSSO_01_SCX18_hSAX06_rep2_22806	P10121205453	2yhsP10121205453	DSSO CA-CA
1670	13499	P0A6F5	P0A6F5	364	371	3c9v	364	LYS	K	371	LYS	K	7	7.58016	B190704_02_HF_LS_IN_130_ECLP_DSSO_01_SCX20_hSAX06_rep1_11820;B190702_03_HF_LS_IN_130_ECLP_DSSO_01_SCX19_hSAX06_rep1_12065;B190704_03_HF_LS_IN_130_ECLP_DSSO_01_SCX20_hSAX06_rep2_11856;B190702_18_HF_LS_IN_130_ECLP_DSSO_01_SCX19_hSAX02_rep2_8559;B190704_18_HF_LS_IN_130_ECLP_DSSO_01_SCX20_hSAX02_rep2_8366	P0A6F5364371	3c9vP0A6F5364371	DSSO CA-CA
65	6391	P0A6T5	P0A6T5	95	129	1n3r	94	LYS	F	128	LYS	F	34	7.58695	B190511_12_HF_LS_IN_130_ECLP_DSSO_01_SCX17_hSAX05_rep2_16751;B190511_12_HF_LS_IN_130_ECLP_DSSO_01_SCX17_hSAX05_rep2_16742;B190511_11_HF_LS_IN_130_ECLP_DSSO_01_SCX17_hSAX05_rep1_15698;B190511_11_HF_LS_IN_130_ECLP_DSSO_01_SCX17_hSAX05_rep1_15663;B190511_12_HF_LS_IN_130_ECLP_DSSO_01_SCX17_hSAX05_rep2_15176;B190511_11_HF_LS_IN_130_ECLP_DSSO_01_SCX17_hSAX05_rep1_15047;B190708_14_HF_LS_IN_130_ECLP_DSSO…	P0A6T595129	1n3rP0A6T595129	DSSO CA-CA
64	16504	P00452	P00452	584	723	3uus	584	LYS	B	723	LYS	B	139	7.58714	B190511_11_HF_LS_IN_130_ECLP_DSSO_01_SCX17_hSAX05_rep1_19398;B190511_11_HF_LS_IN_130_ECLP_DSSO_01_SCX17_hSAX05_rep1_19391	P00452584723	3uusP00452584723	DSSO CA-CA
1257	2023	P0A817	P0A817	3	177	7ock	2	LYS	H	176	LYS	H	174	7.59409	B190712_08_HF_LS_IN_130_ECLP_DSSO_01_SCX24_hSAX08_rep2_16000	P0A8173177	7ockP0A8173177	DSSO CA-CA
35	14671	P0AFG8	P0AFG8	250	381	1rp7	249	LYS	B	380	LYS	B	131	7.6152	B190715_21_HF_LS_IN_130_ECLP_DSSO_01_SCX22_hSAX02_rep1_15870;B190715_19_HF_LS_IN_130_ECLP_DSSO_01_SCX22_hSAX03_rep1_15764;B190715_22_HF_LS_IN_130_ECLP_DSSO_01_SCX22_hSAX02_rep2_15799;B190513_11_HF_LS_IN_130_ECLP_DSSO_01_SCX18_hSAX05_rep1_17236;B190513_12_HF_LS_IN_130_ECLP_DSSO_01_SCX18_hSAX05_rep2_17168	P0AFG8250381	1rp7P0AFG8250381	DSSO CA-CA
48	17708	P05055	P05055	657	690	7ogk	657	LYS	A	690	LYS	A	33	7.63385	B190511_05_HF_LS_IN_130_ECLP_DSSO_01_SCX17_hSAX07_rep2_13940;B190511_07_HF_LS_IN_130_ECLP_DSSO_01_SCX17_hSAX08_rep2_13312;B190511_04_HF_LS_IN_130_ECLP_DSSO_01_SCX17_hSAX07_rep1_13917	P05055657690	7ogkP05055657690	DSSO CA-CA
41	11645	P0A8T7	P0A8T7	955	992	6psv	955	LYS	J	992	LYS	J	37	7.63628	B190717_20_HF_LS_IN_130_ECLP_DSSO_01_SCX23_hSAX01_rep2_8910;B190717_20_HF_LS_IN_130_ECLP_DSSO_01_SCX23_hSAX01_rep2_8895;B190715_25_HF_LS_IN_130_ECLP_DSSO_01_SCX22_hSAX01_rep2_8812;B190710_16_HF_LS_IN_130_ECLP_DSSO_01_SCX21_hSAX02_rep2_2403	P0A8T7955992	6psvP0A8T7955992	DSSO CA-CA
3	17775	P0A6B7	P0A6B7	92	95	1p3w	92	LYS	B	95	LYS	B	3	7.64513	B190717_17_HF_LS_IN_130_ECLP_DSSO_01_SCX23_hSAX02_rep1_5363;B190717_08_HF_LS_IN_130_ECLP_DSSO_01_SCX23_hSAX08_rep2_5330;B190717_17_HF_LS_IN_130_ECLP_DSSO_01_SCX23_hSAX02_rep1_5361	P0A6B79295	1p3wP0A6B79295	DSSO CA-CA
23	15416	P33136	P33136	438	469	1txk	438	LYS	B	469	LYS	B	31	7.65155	B190511_05_HF_LS_IN_130_ECLP_DSSO_01_SCX17_hSAX07_rep2_14832;B190511_04_HF_LS_IN_130_ECLP_DSSO_01_SCX17_hSAX07_rep1_14739	P33136438469	1txkP33136438469	DSSO CA-CA
0	6422	P08839	P08839	30	96	1zym	30	LYS	A	96	LYS	A	66	7.65554	B190704_07_HF_LS_IN_130_ECLP_DSSO_01_SCX20_hSAX08_rep2_17933;B190715_12_HF_LS_IN_130_ECLP_DSSO_01_SCX22_hSAX08_rep2_18499;B190702_08_HF_LS_IN_130_ECLP_DSSO_01_SCX19_hSAX08_rep2_18565;B190715_11_HF_LS_IN_130_ECLP_DSSO_01_SCX22_hSAX08_rep1_17762;B190710_06_HF_LS_IN_130_ECLP_DSSO_01_SCX21_hSAX08_rep1_17571;B190710_06_HF_LS_IN_130_ECLP_DSSO_01_SCX21_hSAX08_rep1_17477;B190704_07_HF_LS_IN_130_ECLP_DSSO…	P088393096	1zymP088393096	DSSO CA-CA
19	5441	P0A858	P0A858	174	177	1tmh	176	THR	D	179	SER	D	3	7.65821	B190702_13_HF_LS_IN_130_ECLP_DSSO_01_SCX19_hSAX05_rep2_21667	P0A858174177	1tmhP0A858174177	DSSO CA-CA
0	10530	P77522	P77522	360	391	5awg	360	LYS	A	391	LYS	A	31	7.66197	B190704_14_HF_LS_IN_130_ECLP_DSSO_01_SCX20_hSAX04_rep2_17331;B190704_14_HF_LS_IN_130_ECLP_DSSO_01_SCX20_hSAX04_rep2_17329;B190704_14_HF_LS_IN_130_ECLP_DSSO_01_SCX20_hSAX04_rep2_16371;B190704_14_HF_LS_IN_130_ECLP_DSSO_01_SCX20_hSAX04_rep2_16376;B190704_14_HF_LS_IN_130_ECLP_DSSO_01_SCX20_hSAX04_rep2_15385;B190712_14_HF_LS_IN_130_ECLP_DSSO_01_SCX24_hSAX04_rep1_15974;B190704_14_HF_LS_IN_130_ECLP_DSSO…	P77522360391	5awgP77522360391	DSSO CA-CA
36	4500	P0ACB0	P0ACB0	167	175	6qel	167	LYS	D	175	LYS	D	8	7.66442	B190702_12_HF_LS_IN_130_ECLP_DSSO_01_SCX19_hSAX05_rep1_5668;B190702_12_HF_LS_IN_130_ECLP_DSSO_01_SCX19_hSAX05_rep1_5659;B190117_03_HF_LS_IN_130_ECLP_BS3_01_SCX21_hSAX05_rep2_15447	P0ACB0167175	6qelP0ACB0167175	DSSO CA-CA
97	14602	P0A8T7	P0A8T7	50	66	3lu0	50	LYS	D	66	LYS	D	16	7.66669	B190513_02_HF_LS_IN_130_ECLP_DSSO_01_SCX18_hSAX06_rep1_13657;B190513_02_HF_LS_IN_130_ECLP_DSSO_01_SCX18_hSAX06_rep1_13655	P0A8T75066	3lu0P0A8T75066	DSSO CA-CA
12	13256	P05055	P05055	566	571	7ogm	566	LYS	L	571	LYS	L	5	7.66807	B190717_20_HF_LS_IN_130_ECLP_DSSO_01_SCX23_hSAX01_rep2_13105;B190717_17_HF_LS_IN_130_ECLP_DSSO_01_SCX23_hSAX02_rep1_13081;B190717_20_HF_LS_IN_130_ECLP_DSSO_01_SCX23_hSAX01_rep2_13103;B190717_20_HF_LS_IN_130_ECLP_DSSO_01_SCX23_hSAX01_rep2_13084;B190715_24_HF_LS_IN_130_ECLP_DSSO_01_SCX22_hSAX01_rep1_10258;B190715_25_HF_LS_IN_130_ECLP_DSSO_01_SCX22_hSAX01_rep2_10171;B190715_25_HF_LS_IN_130_ECLP_DSSO…	P05055566571	7ogmP05055566571	DSSO CA-CA
120	655	P0A7J7	P0A7J7	87	100	7pjx	86	LYS	I	99	LYS	I	13	7.67807	B190717_20_HF_LS_IN_130_ECLP_DSSO_01_SCX23_hSAX01_rep2_2884;B190717_20_HF_LS_IN_130_ECLP_DSSO_01_SCX23_hSAX01_rep2_2882;B190125_16_HF_LS_IN_130_ECLP_BS3_01_SCX25_hSAX03_rep1_3493;B190125_16_HF_LS_IN_130_ECLP_BS3_01_SCX25_hSAX03_rep1_3492;B190121_26_HF_LS_IN_130_ECLP_BS3_01_SCX23_hSAX01_rep2_3869	P0A7J787100	7pjxP0A7J787100	DSSO CA-CA
1	4116	P0A9A6	P0A9A6	154	159	6ll6	154	SER	A	159	SER	A	5	7.68606	B190121_12_HF_LS_IN_130_ECLP_BS3_01_SCX23_hSAX07_rep1_22269;B190105_12_HF_LS_IN_130_ECLP_BS3_01_SCX20_hSAX06_rep1_20227;B190705_04_HF_LS_IN_130_ECLP_DSSO_01_SCX25t27_hSAX07_rep1_21546	P0A9A6154159	6ll6P0A9A6154159	DSSO CA-CA
0	18071	P0AC41	P0AC41	267	312	1nek	267	LYS	A	312	LYS	A	45	7.70649	B190712_03_HF_LS_IN_130_ECLP_DSSO_01_SCX24_hSAX06_rep2_8924;B190712_02_HF_LS_IN_130_ECLP_DSSO_01_SCX24_hSAX06_rep1_9042;B190712_03_HF_LS_IN_130_ECLP_DSSO_01_SCX24_hSAX06_rep2_8887;B190712_02_HF_LS_IN_130_ECLP_DSSO_01_SCX24_hSAX06_rep1_9049	P0AC41267312	1nekP0AC41267312	DSSO CA-CA
0	18109	P00959	P00959	284	317	1pg0	283	LYS	A	316	LYS	A	33	7.71514	B190715_18_HF_LS_IN_130_ECLP_DSSO_01_SCX22_hSAX04_rep1_15465;B190715_18_HF_LS_IN_130_ECLP_DSSO_01_SCX22_hSAX04_rep1_15444;B190715_08_HF_LS_IN_130_ECLP_DSSO_01_SCX22_hSAX07_rep1_14644;B190715_14_HF_LS_IN_130_ECLP_DSSO_01_SCX22_hSAX10_rep1_14069	P00959284317	1pg0P00959284317	DSSO CA-CA
7	7773	P0C0V0	P0C0V0	407	442	3mh6	381	LYS	A	416	LYS	A	35	7.72465	B190511_13_HF_LS_IN_130_ECLP_DSSO_01_SCX17_hSAX04_rep1_15037;B190710_15_HF_LS_IN_130_ECLP_DSSO_01_SCX21_hSAX02_rep1_13366;B190117_10_HF_LS_IN_130_ECLP_BS3_01_SCX21_hSAX02_rep2_12583;B190107_21_HF_LS_IN_130_ECLP_BS3_01_SCX20_hSAX01_rep2_12046	P0C0V0407442	3mh6P0C0V0407442	DSSO CA-CA
123	15925	P0A7N9	P0A7N9	10	50	5u4i	10	LYS	2	50	LYS	2	40	7.72649	B190717_20_HF_LS_IN_130_ECLP_DSSO_01_SCX23_hSAX01_rep2_9176;B190712_20_HF_LS_IN_130_ECLP_DSSO_01_SCX24_hSAX01_rep2_8987;B190712_17_HF_LS_IN_130_ECLP_DSSO_01_SCX24_hSAX02_rep1_8731	P0A7N91050	5u4iP0A7N91050	DSSO CA-CA
6	1310	P07363	P07363	493	497	6s1k	493	SER	A	497	THR	A	4	7.72665	B181228_19_HF_LS_IN_130_ECLP_BS3_01_SCX17_hSAX04_rep1_8669;B190511_13_HF_LS_IN_130_ECLP_DSSO_01_SCX17_hSAX04_rep1_8350	P07363493497	6s1kP07363493497	DSSO CA-CA
0	11886	P25740	P25740	238	241	2iw1	238	LYS	A	241	LYS	A	3	7.73186	B190715_06_HF_LS_IN_130_ECLP_DSSO_01_SCX22_hSAX06_rep1_14101	P25740238241	2iw1P25740238241	DSSO CA-CA
9	5837	P00582	P00582	583	588	1d8y	583	THR	A	588	THR	A	5	7.74296	B190705_03_HF_LS_IN_130_ECLP_DSSO_01_SCX25t27_hSAX06_rep2_18959	P00582583588	1d8yP00582583588	DSSO CA-CA
337	13019	P61175	P61175	16	41	4v6c	16	LYS	DS	41	LYS	DS	25	7.74454	B190702_19_HF_LS_IN_130_ECLP_DSSO_01_SCX19_hSAX01_rep1_10903;B190715_25_HF_LS_IN_130_ECLP_DSSO_01_SCX22_hSAX01_rep2_10234	P611751641	4v6cP611751641	DSSO CA-CA
118	17202	P0A7K2	P0A7K2	66	71	4v4v	65	LYS	B3	70	LYS	B3	5	7.74884	B190702_20_HF_LS_IN_130_ECLP_DSSO_01_SCX19_hSAX01_rep2_8871;B190513_18_HF_LS_IN_130_ECLP_DSSO_01_SCX18_hSAX01_rep2_9207	P0A7K26671	4v4vP0A7K26671	DSSO CA-CA
3	12103	P0A8N5	P0A8N5	25	115	1e1t	24	LYS	A	114	LYS	A	90	7.75401	B190702_05_HF_LS_IN_130_ECLP_DSSO_01_SCX19_hSAX07_rep1_18212;B190702_06_HF_LS_IN_130_ECLP_DSSO_01_SCX19_hSAX07_rep2_18156	P0A8N525115	1e1tP0A8N525115	DSSO CA-CA
50	5306	P0A6Y8	P0A6Y8	556	597	3dpq	556	LYS	A	597	LYS	A	41	7.77211	B190107_03_HF_LS_IN_130_ECLP_BS3_01_SCX21_hSAX06_rep2_17076;B190710_03_HF_LS_IN_130_ECLP_DSSO_01_SCX21_hSAX06_rep2_16935;B181230_12_HF_LS_IN_130_ECLP_BS3_01_SCX18_hSAX07_rep2_17456;B190107_06_HF_LS_IN_130_ECLP_BS3_01_SCX21_hSAX08_rep1_17286;B190107_05_HF_LS_IN_130_ECLP_BS3_01_SCX21_hSAX07_rep2_18634;B190710_02_HF_LS_IN_130_ECLP_DSSO_01_SCX21_hSAX06_rep1_17142	P0A6Y8556597	3dpqP0A6Y8556597	DSSO CA-CA
276	3035	P0AG67	P0AG67	97	102	6h4n	97	THR	y	102	TYR	y	5	7.78444	B190717_04_HF_LS_IN_130_ECLP_DSSO_01_SCX23_hSAX07_rep1_21715;B190715_08_HF_LS_IN_130_ECLP_DSSO_01_SCX22_hSAX07_rep1_21668;B190712_07_HF_LS_IN_130_ECLP_DSSO_01_SCX24_hSAX08_rep1_23437	P0AG6797102	6h4nP0AG6797102	DSSO CA-CA
2	17933	P06612	P06612	19	144	1cy4	19	LYS	A	144	LYS	A	125	7.78732	B190511_14_HF_LS_IN_130_ECLP_DSSO_01_SCX17_hSAX04_rep2_15924;B190513_13_HF_LS_IN_130_ECLP_DSSO_01_SCX18_hSAX04_rep1_16136	P0661219144	1cy4P0661219144	DSSO CA-CA
6	16654	P06612	P06612	15	28	3px7	15	LYS	A	28	LYS	A	13	7.79182	B190715_22_HF_LS_IN_130_ECLP_DSSO_01_SCX22_hSAX02_rep2_10103;B190715_24_HF_LS_IN_130_ECLP_DSSO_01_SCX22_hSAX01_rep1_10177;B190715_24_HF_LS_IN_130_ECLP_DSSO_01_SCX22_hSAX01_rep1_10380	P066121528	3px7P066121528	DSSO CA-CA
44	6577	P0A6F1	P0A6F1	125	287	1m6v	125	LYS	D	287	LYS	D	162	7.79717	B190705_02_HF_LS_IN_130_ECLP_DSSO_01_SCX25t27_hSAX06_rep1_9281;B190712_03_HF_LS_IN_130_ECLP_DSSO_01_SCX24_hSAX06_rep2_9066;B190125_10_HF_LS_IN_130_ECLP_BS3_01_SCX25_hSAX06_rep2_9090;B190125_10_HF_LS_IN_130_ECLP_BS3_01_SCX25_hSAX06_rep2_9074;B190705_03_HF_LS_IN_130_ECLP_DSSO_01_SCX25t27_hSAX06_rep2_8515;B190705_02_HF_LS_IN_130_ECLP_DSSO_01_SCX25t27_hSAX06_rep1_8522;B190705_02_HF_LS_IN_130_ECLP_DSS…	P0A6F1125287	1m6vP0A6F1125287	DSSO CA-CA
306	1196	P02359	P02359	84	149	4v7i	83	THR	BG	148	LYS	BG	65	7.83745	B190712_18_HF_LS_IN_130_ECLP_DSSO_01_SCX24_hSAX02_rep2_10808;B190121_24_HF_LS_IN_130_ECLP_BS3_01_SCX23_hSAX02_rep2_11105	P0235984149	4v7iP0235984149	DSSO CA-CA
135	15888	P0A7V0	P0A7V0	73	81	4v7i	72	LYS	BB	80	LYS	BB	8	7.84008	B190704_03_HF_LS_IN_130_ECLP_DSSO_01_SCX20_hSAX06_rep2_16590;B190704_03_HF_LS_IN_130_ECLP_DSSO_01_SCX20_hSAX06_rep2_16593	P0A7V07381	4v7iP0A7V07381	DSSO CA-CA
188	17695	P63284	P63284	476	530	4d2u	476	LYS	F	530	LYS	F	54	7.84526	B190511_03_HF_LS_IN_130_ECLP_DSSO_01_SCX17_hSAX06_rep2_18256;B190513_03_HF_LS_IN_130_ECLP_DSSO_01_SCX18_hSAX06_rep2_19173	P63284476530	4d2uP63284476530	DSSO CA-CA
22	9902	P22524	P22524	135	142	3euh	144	LYS	E	151	THR	E	7	7.84617	B190704_13_HF_LS_IN_130_ECLP_DSSO_01_SCX20_hSAX04_rep1_6593;B190704_13_HF_LS_IN_130_ECLP_DSSO_01_SCX20_hSAX04_rep1_6575	P22524135142	3euhP22524135142	DSSO CA-CA
26	11624	P0A7R5	P0A7R5	30	82	3jcd	30	LYS	j	82	LYS	j	52	7.85456	B190712_04_HF_LS_IN_130_ECLP_DSSO_01_SCX24_hSAX07_rep1_21302;B190511_04_HF_LS_IN_130_ECLP_DSSO_01_SCX17_hSAX07_rep1_20500;B190705_04_HF_LS_IN_130_ECLP_DSSO_01_SCX25t27_hSAX07_rep1_19066;B190708_06_HF_LS_IN_130_ECLP_DSSO_01_SCX25t27_hSAX07_rep2_18998;B181230_12_HF_LS_IN_130_ECLP_BS3_01_SCX18_hSAX07_rep2_20997	P0A7R53082	3jcdP0A7R53082	DSSO CA-CA
78	1103	P0ABA6	P0ABA6	5	10	5t4o	4	LYS	G	9	LYS	G	5	7.86826	B190704_20_HF_LS_IN_130_ECLP_DSSO_01_SCX20_hSAX01_rep2_3778;B190107_20_HF_LS_IN_130_ECLP_BS3_01_SCX20_hSAX01_rep1_5288	P0ABA6510	5t4oP0ABA6510	DSSO CA-CA
16	2637	P06710	P06710	100	141	1xxi	100	LYS	G	141	LYS	H	41	7.87964	B190712_05_HF_LS_IN_130_ECLP_DSSO_01_SCX24_hSAX07_rep2_12503;B190123_06_HF_LS_IN_130_ECLP_BS3_01_SCX24_hSAX07_rep1_11828;B190123_06_HF_LS_IN_130_ECLP_BS3_01_SCX24_hSAX07_rep1_11864;B190123_06_HF_LS_IN_130_ECLP_BS3_01_SCX24_hSAX07_rep1_16256	P06710100141	1xxiP06710100141	DSSO CA-CA
3	9075	P0A780	P0A780	101	138	3d3b	101	LYS	A	138	LYS	A	37	7.88987	B190710_15_HF_LS_IN_130_ECLP_DSSO_01_SCX21_hSAX02_rep1_17317;B190710_15_HF_LS_IN_130_ECLP_DSSO_01_SCX21_hSAX02_rep1_17260	P0A780101138	3d3bP0A780101138	DSSO CA-CA
45	7893	P0AGD7	P0AGD7	119	278	5gad	119	LYS	i	278	LYS	i	159	7.89686	B190704_03_HF_LS_IN_130_ECLP_DSSO_01_SCX20_hSAX06_rep2_14809;B190704_02_HF_LS_IN_130_ECLP_DSSO_01_SCX20_hSAX06_rep1_14837;B190105_12_HF_LS_IN_130_ECLP_BS3_01_SCX20_hSAX06_rep1_15473	P0AGD7119278	5gadP0AGD7119278	DSSO CA-CA
15	10046	P00452	P00452	9	21	6w4x	9	LYS	A	21	LYS	A	12	7.9039	B190715_24_HF_LS_IN_130_ECLP_DSSO_01_SCX22_hSAX01_rep1_10434;B190121_23_HF_LS_IN_130_ECLP_BS3_01_SCX23_hSAX02_rep1_11234;B190121_26_HF_LS_IN_130_ECLP_BS3_01_SCX23_hSAX01_rep2_11306;B190119_02_HF_LS_IN_130_ECLP_BS3_01_SCX22_hSAX01_rep1_11634;B190119_04_HF_LS_IN_130_ECLP_BS3_01_SCX22_hSAX02_rep1_11841;B190119_02_HF_LS_IN_130_ECLP_BS3_01_SCX22_hSAX01_rep1_11639	P00452921	6w4xP00452921	DSSO CA-CA
0	6622	P36683	P36683	728	759	1l5j	728	LYS	A	759	LYS	A	31	7.90656	B190710_04_HF_LS_IN_130_ECLP_DSSO_01_SCX21_hSAX07_rep1_17328;B190704_07_HF_LS_IN_130_ECLP_DSSO_01_SCX20_hSAX08_rep2_16209;B190710_05_HF_LS_IN_130_ECLP_DSSO_01_SCX21_hSAX07_rep2_17352;B190704_04_HF_LS_IN_130_ECLP_DSSO_01_SCX20_hSAX07_rep1_15346;B190704_09_HF_LS_IN_130_ECLP_DSSO_01_SCX20_hSAX10_rep1_14421;B190708_06_HF_LS_IN_130_ECLP_DSSO_01_SCX25t27_hSAX07_rep2_15496;B190715_07_HF_LS_IN_130_ECLP_D…	P36683728759	1l5jP36683728759	DSSO CA-CA
131	3522	P0A8V2	P0A8V2	431	439	4kn7	431	LYS	H	439	LYS	H	8	7.90662	B190712_03_HF_LS_IN_130_ECLP_DSSO_01_SCX24_hSAX06_rep2_10161;B190712_04_HF_LS_IN_130_ECLP_DSSO_01_SCX24_hSAX07_rep1_10136;B190710_07_HF_LS_IN_130_ECLP_DSSO_01_SCX21_hSAX08_rep2_10743;B190710_05_HF_LS_IN_130_ECLP_DSSO_01_SCX21_hSAX07_rep2_11373;B190123_10_HF_LS_IN_130_ECLP_BS3_01_SCX24_hSAX06_rep2_11013	P0A8V2431439	4kn7P0A8V2431439	DSSO CA-CA
36	8	P0A7K2	P0A7K2	66	85	4v4v	65	LYS	B3	84	LYS	B3	19	7.90873	B190511_12_HF_LS_IN_130_ECLP_DSSO_01_SCX17_hSAX05_rep2_12899;B190511_13_HF_LS_IN_130_ECLP_DSSO_01_SCX17_hSAX04_rep1_13009;B190704_17_HF_LS_IN_130_ECLP_DSSO_01_SCX20_hSAX02_rep1_16145;B190704_18_HF_LS_IN_130_ECLP_DSSO_01_SCX20_hSAX02_rep2_16149;B190702_15_HF_LS_IN_130_ECLP_DSSO_01_SCX19_hSAX04_rep2_12607;B190121_23_HF_LS_IN_130_ECLP_BS3_01_SCX23_hSAX02_rep1_12647	P0A7K26685	4v4vP0A7K26685	DSSO CA-CA
2	7537	P13009	P13009	669	720	3bul	669	LYS	A	720	LYS	A	51	7.9089	B190715_13_HF_LS_IN_130_ECLP_DSSO_01_SCX22_hSAX09_rep1_24981	P13009669720	3bulP13009669720	DSSO CA-CA
0	1611	P68767	P68767	55	80	1gyt	55	LYS	A	80	LYS	A	25	7.90993	B190712_04_HF_LS_IN_130_ECLP_DSSO_01_SCX24_hSAX07_rep1_14926;B190705_03_HF_LS_IN_130_ECLP_DSSO_01_SCX25t27_hSAX06_rep2_15117;B190715_06_HF_LS_IN_130_ECLP_DSSO_01_SCX22_hSAX06_rep1_16388;B190715_06_HF_LS_IN_130_ECLP_DSSO_01_SCX22_hSAX06_rep1_16399;B190123_04_HF_LS_IN_130_ECLP_BS3_01_SCX24_hSAX08_rep1_14365	P687675580	1gytP687675580	DSSO CA-CA
18	5560	P77398	P77398	458	611	1z7e	458	LYS	E	611	LYS	E	153	7.91008	B190710_07_HF_LS_IN_130_ECLP_DSSO_01_SCX21_hSAX08_rep2_11971;B190107_06_HF_LS_IN_130_ECLP_BS3_01_SCX21_hSAX08_rep1_12300	P77398458611	1z7eP77398458611	DSSO CA-CA
15	17628	P00350	P00350	454	458	2zya	454	LYS	A	458	LYS	A	4	7.91317	B190704_08_HF_LS_IN_130_ECLP_DSSO_01_SCX20_hSAX09_rep1_15495;B190704_09_HF_LS_IN_130_ECLP_DSSO_01_SCX20_hSAX10_rep1_15473;B190704_09_HF_LS_IN_130_ECLP_DSSO_01_SCX20_hSAX10_rep1_15482	P00350454458	2zyaP00350454458	DSSO CA-CA
88	11583	P0ABH7	P0ABH7	95	422	1owc	94	LYS	A	1421	LYS	B	327	7.92209	B190702_07_HF_LS_IN_130_ECLP_DSSO_01_SCX19_hSAX08_rep1_23498;B190511_07_HF_LS_IN_130_ECLP_DSSO_01_SCX17_hSAX08_rep2_22204	P0ABH795422	1owcP0ABH795422	DSSO CA-CA
5	17294	P30177	P30177	186	201	4muo	186	LYS	B	201	SER	B	15	7.92233	B190717_12_HF_LS_IN_130_ECLP_DSSO_01_SCX23_hSAX05_rep1_13717;B190717_03_HF_LS_IN_130_ECLP_DSSO_01_SCX23_hSAX06_rep2_13552;B190717_03_HF_LS_IN_130_ECLP_DSSO_01_SCX23_hSAX06_rep2_13566	P30177186201	4muoP30177186201	DSSO CA-CA
388	6800	P0ADZ0	P0ADZ0	36	82	4v4w	36	LYS	BR	82	LYS	BR	46	7.9312	B190704_19_HF_LS_IN_130_ECLP_DSSO_01_SCX20_hSAX01_rep1_4164	P0ADZ03682	4v4wP0ADZ03682	DSSO CA-CA
34	6269	P0ACB2	P0ACB2	13	217	1l6s	12	LYS	A	216	LYS	B	204	7.93154	B190704_19_HF_LS_IN_130_ECLP_DSSO_01_SCX20_hSAX01_rep1_6124	P0ACB213217	1l6sP0ACB213217	DSSO CA-CA
539	15751	P0A817	P0A817	284	370	7ock	283	LYS	I	369	LYS	I	86	7.93898	B190715_09_HF_LS_IN_130_ECLP_DSSO_01_SCX22_hSAX07_rep2_15230;B190715_12_HF_LS_IN_130_ECLP_DSSO_01_SCX22_hSAX08_rep2_14767;B190715_08_HF_LS_IN_130_ECLP_DSSO_01_SCX22_hSAX07_rep1_15283	P0A817284370	7ockP0A817284370	DSSO CA-CA
45	14546	P0AFF6	P0AFF6	22	117	5ms0	22	LYS	M	117	LYS	M	95	7.94474	B190712_12_HF_LS_IN_130_ECLP_DSSO_01_SCX24_hSAX05_rep1_21335;B190704_11_HF_LS_IN_130_ECLP_DSSO_01_SCX20_hSAX05_rep1_21431;B190704_17_HF_LS_IN_130_ECLP_DSSO_01_SCX20_hSAX02_rep1_18505;B190704_18_HF_LS_IN_130_ECLP_DSSO_01_SCX20_hSAX02_rep2_18434	P0AFF622117	5ms0P0AFF622117	DSSO CA-CA
1926	15769	P0A6F9	P0A6F9	15	34	7vwx	15	LYS	S	34	LYS	S	19	7.9526	B190717_20_HF_LS_IN_130_ECLP_DSSO_01_SCX23_hSAX01_rep2_6224;B190712_19_HF_LS_IN_130_ECLP_DSSO_01_SCX24_hSAX01_rep1_6474;B190715_24_HF_LS_IN_130_ECLP_DSSO_01_SCX22_hSAX01_rep1_6198;B190513_16_HF_LS_IN_130_ECLP_DSSO_01_SCX18_hSAX02_rep2_6760;B190513_16_HF_LS_IN_130_ECLP_DSSO_01_SCX18_hSAX02_rep2_6742	P0A6F91534	7vwxP0A6F91534	DSSO CA-CA
8	9014	P0A9Q7	P0A9Q7	536	589	6sci	536	LYS	B	589	LYS	B	53	7.96924	B190511_11_HF_LS_IN_130_ECLP_DSSO_01_SCX17_hSAX05_rep1_18751;B190511_14_HF_LS_IN_130_ECLP_DSSO_01_SCX17_hSAX04_rep2_18904;B190710_15_HF_LS_IN_130_ECLP_DSSO_01_SCX21_hSAX02_rep1_17471;B190710_15_HF_LS_IN_130_ECLP_DSSO_01_SCX21_hSAX02_rep1_17435;B190704_17_HF_LS_IN_130_ECLP_DSSO_01_SCX20_hSAX02_rep1_16090;B190710_16_HF_LS_IN_130_ECLP_DSSO_01_SCX21_hSAX02_rep2_16717;B190704_18_HF_LS_IN_130_ECLP_DSSO…	P0A9Q7536589	6sciP0A9Q7536589	DSSO CA-CA
15	6107	P61175	P61175	1	70	3j8g	1	MET	S	70	LYS	S	69	7.98189	B190704_02_HF_LS_IN_130_ECLP_DSSO_01_SCX20_hSAX06_rep1_14246;B190704_03_HF_LS_IN_130_ECLP_DSSO_01_SCX20_hSAX06_rep2_14258;B190511_04_HF_LS_IN_130_ECLP_DSSO_01_SCX17_hSAX07_rep1_14905;B190511_04_HF_LS_IN_130_ECLP_DSSO_01_SCX17_hSAX07_rep1_14880;B190704_05_HF_LS_IN_130_ECLP_DSSO_01_SCX20_hSAX07_rep2_14067;B190704_05_HF_LS_IN_130_ECLP_DSSO_01_SCX20_hSAX07_rep2_12121;B190710_04_HF_LS_IN_130_ECLP_DSSO…	P61175170	3j8gP61175170	DSSO CA-CA
491	3384	P0AG67	P0AG67	134	158	6h58	134	SER	yy	158	LYS	yy	24	7.98231	B190710_17_HF_LS_IN_130_ECLP_DSSO_01_SCX21_hSAX01_rep1_14135;B190117_11_HF_LS_IN_130_ECLP_BS3_01_SCX21_hSAX01_rep1_14273;B190119_02_HF_LS_IN_130_ECLP_BS3_01_SCX22_hSAX01_rep1_14671;B190121_26_HF_LS_IN_130_ECLP_BS3_01_SCX23_hSAX01_rep2_13401	P0AG67134158	6h58P0AG67134158	DSSO CA-CA
7	5365	P0A7L0	P0A7L0	141	200	3j46	141	LYS	5	200	LYS	5	59	7.98721	B190704_20_HF_LS_IN_130_ECLP_DSSO_01_SCX20_hSAX01_rep2_9268;B190710_18_HF_LS_IN_130_ECLP_DSSO_01_SCX21_hSAX01_rep2_8347;B190710_17_HF_LS_IN_130_ECLP_DSSO_01_SCX21_hSAX01_rep1_10138;B190710_17_HF_LS_IN_130_ECLP_DSSO_01_SCX21_hSAX01_rep1_10155;B190107_21_HF_LS_IN_130_ECLP_BS3_01_SCX20_hSAX01_rep2_9126;B181228_26_HF_LS_IN_130_ECLP_BS3_01_SCX17_hSAX01_rep1_11334	P0A7L0141200	3j46P0A7L0141200	DSSO CA-CA
0	17563	P43329	P43329	701	721	6zwx	701	LYS	A	721	LYS	A	20	7.99216	B190513_02_HF_LS_IN_130_ECLP_DSSO_01_SCX18_hSAX06_rep1_22469;B190513_02_HF_LS_IN_130_ECLP_DSSO_01_SCX18_hSAX06_rep1_22456	P43329701721	6zwxP43329701721	DSSO CA-CA
6	6595	P19636	P19636	108	130	3abs	108	LYS	B	130	LYS	B	22	7.99273	B190715_09_HF_LS_IN_130_ECLP_DSSO_01_SCX22_hSAX07_rep2_15323;B190715_08_HF_LS_IN_130_ECLP_DSSO_01_SCX22_hSAX07_rep1_15351;B190121_13_HF_LS_IN_130_ECLP_BS3_01_SCX23_hSAX07_rep2_15677	P19636108130	3absP19636108130	DSSO CA-CA
14	15472	P0A8T7	P0A8T7	983	996	6n57	983	LYS	J	996	LYS	J	13	8.00757	B190710_02_HF_LS_IN_130_ECLP_DSSO_01_SCX21_hSAX06_rep1_16998;B190710_02_HF_LS_IN_130_ECLP_DSSO_01_SCX21_hSAX06_rep1_16973;B190710_02_HF_LS_IN_130_ECLP_DSSO_01_SCX21_hSAX06_rep1_16992;B190513_04_HF_LS_IN_130_ECLP_DSSO_01_SCX18_hSAX07_rep1_18864;B190511_04_HF_LS_IN_130_ECLP_DSSO_01_SCX17_hSAX07_rep1_17827	P0A8T7983996	6n57P0A8T7983996	DSSO CA-CA
224	13051	P60422	P60422	68	71	5kpx	67	LYS	A	70	LYS	A	3	8.0078	B190702_12_HF_LS_IN_130_ECLP_DSSO_01_SCX19_hSAX05_rep1_11609;B190702_13_HF_LS_IN_130_ECLP_DSSO_01_SCX19_hSAX05_rep2_11710	P604226871	5kpxP604226871	DSSO CA-CA
15	176	P0A8T7	P0A8T7	1072	1167	7c17	1072	LYS	D	1167	LYS	D	95	8.02998	B190704_11_HF_LS_IN_130_ECLP_DSSO_01_SCX20_hSAX05_rep1_20929;B190704_12_HF_LS_IN_130_ECLP_DSSO_01_SCX20_hSAX05_rep2_20857;B190704_11_HF_LS_IN_130_ECLP_DSSO_01_SCX20_hSAX05_rep1_21021;B190704_12_HF_LS_IN_130_ECLP_DSSO_01_SCX20_hSAX05_rep2_20897;B190708_18_HF_LS_IN_130_ECLP_DSSO_01_SCX25t27_hSAX02_rep1_17564;B190708_18_HF_LS_IN_130_ECLP_DSSO_01_SCX25t27_hSAX02_rep1_17565;B190715_21_HF_LS_IN_130_ECL…	P0A8T710721167	7c17P0A8T710721167	DSSO CA-CA
55	2435	P0AFG3	P0AFG3	285	914	6vef	285	LYS	A	914	HIS	B	629	8.0383	B190708_18_HF_LS_IN_130_ECLP_DSSO_01_SCX25t27_hSAX02_rep1_10434	P0AFG3285914	6vefP0AFG3285914	DSSO CA-CA
14	4586	P0AES4	P0AES4	707	763	1zi0	707	LYS	B	763	THR	B	56	8.03954	B190704_13_HF_LS_IN_130_ECLP_DSSO_01_SCX20_hSAX04_rep1_5282	P0AES4707763	1zi0P0AES4707763	DSSO CA-CA
7	7155	P0AFF6	P0AFF6	3	52	6tqn	3	LYS	A	52	LYS	A	49	8.0448	B190513_05_HF_LS_IN_130_ECLP_DSSO_01_SCX18_hSAX07_rep2_20400;B190710_05_HF_LS_IN_130_ECLP_DSSO_01_SCX21_hSAX07_rep2_20017;B190708_06_HF_LS_IN_130_ECLP_DSSO_01_SCX25t27_hSAX07_rep2_18381;B190712_05_HF_LS_IN_130_ECLP_DSSO_01_SCX24_hSAX07_rep2_18549;B190715_06_HF_LS_IN_130_ECLP_DSSO_01_SCX22_hSAX06_rep1_16911;B190715_06_HF_LS_IN_130_ECLP_DSSO_01_SCX22_hSAX06_rep1_17673;B190705_03_HF_LS_IN_130_ECLP_D…	P0AFF6352	6tqnP0AFF6352	DSSO CA-CA
0	15573	P17846	P17846	94	384	4g39	94	LYS	A	384	LYS	A	290	8.04571	B190704_16_HF_LS_IN_130_ECLP_DSSO_01_SCX20_hSAX03_rep1_16599;B190704_18_HF_LS_IN_130_ECLP_DSSO_01_SCX20_hSAX02_rep2_15562;B190704_13_HF_LS_IN_130_ECLP_DSSO_01_SCX20_hSAX04_rep1_16359;B190717_18_HF_LS_IN_130_ECLP_DSSO_01_SCX23_hSAX02_rep2_16149;B190717_18_HF_LS_IN_130_ECLP_DSSO_01_SCX23_hSAX02_rep2_16148	P1784694384	4g39P1784694384	DSSO CA-CA
84	7746	P0A8T7	P0A8T7	50	87	6z9t	50	LYS	Y	87	LYS	Y	37	8.06644	B190708_13_HF_LS_IN_130_ECLP_DSSO_01_SCX25t27_hSAX05_rep1_9073;B190717_12_HF_LS_IN_130_ECLP_DSSO_01_SCX23_hSAX05_rep1_8901;B190710_11_HF_LS_IN_130_ECLP_DSSO_01_SCX21_hSAX05_rep1_11960;B190708_14_HF_LS_IN_130_ECLP_DSSO_01_SCX25t27_hSAX05_rep2_12359;B190708_16_HF_LS_IN_130_ECLP_DSSO_01_SCX25t27_hSAX03_rep1_6613;B190708_16_HF_LS_IN_130_ECLP_DSSO_01_SCX25t27_hSAX03_rep1_6600;B190117_02_HF_LS_IN_130_E…	P0A8T75087	6z9tP0A8T75087	DSSO CA-CA
262	1952	P02359	P02359	11	25	4v6o	10	LYS	AJ	24	LYS	AJ	14	8.06756	B190704_09_HF_LS_IN_130_ECLP_DSSO_01_SCX20_hSAX10_rep1_23607;B190702_10_HF_LS_IN_130_ECLP_DSSO_01_SCX19_hSAX10_rep1_22313;B190513_08_HF_LS_IN_130_ECLP_DSSO_01_SCX18_hSAX09_rep1_23012	P023591125	4v6oP023591125	DSSO CA-CA
97	17044	P02359	P02359	56	125	4v79	55	LYS	AG	124	SER	AG	69	8.06912	B190702_05_HF_LS_IN_130_ECLP_DSSO_01_SCX19_hSAX07_rep1_19841;B190702_05_HF_LS_IN_130_ECLP_DSSO_01_SCX19_hSAX07_rep1_19840	P0235956125	4v79P0235956125	DSSO CA-CA
5	3764	P07024	P07024	357	421	1oi8	357	LYS	B	421	LYS	B	64	8.07897	B190511_02_HF_LS_IN_130_ECLP_DSSO_01_SCX17_hSAX06_rep1_13837;B181228_16_HF_LS_IN_130_ECLP_BS3_01_SCX17_hSAX06_rep2_13496	P07024357421	1oi8P07024357421	DSSO CA-CA
3	3738	P16525	P16525	46	89	4xr1	46	LYS	A	89	LYS	A	43	8.07925	B190717_12_HF_LS_IN_130_ECLP_DSSO_01_SCX23_hSAX05_rep1_3405;B190717_13_HF_LS_IN_130_ECLP_DSSO_01_SCX23_hSAX05_rep2_3435;B190712_12_HF_LS_IN_130_ECLP_DSSO_01_SCX24_hSAX05_rep1_10426;B190121_18_HF_LS_IN_130_ECLP_BS3_01_SCX23_hSAX05_rep2_4904	P165254689	4xr1P165254689	DSSO CA-CA
495	11094	P0ACF0	P0ACF0	22	27	6o8q	22	LYS	I	27	SER	I	5	8.08396	B190513_05_HF_LS_IN_130_ECLP_DSSO_01_SCX18_hSAX07_rep2_25703;B190103_13_HF_LS_IN_130_ECLP_BS3_01_SCX19_hSAX05_rep2_25496	P0ACF02227	6o8qP0ACF02227	DSSO CA-CA
51	10020	P0A8V2	P0A8V2	900	909	6utv	900	LYS	CCC	909	LYS	CCC	9	8.09243	B190511_02_HF_LS_IN_130_ECLP_DSSO_01_SCX17_hSAX06_rep1_14151;B190513_03_HF_LS_IN_130_ECLP_DSSO_01_SCX18_hSAX06_rep2_14780;B190704_03_HF_LS_IN_130_ECLP_DSSO_01_SCX20_hSAX06_rep2_14207	P0A8V2900909	6utvP0A8V2900909	DSSO CA-CA
10	13858	P0A825	P0A825	293	375	1dfo	293	LYS	A	375	LYS	A	82	8.09444	B190704_16_HF_LS_IN_130_ECLP_DSSO_01_SCX20_hSAX03_rep1_4481;B190704_16_HF_LS_IN_130_ECLP_DSSO_01_SCX20_hSAX03_rep1_4479;B190717_17_HF_LS_IN_130_ECLP_DSSO_01_SCX23_hSAX02_rep1_4020;B190717_18_HF_LS_IN_130_ECLP_DSSO_01_SCX23_hSAX02_rep2_4098	P0A825293375	1dfoP0A825293375	DSSO CA-CA
122	13940	P00452	P00452	154	648	5cnv	154	LYS	B	648	LYS	B	494	8.1084	B190704_16_HF_LS_IN_130_ECLP_DSSO_01_SCX20_hSAX03_rep1_10836;B190702_15_HF_LS_IN_130_ECLP_DSSO_01_SCX19_hSAX04_rep2_10875	P00452154648	5cnvP00452154648	DSSO CA-CA
6	782	P21170	P21170	232	240	3nzq	232	LYS	A	240	LYS	A	8	8.10849	B190704_13_HF_LS_IN_130_ECLP_DSSO_01_SCX20_hSAX04_rep1_4675	P21170232240	3nzqP21170232240	DSSO CA-CA
345	17506	P0A817	P0A817	2	177	7ock	1	ALA	E	176	LYS	E	175	8.12642	B190717_04_HF_LS_IN_130_ECLP_DSSO_01_SCX23_hSAX07_rep1_16378;B190717_04_HF_LS_IN_130_ECLP_DSSO_01_SCX23_hSAX07_rep1_16349	P0A8172177	7ockP0A8172177	DSSO CA-CA
117	3533	P0A853	P0A853	211	259	4w1y	211	LYS	B	259	LYS	B	48	8.13028	B190702_07_HF_LS_IN_130_ECLP_DSSO_01_SCX19_hSAX08_rep1_25255;B190511_06_HF_LS_IN_130_ECLP_DSSO_01_SCX17_hSAX08_rep1_24759;B181230_11_HF_LS_IN_130_ECLP_BS3_01_SCX18_hSAX07_rep1_25869	P0A853211259	4w1yP0A853211259	DSSO CA-CA
29	16787	P0A8F0	P0A8F0	67	70	2ehj	67	LYS	D	70	LYS	D	3	8.13582	B190511_12_HF_LS_IN_130_ECLP_DSSO_01_SCX17_hSAX05_rep2_19846;B190511_02_HF_LS_IN_130_ECLP_DSSO_01_SCX17_hSAX06_rep1_20043	P0A8F06770	2ehjP0A8F06770	DSSO CA-CA
51	16927	P0A8V2	P0A8V2	890	909	6r9g	890	LYS	C	909	LYS	C	19	8.14096	B190513_03_HF_LS_IN_130_ECLP_DSSO_01_SCX18_hSAX06_rep2_10377;B190513_02_HF_LS_IN_130_ECLP_DSSO_01_SCX18_hSAX06_rep1_10513	P0A8V2890909	6r9gP0A8V2890909	DSSO CA-CA
44	17843	P0A8V2	P0A8V2	169	191	6tqo	169	LYS	X	191	LYS	X	22	8.14342	B190710_08_HF_LS_IN_130_ECLP_DSSO_01_SCX21_hSAX09_rep1_18914;B190710_08_HF_LS_IN_130_ECLP_DSSO_01_SCX21_hSAX09_rep1_18903;B190704_08_HF_LS_IN_130_ECLP_DSSO_01_SCX20_hSAX09_rep1_18594	P0A8V2169191	6tqoP0A8V2169191	DSSO CA-CA
76	14958	P0A836	P0A836	36	66	1jll	36	SER	E	66	LYS	E	30	8.15856	B190702_06_HF_LS_IN_130_ECLP_DSSO_01_SCX19_hSAX07_rep2_3212;B190702_03_HF_LS_IN_130_ECLP_DSSO_01_SCX19_hSAX06_rep1_3518	P0A8363666	1jllP0A8363666	DSSO CA-CA
2	12217	P0A715	P0A715	60	64	1g7v	60	LYS	A	64	SER	A	4	8.16031	B190710_15_HF_LS_IN_130_ECLP_DSSO_01_SCX21_hSAX02_rep1_4848;B190710_15_HF_LS_IN_130_ECLP_DSSO_01_SCX21_hSAX02_rep1_4932	P0A7156064	1g7vP0A7156064	DSSO CA-CA
159	8956	P0A7B5	P0A7B5	172	238	2j5t	172	LYS	C	238	LYS	C	66	8.16423	B190702_09_HF_LS_IN_130_ECLP_DSSO_01_SCX19_hSAX09_rep1_26507	P0A7B5172238	2j5tP0A7B5172238	DSSO CA-CA
29	5336	P0A858	P0A858	130	139	1tmh	132	THR	D	141	THR	D	9	8.17219	B190715_11_HF_LS_IN_130_ECLP_DSSO_01_SCX22_hSAX08_rep1_18441	P0A858130139	1tmhP0A858130139	DSSO CA-CA
0	16960	P38038	P38038	90	206	1ykg	89	LYS	A	205	LYS	A	116	8.17507	B190704_11_HF_LS_IN_130_ECLP_DSSO_01_SCX20_hSAX05_rep1_15900;B190704_07_HF_LS_IN_130_ECLP_DSSO_01_SCX20_hSAX08_rep2_14557;B190710_11_HF_LS_IN_130_ECLP_DSSO_01_SCX21_hSAX05_rep1_16167;B190710_11_HF_LS_IN_130_ECLP_DSSO_01_SCX21_hSAX05_rep1_16197;B190513_12_HF_LS_IN_130_ECLP_DSSO_01_SCX18_hSAX05_rep2_14719;B190511_11_HF_LS_IN_130_ECLP_DSSO_01_SCX17_hSAX05_rep1_15154	P3803890206	1ykgP3803890206	DSSO CA-CA
52	11750	P0ACF0	P0ACF0	3	22	6o8q	3	LYS	I	22	LYS	I	19	8.17841	B190513_04_HF_LS_IN_130_ECLP_DSSO_01_SCX18_hSAX07_rep1_25099;B190513_03_HF_LS_IN_130_ECLP_DSSO_01_SCX18_hSAX06_rep2_25902;B190513_03_HF_LS_IN_130_ECLP_DSSO_01_SCX18_hSAX06_rep2_25929;B190513_03_HF_LS_IN_130_ECLP_DSSO_01_SCX18_hSAX06_rep2_25109;B190712_04_HF_LS_IN_130_ECLP_DSSO_01_SCX24_hSAX07_rep1_23938;B190702_07_HF_LS_IN_130_ECLP_DSSO_01_SCX19_hSAX08_rep1_27094;B190704_08_HF_LS_IN_130_ECLP_DSSO…	P0ACF0322	6o8qP0ACF0322	DSSO CA-CA
207	7337	P0AD61	P0AD61	315	319	1pky	315	SER	A	319	LYS	A	4	8.18164	B190704_04_HF_LS_IN_130_ECLP_DSSO_01_SCX20_hSAX07_rep1_27593	P0AD61315319	1pkyP0AD61315319	DSSO CA-CA
8	11573	P0A7Z4	P0A7Z4	291	297	1xs9	291	LYS	D	297	LYS	D	6	8.19856	B190513_14_HF_LS_IN_130_ECLP_DSSO_01_SCX18_hSAX03_rep1_11498	P0A7Z4291297	1xs9P0A7Z4291297	DSSO CA-CA
9	7953	P0A8T7	P0A8T7	1072	1192	5nss	1072	LYS	D	1192	LYS	D	120	8.20194	B190702_05_HF_LS_IN_130_ECLP_DSSO_01_SCX19_hSAX07_rep1_17607;B190702_05_HF_LS_IN_130_ECLP_DSSO_01_SCX19_hSAX07_rep1_17584;B190702_10_HF_LS_IN_130_ECLP_DSSO_01_SCX19_hSAX10_rep1_16936;B190702_05_HF_LS_IN_130_ECLP_DSSO_01_SCX19_hSAX07_rep1_17624;B190702_05_HF_LS_IN_130_ECLP_DSSO_01_SCX19_hSAX07_rep1_15593;B190702_06_HF_LS_IN_130_ECLP_DSSO_01_SCX19_hSAX07_rep2_15596;B190715_06_HF_LS_IN_130_ECLP_DSSO…	P0A8T710721192	5nssP0A8T710721192	DSSO CA-CA
14	10789	P0AC38	P0AC38	56	252	1jsw	56	LYS	B	252	LYS	B	196	8.21092	B190704_03_HF_LS_IN_130_ECLP_DSSO_01_SCX20_hSAX06_rep2_20852	P0AC3856252	1jswP0AC3856252	DSSO CA-CA
196	690	P0A7V8	P0A7V8	22	31	4v73	21	LYS	AD	30	LYS	AD	9	8.21244	B190513_11_HF_LS_IN_130_ECLP_DSSO_01_SCX18_hSAX05_rep1_10732;B190717_17_HF_LS_IN_130_ECLP_DSSO_01_SCX23_hSAX02_rep1_9307;B181230_17_HF_LS_IN_130_ECLP_BS3_01_SCX18_hSAX05_rep2_11725	P0A7V82231	4v73P0A7V82231	DSSO CA-CA
2	15996	P0A707	P0A707	97	125	2ife	97	LYS	A	125	LYS	A	28	8.21405	B190710_03_HF_LS_IN_130_ECLP_DSSO_01_SCX21_hSAX06_rep2_11077;B190710_12_HF_LS_IN_130_ECLP_DSSO_01_SCX21_hSAX05_rep2_10984;B190710_11_HF_LS_IN_130_ECLP_DSSO_01_SCX21_hSAX05_rep1_10958;B190717_05_HF_LS_IN_130_ECLP_DSSO_01_SCX23_hSAX07_rep2_12680;B190715_08_HF_LS_IN_130_ECLP_DSSO_01_SCX22_hSAX07_rep1_12642	P0A70797125	2ifeP0A70797125	DSSO CA-CA
29	7810	P0A8N5	P0A8N5	309	322	1lyl	308	THR	C	321	LYS	C	13	8.2311	B190513_06_HF_LS_IN_130_ECLP_DSSO_01_SCX18_hSAX08_rep1_20448;B190717_04_HF_LS_IN_130_ECLP_DSSO_01_SCX23_hSAX07_rep1_20909	P0A8N5309322	1lylP0A8N5309322	DSSO CA-CA
149	15200	P61175	P61175	16	42	4v7i	16	LYS	AS	42	LYS	AS	26	8.23275	B190710_17_HF_LS_IN_130_ECLP_DSSO_01_SCX21_hSAX01_rep1_3598;B190710_17_HF_LS_IN_130_ECLP_DSSO_01_SCX21_hSAX01_rep1_3624	P611751642	4v7iP611751642	DSSO CA-CA
52	16672	P0A6H1	P0A6H1	188	192	6wrf	188	LYS	E	192	LYS	E	4	8.24443	B190704_03_HF_LS_IN_130_ECLP_DSSO_01_SCX20_hSAX06_rep2_15002;B190705_02_HF_LS_IN_130_ECLP_DSSO_01_SCX25t27_hSAX06_rep1_15013	P0A6H1188192	6wrfP0A6H1188192	DSSO CA-CA
0	9447	P0AE78	P0AE78	83	110	4hg0	83	LYS	A	110	LYS	A	27	8.24657	B190704_03_HF_LS_IN_130_ECLP_DSSO_01_SCX20_hSAX06_rep2_18397;B190704_03_HF_LS_IN_130_ECLP_DSSO_01_SCX20_hSAX06_rep2_18437;B190702_03_HF_LS_IN_130_ECLP_DSSO_01_SCX19_hSAX06_rep1_18839;B190702_04_HF_LS_IN_130_ECLP_DSSO_01_SCX19_hSAX06_rep2_17006;B190704_02_HF_LS_IN_130_ECLP_DSSO_01_SCX20_hSAX06_rep1_16591;B190704_02_HF_LS_IN_130_ECLP_DSSO_01_SCX20_hSAX06_rep1_17465;B190704_02_HF_LS_IN_130_ECLP_DSSO…	P0AE7883110	4hg0P0AE7883110	DSSO CA-CA
459	549	P60624	P60624	92	104	4v6v	91	LYS	BY	103	LYS	BY	12	8.25901	B190710_02_HF_LS_IN_130_ECLP_DSSO_01_SCX21_hSAX06_rep1_4783	P6062492104	4v6vP6062492104	DSSO CA-CA
46	16601	P0ABP8	P0ABP8	100	209	3ooe	99	LYS	B	208	THR	B	109	8.26414	B190710_14_HF_LS_IN_130_ECLP_DSSO_01_SCX21_hSAX03_rep1_7616;B190710_14_HF_LS_IN_130_ECLP_DSSO_01_SCX21_hSAX03_rep1_7587;B190710_14_HF_LS_IN_130_ECLP_DSSO_01_SCX21_hSAX03_rep1_7576	P0ABP8100209	3ooeP0ABP8100209	DSSO CA-CA
19	14410	P08200	P08200	166	235	3lcb	166	LYS	C	235	LYS	D	69	8.27141	B190511_07_HF_LS_IN_130_ECLP_DSSO_01_SCX17_hSAX08_rep2_17869	P08200166235	3lcbP08200166235	DSSO CA-CA
222	1469	P0ADZ0	P0ADZ0	1	44	4v6n	1	MET	AV	44	LYS	AV	43	8.28658	B190702_16_HF_LS_IN_130_ECLP_DSSO_01_SCX19_hSAX03_rep1_6268;B190702_16_HF_LS_IN_130_ECLP_DSSO_01_SCX19_hSAX03_rep1_6257;B190715_19_HF_LS_IN_130_ECLP_DSSO_01_SCX22_hSAX03_rep1_8119;B190715_19_HF_LS_IN_130_ECLP_DSSO_01_SCX22_hSAX03_rep1_6643;B190702_16_HF_LS_IN_130_ECLP_DSSO_01_SCX19_hSAX03_rep1_4793	P0ADZ0144	4v6nP0ADZ0144	DSSO CA-CA
30	7392	P0A832	P0A832	151	156	6q97	151	LYS	5	156	LYS	5	5	8.2891	B190717_13_HF_LS_IN_130_ECLP_DSSO_01_SCX23_hSAX05_rep2_5236;B190717_13_HF_LS_IN_130_ECLP_DSSO_01_SCX23_hSAX05_rep2_5252;B190717_13_HF_LS_IN_130_ECLP_DSSO_01_SCX23_hSAX05_rep2_5253;B190717_12_HF_LS_IN_130_ECLP_DSSO_01_SCX23_hSAX05_rep1_4586;B190717_12_HF_LS_IN_130_ECLP_DSSO_01_SCX23_hSAX05_rep1_4620;B190717_12_HF_LS_IN_130_ECLP_DSSO_01_SCX23_hSAX05_rep1_4593;B190708_15_HF_LS_IN_130_ECLP_DSSO_01_SC…	P0A832151156	6q97P0A832151156	DSSO CA-CA
427	7193	P0A8T7	P0A8T7	781	934	6z9t	781	LYS	Y	934	THR	Y	153	8.29833	B190513_18_HF_LS_IN_130_ECLP_DSSO_01_SCX18_hSAX01_rep2_10671;B190103_21_HF_LS_IN_130_ECLP_BS3_01_SCX19_hSAX01_rep1_10873	P0A8T7781934	6z9tP0A8T7781934	DSSO CA-CA
384	6858	P0A6F5	P0A6F5	117	122	4aaq	117	LYS	G	122	LYS	G	5	8.29899	B190511_12_HF_LS_IN_130_ECLP_DSSO_01_SCX17_hSAX05_rep2_18326;B190702_13_HF_LS_IN_130_ECLP_DSSO_01_SCX19_hSAX05_rep2_19040;B190511_11_HF_LS_IN_130_ECLP_DSSO_01_SCX17_hSAX05_rep1_18250;B190511_12_HF_LS_IN_130_ECLP_DSSO_01_SCX17_hSAX05_rep2_16979;B190511_03_HF_LS_IN_130_ECLP_DSSO_01_SCX17_hSAX06_rep2_16776;B190511_11_HF_LS_IN_130_ECLP_DSSO_01_SCX17_hSAX05_rep1_16998;B190708_14_HF_LS_IN_130_ECLP_DSSO…	P0A6F5117122	4aaqP0A6F5117122	DSSO CA-CA
21	15209	P07813	P07813	301	351	4ari	301	LYS	A	351	LYS	A	50	8.31244	B190511_04_HF_LS_IN_130_ECLP_DSSO_01_SCX17_hSAX07_rep1_19562;B190511_04_HF_LS_IN_130_ECLP_DSSO_01_SCX17_hSAX07_rep1_19529	P07813301351	4ariP07813301351	DSSO CA-CA
144	11580	P60422	P60422	68	147	4v69	67	LYS	BC	146	LYS	BC	79	8.31491	B190710_15_HF_LS_IN_130_ECLP_DSSO_01_SCX21_hSAX02_rep1_10575;B190710_14_HF_LS_IN_130_ECLP_DSSO_01_SCX21_hSAX03_rep1_10475;B190710_15_HF_LS_IN_130_ECLP_DSSO_01_SCX21_hSAX02_rep1_9316;B190710_14_HF_LS_IN_130_ECLP_DSSO_01_SCX21_hSAX03_rep1_9204	P6042268147	4v69P6042268147	DSSO CA-CA
8	16578	P0AES4	P0AES4	764	769	6rkw	764	LYS	C	769	LYS	C	5	8.31502	B190717_20_HF_LS_IN_130_ECLP_DSSO_01_SCX23_hSAX01_rep2_7744;B190715_24_HF_LS_IN_130_ECLP_DSSO_01_SCX22_hSAX01_rep1_7629;B190715_24_HF_LS_IN_130_ECLP_DSSO_01_SCX22_hSAX01_rep1_7758;B190513_18_HF_LS_IN_130_ECLP_DSSO_01_SCX18_hSAX01_rep2_8645;B190513_18_HF_LS_IN_130_ECLP_DSSO_01_SCX18_hSAX01_rep2_8639	P0AES4764769	6rkwP0AES4764769	DSSO CA-CA
11	3143	P0AE12	P0AE12	367	372	1t8y	367	LYS	C	372	THR	C	5	8.31771	B190704_12_HF_LS_IN_130_ECLP_DSSO_01_SCX20_hSAX05_rep2_10178;B190704_12_HF_LS_IN_130_ECLP_DSSO_01_SCX20_hSAX05_rep2_10187;B190513_12_HF_LS_IN_130_ECLP_DSSO_01_SCX18_hSAX05_rep2_6219;B181230_16_HF_LS_IN_130_ECLP_BS3_01_SCX18_hSAX05_rep1_7748;B190119_10_HF_LS_IN_130_ECLP_BS3_01_SCX22_hSAX05_rep1_13094;B190117_03_HF_LS_IN_130_ECLP_BS3_01_SCX21_hSAX05_rep2_12156	P0AE12367372	1t8yP0AE12367372	DSSO CA-CA
0	10431	P76578	P76578	761	774	5a42	761	LYS	A	774	LYS	A	13	8.33125	B190715_25_HF_LS_IN_130_ECLP_DSSO_01_SCX22_hSAX01_rep2_13080	P76578761774	5a42P76578761774	DSSO CA-CA
11	18039	P05042	P05042	69	127	2fus	69	LYS	B	127	LYS	B	58	8.34094	B190710_04_HF_LS_IN_130_ECLP_DSSO_01_SCX21_hSAX07_rep1_11682;B190710_04_HF_LS_IN_130_ECLP_DSSO_01_SCX21_hSAX07_rep1_11671;B190710_05_HF_LS_IN_130_ECLP_DSSO_01_SCX21_hSAX07_rep2_11598	P0504269127	2fusP0504269127	DSSO CA-CA
41	7008	P0A6M8	P0A6M8	618	643	3j9z	617	LYS	S1	642	LYS	S1	25	8.34276	B190513_04_HF_LS_IN_130_ECLP_DSSO_01_SCX18_hSAX07_rep1_19418;B190513_04_HF_LS_IN_130_ECLP_DSSO_01_SCX18_hSAX07_rep1_19402;B190715_09_HF_LS_IN_130_ECLP_DSSO_01_SCX22_hSAX07_rep2_17549;B190715_09_HF_LS_IN_130_ECLP_DSSO_01_SCX22_hSAX07_rep2_17666;B190513_04_HF_LS_IN_130_ECLP_DSSO_01_SCX18_hSAX07_rep1_19686	P0A6M8618643	3j9zP0A6M8618643	DSSO CA-CA
353	4783	P0A832	P0A832	138	143	7acj	138	LYS	5	143	LYS	5	5	8.34759	B190708_15_HF_LS_IN_130_ECLP_DSSO_01_SCX25t27_hSAX04_rep1_1973	P0A832138143	7acjP0A832138143	DSSO CA-CA
11	17974	P07395	P07395	630	655	6oz5	630	LYS	D	655	LYS	D	25	8.3515	B190702_06_HF_LS_IN_130_ECLP_DSSO_01_SCX19_hSAX07_rep2_20902;B190702_05_HF_LS_IN_130_ECLP_DSSO_01_SCX19_hSAX07_rep1_20965	P07395630655	6oz5P07395630655	DSSO CA-CA
48	10805	P21889	P21889	315	400	1eqr	315	LYS	A	400	LYS	A	85	8.35257	B190511_11_HF_LS_IN_130_ECLP_DSSO_01_SCX17_hSAX05_rep1_15544;B190511_12_HF_LS_IN_130_ECLP_DSSO_01_SCX17_hSAX05_rep2_17593	P21889315400	1eqrP21889315400	DSSO CA-CA
0	6507	P0AG67	P0AG67	450	504	2khj	11	LYS	A	65	LYS	A	54	8.35825	B190702_05_HF_LS_IN_130_ECLP_DSSO_01_SCX19_hSAX07_rep1_21076;B190710_04_HF_LS_IN_130_ECLP_DSSO_01_SCX21_hSAX07_rep1_21065;B190710_04_HF_LS_IN_130_ECLP_DSSO_01_SCX21_hSAX07_rep1_21162;B190513_04_HF_LS_IN_130_ECLP_DSSO_01_SCX18_hSAX07_rep1_21913;B190513_05_HF_LS_IN_130_ECLP_DSSO_01_SCX18_hSAX07_rep2_21952;B190704_03_HF_LS_IN_130_ECLP_DSSO_01_SCX20_hSAX06_rep2_20202;B190712_02_HF_LS_IN_130_ECLP_DSSO…	P0AG67450504	2khjP0AG67450504	DSSO CA-CA
7	10325	P17846	P17846	408	413	3geo	408	LYS	A	413	LYS	A	5	8.3661	B190511_11_HF_LS_IN_130_ECLP_DSSO_01_SCX17_hSAX05_rep1_12790	P17846408413	3geoP17846408413	DSSO CA-CA
3	8097	P0A759	P0A759	14	50	1fs6	14	LYS	A	50	LYS	A	36	8.36754	B190702_09_HF_LS_IN_130_ECLP_DSSO_01_SCX19_hSAX09_rep1_21105	P0A7591450	1fs6P0A7591450	DSSO CA-CA
17	2031	P0A7E9	P0A7E9	172	195	2bnf	172	THR	B	195	LYS	B	23	8.37783	B190513_06_HF_LS_IN_130_ECLP_DSSO_01_SCX18_hSAX08_rep1_22677	P0A7E9172195	2bnfP0A7E9172195	DSSO CA-CA
9	6509	P21645	P21645	331	336	3eh0	331	LYS	B	336	LYS	B	5	8.38404	B190715_16_HF_LS_IN_130_ECLP_DSSO_01_SCX22_hSAX05_rep1_3134;B190715_18_HF_LS_IN_130_ECLP_DSSO_01_SCX22_hSAX04_rep1_3361;B190511_03_HF_LS_IN_130_ECLP_DSSO_01_SCX17_hSAX06_rep2_4776	P21645331336	3eh0P21645331336	DSSO CA-CA
0	5550	P0A6Y1	P0A6Y1	3	27	5j0n	3	LYS	J	27	LYS	J	24	8.38668	B190702_07_HF_LS_IN_130_ECLP_DSSO_01_SCX19_hSAX08_rep1_24541;B190704_08_HF_LS_IN_130_ECLP_DSSO_01_SCX20_hSAX09_rep1_23679;B190704_07_HF_LS_IN_130_ECLP_DSSO_01_SCX20_hSAX08_rep2_23468;B190702_10_HF_LS_IN_130_ECLP_DSSO_01_SCX19_hSAX10_rep1_24094;B190105_05_HF_LS_IN_130_ECLP_BS3_01_SCX20_hSAX09_rep1_18887;B190105_08_HF_LS_IN_130_ECLP_BS3_01_SCX20_hSAX08_rep2_19428;B190105_02_HF_LS_IN_130_ECLP_BS3_01…	P0A6Y1327	5j0nP0A6Y1327	DSSO CA-CA
29	117	P22256	P22256	149	155	1sff	149	THR	D	155	TYR	D	6	8.38983	B190103_17_HF_LS_IN_130_ECLP_BS3_01_SCX19_hSAX03_rep1_15041;B190702_05_HF_LS_IN_130_ECLP_DSSO_01_SCX19_hSAX07_rep1_17463;B190702_09_HF_LS_IN_130_ECLP_DSSO_01_SCX19_hSAX09_rep1_14240;B190103_18_HF_LS_IN_130_ECLP_BS3_01_SCX19_hSAX03_rep2_15545	P22256149155	1sffP22256149155	DSSO CA-CA
166	3769	P62399	P62399	69	72	7abz	69	LYS	E	72	LYS	E	3	8.39008	B190702_19_HF_LS_IN_130_ECLP_DSSO_01_SCX19_hSAX01_rep1_15923;B190702_19_HF_LS_IN_130_ECLP_DSSO_01_SCX19_hSAX01_rep1_15929;B190715_24_HF_LS_IN_130_ECLP_DSSO_01_SCX22_hSAX01_rep1_16616	P623996972	7abzP623996972	DSSO CA-CA
89	6253	P0A8T7	P0A8T7	598	603	6x4w	598	LYS	J	603	LYS	J	5	8.3931	B190513_14_HF_LS_IN_130_ECLP_DSSO_01_SCX18_hSAX03_rep1_17043;B181230_21_HF_LS_IN_130_ECLP_BS3_01_SCX18_hSAX03_rep2_17460	P0A8T7598603	6x4wP0A8T7598603	DSSO CA-CA
11	1772	P0A698	P0A698	156	197	4dfc	156	LYS	D	197	LYS	D	41	8.39483	B190710_03_HF_LS_IN_130_ECLP_DSSO_01_SCX21_hSAX06_rep2_16652;B190710_03_HF_LS_IN_130_ECLP_DSSO_01_SCX21_hSAX06_rep2_16643;B190123_09_HF_LS_IN_130_ECLP_BS3_01_SCX24_hSAX06_rep1_14555;B190712_10_HF_LS_IN_130_ECLP_DSSO_01_SCX24_hSAX10_rep1_12289	P0A698156197	4dfcP0A698156197	DSSO CA-CA
12	16643	P0A7B1	P0A7B1	378	463	1xdo	378	LYS	A	463	LYS	A	85	8.39791	B190717_14_HF_LS_IN_130_ECLP_DSSO_01_SCX23_hSAX04_rep1_5670;B190717_12_HF_LS_IN_130_ECLP_DSSO_01_SCX23_hSAX05_rep1_5534;B190717_15_HF_LS_IN_130_ECLP_DSSO_01_SCX23_hSAX03_rep1_5548	P0A7B1378463	1xdoP0A7B1378463	DSSO CA-CA
0	10002	P0A6Y8	P0A6Y8	528	581	4r5j	528	LYS	A	581	LYS	A	53	8.39851	B190702_05_HF_LS_IN_130_ECLP_DSSO_01_SCX19_hSAX07_rep1_14062;B190702_05_HF_LS_IN_130_ECLP_DSSO_01_SCX19_hSAX07_rep1_14029;B190704_05_HF_LS_IN_130_ECLP_DSSO_01_SCX20_hSAX07_rep2_13902;B190513_05_HF_LS_IN_130_ECLP_DSSO_01_SCX18_hSAX07_rep2_9856;B190513_05_HF_LS_IN_130_ECLP_DSSO_01_SCX18_hSAX07_rep2_9855;B190704_07_HF_LS_IN_130_ECLP_DSSO_01_SCX20_hSAX08_rep2_22618;B190704_04_HF_LS_IN_130_ECLP_DSSO_0…	P0A6Y8528581	4r5jP0A6Y8528581	DSSO CA-CA
0	11250	P0ADY1	P0ADY1	277	302	2kgj	14	LYS	A	39	LYS	A	25	8.40547	B190513_04_HF_LS_IN_130_ECLP_DSSO_01_SCX18_hSAX07_rep1_11331	P0ADY1277302	2kgjP0ADY1277302	DSSO CA-CA
0	7925	P31663	P31663	45	86	3guz	45	LYS	A	86	LYS	A	41	8.41275	B190513_12_HF_LS_IN_130_ECLP_DSSO_01_SCX18_hSAX05_rep2_12304;B190513_11_HF_LS_IN_130_ECLP_DSSO_01_SCX18_hSAX05_rep1_12343;B190119_06_HF_LS_IN_130_ECLP_BS3_01_SCX22_hSAX03_rep1_11390;B190119_06_HF_LS_IN_130_ECLP_BS3_01_SCX22_hSAX03_rep1_11360	P316634586	3guzP316634586	DSSO CA-CA
40	12048	P04079	P04079	229	253	1gpm	229	LYS	A	253	LYS	A	24	8.42144	B190715_11_HF_LS_IN_130_ECLP_DSSO_01_SCX22_hSAX08_rep1_22490	P04079229253	1gpmP04079229253	DSSO CA-CA
111	6303	P0A8V2	P0A8V2	159	163	5ipl	159	SER	C	163	LYS	C	4	8.42977	B190704_13_HF_LS_IN_130_ECLP_DSSO_01_SCX20_hSAX04_rep1_6429;B190702_13_HF_LS_IN_130_ECLP_DSSO_01_SCX19_hSAX05_rep2_6428	P0A8V2159163	5iplP0A8V2159163	DSSO CA-CA
53	4149	P36683	P36683	567	571	1l5j	567	LYS	B	571	LYS	B	4	8.43345	B190702_19_HF_LS_IN_130_ECLP_DSSO_01_SCX19_hSAX01_rep1_10512;B190107_20_HF_LS_IN_130_ECLP_BS3_01_SCX20_hSAX01_rep1_11404	P36683567571	1l5jP36683567571	DSSO CA-CA
2	4548	P07813	P07813	619	624	5on3	619	LYS	D	624	LYS	D	5	8.43779	B190702_04_HF_LS_IN_130_ECLP_DSSO_01_SCX19_hSAX06_rep2_14142;B190702_03_HF_LS_IN_130_ECLP_DSSO_01_SCX19_hSAX06_rep1_14104;B190702_04_HF_LS_IN_130_ECLP_DSSO_01_SCX19_hSAX06_rep2_14136;B190715_16_HF_LS_IN_130_ECLP_DSSO_01_SCX22_hSAX05_rep1_11963;B190715_16_HF_LS_IN_130_ECLP_DSSO_01_SCX22_hSAX05_rep1_11959;B190717_13_HF_LS_IN_130_ECLP_DSSO_01_SCX23_hSAX05_rep2_11936;B190702_03_HF_LS_IN_130_ECLP_DSSO…	P07813619624	5on3P07813619624	DSSO CA-CA
14	13031	P21177	P21177	362	368	6tnm	362	LYS	A	368	LYS	A	6	8.44404	B190702_17_HF_LS_IN_130_ECLP_DSSO_01_SCX19_hSAX02_rep1_8761;B190704_17_HF_LS_IN_130_ECLP_DSSO_01_SCX20_hSAX02_rep1_8477	P21177362368	6tnmP21177362368	DSSO CA-CA
2	10313	P0AG67	P0AG67	320	347	2khi	320	LYS	A	347	LYS	A	27	8.45011	B190717_04_HF_LS_IN_130_ECLP_DSSO_01_SCX23_hSAX07_rep1_22592	P0AG67320347	2khiP0AG67320347	DSSO CA-CA
261	4145	P05055	P05055	559	596	7ogl	559	LYS	C	596	LYS	C	37	8.45681	B190705_04_HF_LS_IN_130_ECLP_DSSO_01_SCX25t27_hSAX07_rep1_16415	P05055559596	7oglP05055559596	DSSO CA-CA
143	9341	P0AD61	P0AD61	13	319	1pky	13	LYS	B	319	LYS	B	306	8.46243	B190511_02_HF_LS_IN_130_ECLP_DSSO_01_SCX17_hSAX06_rep1_20086;B190705_02_HF_LS_IN_130_ECLP_DSSO_01_SCX25t27_hSAX06_rep1_19581	P0AD6113319	1pkyP0AD6113319	DSSO CA-CA
12	10914	P0AA39	P0AA39	309	314	1xpi	309	LYS	A	314	LYS	A	5	8.46535	B190702_04_HF_LS_IN_130_ECLP_DSSO_01_SCX19_hSAX06_rep2_10622	P0AA39309314	1xpiP0AA39309314	DSSO CA-CA
30	5674	P0A817	P0A817	266	274	1fug	265	LYS	A	273	SER	A	8	8.47012	B190710_15_HF_LS_IN_130_ECLP_DSSO_01_SCX21_hSAX02_rep1_4824;B190717_17_HF_LS_IN_130_ECLP_DSSO_01_SCX23_hSAX02_rep1_5664;B190121_23_HF_LS_IN_130_ECLP_BS3_01_SCX23_hSAX02_rep1_7423;B190117_09_HF_LS_IN_130_ECLP_BS3_01_SCX21_hSAX02_rep1_6272	P0A817266274	1fugP0A817266274	DSSO CA-CA
36	15250	P0A7V3	P0A7V3	49	86	4v6l	48	LYS	AG	85	LYS	AG	37	8.47391	B190715_17_HF_LS_IN_130_ECLP_DSSO_01_SCX22_hSAX05_rep2_5552;B190717_14_HF_LS_IN_130_ECLP_DSSO_01_SCX23_hSAX04_rep1_5864;B190715_16_HF_LS_IN_130_ECLP_DSSO_01_SCX22_hSAX05_rep1_5508;B190717_13_HF_LS_IN_130_ECLP_DSSO_01_SCX23_hSAX05_rep2_5850;B190717_03_HF_LS_IN_130_ECLP_DSSO_01_SCX23_hSAX06_rep2_5818;B190717_13_HF_LS_IN_130_ECLP_DSSO_01_SCX23_hSAX05_rep2_5848;B190702_03_HF_LS_IN_130_ECLP_DSSO_01_SC…	P0A7V34986	4v6lP0A7V34986	DSSO CA-CA
12	5645	P0A7F3	P0A7F3	1	60	2qg9	1	MET	B	60	LYS	B	59	8.47545	B190511_04_HF_LS_IN_130_ECLP_DSSO_01_SCX17_hSAX07_rep1_22484;B190513_05_HF_LS_IN_130_ECLP_DSSO_01_SCX18_hSAX07_rep2_23482;B190717_04_HF_LS_IN_130_ECLP_DSSO_01_SCX23_hSAX07_rep1_23163;B190704_03_HF_LS_IN_130_ECLP_DSSO_01_SCX20_hSAX06_rep2_20286;B190710_04_HF_LS_IN_130_ECLP_DSSO_01_SCX21_hSAX07_rep1_19905;B190705_04_HF_LS_IN_130_ECLP_DSSO_01_SCX25t27_hSAX07_rep1_22740;B190708_06_HF_LS_IN_130_ECLP_D…	P0A7F3160	2qg9P0A7F3160	DSSO CA-CA
298	9288	P0A7M2	P0A7M2	10	54	4v6y	9	LYS	BX	53	LYS	BX	44	8.48219	B190717_20_HF_LS_IN_130_ECLP_DSSO_01_SCX23_hSAX01_rep2_4250	P0A7M21054	4v6yP0A7M21054	DSSO CA-CA
2	10113	P0A717	P0A717	5	26	4s2u	5	LYS	A	26	SER	A	21	8.48284	B190511_11_HF_LS_IN_130_ECLP_DSSO_01_SCX17_hSAX05_rep1_16300	P0A717526	4s2uP0A717526	DSSO CA-CA
93	13646	P0A8T7	P0A8T7	1072	1170	6p18	1072	LYS	D	1170	LYS	D	98	8.48482	B190708_21_HF_LS_IN_130_ECLP_DSSO_01_SCX25t27_hSAX01_rep2_3558;B190712_19_HF_LS_IN_130_ECLP_DSSO_01_SCX24_hSAX01_rep1_3641;B190708_21_HF_LS_IN_130_ECLP_DSSO_01_SCX25t27_hSAX01_rep2_3600	P0A8T710721170	6p18P0A8T710721170	DSSO CA-CA
53	4926	P0AGJ9	P0AGJ9	385	392	6hb5	385	THR	A	392	SER	A	7	8.48867	B190702_06_HF_LS_IN_130_ECLP_DSSO_01_SCX19_hSAX07_rep2_14057	P0AGJ9385392	6hb5P0AGJ9385392	DSSO CA-CA
194	9162	P21179	P21179	709	750	4enq	709	LYS	B	750	LYS	B	41	8.49408	B190511_09_HF_LS_IN_130_ECLP_DSSO_01_SCX17_hSAX10_rep1_24769	P21179709750	4enqP21179709750	DSSO CA-CA
1	13469	P0AGK4	P0AGK4	89	92	1ln4	89	LYS	A	92	LYS	A	3	8.49411	B190715_24_HF_LS_IN_130_ECLP_DSSO_01_SCX22_hSAX01_rep1_10755;B190715_24_HF_LS_IN_130_ECLP_DSSO_01_SCX22_hSAX01_rep1_10672;B190715_24_HF_LS_IN_130_ECLP_DSSO_01_SCX22_hSAX01_rep1_10654	P0AGK48992	1ln4P0AGK48992	DSSO CA-CA
530	9439	P0A853	P0A853	156	168	2c44	156	LYS	A	168	LYS	A	12	8.49976	B190702_07_HF_LS_IN_130_ECLP_DSSO_01_SCX19_hSAX08_rep1_19588;B181230_09_HF_LS_IN_130_ECLP_BS3_01_SCX18_hSAX08_rep1_18670	P0A853156168	2c44P0A853156168	DSSO CA-CA
666	4944	P0C0V0	P0C0V0	140	152	6jjl	114	LYS	D	126	LYS	D	12	8.50751	B190717_17_HF_LS_IN_130_ECLP_DSSO_01_SCX23_hSAX02_rep1_14509	P0C0V0140152	6jjlP0C0V0140152	DSSO CA-CA
43	5466	P00452	P00452	21	56	6w4x	21	LYS	A	56	SER	A	35	8.51663	B190712_12_HF_LS_IN_130_ECLP_DSSO_01_SCX24_hSAX05_rep1_9442;B190123_12_HF_LS_IN_130_ECLP_BS3_01_SCX24_hSAX05_rep2_11009	P004522156	6w4xP004522156	DSSO CA-CA
0	8146	P76053	P76053	76	81	3qd7	76	LYS	X	81	LYS	X	5	8.51948	B190710_13_HF_LS_IN_130_ECLP_DSSO_01_SCX21_hSAX04_rep1_15674;B190710_13_HF_LS_IN_130_ECLP_DSSO_01_SCX21_hSAX04_rep1_15642;B190710_13_HF_LS_IN_130_ECLP_DSSO_01_SCX21_hSAX04_rep1_15644;B190712_18_HF_LS_IN_130_ECLP_DSSO_01_SCX24_hSAX02_rep2_13743	P760537681	3qd7P760537681	DSSO CA-CA
31	1109	P0AG30	P0AG30	1	100	6z9q	1	MET	d	100	LYS	d	99	8.5261	B190513_17_HF_LS_IN_130_ECLP_DSSO_01_SCX18_hSAX01_rep1_12868;B190702_18_HF_LS_IN_130_ECLP_DSSO_01_SCX19_hSAX02_rep2_12380;B190710_14_HF_LS_IN_130_ECLP_DSSO_01_SCX21_hSAX03_rep1_11816;B190710_14_HF_LS_IN_130_ECLP_DSSO_01_SCX21_hSAX03_rep1_11768;B190710_14_HF_LS_IN_130_ECLP_DSSO_01_SCX21_hSAX03_rep1_9590;B190710_14_HF_LS_IN_130_ECLP_DSSO_01_SCX21_hSAX03_rep1_9581;B190513_15_HF_LS_IN_130_ECLP_DSSO_0…	P0AG301100	6z9qP0AG301100	DSSO CA-CA
156	17837	P68767	P68767	134	185	1gyt	134	LYS	A	185	LYS	A	51	8.52755	B190704_11_HF_LS_IN_130_ECLP_DSSO_01_SCX20_hSAX05_rep1_17411;B190704_11_HF_LS_IN_130_ECLP_DSSO_01_SCX20_hSAX05_rep1_17410	P68767134185	1gytP68767134185	DSSO CA-CA
5	15442	P0AFD1	P0AFD1	111	116	7nyu	111	LYS	E	116	LYS	E	5	8.52873	B190702_13_HF_LS_IN_130_ECLP_DSSO_01_SCX19_hSAX05_rep2_16677;B190702_13_HF_LS_IN_130_ECLP_DSSO_01_SCX19_hSAX05_rep2_16663	P0AFD1111116	7nyuP0AFD1111116	DSSO CA-CA
4	1519	P0A7F3	P0A7F3	6	13	1sku	6	LYS	B	13	LYS	D	7	8.53175	B190715_16_HF_LS_IN_130_ECLP_DSSO_01_SCX22_hSAX05_rep1_10187;B190715_16_HF_LS_IN_130_ECLP_DSSO_01_SCX22_hSAX05_rep1_10182;B190715_17_HF_LS_IN_130_ECLP_DSSO_01_SCX22_hSAX05_rep2_10139;B190715_17_HF_LS_IN_130_ECLP_DSSO_01_SCX22_hSAX05_rep2_10465;B190715_17_HF_LS_IN_130_ECLP_DSSO_01_SCX22_hSAX05_rep2_10475;B190123_17_HF_LS_IN_130_ECLP_BS3_01_SCX24_hSAX02_rep1_9523;B190123_16_HF_LS_IN_130_ECLP_BS3_01…	P0A7F3613	1skuP0A7F3613	DSSO CA-CA
10	2017	P00582	P00582	582	588	1d8y	582	SER	A	588	THR	A	6	8.53212	B190710_04_HF_LS_IN_130_ECLP_DSSO_01_SCX21_hSAX07_rep1_21014	P00582582588	1d8yP00582582588	DSSO CA-CA
161	2646	P05055	P05055	564	645	7ogk	564	LYS	C	645	LYS	C	81	8.53608	B190702_03_HF_LS_IN_130_ECLP_DSSO_01_SCX19_hSAX06_rep1_20812;B190710_03_HF_LS_IN_130_ECLP_DSSO_01_SCX21_hSAX06_rep2_19240	P05055564645	7ogkP05055564645	DSSO CA-CA
12	4694	P0AFF6	P0AFF6	1	52	2kwp	1	MET	A	52	LYS	A	51	8.53679	B190705_03_HF_LS_IN_130_ECLP_DSSO_01_SCX25t27_hSAX06_rep2_16712;B190119_13_HF_LS_IN_130_ECLP_BS3_01_SCX22_hSAX06_rep2_17527	P0AFF6152	2kwpP0AFF6152	DSSO CA-CA
372	9307	P0C0V0	P0C0V0	417	429	6jjo	391	LYS	D	403	LYS	D	12	8.5449	B190704_19_HF_LS_IN_130_ECLP_DSSO_01_SCX20_hSAX01_rep1_11394;B190107_21_HF_LS_IN_130_ECLP_BS3_01_SCX20_hSAX01_rep2_11772	P0C0V0417429	6jjoP0C0V0417429	DSSO CA-CA
6	4560	P0AES0	P0AES0	278	283	2io9	278	THR	A	283	LYS	A	5	8.55069	B190105_05_HF_LS_IN_130_ECLP_BS3_01_SCX20_hSAX09_rep1_22311;B190107_10_HF_LS_IN_130_ECLP_BS3_01_SCX21_hSAX09_rep2_22667;B190704_09_HF_LS_IN_130_ECLP_DSSO_01_SCX20_hSAX10_rep1_21198;B190704_08_HF_LS_IN_130_ECLP_DSSO_01_SCX20_hSAX09_rep1_22730	P0AES0278283	2io9P0AES0278283	DSSO CA-CA
122	16394	P02359	P02359	76	149	4v7i	75	LYS	BG	148	LYS	BG	73	8.55326	B190715_09_HF_LS_IN_130_ECLP_DSSO_01_SCX22_hSAX07_rep2_17879;B190715_09_HF_LS_IN_130_ECLP_DSSO_01_SCX22_hSAX07_rep2_17844;B190715_08_HF_LS_IN_130_ECLP_DSSO_01_SCX22_hSAX07_rep1_17879	P0235976149	4v7iP0235976149	DSSO CA-CA
42	12490	P27302	P27302	342	504	2r5n	342	LYS	A	504	LYS	A	162	8.56112	B190702_03_HF_LS_IN_130_ECLP_DSSO_01_SCX19_hSAX06_rep1_17834	P27302342504	2r5nP27302342504	DSSO CA-CA
7	10703	P0AF18	P0AF18	1	29	2p50	1	MET	C	29	LYS	C	28	8.56494	B190513_06_HF_LS_IN_130_ECLP_DSSO_01_SCX18_hSAX08_rep1_23881;B190513_08_HF_LS_IN_130_ECLP_DSSO_01_SCX18_hSAX09_rep1_23451;B190102_05_HF_LS_IN_130_ECLP_BS3_01_SCX19_hSAX09_rep2_23240;B190513_08_HF_LS_IN_130_ECLP_DSSO_01_SCX18_hSAX09_rep1_22529	P0AF18129	2p50P0AF18129	DSSO CA-CA
9	14829	P0ACF0	P0ACF0	35	51	2o97	35	SER	A	51	LYS	A	16	8.56884	B190702_07_HF_LS_IN_130_ECLP_DSSO_01_SCX19_hSAX08_rep1_25496;B190704_08_HF_LS_IN_130_ECLP_DSSO_01_SCX20_hSAX09_rep1_24710;B190702_08_HF_LS_IN_130_ECLP_DSSO_01_SCX19_hSAX08_rep2_25534	P0ACF03551	2o97P0ACF03551	DSSO CA-CA
142	1283	P02413	P02413	29	36	3bbx	29	LYS	L	36	LYS	L	7	8.57151	B190712_20_HF_LS_IN_130_ECLP_DSSO_01_SCX24_hSAX01_rep2_3189;B190123_20_HF_LS_IN_130_ECLP_BS3_01_SCX24_hSAX01_rep2_3621	P024132936	3bbxP024132936	DSSO CA-CA
26	821	P0A9M0	P0A9M0	265	270	6n2i	265	LYS	A	270	LYS	A	5	8.5723	B190702_03_HF_LS_IN_130_ECLP_DSSO_01_SCX19_hSAX06_rep1_4005;B190103_11_HF_LS_IN_130_ECLP_BS3_01_SCX19_hSAX06_rep2_5031	P0A9M0265270	6n2iP0A9M0265270	DSSO CA-CA
1	3341	P45523	P45523	69	116	1q6u	44	LYS	A	91	LYS	A	47	8.57979	B190715_17_HF_LS_IN_130_ECLP_DSSO_01_SCX22_hSAX05_rep2_8421;B190715_16_HF_LS_IN_130_ECLP_DSSO_01_SCX22_hSAX05_rep1_8406;B190715_06_HF_LS_IN_130_ECLP_DSSO_01_SCX22_hSAX06_rep1_6659;B190119_10_HF_LS_IN_130_ECLP_BS3_01_SCX22_hSAX05_rep1_9145;B190105_15_HF_LS_IN_130_ECLP_BS3_01_SCX20_hSAX05_rep2_6907	P4552369116	1q6uP4552369116	DSSO CA-CA
12	10585	P08312	P08312	34	64	6p24	34	LYS	C	64	LYS	C	30	8.58901	B190702_04_HF_LS_IN_130_ECLP_DSSO_01_SCX19_hSAX06_rep2_19596;B190704_03_HF_LS_IN_130_ECLP_DSSO_01_SCX20_hSAX06_rep2_19404;B190704_03_HF_LS_IN_130_ECLP_DSSO_01_SCX20_hSAX06_rep2_19416;B190702_04_HF_LS_IN_130_ECLP_DSSO_01_SCX19_hSAX06_rep2_21671;B190704_02_HF_LS_IN_130_ECLP_DSSO_01_SCX20_hSAX06_rep1_21228	P083123464	6p24P083123464	DSSO CA-CA
2	7800	P0AC41	P0AC41	320	344	1nen	320	LYS	A	344	LYS	A	24	8.59492	B190715_07_HF_LS_IN_130_ECLP_DSSO_01_SCX22_hSAX06_rep2_17376;B190712_03_HF_LS_IN_130_ECLP_DSSO_01_SCX24_hSAX06_rep2_17384;B190123_10_HF_LS_IN_130_ECLP_BS3_01_SCX24_hSAX06_rep2_17063	P0AC41320344	1nenP0AC41320344	DSSO CA-CA
11	4509	P0A7G6	P0A7G6	71	75	3cmu	5070	SER	A	5074	THR	A	4	8.59562	B190705_03_HF_LS_IN_130_ECLP_DSSO_01_SCX25t27_hSAX06_rep2_22333	P0A7G67175	3cmuP0A7G67175	DSSO CA-CA
2	5597	P0A790	P0A790	107	119	4aon	107	TYR	B	119	LYS	B	12	8.59895	B190702_03_HF_LS_IN_130_ECLP_DSSO_01_SCX19_hSAX06_rep1_16779	P0A790107119	4aonP0A790107119	DSSO CA-CA
8	7742	P0DMC7	P0DMC7	125	128	5w43	125	LYS	A	128	LYS	A	3	8.59962	B190702_20_HF_LS_IN_130_ECLP_DSSO_01_SCX19_hSAX01_rep2_8299;B190103_21_HF_LS_IN_130_ECLP_BS3_01_SCX19_hSAX01_rep1_8958	P0DMC7125128	5w43P0DMC7125128	DSSO CA-CA
101	1757	P09373	P09373	441	616	1h18	440	LYS	B	615	LYS	B	175	8.60636	B190513_12_HF_LS_IN_130_ECLP_DSSO_01_SCX18_hSAX05_rep2_16230;B181230_07_HF_LS_IN_130_ECLP_BS3_01_SCX18_hSAX09_rep2_9698;B181230_04_HF_LS_IN_130_ECLP_BS3_01_SCX18_hSAX10_rep1_9623;B181230_12_HF_LS_IN_130_ECLP_BS3_01_SCX18_hSAX07_rep2_15207;B190715_18_HF_LS_IN_130_ECLP_DSSO_01_SCX22_hSAX04_rep1_14533;B190119_08_HF_LS_IN_130_ECLP_BS3_01_SCX22_hSAX04_rep1_9482;B190117_05_HF_LS_IN_130_ECLP_BS3_01_SCX2…	P09373441616	1h18P09373441616	DSSO CA-CA
344	6494	P0ABH9	P0ABH9	497	502	6w23	497	THR	F	502	THR	F	5	8.60718	B190715_21_HF_LS_IN_130_ECLP_DSSO_01_SCX22_hSAX02_rep1_16154	P0ABH9497502	6w23P0ABH9497502	DSSO CA-CA
8	7799	P0AES4	P0AES4	707	764	1zi0	707	LYS	B	764	LYS	B	57	8.6077	B190702_14_HF_LS_IN_130_ECLP_DSSO_01_SCX19_hSAX04_rep1_6140;B190702_14_HF_LS_IN_130_ECLP_DSSO_01_SCX19_hSAX04_rep1_6134;B190717_18_HF_LS_IN_130_ECLP_DSSO_01_SCX23_hSAX02_rep2_5079;B190121_24_HF_LS_IN_130_ECLP_BS3_01_SCX23_hSAX02_rep2_6291;B190121_25_HF_LS_IN_130_ECLP_BS3_01_SCX23_hSAX01_rep1_6414	P0AES4707764	1zi0P0AES4707764	DSSO CA-CA
109	3669	P42641	P42641	81	84	7bl5	81	LYS	9	84	LYS	9	3	8.61026	B190702_18_HF_LS_IN_130_ECLP_DSSO_01_SCX19_hSAX02_rep2_3484;B190702_18_HF_LS_IN_130_ECLP_DSSO_01_SCX19_hSAX02_rep2_3479;B190117_12_HF_LS_IN_130_ECLP_BS3_01_SCX21_hSAX01_rep2_8532	P426418184	7bl5P426418184	DSSO CA-CA
90	12540	P0AG55	P0AG55	85	138	4v65	84	LYS	B3	137	LYS	B3	53	8.61074	B190511_12_HF_LS_IN_130_ECLP_DSSO_01_SCX17_hSAX05_rep2_20930;B190704_11_HF_LS_IN_130_ECLP_DSSO_01_SCX20_hSAX05_rep1_19292	P0AG5585138	4v65P0AG5585138	DSSO CA-CA
0	740	P0A7G6	P0A7G6	287	298	1aa3	286	LYS	A	297	LYS	A	11	8.61372	B190702_14_HF_LS_IN_130_ECLP_DSSO_01_SCX19_hSAX04_rep1_10999;B190103_13_HF_LS_IN_130_ECLP_BS3_01_SCX19_hSAX05_rep2_11307;B190119_07_HF_LS_IN_130_ECLP_BS3_01_SCX22_hSAX04_rep1_11394	P0A7G6287298	1aa3P0A7G6287298	DSSO CA-CA
2	13909	P0AE78	P0AE78	265	280	4hg0	265	LYS	A	280	LYS	A	15	8.61409	B190702_05_HF_LS_IN_130_ECLP_DSSO_01_SCX19_hSAX07_rep1_20539	P0AE78265280	4hg0P0AE78265280	DSSO CA-CA
68	14929	P0AFG8	P0AFG8	327	404	2g25	326	LYS	B	403	LYS	B	77	8.61492	B190702_06_HF_LS_IN_130_ECLP_DSSO_01_SCX19_hSAX07_rep2_15027	P0AFG8327404	2g25P0AFG8327404	DSSO CA-CA
118	3129	P0A6M8	P0A6M8	389	440	2rdo	389	LYS	7	440	LYS	7	51	8.61492	B190712_04_HF_LS_IN_130_ECLP_DSSO_01_SCX24_hSAX07_rep1_21239;B190125_06_HF_LS_IN_130_ECLP_BS3_01_SCX25_hSAX07_rep1_21714	P0A6M8389440	2rdoP0A6M8389440	DSSO CA-CA
2	10965	P09373	P09373	117	135	1h16	116	LYS	A	134	LYS	A	18	8.62829	B190710_13_HF_LS_IN_130_ECLP_DSSO_01_SCX21_hSAX04_rep1_17692;B190710_14_HF_LS_IN_130_ECLP_DSSO_01_SCX21_hSAX03_rep1_17491;B190710_14_HF_LS_IN_130_ECLP_DSSO_01_SCX21_hSAX03_rep1_17326;B190511_12_HF_LS_IN_130_ECLP_DSSO_01_SCX17_hSAX05_rep2_19136;B190511_08_HF_LS_IN_130_ECLP_DSSO_01_SCX17_hSAX09_rep1_18693;B190511_12_HF_LS_IN_130_ECLP_DSSO_01_SCX17_hSAX05_rep2_19179;B190710_13_HF_LS_IN_130_ECLP_DSSO…	P09373117135	1h16P09373117135	DSSO CA-CA
5	9894	P0A6Z3	P0A6Z3	424	453	2gq0	424	LYS	B	453	LYS	B	29	8.63382	B190715_17_HF_LS_IN_130_ECLP_DSSO_01_SCX22_hSAX05_rep2_10511;B190717_02_HF_LS_IN_130_ECLP_DSSO_01_SCX23_hSAX06_rep1_10472;B190717_12_HF_LS_IN_130_ECLP_DSSO_01_SCX23_hSAX05_rep1_10647;B190717_12_HF_LS_IN_130_ECLP_DSSO_01_SCX23_hSAX05_rep1_10028;B190717_12_HF_LS_IN_130_ECLP_DSSO_01_SCX23_hSAX05_rep1_10131;B190717_12_HF_LS_IN_130_ECLP_DSSO_01_SCX23_hSAX05_rep1_10006;B190702_04_HF_LS_IN_130_ECLP_DSSO…	P0A6Z3424453	2gq0P0A6Z3424453	DSSO CA-CA
252	5107	P0A9M0	P0A9M0	262	268	6u5z	262	LYS	A	268	LYS	A	6	8.63573	B190712_12_HF_LS_IN_130_ECLP_DSSO_01_SCX24_hSAX05_rep1_5798;B190715_17_HF_LS_IN_130_ECLP_DSSO_01_SCX22_hSAX05_rep2_6548;B190712_12_HF_LS_IN_130_ECLP_DSSO_01_SCX24_hSAX05_rep1_4499	P0A9M0262268	6u5zP0A9M0262268	DSSO CA-CA
26	1565	P0A6X7	P0A6X7	47	86	1ihf	47	SER	A	86	LYS	A	39	8.63644	B190715_25_HF_LS_IN_130_ECLP_DSSO_01_SCX22_hSAX01_rep2_14830	P0A6X74786	1ihfP0A6X74786	DSSO CA-CA
8	9810	P24182	P24182	116	159	1dv2	116	LYS	B	159	LYS	B	43	8.64012	B190511_17_HF_LS_IN_130_ECLP_DSSO_01_SCX17_hSAX02_rep2_16895;B190511_18_HF_LS_IN_130_ECLP_DSSO_01_SCX17_hSAX01_rep1_15807;B190511_18_HF_LS_IN_130_ECLP_DSSO_01_SCX17_hSAX01_rep1_15616;B190117_11_HF_LS_IN_130_ECLP_BS3_01_SCX21_hSAX01_rep1_15325;B190117_10_HF_LS_IN_130_ECLP_BS3_01_SCX21_hSAX02_rep2_15353	P24182116159	1dv2P24182116159	DSSO CA-CA
19	17746	P0A7U7	P0A7U7	34	49	4v69	33	LYS	AT	48	LYS	AT	15	8.64136	B190513_02_HF_LS_IN_130_ECLP_DSSO_01_SCX18_hSAX06_rep1_14105;B190513_03_HF_LS_IN_130_ECLP_DSSO_01_SCX18_hSAX06_rep2_13935;B190511_02_HF_LS_IN_130_ECLP_DSSO_01_SCX17_hSAX06_rep1_10841;B190513_02_HF_LS_IN_130_ECLP_DSSO_01_SCX18_hSAX06_rep1_11367	P0A7U73449	4v69P0A7U73449	DSSO CA-CA
0	17418	P0AGE9	P0AGE9	241	256	2nu9	240	LYS	A	255	LYS	A	15	8.64185	B190712_15_HF_LS_IN_130_ECLP_DSSO_01_SCX24_hSAX03_rep1_10175;B190708_19_HF_LS_IN_130_ECLP_DSSO_01_SCX25t27_hSAX02_rep2_10473;B190712_17_HF_LS_IN_130_ECLP_DSSO_01_SCX24_hSAX02_rep1_10175;B190712_17_HF_LS_IN_130_ECLP_DSSO_01_SCX24_hSAX02_rep1_9692;B190712_15_HF_LS_IN_130_ECLP_DSSO_01_SCX24_hSAX03_rep1_9567;B190712_18_HF_LS_IN_130_ECLP_DSSO_01_SCX24_hSAX02_rep2_9648;B190708_19_HF_LS_IN_130_ECLP_DSSO…	P0AGE9241256	2nu9P0AGE9241256	DSSO CA-CA
36	16921	P0A7W1	P0A7W1	86	126	6ost	86	LYS	j	126	LYS	j	40	8.64658	B190715_12_HF_LS_IN_130_ECLP_DSSO_01_SCX22_hSAX08_rep2_16808;B190715_18_HF_LS_IN_130_ECLP_DSSO_01_SCX22_hSAX04_rep1_18364;B190715_18_HF_LS_IN_130_ECLP_DSSO_01_SCX22_hSAX04_rep1_17166;B190715_11_HF_LS_IN_130_ECLP_DSSO_01_SCX22_hSAX08_rep1_15707	P0A7W186126	6ostP0A7W186126	DSSO CA-CA
16	6734	P0A7V8	P0A7V8	156	177	6enj	155	LYS	d	176	LYS	d	21	8.65014	B190710_05_HF_LS_IN_130_ECLP_DSSO_01_SCX21_hSAX07_rep2_17022;B190710_04_HF_LS_IN_130_ECLP_DSSO_01_SCX21_hSAX07_rep1_17003;B190710_04_HF_LS_IN_130_ECLP_DSSO_01_SCX21_hSAX07_rep1_17005;B190710_04_HF_LS_IN_130_ECLP_DSSO_01_SCX21_hSAX07_rep1_14671;B190710_05_HF_LS_IN_130_ECLP_DSSO_01_SCX21_hSAX07_rep2_14584;B190717_02_HF_LS_IN_130_ECLP_DSSO_01_SCX23_hSAX06_rep1_15919	P0A7V8156177	6enjP0A7V8156177	DSSO CA-CA
809	7198	P00968	P00968	948	954	1c30	948	SER	G	954	LYS	G	6	8.66354	B190710_02_HF_LS_IN_130_ECLP_DSSO_01_SCX21_hSAX06_rep1_4851	P00968948954	1c30P00968948954	DSSO CA-CA
27	15886	P0A9P0	P0A9P0	118	284	4jdr	118	LYS	A	284	LYS	A	166	8.68162	B190511_04_HF_LS_IN_130_ECLP_DSSO_01_SCX17_hSAX07_rep1_14551	P0A9P0118284	4jdrP0A9P0118284	DSSO CA-CA
0	15627	P0A790	P0A790	115	119	1pqf	115	LYS	A	119	LYS	A	4	8.68198	B190702_05_HF_LS_IN_130_ECLP_DSSO_01_SCX19_hSAX07_rep1_15644;B190513_02_HF_LS_IN_130_ECLP_DSSO_01_SCX18_hSAX06_rep1_16655;B190702_04_HF_LS_IN_130_ECLP_DSSO_01_SCX19_hSAX06_rep2_15714;B190702_03_HF_LS_IN_130_ECLP_DSSO_01_SCX19_hSAX06_rep1_15653	P0A790115119	1pqfP0A790115119	DSSO CA-CA
6	16738	P0A7E5	P0A7E5	318	534	1s1m	318	LYS	A	534	LYS	A	216	8.6839	B190712_03_HF_LS_IN_130_ECLP_DSSO_01_SCX24_hSAX06_rep2_14821;B190712_04_HF_LS_IN_130_ECLP_DSSO_01_SCX24_hSAX07_rep1_14826;B190712_03_HF_LS_IN_130_ECLP_DSSO_01_SCX24_hSAX06_rep2_14859	P0A7E5318534	1s1mP0A7E5318534	DSSO CA-CA
5	13620	P10408	P10408	443	448	6gox	443	LYS	A	448	LYS	A	5	8.68614	B190511_02_HF_LS_IN_130_ECLP_DSSO_01_SCX17_hSAX06_rep1_16697	P10408443448	6goxP10408443448	DSSO CA-CA
19	5378	P07395	P07395	222	269	6p24	222	LYS	B	269	LYS	B	47	8.6927	B190702_07_HF_LS_IN_130_ECLP_DSSO_01_SCX19_hSAX08_rep1_25273;B190702_09_HF_LS_IN_130_ECLP_DSSO_01_SCX19_hSAX09_rep1_25807;B190702_08_HF_LS_IN_130_ECLP_DSSO_01_SCX19_hSAX08_rep2_25239;B190702_07_HF_LS_IN_130_ECLP_DSSO_01_SCX19_hSAX08_rep1_25510	P07395222269	6p24P07395222269	DSSO CA-CA
2	10758	P06612	P06612	279	407	1cyy	279	LYS	B	407	LYS	B	128	8.69453	B181230_19_HF_LS_IN_130_ECLP_BS3_01_SCX18_hSAX04_rep2_18040;B190511_14_HF_LS_IN_130_ECLP_DSSO_01_SCX17_hSAX04_rep2_18494;B181230_19_HF_LS_IN_130_ECLP_BS3_01_SCX18_hSAX04_rep2_18991;B190105_15_HF_LS_IN_130_ECLP_BS3_01_SCX20_hSAX05_rep2_18418	P06612279407	1cyyP06612279407	DSSO CA-CA
1	7809	P0A776	P0A776	1	89	2kdw	1	MET	A	89	LYS	A	88	8.6965	B190511_03_HF_LS_IN_130_ECLP_DSSO_01_SCX17_hSAX06_rep2_17198	P0A776189	2kdwP0A776189	DSSO CA-CA
95	4736	P0AGE9	P0AGE9	7	134	1scu	6	LYS	D	133	LYS	D	127	8.69652	B190717_19_HF_LS_IN_130_ECLP_DSSO_01_SCX23_hSAX01_rep1_13455;B190717_19_HF_LS_IN_130_ECLP_DSSO_01_SCX23_hSAX01_rep1_13444;B190121_25_HF_LS_IN_130_ECLP_BS3_01_SCX23_hSAX01_rep1_12365;B190717_20_HF_LS_IN_130_ECLP_DSSO_01_SCX23_hSAX01_rep2_12808	P0AGE97134	1scuP0AGE97134	DSSO CA-CA
58	1739	P60422	P60422	108	125	4v69	107	LYS	BC	124	LYS	BC	17	8.70036	B190511_17_HF_LS_IN_130_ECLP_DSSO_01_SCX17_hSAX02_rep2_16007;B190511_24_HF_LS_IN_130_ECLP_DSSO_01_SCX17_hSAX02_rep1_17352;B190511_17_HF_LS_IN_130_ECLP_DSSO_01_SCX17_hSAX02_rep2_14927;B190117_11_HF_LS_IN_130_ECLP_BS3_01_SCX21_hSAX01_rep1_14322;B190117_11_HF_LS_IN_130_ECLP_BS3_01_SCX21_hSAX01_rep1_14311;B181228_25_HF_LS_IN_130_ECLP_BS3_01_SCX17_hSAX02_rep2_15223;B190117_11_HF_LS_IN_130_ECLP_BS3_01_…	P60422108125	4v69P60422108125	DSSO CA-CA
35	1432	P0ABB4	P0ABB4	422	429	5t4p	421	LYS	D	428	LYS	D	7	8.70649	B190702_09_HF_LS_IN_130_ECLP_DSSO_01_SCX19_hSAX09_rep1_25175;B190702_09_HF_LS_IN_130_ECLP_DSSO_01_SCX19_hSAX09_rep1_22011	P0ABB4422429	5t4pP0ABB4422429	DSSO CA-CA
1	12779	P21189	P21189	614	632	1q8i	614	LYS	A	632	LYS	A	18	8.71375	B190702_17_HF_LS_IN_130_ECLP_DSSO_01_SCX19_hSAX02_rep1_8953;B190702_17_HF_LS_IN_130_ECLP_DSSO_01_SCX19_hSAX02_rep1_8950	P21189614632	1q8iP21189614632	DSSO CA-CA
2	6255	P0AG67	P0AG67	370	410	5xq5	21	LYS	A	61	LYS	A	40	8.7157	B190717_03_HF_LS_IN_130_ECLP_DSSO_01_SCX23_hSAX06_rep2_13260;B190710_05_HF_LS_IN_130_ECLP_DSSO_01_SCX21_hSAX07_rep2_13848	P0AG67370410	5xq5P0AG67370410	DSSO CA-CA
598	7298	P0A8T7	P0A8T7	9	96	6xav	9	LYS	J	96	LYS	J	87	8.7225	B190702_20_HF_LS_IN_130_ECLP_DSSO_01_SCX19_hSAX01_rep2_6757	P0A8T7996	6xavP0A8T7996	DSSO CA-CA
9	12211	P0AA39	P0AA39	197	214	1v9k	197	LYS	A	214	LYS	A	17	8.72703	B190513_11_HF_LS_IN_130_ECLP_DSSO_01_SCX18_hSAX05_rep1_14514	P0AA39197214	1v9kP0AA39197214	DSSO CA-CA
161	3294	P21599	P21599	18	26	6k0k	18	THR	B	26	LYS	B	8	8.72776	B190125_12_HF_LS_IN_130_ECLP_BS3_01_SCX25_hSAX05_rep2_19975;B190708_14_HF_LS_IN_130_ECLP_DSSO_01_SCX25t27_hSAX05_rep2_20289	P215991826	6k0kP215991826	DSSO CA-CA
3	15294	P23909	P23909	512	519	6i5f	512	LYS	A	519	LYS	A	7	8.73722	B190513_03_HF_LS_IN_130_ECLP_DSSO_01_SCX18_hSAX06_rep2_10262;B190513_02_HF_LS_IN_130_ECLP_DSSO_01_SCX18_hSAX06_rep1_10392	P23909512519	6i5fP23909512519	DSSO CA-CA
124	16388	P0ADY7	P0ADY7	118	127	4v6z	118	LYS	BM	127	LYS	BM	9	8.74094	B190513_18_HF_LS_IN_130_ECLP_DSSO_01_SCX18_hSAX01_rep2_13624;B190513_15_HF_LS_IN_130_ECLP_DSSO_01_SCX18_hSAX02_rep1_13654	P0ADY7118127	4v6zP0ADY7118127	DSSO CA-CA
172	5997	P68679	P68679	5	25	3ja1	4	LYS	SU	24	LYS	SU	20	8.74241	B190702_18_HF_LS_IN_130_ECLP_DSSO_01_SCX19_hSAX02_rep2_9906;B190702_18_HF_LS_IN_130_ECLP_DSSO_01_SCX19_hSAX02_rep2_9887;B190121_25_HF_LS_IN_130_ECLP_BS3_01_SCX23_hSAX01_rep1_9777	P68679525	3ja1P68679525	DSSO CA-CA
141	12780	P21599	P21599	179	184	6k0k	179	LYS	C	184	THR	C	5	8.74576	B190717_05_HF_LS_IN_130_ECLP_DSSO_01_SCX23_hSAX07_rep2_25434;B190511_04_HF_LS_IN_130_ECLP_DSSO_01_SCX17_hSAX07_rep1_24457	P21599179184	6k0kP21599179184	DSSO CA-CA
54	6727	P0A9Q7	P0A9Q7	436	441	6tqh	436	LYS	A	441	LYS	A	5	8.74671	B190717_17_HF_LS_IN_130_ECLP_DSSO_01_SCX23_hSAX02_rep1_15059;B190717_19_HF_LS_IN_130_ECLP_DSSO_01_SCX23_hSAX01_rep1_15345;B190717_18_HF_LS_IN_130_ECLP_DSSO_01_SCX23_hSAX02_rep2_15102;B190123_19_HF_LS_IN_130_ECLP_BS3_01_SCX24_hSAX01_rep1_13076;B190123_19_HF_LS_IN_130_ECLP_BS3_01_SCX24_hSAX01_rep1_13088	P0A9Q7436441	6tqhP0A9Q7436441	DSSO CA-CA
9	15839	P21177	P21177	141	171	6tnm	141	LYS	A	171	LYS	A	30	8.74673	B190511_05_HF_LS_IN_130_ECLP_DSSO_01_SCX17_hSAX07_rep2_23690;B190511_04_HF_LS_IN_130_ECLP_DSSO_01_SCX17_hSAX07_rep1_23771	P21177141171	6tnmP21177141171	DSSO CA-CA
49	17646	P21179	P21179	621	626	3pq5	621	LYS	D	626	LYS	D	5	8.75129	B190715_22_HF_LS_IN_130_ECLP_DSSO_01_SCX22_hSAX02_rep2_17915;B190715_22_HF_LS_IN_130_ECLP_DSSO_01_SCX22_hSAX02_rep2_19265;B190717_17_HF_LS_IN_130_ECLP_DSSO_01_SCX23_hSAX02_rep1_18076	P21179621626	3pq5P21179621626	DSSO CA-CA
179	14934	P68919	P68919	1	46	5uyk	1	MET	24	46	LYS	24	45	8.76151	B190511_05_HF_LS_IN_130_ECLP_DSSO_01_SCX17_hSAX07_rep2_18798;B190511_03_HF_LS_IN_130_ECLP_DSSO_01_SCX17_hSAX06_rep2_19468	P68919146	5uykP68919146	DSSO CA-CA
450	6529	P60438	P60438	106	190	6i7v	106	LYS	CD	190	LYS	CD	84	8.7739	B190702_20_HF_LS_IN_130_ECLP_DSSO_01_SCX19_hSAX01_rep2_14539;B190103_21_HF_LS_IN_130_ECLP_BS3_01_SCX19_hSAX01_rep1_14285	P60438106190	6i7vP60438106190	DSSO CA-CA
60	7104	P21889	P21889	166	169	1eqr	166	THR	A	169	THR	A	3	8.77568	B190702_05_HF_LS_IN_130_ECLP_DSSO_01_SCX19_hSAX07_rep1_19302;B190702_06_HF_LS_IN_130_ECLP_DSSO_01_SCX19_hSAX07_rep2_19195	P21889166169	1eqrP21889166169	DSSO CA-CA
334	4270	P00968	P00968	993	1026	1ce8	993	LYS	C	1026	SER	C	33	8.77705	B190708_14_HF_LS_IN_130_ECLP_DSSO_01_SCX25t27_hSAX05_rep2_4357;B190708_14_HF_LS_IN_130_ECLP_DSSO_01_SCX25t27_hSAX05_rep2_4359;B190125_12_HF_LS_IN_130_ECLP_BS3_01_SCX25_hSAX05_rep2_5679;B190125_16_HF_LS_IN_130_ECLP_BS3_01_SCX25_hSAX03_rep1_5115	P009689931026	1ce8P009689931026	DSSO CA-CA
68	5414	P07003	P07003	217	313	3eya	217	LYS	I	313	LYS	I	96	8.77784	B190704_03_HF_LS_IN_130_ECLP_DSSO_01_SCX20_hSAX06_rep2_19949;B190702_03_HF_LS_IN_130_ECLP_DSSO_01_SCX19_hSAX06_rep1_20291;B190702_04_HF_LS_IN_130_ECLP_DSSO_01_SCX19_hSAX06_rep2_18814;B190705_03_HF_LS_IN_130_ECLP_DSSO_01_SCX25t27_hSAX06_rep2_17229;B190702_03_HF_LS_IN_130_ECLP_DSSO_01_SCX19_hSAX06_rep1_20748	P07003217313	3eyaP07003217313	DSSO CA-CA
385	1371	P62399	P62399	7	14	4v70	6	TYR	BF	13	LYS	BF	7	8.77903	B190715_08_HF_LS_IN_130_ECLP_DSSO_01_SCX22_hSAX07_rep1_5506	P62399714	4v70P62399714	DSSO CA-CA
233	5217	P0A6H5	P0A6H5	11	24	1ht2	11	SER	G	24	LYS	G	13	8.78542	B190717_03_HF_LS_IN_130_ECLP_DSSO_01_SCX23_hSAX06_rep2_6718;B190121_15_HF_LS_IN_130_ECLP_BS3_01_SCX23_hSAX06_rep1_8541	P0A6H51124	1ht2P0A6H51124	DSSO CA-CA
0	8253	P76536	P76536	222	229	5gt2	223	LYS	A	230	LYS	A	7	8.7867	B190702_13_HF_LS_IN_130_ECLP_DSSO_01_SCX19_hSAX05_rep2_8526	P76536222229	5gt2P76536222229	DSSO CA-CA
5	98	P07363	P07363	479	484	6s1k	479	LYS	B	484	LYS	B	5	8.78957	B190710_16_HF_LS_IN_130_ECLP_DSSO_01_SCX21_hSAX02_rep2_9250;B190710_16_HF_LS_IN_130_ECLP_DSSO_01_SCX21_hSAX02_rep2_9243;B190117_10_HF_LS_IN_130_ECLP_BS3_01_SCX21_hSAX02_rep2_6906;B190117_09_HF_LS_IN_130_ECLP_BS3_01_SCX21_hSAX02_rep1_7706	P07363479484	6s1kP07363479484	DSSO CA-CA
112	5087	P0AE12	P0AE12	70	367	1t8s	70	LYS	B	367	LYS	C	297	8.79067	B190715_21_HF_LS_IN_130_ECLP_DSSO_01_SCX22_hSAX02_rep1_15282	P0AE1270367	1t8sP0AE1270367	DSSO CA-CA
71	15466	P0AG30	P0AG30	130	257	6wa8	130	LYS	D	257	LYS	D	127	8.79068	B190712_15_HF_LS_IN_130_ECLP_DSSO_01_SCX24_hSAX03_rep1_10454;B190712_15_HF_LS_IN_130_ECLP_DSSO_01_SCX24_hSAX03_rep1_10432;B190712_15_HF_LS_IN_130_ECLP_DSSO_01_SCX24_hSAX03_rep1_10415;B190712_15_HF_LS_IN_130_ECLP_DSSO_01_SCX24_hSAX03_rep1_10433;B190708_19_HF_LS_IN_130_ECLP_DSSO_01_SCX25t27_hSAX02_rep2_9722;B190708_19_HF_LS_IN_130_ECLP_DSSO_01_SCX25t27_hSAX02_rep2_9719;B190708_18_HF_LS_IN_130_ECLP_…	P0AG30130257	6wa8P0AG30130257	DSSO CA-CA
9	6292	P00490	P00490	2	54	2aw3	1	SER	A	53	LYS	A	52	8.79085	B190511_18_HF_LS_IN_130_ECLP_DSSO_01_SCX17_hSAX01_rep1_15526;B190103_22_HF_LS_IN_130_ECLP_BS3_01_SCX19_hSAX01_rep2_12107	P00490254	2aw3P00490254	DSSO CA-CA
321	15139	P0A6Y8	P0A6Y8	155	166	7krw	155	LYS	C	166	LYS	C	11	8.792	B190712_15_HF_LS_IN_130_ECLP_DSSO_01_SCX24_hSAX03_rep1_5890;B190702_18_HF_LS_IN_130_ECLP_DSSO_01_SCX19_hSAX02_rep2_5313	P0A6Y8155166	7krwP0A6Y8155166	DSSO CA-CA
20	5617	P0CE47	P0CE47	253	295	5uyn	252	LYS	Z	294	LYS	Z	42	8.79619	B190717_20_HF_LS_IN_130_ECLP_DSSO_01_SCX23_hSAX01_rep2_9454;B190717_18_HF_LS_IN_130_ECLP_DSSO_01_SCX23_hSAX02_rep2_9391;B190717_20_HF_LS_IN_130_ECLP_DSSO_01_SCX23_hSAX01_rep2_9494;B190717_20_HF_LS_IN_130_ECLP_DSSO_01_SCX23_hSAX01_rep2_7820;B190717_20_HF_LS_IN_130_ECLP_DSSO_01_SCX23_hSAX01_rep2_8588;B190717_20_HF_LS_IN_130_ECLP_DSSO_01_SCX23_hSAX01_rep2_7846;B190121_25_HF_LS_IN_130_ECLP_BS3_01_SCX…	P0CE47253295	5uynP0CE47253295	DSSO CA-CA
198	4188	P0A7V3	P0A7V3	49	122	6wnv	48	LYS	H	121	SER	H	73	8.80301	B190513_12_HF_LS_IN_130_ECLP_DSSO_01_SCX18_hSAX05_rep2_11155;B181230_17_HF_LS_IN_130_ECLP_BS3_01_SCX18_hSAX05_rep2_11879	P0A7V349122	6wnvP0A7V349122	DSSO CA-CA
6	14433	P00959	P00959	363	440	1pg0	362	LYS	A	439	LYS	A	77	8.81506	B190704_16_HF_LS_IN_130_ECLP_DSSO_01_SCX20_hSAX03_rep1_10182;B190704_14_HF_LS_IN_130_ECLP_DSSO_01_SCX20_hSAX04_rep2_10116	P00959363440	1pg0P00959363440	DSSO CA-CA
104	3228	P0A7L3	P0A7L3	85	112	4v69	84	LYS	BQ	111	LYS	BQ	27	8.81988	B190710_15_HF_LS_IN_130_ECLP_DSSO_01_SCX21_hSAX02_rep1_11271;B190710_16_HF_LS_IN_130_ECLP_DSSO_01_SCX21_hSAX02_rep2_11164;B190710_15_HF_LS_IN_130_ECLP_DSSO_01_SCX21_hSAX02_rep1_11235;B181230_16_HF_LS_IN_130_ECLP_BS3_01_SCX18_hSAX05_rep1_13356	P0A7L385112	4v69P0A7L385112	DSSO CA-CA
132	11627	P0A9Q7	P0A9Q7	317	759	6tqh	317	LYS	A	759	LYS	B	442	8.82115	B190704_05_HF_LS_IN_130_ECLP_DSSO_01_SCX20_hSAX07_rep2_20872	P0A9Q7317759	6tqhP0A9Q7317759	DSSO CA-CA
21	17913	P00452	P00452	585	723	2xav	585	LYS	B	723	LYS	B	138	8.82806	B190513_07_HF_LS_IN_130_ECLP_DSSO_01_SCX18_hSAX08_rep2_20819;B190513_06_HF_LS_IN_130_ECLP_DSSO_01_SCX18_hSAX08_rep1_20790;B190513_08_HF_LS_IN_130_ECLP_DSSO_01_SCX18_hSAX09_rep1_20347	P00452585723	2xavP00452585723	DSSO CA-CA
3	10461	P00490	P00490	185	362	1l5v	184	LYS	A	361	LYS	A	177	8.82975	B190715_22_HF_LS_IN_130_ECLP_DSSO_01_SCX22_hSAX02_rep2_14462;B190119_06_HF_LS_IN_130_ECLP_BS3_01_SCX22_hSAX03_rep1_14219;B190117_10_HF_LS_IN_130_ECLP_BS3_01_SCX21_hSAX02_rep2_13758	P00490185362	1l5vP00490185362	DSSO CA-CA
276	9976	P0A832	P0A832	131	134	7ac7	131	LYS	5	134	LYS	5	3	8.83291	B190708_21_HF_LS_IN_130_ECLP_DSSO_01_SCX25t27_hSAX01_rep2_2059	P0A832131134	7ac7P0A832131134	DSSO CA-CA
669	18099	P0A6F5	P0A6F5	80	327	4wgl	80	LYS	D	327	LYS	D	247	8.8347	B190513_02_HF_LS_IN_130_ECLP_DSSO_01_SCX18_hSAX06_rep1_23284;B190513_03_HF_LS_IN_130_ECLP_DSSO_01_SCX18_hSAX06_rep2_22947;B190702_03_HF_LS_IN_130_ECLP_DSSO_01_SCX19_hSAX06_rep1_22750;B190511_05_HF_LS_IN_130_ECLP_DSSO_01_SCX17_hSAX07_rep2_22794;B190705_04_HF_LS_IN_130_ECLP_DSSO_01_SCX25t27_hSAX07_rep1_23479	P0A6F580327	4wglP0A6F580327	DSSO CA-CA
166	14330	P0ADZ0	P0ADZ0	9	36	4v65	9	LYS	BM	36	LYS	BM	27	8.83655	B190702_19_HF_LS_IN_130_ECLP_DSSO_01_SCX19_hSAX01_rep1_6177;B190702_20_HF_LS_IN_130_ECLP_DSSO_01_SCX19_hSAX01_rep2_6173	P0ADZ0936	4v65P0ADZ0936	DSSO CA-CA
13	13896	P35340	P35340	32	62	4o5u	32	LYS	A	62	LYS	A	30	8.83774	B190702_15_HF_LS_IN_130_ECLP_DSSO_01_SCX19_hSAX04_rep2_18496	P353403262	4o5uP353403262	DSSO CA-CA
6	10395	P11071	P11071	48	361	6k5l	48	LYS	A	361	LYS	A	313	8.83879	B190717_08_HF_LS_IN_130_ECLP_DSSO_01_SCX23_hSAX08_rep2_12514;B190717_07_HF_LS_IN_130_ECLP_DSSO_01_SCX23_hSAX08_rep1_12557;B190121_10_HF_LS_IN_130_ECLP_BS3_01_SCX23_hSAX08_rep1_11890;B190717_07_HF_LS_IN_130_ECLP_DSSO_01_SCX23_hSAX08_rep1_9864;B190717_08_HF_LS_IN_130_ECLP_DSSO_01_SCX23_hSAX08_rep2_9845	P1107148361	6k5lP1107148361	DSSO CA-CA
136	14977	P0AG30	P0AG30	40	105	6xav	40	LYS	E	105	LYS	E	65	8.84126	B190708_19_HF_LS_IN_130_ECLP_DSSO_01_SCX25t27_hSAX02_rep2_11910;B190708_15_HF_LS_IN_130_ECLP_DSSO_01_SCX25t27_hSAX04_rep1_12115;B190708_19_HF_LS_IN_130_ECLP_DSSO_01_SCX25t27_hSAX02_rep2_11839;B190708_15_HF_LS_IN_130_ECLP_DSSO_01_SCX25t27_hSAX04_rep1_12072;B190712_13_HF_LS_IN_130_ECLP_DSSO_01_SCX24_hSAX05_rep2_13668;B190712_12_HF_LS_IN_130_ECLP_DSSO_01_SCX24_hSAX05_rep1_13773;B190712_12_HF_LS_IN_1…	P0AG3040105	6xavP0AG3040105	DSSO CA-CA
3597	7839	P0A6F5	P0A6F5	141	171	4wsc	141	SER	C	171	LYS	C	30	8.84421	B190715_09_HF_LS_IN_130_ECLP_DSSO_01_SCX22_hSAX07_rep2_20794	P0A6F5141171	4wscP0A6F5141171	DSSO CA-CA
44	8168	P0A6H5	P0A6H5	24	63	1do2	24	LYS	B	63	LYS	B	39	8.84531	B190715_19_HF_LS_IN_130_ECLP_DSSO_01_SCX22_hSAX03_rep1_13633;B190715_19_HF_LS_IN_130_ECLP_DSSO_01_SCX22_hSAX03_rep1_13603;B190715_19_HF_LS_IN_130_ECLP_DSSO_01_SCX22_hSAX03_rep1_13622;B190715_19_HF_LS_IN_130_ECLP_DSSO_01_SCX22_hSAX03_rep1_12732;B190119_06_HF_LS_IN_130_ECLP_BS3_01_SCX22_hSAX03_rep1_12397;B190119_06_HF_LS_IN_130_ECLP_BS3_01_SCX22_hSAX03_rep1_12388;B190119_10_HF_LS_IN_130_ECLP_BS3_01…	P0A6H52463	1do2P0A6H52463	DSSO CA-CA
100	3778	P61175	P61175	6	49	4v7i	6	LYS	AS	49	LYS	AS	43	8.84726	B190715_09_HF_LS_IN_130_ECLP_DSSO_01_SCX22_hSAX07_rep2_11573;B190119_14_HF_LS_IN_130_ECLP_BS3_01_SCX22_hSAX07_rep1_11697;B190119_14_HF_LS_IN_130_ECLP_BS3_01_SCX22_hSAX07_rep1_11669;B190119_14_HF_LS_IN_130_ECLP_BS3_01_SCX22_hSAX07_rep1_11700;B190717_05_HF_LS_IN_130_ECLP_DSSO_01_SCX23_hSAX07_rep2_11684;B190121_16_HF_LS_IN_130_ECLP_BS3_01_SCX23_hSAX06_rep2_12118	P61175649	4v7iP61175649	DSSO CA-CA
6	18020	P33136	P33136	104	107	1txk	104	LYS	A	107	LYS	A	3	8.84775	B190710_02_HF_LS_IN_130_ECLP_DSSO_01_SCX21_hSAX06_rep1_13644;B190710_02_HF_LS_IN_130_ECLP_DSSO_01_SCX21_hSAX06_rep1_13617;B190710_02_HF_LS_IN_130_ECLP_DSSO_01_SCX21_hSAX06_rep1_13616	P33136104107	1txkP33136104107	DSSO CA-CA
2	14076	P09546	P09546	134	139	3e2r	134	LYS	A	139	LYS	A	5	8.85168	B190704_18_HF_LS_IN_130_ECLP_DSSO_01_SCX20_hSAX02_rep2_8174;B190704_18_HF_LS_IN_130_ECLP_DSSO_01_SCX20_hSAX02_rep2_8181	P09546134139	3e2rP09546134139	DSSO CA-CA
9	512	P0AC41	P0AC41	314	344	1nek	314	LYS	A	344	LYS	A	30	8.85279	B190712_02_HF_LS_IN_130_ECLP_DSSO_01_SCX24_hSAX06_rep1_16897	P0AC41314344	1nekP0AC41314344	DSSO CA-CA
114	13405	P0A7R1	P0A7R1	8	57	4v73	8	LYS	BH	57	LYS	BH	49	8.8533	B190710_08_HF_LS_IN_130_ECLP_DSSO_01_SCX21_hSAX09_rep1_24609;B190715_12_HF_LS_IN_130_ECLP_DSSO_01_SCX22_hSAX08_rep2_24086	P0A7R1857	4v73P0A7R1857	DSSO CA-CA
222	42	P0A9G6	P0A9G6	191	194	1igw	191	SER	A	194	LYS	A	3	8.85595	B190717_12_HF_LS_IN_130_ECLP_DSSO_01_SCX23_hSAX05_rep1_10903;B190717_12_HF_LS_IN_130_ECLP_DSSO_01_SCX23_hSAX05_rep1_10900;B190717_12_HF_LS_IN_130_ECLP_DSSO_01_SCX23_hSAX05_rep1_11766;B190511_11_HF_LS_IN_130_ECLP_DSSO_01_SCX17_hSAX05_rep1_17131;B190117_02_HF_LS_IN_130_ECLP_BS3_01_SCX21_hSAX05_rep1_16680	P0A9G6191194	1igwP0A9G6191194	DSSO CA-CA
36	12561	P68919	P68919	25	46	6o9k	25	LYS	V	46	LYS	V	21	8.86023	B190702_03_HF_LS_IN_130_ECLP_DSSO_01_SCX19_hSAX06_rep1_18583;B190702_04_HF_LS_IN_130_ECLP_DSSO_01_SCX19_hSAX06_rep2_18592;B190702_04_HF_LS_IN_130_ECLP_DSSO_01_SCX19_hSAX06_rep2_18665;B190702_03_HF_LS_IN_130_ECLP_DSSO_01_SCX19_hSAX06_rep1_16660	P689192546	6o9kP689192546	DSSO CA-CA
30	16294	P0A8F0	P0A8F0	26	203	2ehj	26	LYS	A	203	LYS	A	177	8.86284	B190704_07_HF_LS_IN_130_ECLP_DSSO_01_SCX20_hSAX08_rep2_18859;B190704_06_HF_LS_IN_130_ECLP_DSSO_01_SCX20_hSAX08_rep1_18808;B190704_06_HF_LS_IN_130_ECLP_DSSO_01_SCX20_hSAX08_rep1_18821	P0A8F026203	2ehjP0A8F026203	DSSO CA-CA
102	16165	P0A8V2	P0A8V2	167	191	6n4c	167	SER	C	191	LYS	C	24	8.86656	B190715_12_HF_LS_IN_130_ECLP_DSSO_01_SCX22_hSAX08_rep2_18418;B190708_23_HF_LS_IN_130_ECLP_DSSO_01_SCX25t27_hSAX08_rep2_18954;B190715_12_HF_LS_IN_130_ECLP_DSSO_01_SCX22_hSAX08_rep2_18412	P0A8V2167191	6n4cP0A8V2167191	DSSO CA-CA
24	5224	P0AF36	P0AF36	33	38	2jee	33	LYS	B	38	SER	B	5	8.87326	B190717_04_HF_LS_IN_130_ECLP_DSSO_01_SCX23_hSAX07_rep1_24002;B190705_04_HF_LS_IN_130_ECLP_DSSO_01_SCX25t27_hSAX07_rep1_23586	P0AF363338	2jeeP0AF363338	DSSO CA-CA
65	12245	P0A7F3	P0A7F3	13	60	3d7s	13	LYS	D	60	LYS	D	47	8.87875	B190717_04_HF_LS_IN_130_ECLP_DSSO_01_SCX23_hSAX07_rep1_23303	P0A7F31360	3d7sP0A7F31360	DSSO CA-CA
66	11800	P0A786	P0A786	276	281	2qg9	275	THR	A	280	THR	A	5	8.87889	B190511_08_HF_LS_IN_130_ECLP_DSSO_01_SCX17_hSAX09_rep1_19090;B190710_08_HF_LS_IN_130_ECLP_DSSO_01_SCX21_hSAX09_rep1_18826	P0A786276281	2qg9P0A786276281	DSSO CA-CA
28	8768	P09372	P09372	85	90	1dkg	85	LYS	B	90	LYS	B	5	8.88188	B190702_09_HF_LS_IN_130_ECLP_DSSO_01_SCX19_hSAX09_rep1_27144	P093728590	1dkgP093728590	DSSO CA-CA
2	11471	P21338	P21338	71	265	2pqx	48	LYS	A	242	LYS	A	194	8.88228	B190511_06_HF_LS_IN_130_ECLP_DSSO_01_SCX17_hSAX08_rep1_20142	P2133871265	2pqxP2133871265	DSSO CA-CA
51	10137	P0AEU7	P0AEU7	75	82	1sg2	67	LYS	A	74	LYS	C	7	8.88841	B190715_19_HF_LS_IN_130_ECLP_DSSO_01_SCX22_hSAX03_rep1_6482	P0AEU77582	1sg2P0AEU77582	DSSO CA-CA
106	7249	P0A6Y8	P0A6Y8	556	563	3dpq	556	LYS	A	563	THR	A	7	8.89361	B190513_04_HF_LS_IN_130_ECLP_DSSO_01_SCX18_hSAX07_rep1_24913;B190513_05_HF_LS_IN_130_ECLP_DSSO_01_SCX18_hSAX07_rep2_25064;B190105_10_HF_LS_IN_130_ECLP_BS3_01_SCX20_hSAX07_rep1_23665	P0A6Y8556563	3dpqP0A6Y8556563	DSSO CA-CA
2233	15382	P0A6F5	P0A6F5	4	42	4aar	4	LYS	C	42	LYS	D	38	8.89612	B190513_15_HF_LS_IN_130_ECLP_DSSO_01_SCX18_hSAX02_rep1_11154;B190513_16_HF_LS_IN_130_ECLP_DSSO_01_SCX18_hSAX02_rep2_11090	P0A6F5442	4aarP0A6F5442	DSSO CA-CA
374	996	P0A6V1	P0A6V1	39	109	5l6v	39	LYS	B	109	LYS	K	70	8.90049	B190712_17_HF_LS_IN_130_ECLP_DSSO_01_SCX24_hSAX02_rep1_7711;B190712_18_HF_LS_IN_130_ECLP_DSSO_01_SCX24_hSAX02_rep2_7742;B190704_03_HF_LS_IN_130_ECLP_DSSO_01_SCX20_hSAX06_rep2_8695;B190704_04_HF_LS_IN_130_ECLP_DSSO_01_SCX20_hSAX07_rep1_8232;B190105_12_HF_LS_IN_130_ECLP_BS3_01_SCX20_hSAX06_rep1_9408;B190105_13_HF_LS_IN_130_ECLP_BS3_01_SCX20_hSAX06_rep2_9383	P0A6V139109	5l6vP0A6V139109	DSSO CA-CA
382	7313	P60723	P60723	57	63	4v4v	57	LYS	BC	63	LYS	BC	6	8.90184	B190712_20_HF_LS_IN_130_ECLP_DSSO_01_SCX24_hSAX01_rep2_3713	P607235763	4v4vP607235763	DSSO CA-CA
0	3900	P0ACF8	P0ACF8	96	136	1hnr	95	LYS	A	135	LYS	A	40	8.90872	B190513_05_HF_LS_IN_130_ECLP_DSSO_01_SCX18_hSAX07_rep2_14891;B190513_05_HF_LS_IN_130_ECLP_DSSO_01_SCX18_hSAX07_rep2_14886;B190717_05_HF_LS_IN_130_ECLP_DSSO_01_SCX23_hSAX07_rep2_13230;B190715_09_HF_LS_IN_130_ECLP_DSSO_01_SCX22_hSAX07_rep2_13075;B190121_13_HF_LS_IN_130_ECLP_BS3_01_SCX23_hSAX07_rep2_13979;B181230_11_HF_LS_IN_130_ECLP_BS3_01_SCX18_hSAX07_rep1_15196	P0ACF896136	1hnrP0ACF896136	DSSO CA-CA
81	2654	P0ACJ8	P0ACJ8	131	189	3hif	130	LYS	E	188	LYS	E	58	8.9108	B190715_06_HF_LS_IN_130_ECLP_DSSO_01_SCX22_hSAX06_rep1_18525	P0ACJ8131189	3hifP0ACJ8131189	DSSO CA-CA
5	9143	P0A9P0	P0A9P0	237	255	4jdr	237	LYS	B	255	LYS	B	18	8.91746	B190511_05_HF_LS_IN_130_ECLP_DSSO_01_SCX17_hSAX07_rep2_17824;B190513_04_HF_LS_IN_130_ECLP_DSSO_01_SCX18_hSAX07_rep1_18746;B190715_07_HF_LS_IN_130_ECLP_DSSO_01_SCX22_hSAX06_rep2_15235;B190715_07_HF_LS_IN_130_ECLP_DSSO_01_SCX22_hSAX06_rep2_15250;B190715_06_HF_LS_IN_130_ECLP_DSSO_01_SCX22_hSAX06_rep1_16966;B190710_03_HF_LS_IN_130_ECLP_DSSO_01_SCX21_hSAX06_rep2_16956;B190705_02_HF_LS_IN_130_ECLP_DSSO…	P0A9P0237255	4jdrP0A9P0237255	DSSO CA-CA
81	5660	P28248	P28248	178	188	1xs1	178	LYS	E	188	SER	E	10	8.92281	B190710_12_HF_LS_IN_130_ECLP_DSSO_01_SCX21_hSAX05_rep2_2666	P28248178188	1xs1P28248178188	DSSO CA-CA
10	6923	P0C0V0	P0C0V0	152	449	3ou0	126	LYS	A	423	LYS	A	297	8.92894	B190717_19_HF_LS_IN_130_ECLP_DSSO_01_SCX23_hSAX01_rep1_12926;B190717_20_HF_LS_IN_130_ECLP_DSSO_01_SCX23_hSAX01_rep2_12936;B190715_24_HF_LS_IN_130_ECLP_DSSO_01_SCX22_hSAX01_rep1_13252	P0C0V0152449	3ou0P0C0V0152449	DSSO CA-CA
6	2945	P0A8W0	P0A8W0	80	96	6on4	80	LYS	A	96	SER	A	16	8.93044	B190710_15_HF_LS_IN_130_ECLP_DSSO_01_SCX21_hSAX02_rep1_16364	P0A8W08096	6on4P0A8W08096	DSSO CA-CA
0	7024	P63284	P63284	199	335	5og1	199	LYS	C	335	LYS	C	136	8.93643	B190704_12_HF_LS_IN_130_ECLP_DSSO_01_SCX20_hSAX05_rep2_19005;B190704_11_HF_LS_IN_130_ECLP_DSSO_01_SCX20_hSAX05_rep1_19054;B190704_12_HF_LS_IN_130_ECLP_DSSO_01_SCX20_hSAX05_rep2_18982;B190511_02_HF_LS_IN_130_ECLP_DSSO_01_SCX17_hSAX06_rep1_20397;B190702_04_HF_LS_IN_130_ECLP_DSSO_01_SCX19_hSAX06_rep2_21373;B190717_14_HF_LS_IN_130_ECLP_DSSO_01_SCX23_hSAX04_rep1_18517;B190717_14_HF_LS_IN_130_ECLP_DSSO…	P63284199335	5og1P63284199335	DSSO CA-CA
9	15786	P05055	P05055	657	661	7ogk	657	LYS	B	661	LYS	B	4	8.95174	B190702_04_HF_LS_IN_130_ECLP_DSSO_01_SCX19_hSAX06_rep2_17053;B190704_03_HF_LS_IN_130_ECLP_DSSO_01_SCX20_hSAX06_rep2_16714;B190702_03_HF_LS_IN_130_ECLP_DSSO_01_SCX19_hSAX06_rep1_16948;B190704_03_HF_LS_IN_130_ECLP_DSSO_01_SCX20_hSAX06_rep2_15126;B190702_06_HF_LS_IN_130_ECLP_DSSO_01_SCX19_hSAX07_rep2_14654;B190717_02_HF_LS_IN_130_ECLP_DSSO_01_SCX23_hSAX06_rep1_15533;B190717_03_HF_LS_IN_130_ECLP_DSSO…	P05055657661	7ogkP05055657661	DSSO CA-CA
0	7592	P36767	P36767	81	108	2owl	81	LYS	A	108	LYS	A	27	8.95471	B190715_07_HF_LS_IN_130_ECLP_DSSO_01_SCX22_hSAX06_rep2_20923;B190715_06_HF_LS_IN_130_ECLP_DSSO_01_SCX22_hSAX06_rep1_21010;B181230_14_HF_LS_IN_130_ECLP_BS3_01_SCX18_hSAX06_rep2_24132	P3676781108	2owlP3676781108	DSSO CA-CA
15	7018	P0A7E5	P0A7E5	402	410	2ad5	402	THR	A	410	TYR	A	8	8.95854	B190511_06_HF_LS_IN_130_ECLP_DSSO_01_SCX17_hSAX08_rep1_22762	P0A7E5402410	2ad5P0A7E5402410	DSSO CA-CA
15	8276	P0A8N0	P0A8N0	14	71	4d8j	14	LYS	D	71	LYS	D	57	8.97227	B190702_06_HF_LS_IN_130_ECLP_DSSO_01_SCX19_hSAX07_rep2_13968	P0A8N01471	4d8jP0A8N01471	DSSO CA-CA
0	11443	P0A9M2	P0A9M2	81	110	5knx	85	LYS	A	114	LYS	A	29	8.98612	B190704_11_HF_LS_IN_130_ECLP_DSSO_01_SCX20_hSAX05_rep1_19762	P0A9M281110	5knxP0A9M281110	DSSO CA-CA
2	9897	P62707	P62707	18	33	1e+58	17	LYS	A	32	LYS	A	15	8.98687	B190715_13_HF_LS_IN_130_ECLP_DSSO_01_SCX22_hSAX09_rep1_13359;B190117_15_HF_LS_IN_130_ECLP_BS3_01_SCX22_hSAX09_rep1_13211;B190117_15_HF_LS_IN_130_ECLP_BS3_01_SCX22_hSAX09_rep1_13172	P627071833	1e58P627071833	DSSO CA-CA
62	9463	P60785	P60785	289	292	3cb4	289	LYS	F	292	LYS	F	3	8.98722	B190511_08_HF_LS_IN_130_ECLP_DSSO_01_SCX17_hSAX09_rep1_18630	P60785289292	3cb4P60785289292	DSSO CA-CA
477	9873	P0ABA6	P0ABA6	74	109	3oaa	73	LYS	O	108	LYS	O	35	8.98754	B190712_05_HF_LS_IN_130_ECLP_DSSO_01_SCX24_hSAX07_rep2_12999	P0ABA674109	3oaaP0ABA674109	DSSO CA-CA
15	17068	P0AE06	P0AE06	78	175	5ng5	78	LYS	H	175	LYS	H	97	8.99881	B190704_16_HF_LS_IN_130_ECLP_DSSO_01_SCX20_hSAX03_rep1_15823;B190704_19_HF_LS_IN_130_ECLP_DSSO_01_SCX20_hSAX01_rep1_14671	P0AE0678175	5ng5P0AE0678175	DSSO CA-CA
334	10231	P0AG59	P0AG59	19	56	4v6o	18	LYS	AQ	55	SER	AQ	37	8.99994	B190702_16_HF_LS_IN_130_ECLP_DSSO_01_SCX19_hSAX03_rep1_9161;B190702_16_HF_LS_IN_130_ECLP_DSSO_01_SCX19_hSAX03_rep1_9146	P0AG591956	4v6oP0AG591956	DSSO CA-CA
495	4583	P0A6Y8	P0A6Y8	351	359	7krw	351	LYS	D	359	LYS	D	8	9.01805	B190702_16_HF_LS_IN_130_ECLP_DSSO_01_SCX19_hSAX03_rep1_11358;B190103_15_HF_LS_IN_130_ECLP_BS3_01_SCX19_hSAX04_rep1_12083	P0A6Y8351359	7krwP0A6Y8351359	DSSO CA-CA
275	2345	P09373	P09373	544	564	2pfl	543	LYS	B	563	TYR	B	20	9.02002	B190513_06_HF_LS_IN_130_ECLP_DSSO_01_SCX18_hSAX08_rep1_18044	P09373544564	2pflP09373544564	DSSO CA-CA
219	14417	P0A7X3	P0A7X3	2	22	4v6v	1	ALA	AI	21	LYS	AI	20	9.02871	B190511_17_HF_LS_IN_130_ECLP_DSSO_01_SCX17_hSAX02_rep2_10371	P0A7X3222	4v6vP0A7X3222	DSSO CA-CA
8	16727	P06149	P06149	63	184	1f0x	1063	LYS	B	1184	LYS	B	121	9.03113	B190513_03_HF_LS_IN_130_ECLP_DSSO_01_SCX18_hSAX06_rep2_20830;B190513_02_HF_LS_IN_130_ECLP_DSSO_01_SCX18_hSAX06_rep1_21060	P0614963184	1f0xP0614963184	DSSO CA-CA
15	17980	P02359	P02359	149	171	4v6q	148	LYS	AJ	170	LYS	AJ	22	9.03953	B190715_16_HF_LS_IN_130_ECLP_DSSO_01_SCX22_hSAX05_rep1_11691;B190715_09_HF_LS_IN_130_ECLP_DSSO_01_SCX22_hSAX07_rep2_11200;B190715_17_HF_LS_IN_130_ECLP_DSSO_01_SCX22_hSAX05_rep2_11863;B190715_17_HF_LS_IN_130_ECLP_DSSO_01_SCX22_hSAX05_rep2_10961;B190715_17_HF_LS_IN_130_ECLP_DSSO_01_SCX22_hSAX05_rep2_11128;B190715_16_HF_LS_IN_130_ECLP_DSSO_01_SCX22_hSAX05_rep1_11156	P02359149171	4v6qP02359149171	DSSO CA-CA
15	9517	P0A7L0	P0A7L0	54	205	4v6z	54	LYS	B5	205	LYS	B5	151	9.04202	B190712_19_HF_LS_IN_130_ECLP_DSSO_01_SCX24_hSAX01_rep1_4214;B190712_19_HF_LS_IN_130_ECLP_DSSO_01_SCX24_hSAX01_rep1_4191;B190717_20_HF_LS_IN_130_ECLP_DSSO_01_SCX23_hSAX01_rep2_3683;B190708_14_HF_LS_IN_130_ECLP_DSSO_01_SCX25t27_hSAX05_rep2_3208;B190708_19_HF_LS_IN_130_ECLP_DSSO_01_SCX25t27_hSAX02_rep2_3301;B190708_13_HF_LS_IN_130_ECLP_DSSO_01_SCX25t27_hSAX05_rep1_3029;B190712_12_HF_LS_IN_130_ECLP_D…	P0A7L054205	4v6zP0A7L054205	DSSO CA-CA
18	8050	P0ABQ0	P0ABQ0	289	292	1u80	289	LYS	A	292	LYS	A	3	9.04348	B190513_11_HF_LS_IN_130_ECLP_DSSO_01_SCX18_hSAX05_rep1_8103;B181230_19_HF_LS_IN_130_ECLP_BS3_01_SCX18_hSAX04_rep2_8756	P0ABQ0289292	1u80P0ABQ0289292	DSSO CA-CA
26	16967	P00370	P00370	262	286	2yfh	261	SER	B	285	LYS	B	24	9.04534	B190511_03_HF_LS_IN_130_ECLP_DSSO_01_SCX17_hSAX06_rep2_12766;B190513_02_HF_LS_IN_130_ECLP_DSSO_01_SCX18_hSAX06_rep1_13460	P00370262286	2yfhP00370262286	DSSO CA-CA
104	4801	P0A853	P0A853	33	467	5d8g	33	LYS	A	467	LYS	A	434	9.0493	B190704_07_HF_LS_IN_130_ECLP_DSSO_01_SCX20_hSAX08_rep2_26371	P0A85333467	5d8gP0A85333467	DSSO CA-CA
110	7074	P60422	P60422	71	97	4v76	70	LYS	BC	96	LYS	BC	26	9.05037	B190710_12_HF_LS_IN_130_ECLP_DSSO_01_SCX21_hSAX05_rep2_14930;B190710_11_HF_LS_IN_130_ECLP_DSSO_01_SCX21_hSAX05_rep1_14895;B190712_14_HF_LS_IN_130_ECLP_DSSO_01_SCX24_hSAX04_rep1_13303	P604227197	4v76P604227197	DSSO CA-CA
34	4522	P21179	P21179	294	372	1ggh	294	LYS	B	372	LYS	B	78	9.05061	B190717_09_HF_LS_IN_130_ECLP_DSSO_01_SCX23_hSAX09_rep1_11060;B190717_03_HF_LS_IN_130_ECLP_DSSO_01_SCX23_hSAX06_rep2_11613;B190717_18_HF_LS_IN_130_ECLP_DSSO_01_SCX23_hSAX02_rep2_10418;B190121_24_HF_LS_IN_130_ECLP_BS3_01_SCX23_hSAX02_rep2_10935	P21179294372	1gghP21179294372	DSSO CA-CA
15	6277	P77243	P77243	334	350	1szq	334	LYS	A	350	TYR	A	16	9.0574	B190702_07_HF_LS_IN_130_ECLP_DSSO_01_SCX19_hSAX08_rep1_21047	P77243334350	1szqP77243334350	DSSO CA-CA
5	3878	P0A7K2	P0A7K2	71	85	4v7d	71	LYS	AL	85	LYS	AL	14	9.06001	B190511_12_HF_LS_IN_130_ECLP_DSSO_01_SCX17_hSAX05_rep2_13767;B190513_13_HF_LS_IN_130_ECLP_DSSO_01_SCX18_hSAX04_rep1_13263;B190704_17_HF_LS_IN_130_ECLP_DSSO_01_SCX20_hSAX02_rep1_16525;B190704_17_HF_LS_IN_130_ECLP_DSSO_01_SCX20_hSAX02_rep1_16528;B190704_13_HF_LS_IN_130_ECLP_DSSO_01_SCX20_hSAX04_rep1_12760;B190704_14_HF_LS_IN_130_ECLP_DSSO_01_SCX20_hSAX04_rep2_12787;B190704_18_HF_LS_IN_130_ECLP_DSSO…	P0A7K27185	4v7dP0A7K27185	DSSO CA-CA
49	15385	P0AB89	P0AB89	94	297	2ptq	94	LYS	A	297	THR	B	203	9.06936	B190717_12_HF_LS_IN_130_ECLP_DSSO_01_SCX23_hSAX05_rep1_13330;B190717_13_HF_LS_IN_130_ECLP_DSSO_01_SCX23_hSAX05_rep2_13329	P0AB8994297	2ptqP0AB8994297	DSSO CA-CA
11	10284	P0A6M8	P0A6M8	504	583	3j0e	504	LYS	H	583	TYR	H	79	9.07173	B190705_04_HF_LS_IN_130_ECLP_DSSO_01_SCX25t27_hSAX07_rep1_10024;B190705_04_HF_LS_IN_130_ECLP_DSSO_01_SCX25t27_hSAX07_rep1_10043;B190705_04_HF_LS_IN_130_ECLP_DSSO_01_SCX25t27_hSAX07_rep1_10046;B190125_07_HF_LS_IN_130_ECLP_BS3_01_SCX25_hSAX07_rep2_10147	P0A6M8504583	3j0eP0A6M8504583	DSSO CA-CA
60	11236	P0A9P0	P0A9P0	237	256	4jdr	237	LYS	A	256	LYS	A	19	9.07554	B190715_22_HF_LS_IN_130_ECLP_DSSO_01_SCX22_hSAX02_rep2_12590	P0A9P0237256	4jdrP0A9P0237256	DSSO CA-CA
66	10476	P0A7L3	P0A7L3	78	85	4v69	77	LYS	BQ	84	LYS	BQ	7	9.0829	B190715_25_HF_LS_IN_130_ECLP_DSSO_01_SCX22_hSAX01_rep2_12971;B190715_25_HF_LS_IN_130_ECLP_DSSO_01_SCX22_hSAX01_rep2_12993;B190715_25_HF_LS_IN_130_ECLP_DSSO_01_SCX22_hSAX01_rep2_13045;B190702_12_HF_LS_IN_130_ECLP_DSSO_01_SCX19_hSAX05_rep1_14638	P0A7L37885	4v69P0A7L37885	DSSO CA-CA
6	15559	P0ABK5	P0ABK5	60	137	5j5v	60	LYS	A	137	LYS	A	77	9.11061	B190704_03_HF_LS_IN_130_ECLP_DSSO_01_SCX20_hSAX06_rep2_21737;B190704_03_HF_LS_IN_130_ECLP_DSSO_01_SCX20_hSAX06_rep2_21690	P0ABK560137	5j5vP0ABK560137	DSSO CA-CA
157	2360	P0A7J3	P0A7J3	37	101	4v6n	36	LYS	AJ	100	LYS	AJ	64	9.12246	B190715_21_HF_LS_IN_130_ECLP_DSSO_01_SCX22_hSAX02_rep1_8607;B190715_21_HF_LS_IN_130_ECLP_DSSO_01_SCX22_hSAX02_rep1_8609;B190103_12_HF_LS_IN_130_ECLP_BS3_01_SCX19_hSAX05_rep1_10879;B181230_16_HF_LS_IN_130_ECLP_BS3_01_SCX18_hSAX05_rep1_10879;B190119_05_HF_LS_IN_130_ECLP_BS3_01_SCX22_hSAX02_rep2_9668;B190119_04_HF_LS_IN_130_ECLP_BS3_01_SCX22_hSAX02_rep1_7721	P0A7J337101	4v6nP0A7J337101	DSSO CA-CA
3	17452	P0A6Y8	P0A6Y8	299	304	1dkg	299	LYS	D	304	LYS	D	5	9.12257	B190715_07_HF_LS_IN_130_ECLP_DSSO_01_SCX22_hSAX06_rep2_16840;B190717_12_HF_LS_IN_130_ECLP_DSSO_01_SCX23_hSAX05_rep1_19080;B190717_03_HF_LS_IN_130_ECLP_DSSO_01_SCX23_hSAX06_rep2_16865;B190715_16_HF_LS_IN_130_ECLP_DSSO_01_SCX22_hSAX05_rep1_16307;B190705_03_HF_LS_IN_130_ECLP_DSSO_01_SCX25t27_hSAX06_rep2_15760;B190717_03_HF_LS_IN_130_ECLP_DSSO_01_SCX23_hSAX06_rep2_16054	P0A6Y8299304	1dkgP0A6Y8299304	DSSO CA-CA
29	4602	P00452	P00452	21	54	6w4x	21	LYS	A	54	LYS	A	33	9.12571	B190712_03_HF_LS_IN_130_ECLP_DSSO_01_SCX24_hSAX06_rep2_13410;B190712_04_HF_LS_IN_130_ECLP_DSSO_01_SCX24_hSAX07_rep1_13369;B190125_06_HF_LS_IN_130_ECLP_BS3_01_SCX25_hSAX07_rep1_13115	P004522154	6w4xP004522154	DSSO CA-CA
200	13420	P0AD61	P0AD61	86	145	1e0u	86	LYS	A	145	LYS	A	59	9.13382	B190511_03_HF_LS_IN_130_ECLP_DSSO_01_SCX17_hSAX06_rep2_15986	P0AD6186145	1e0uP0AD6186145	DSSO CA-CA
37	4379	P22256	P22256	149	156	1sff	149	THR	C	156	SER	C	7	9.14015	B190702_06_HF_LS_IN_130_ECLP_DSSO_01_SCX19_hSAX07_rep2_17838	P22256149156	1sffP22256149156	DSSO CA-CA
19	12664	P10408	P10408	711	828	2fsg	711	LYS	A	828	LYS	A	117	9.14113	B190704_07_HF_LS_IN_130_ECLP_DSSO_01_SCX20_hSAX08_rep2_21798;B190704_07_HF_LS_IN_130_ECLP_DSSO_01_SCX20_hSAX08_rep2_21797	P10408711828	2fsgP10408711828	DSSO CA-CA
41	3904	P0A6Z3	P0A6Z3	99	294	1y4s	99	LYS	B	294	LYS	B	195	9.14326	B190712_12_HF_LS_IN_130_ECLP_DSSO_01_SCX24_hSAX05_rep1_9088;B190705_03_HF_LS_IN_130_ECLP_DSSO_01_SCX25t27_hSAX06_rep2_9153;B190712_03_HF_LS_IN_130_ECLP_DSSO_01_SCX24_hSAX06_rep2_8943;B190125_10_HF_LS_IN_130_ECLP_BS3_01_SCX25_hSAX06_rep2_9925	P0A6Z399294	1y4sP0A6Z399294	DSSO CA-CA
165	2424	P0A7Z4	P0A7Z4	22	125	3lu0	22	THR	A	125	LYS	A	103	9.15408	B190717_05_HF_LS_IN_130_ECLP_DSSO_01_SCX23_hSAX07_rep2_16847	P0A7Z422125	3lu0P0A7Z422125	DSSO CA-CA
13	18193	P62399	P62399	48	145	5ady	47	LYS	F	144	LYS	F	97	9.17172	B190511_05_HF_LS_IN_130_ECLP_DSSO_01_SCX17_hSAX07_rep2_21178;B190511_04_HF_LS_IN_130_ECLP_DSSO_01_SCX17_hSAX07_rep1_21107;B190513_05_HF_LS_IN_130_ECLP_DSSO_01_SCX18_hSAX07_rep2_22407;B190511_05_HF_LS_IN_130_ECLP_DSSO_01_SCX17_hSAX07_rep2_21177	P6239948145	5adyP6239948145	DSSO CA-CA
3	10946	P60293	P60293	137	228	1t98	137	LYS	B	228	LYS	B	91	9.17415	B190705_02_HF_LS_IN_130_ECLP_DSSO_01_SCX25t27_hSAX06_rep1_22256	P60293137228	1t98P60293137228	DSSO CA-CA
124	16990	P0A7K2	P0A7K2	108	121	4v7d	108	LYS	AL	121	LYS	AL	13	9.17422	B190513_04_HF_LS_IN_130_ECLP_DSSO_01_SCX18_hSAX07_rep1_9956;B190513_07_HF_LS_IN_130_ECLP_DSSO_01_SCX18_hSAX08_rep2_9341	P0A7K2108121	4v7dP0A7K2108121	DSSO CA-CA
273	10677	P0A7T7	P0A7T7	23	30	4v72	22	TYR	AR	29	LYS	AR	7	9.17664	B190708_06_HF_LS_IN_130_ECLP_DSSO_01_SCX25t27_hSAX07_rep2_22888;B190705_04_HF_LS_IN_130_ECLP_DSSO_01_SCX25t27_hSAX07_rep1_23004	P0A7T72330	4v72P0A7T72330	DSSO CA-CA
42	14881	P63284	P63284	522	530	4d2q	522	LYS	A	530	LYS	A	8	9.17829	B190511_03_HF_LS_IN_130_ECLP_DSSO_01_SCX17_hSAX06_rep2_16688;B190513_02_HF_LS_IN_130_ECLP_DSSO_01_SCX18_hSAX06_rep1_17649;B190511_03_HF_LS_IN_130_ECLP_DSSO_01_SCX17_hSAX06_rep2_15883	P63284522530	4d2qP63284522530	DSSO CA-CA
27	10238	P0A6V1	P0A6V1	39	42	6shj	39	LYS	B	42	LYS	B	3	9.18539	B190708_20_HF_LS_IN_130_ECLP_DSSO_01_SCX25t27_hSAX01_rep1_6402;B190708_21_HF_LS_IN_130_ECLP_DSSO_01_SCX25t27_hSAX01_rep2_6310;B190715_25_HF_LS_IN_130_ECLP_DSSO_01_SCX22_hSAX01_rep2_6486;B190715_24_HF_LS_IN_130_ECLP_DSSO_01_SCX22_hSAX01_rep1_6464	P0A6V13942	6shjP0A6V13942	DSSO CA-CA
52	17117	P60240	P60240	437	615	7mkq	437	LYS	L	615	LYS	L	178	9.19699	B190715_17_HF_LS_IN_130_ECLP_DSSO_01_SCX22_hSAX05_rep2_20008;B190715_07_HF_LS_IN_130_ECLP_DSSO_01_SCX22_hSAX06_rep2_19658	P60240437615	7mkqP60240437615	DSSO CA-CA
19	374	P0AG59	P0AG59	23	47	6vwn	22	LYS	m	46	LYS	m	24	9.21175	B190715_06_HF_LS_IN_130_ECLP_DSSO_01_SCX22_hSAX06_rep1_18792;B190710_02_HF_LS_IN_130_ECLP_DSSO_01_SCX21_hSAX06_rep1_18764;B190705_02_HF_LS_IN_130_ECLP_DSSO_01_SCX25t27_hSAX06_rep1_18474;B190710_09_HF_LS_IN_130_ECLP_DSSO_01_SCX21_hSAX10_rep1_15463;B190119_04_HF_LS_IN_130_ECLP_BS3_01_SCX22_hSAX02_rep1_16879	P0AG592347	6vwnP0AG592347	DSSO CA-CA
201	18036	P0ABU0	P0ABU0	89	98	4i42	89	LYS	F	98	LYS	F	9	9.21375	B190717_08_HF_LS_IN_130_ECLP_DSSO_01_SCX23_hSAX08_rep2_12353;B190715_12_HF_LS_IN_130_ECLP_DSSO_01_SCX22_hSAX08_rep2_11853;B190717_07_HF_LS_IN_130_ECLP_DSSO_01_SCX23_hSAX08_rep1_12414	P0ABU08998	4i42P0ABU08998	DSSO CA-CA
2	2349	P0A796	P0A796	212	215	1pfk	211	LYS	B	214	LYS	B	3	9.21488	B190712_05_HF_LS_IN_130_ECLP_DSSO_01_SCX24_hSAX07_rep2_15723;B190712_05_HF_LS_IN_130_ECLP_DSSO_01_SCX24_hSAX07_rep2_15718;B190712_04_HF_LS_IN_130_ECLP_DSSO_01_SCX24_hSAX07_rep1_15716;B190712_04_HF_LS_IN_130_ECLP_DSSO_01_SCX24_hSAX07_rep1_15715;B190123_06_HF_LS_IN_130_ECLP_BS3_01_SCX24_hSAX07_rep1_13610	P0A796212215	1pfkP0A796212215	DSSO CA-CA
254	12489	P0A6H1	P0A6H1	256	275	6pp6	256	LYS	F	275	LYS	F	19	9.2217	B190702_10_HF_LS_IN_130_ECLP_DSSO_01_SCX19_hSAX10_rep1_19765	P0A6H1256275	6pp6P0A6H1256275	DSSO CA-CA
4	1424	P0A9W3	P0A9W3	18	23	4fin	18	LYS	A	23	LYS	B	5	9.2293	B190119_05_HF_LS_IN_130_ECLP_BS3_01_SCX22_hSAX02_rep2_15187;B190708_24_HF_LS_IN_130_ECLP_DSSO_01_SCX25t27_hSAX09_rep2_13880	P0A9W31823	4finP0A9W31823	DSSO CA-CA
95	9398	P0A7J7	P0A7J7	51	87	4v6s	50	LYS	AK	86	LYS	AK	36	9.23354	B190107_19_HF_LS_IN_130_ECLP_BS3_01_SCX20_hSAX02_rep2_15830;B190107_16_HF_LS_IN_130_ECLP_BS3_01_SCX20_hSAX03_rep1_16880;B190103_19_HF_LS_IN_130_ECLP_BS3_01_SCX19_hSAX02_rep1_15962;B190119_04_HF_LS_IN_130_ECLP_BS3_01_SCX22_hSAX02_rep1_15162;B190121_25_HF_LS_IN_130_ECLP_BS3_01_SCX23_hSAX01_rep1_15221;B190717_17_HF_LS_IN_130_ECLP_DSSO_01_SCX23_hSAX02_rep1_15876	P0A7J75187	4v6sP0A7J75187	DSSO CA-CA
16	4192	P33599	P33599	167	254	7nyv	167	LYS	D	254	LYS	D	87	9.23569	B190704_02_HF_LS_IN_130_ECLP_DSSO_01_SCX20_hSAX06_rep1_3466;B190105_13_HF_LS_IN_130_ECLP_BS3_01_SCX20_hSAX06_rep2_5385	P33599167254	7nyvP33599167254	DSSO CA-CA
11	17159	P0A8V2	P0A8V2	236	331	6pst	236	LYS	I	331	LYS	I	95	9.24153	B190715_17_HF_LS_IN_130_ECLP_DSSO_01_SCX22_hSAX05_rep2_8890;B190717_12_HF_LS_IN_130_ECLP_DSSO_01_SCX23_hSAX05_rep1_9069;B190717_12_HF_LS_IN_130_ECLP_DSSO_01_SCX23_hSAX05_rep1_9070;B190715_17_HF_LS_IN_130_ECLP_DSSO_01_SCX22_hSAX05_rep2_7095;B190715_06_HF_LS_IN_130_ECLP_DSSO_01_SCX22_hSAX06_rep1_7110;B190715_17_HF_LS_IN_130_ECLP_DSSO_01_SCX22_hSAX05_rep2_7102	P0A8V2236331	6pstP0A8V2236331	DSSO CA-CA
1	17212	P33643	P33643	37	56	2ist	37	LYS	A	56	LYS	A	19	9.2422	B190715_06_HF_LS_IN_130_ECLP_DSSO_01_SCX22_hSAX06_rep1_8443;B190717_02_HF_LS_IN_130_ECLP_DSSO_01_SCX23_hSAX06_rep1_8511;B190717_03_HF_LS_IN_130_ECLP_DSSO_01_SCX23_hSAX06_rep2_8533	P336433756	2istP336433756	DSSO CA-CA
833	3509	P60438	P60438	123	160	4v5b	123	LYS	CD	160	LYS	CD	37	9.24398	B190704_18_HF_LS_IN_130_ECLP_DSSO_01_SCX20_hSAX02_rep2_4606	P60438123160	4v5bP60438123160	DSSO CA-CA
1009	2224	P0A6H5	P0A6H5	240	293	6pxk	240	LYS	G	293	LYS	G	53	9.24462	B190702_06_HF_LS_IN_130_ECLP_DSSO_01_SCX19_hSAX07_rep2_26612;B190702_05_HF_LS_IN_130_ECLP_DSSO_01_SCX19_hSAX07_rep1_26736;B190702_08_HF_LS_IN_130_ECLP_DSSO_01_SCX19_hSAX08_rep2_25801	P0A6H5240293	6pxkP0A6H5240293	DSSO CA-CA
148	6578	P17169	P17169	504	604	4amv	503	LYS	B	603	LYS	C	100	9.24505	B190710_04_HF_LS_IN_130_ECLP_DSSO_01_SCX21_hSAX07_rep1_23178;B190715_11_HF_LS_IN_130_ECLP_DSSO_01_SCX22_hSAX08_rep1_23916	P17169504604	4amvP17169504604	DSSO CA-CA
66	15935	P30958	P30958	12	332	6x4y	12	LYS	A	332	LYS	A	320	9.24835	B190513_05_HF_LS_IN_130_ECLP_DSSO_01_SCX18_hSAX07_rep2_19790;B190513_05_HF_LS_IN_130_ECLP_DSSO_01_SCX18_hSAX07_rep2_19731	P3095812332	6x4yP3095812332	DSSO CA-CA
44	10361	P0AEU7	P0AEU7	39	161	1sg2	31	LYS	A	153	LYS	A	122	9.25755	B190715_12_HF_LS_IN_130_ECLP_DSSO_01_SCX22_hSAX08_rep2_25763	P0AEU739161	1sg2P0AEU739161	DSSO CA-CA
17	291	P0A759	P0A759	74	86	1fs5	74	TYR	B	86	TYR	B	12	9.26203	B190710_09_HF_LS_IN_130_ECLP_DSSO_01_SCX21_hSAX10_rep1_13084	P0A7597486	1fs5P0A7597486	DSSO CA-CA
366	3185	P0A7X3	P0A7X3	13	68	4v7i	12	LYS	BI	67	LYS	BI	55	9.26329	B190702_20_HF_LS_IN_130_ECLP_DSSO_01_SCX19_hSAX01_rep2_13199	P0A7X31368	4v7iP0A7X31368	DSSO CA-CA
510	3258	P0A6F5	P0A6F5	207	390	2c7d	207	LYS	J	390	LYS	J	183	9.26409	B190513_04_HF_LS_IN_130_ECLP_DSSO_01_SCX18_hSAX07_rep1_21688;B190513_04_HF_LS_IN_130_ECLP_DSSO_01_SCX18_hSAX07_rep1_21679;B190513_04_HF_LS_IN_130_ECLP_DSSO_01_SCX18_hSAX07_rep1_21703;B190513_05_HF_LS_IN_130_ECLP_DSSO_01_SCX18_hSAX07_rep2_21446;B190513_05_HF_LS_IN_130_ECLP_DSSO_01_SCX18_hSAX07_rep2_21428;B190704_03_HF_LS_IN_130_ECLP_DSSO_01_SCX20_hSAX06_rep2_20390;B190704_03_HF_LS_IN_130_ECLP_DSSO…	P0A6F5207390	2c7dP0A6F5207390	DSSO CA-CA
3	8366	P0AFL6	P0AFL6	184	247	1u6z	184	LYS	A	247	LYS	A	63	9.27078	B190511_08_HF_LS_IN_130_ECLP_DSSO_01_SCX17_hSAX09_rep1_19376;B190513_06_HF_LS_IN_130_ECLP_DSSO_01_SCX18_hSAX08_rep1_19591;B190511_09_HF_LS_IN_130_ECLP_DSSO_01_SCX17_hSAX10_rep1_18033	P0AFL6184247	1u6zP0AFL6184247	DSSO CA-CA
1	12275	P0AGJ9	P0AGJ9	90	144	6hb6	90	LYS	A	144	LYS	B	54	9.28836	B190702_06_HF_LS_IN_130_ECLP_DSSO_01_SCX19_hSAX07_rep2_15868;B190704_05_HF_LS_IN_130_ECLP_DSSO_01_SCX20_hSAX07_rep2_15546;B190702_05_HF_LS_IN_130_ECLP_DSSO_01_SCX19_hSAX07_rep1_15789;B190715_06_HF_LS_IN_130_ECLP_DSSO_01_SCX22_hSAX06_rep1_18422;B190715_07_HF_LS_IN_130_ECLP_DSSO_01_SCX22_hSAX06_rep2_18372;B190715_07_HF_LS_IN_130_ECLP_DSSO_01_SCX22_hSAX06_rep2_18316;B190704_04_HF_LS_IN_130_ECLP_DSSO…	P0AGJ990144	6hb6P0AGJ990144	DSSO CA-CA
335	5474	P0C0V0	P0C0V0	287	407	2zle	1008	LYS	C	1123	LYS	C	120	9.30563	B190513_15_HF_LS_IN_130_ECLP_DSSO_01_SCX18_hSAX02_rep1_11144;B190513_16_HF_LS_IN_130_ECLP_DSSO_01_SCX18_hSAX02_rep2_11064;B190513_15_HF_LS_IN_130_ECLP_DSSO_01_SCX18_hSAX02_rep1_8688;B190102_12_HF_LS_IN_130_ECLP_BS3_01_SCX18_hSAX02_rep2_9727	P0C0V0287407	2zleP0C0V0287407	DSSO CA-CA
2	1818	P17846	P17846	320	330	4g38	320	LYS	A	330	LYS	A	10	9.30883	B190717_07_HF_LS_IN_130_ECLP_DSSO_01_SCX23_hSAX08_rep1_15433;B190717_02_HF_LS_IN_130_ECLP_DSSO_01_SCX23_hSAX06_rep1_15754;B190704_03_HF_LS_IN_130_ECLP_DSSO_01_SCX20_hSAX06_rep2_17481;B190704_04_HF_LS_IN_130_ECLP_DSSO_01_SCX20_hSAX07_rep1_16799;B190704_09_HF_LS_IN_130_ECLP_DSSO_01_SCX20_hSAX10_rep1_15914;B190715_17_HF_LS_IN_130_ECLP_DSSO_01_SCX22_hSAX05_rep2_16525;B190715_16_HF_LS_IN_130_ECLP_DSSO…	P17846320330	4g38P17846320330	DSSO CA-CA
141	3096	P23843	P23843	331	399	3tcf	331	LYS	G	399	LYS	G	68	9.30966	B190710_16_HF_LS_IN_130_ECLP_DSSO_01_SCX21_hSAX02_rep2_16617;B190710_15_HF_LS_IN_130_ECLP_DSSO_01_SCX21_hSAX02_rep1_16750;B190513_17_HF_LS_IN_130_ECLP_DSSO_01_SCX18_hSAX01_rep1_16084	P23843331399	3tcfP23843331399	DSSO CA-CA
10	5675	P0A8M3	P0A8M3	122	197	1tkg	122	LYS	A	197	LYS	A	75	9.32396	B190712_05_HF_LS_IN_130_ECLP_DSSO_01_SCX24_hSAX07_rep2_11588;B190125_07_HF_LS_IN_130_ECLP_BS3_01_SCX25_hSAX07_rep2_11346	P0A8M3122197	1tkgP0A8M3122197	DSSO CA-CA
161	1288	P0A7Q1	P0A7Q1	19	52	4v70	18	LYS	B3	51	LYS	B3	33	9.32796	B190511_12_HF_LS_IN_130_ECLP_DSSO_01_SCX17_hSAX05_rep2_21172;B190511_14_HF_LS_IN_130_ECLP_DSSO_01_SCX17_hSAX04_rep2_20373;B190704_18_HF_LS_IN_130_ECLP_DSSO_01_SCX20_hSAX02_rep2_17118;B190702_18_HF_LS_IN_130_ECLP_DSSO_01_SCX19_hSAX02_rep2_18342	P0A7Q11952	4v70P0A7Q11952	DSSO CA-CA
136	6743	P00579	P00579	493	499	5w1s	493	LYS	L	499	LYS	L	6	9.32892	B190702_16_HF_LS_IN_130_ECLP_DSSO_01_SCX19_hSAX03_rep1_11858;B190702_16_HF_LS_IN_130_ECLP_DSSO_01_SCX19_hSAX03_rep1_11816;B190702_16_HF_LS_IN_130_ECLP_DSSO_01_SCX19_hSAX03_rep1_10267;B190702_16_HF_LS_IN_130_ECLP_DSSO_01_SCX19_hSAX03_rep1_8991	P00579493499	5w1sP00579493499	DSSO CA-CA
448	151	P0A9G6	P0A9G6	191	201	1igw	191	SER	C	201	LYS	C	10	9.33559	B190123_14_HF_LS_IN_130_ECLP_BS3_01_SCX24_hSAX04_rep2_14838;B190123_14_HF_LS_IN_130_ECLP_BS3_01_SCX24_hSAX04_rep2_14831;B190715_06_HF_LS_IN_130_ECLP_DSSO_01_SCX22_hSAX06_rep1_17204;B190123_14_HF_LS_IN_130_ECLP_BS3_01_SCX24_hSAX04_rep2_14026;B190710_12_HF_LS_IN_130_ECLP_DSSO_01_SCX21_hSAX05_rep2_20269	P0A9G6191201	1igwP0A9G6191201	DSSO CA-CA
48	15675	P09373	P09373	162	616	2pfl	161	LYS	A	615	LYS	A	454	9.34108	B190702_14_HF_LS_IN_130_ECLP_DSSO_01_SCX19_hSAX04_rep1_9953;B190513_15_HF_LS_IN_130_ECLP_DSSO_01_SCX18_hSAX02_rep1_9771;B190702_16_HF_LS_IN_130_ECLP_DSSO_01_SCX19_hSAX03_rep1_8247;B190715_21_HF_LS_IN_130_ECLP_DSSO_01_SCX22_hSAX02_rep1_8379;B190710_15_HF_LS_IN_130_ECLP_DSSO_01_SCX21_hSAX02_rep1_8527;B190715_22_HF_LS_IN_130_ECLP_DSSO_01_SCX22_hSAX02_rep2_8423	P09373162616	2pflP09373162616	DSSO CA-CA
45	9880	P77522	P77522	313	369	5awf	313	LYS	A	369	LYS	A	56	9.34985	B190511_11_HF_LS_IN_130_ECLP_DSSO_01_SCX17_hSAX05_rep1_14532	P77522313369	5awfP77522313369	DSSO CA-CA
15	12768	P35340	P35340	37	53	4ykf	37	LYS	A	53	LYS	A	16	9.35033	B190511_04_HF_LS_IN_130_ECLP_DSSO_01_SCX17_hSAX07_rep1_23509	P353403753	4ykfP353403753	DSSO CA-CA
925	6936	P0A6H5	P0A6H5	109	240	6pxk	109	LYS	D	240	LYS	D	131	9.35165	B190511_07_HF_LS_IN_130_ECLP_DSSO_01_SCX17_hSAX08_rep2_25481;B181230_10_HF_LS_IN_130_ECLP_BS3_01_SCX18_hSAX08_rep2_25963	P0A6H5109240	6pxkP0A6H5109240	DSSO CA-CA
99	16725	P0A7U7	P0A7U7	69	76	7k52	68	LYS	Y	75	LYS	Y	7	9.35291	B190708_16_HF_LS_IN_130_ECLP_DSSO_01_SCX25t27_hSAX03_rep1_4861;B190708_19_HF_LS_IN_130_ECLP_DSSO_01_SCX25t27_hSAX02_rep2_4772;B190708_15_HF_LS_IN_130_ECLP_DSSO_01_SCX25t27_hSAX04_rep1_5098	P0A7U76976	7k52P0A7U76976	DSSO CA-CA
1	8957	P0AEE8	P0AEE8	22	27	4rtj	22	LYS	A	27	LYS	A	5	9.37409	B190704_06_HF_LS_IN_130_ECLP_DSSO_01_SCX20_hSAX08_rep1_21534	P0AEE82227	4rtjP0AEE82227	DSSO CA-CA
33	7807	P00579	P00579	371	377	6psu	371	LYS	L	377	LYS	L	6	9.37421	B190702_13_HF_LS_IN_130_ECLP_DSSO_01_SCX19_hSAX05_rep2_9292;B190704_12_HF_LS_IN_130_ECLP_DSSO_01_SCX20_hSAX05_rep2_9100;B190717_17_HF_LS_IN_130_ECLP_DSSO_01_SCX23_hSAX02_rep1_7982;B190717_18_HF_LS_IN_130_ECLP_DSSO_01_SCX23_hSAX02_rep2_8043;B190121_23_HF_LS_IN_130_ECLP_BS3_01_SCX23_hSAX02_rep1_9206	P00579371377	6psuP00579371377	DSSO CA-CA
1	5580	P75960	P75960	40	274	1s5p	40	LYS	A	274	LYS	A	234	9.37424	B190513_12_HF_LS_IN_130_ECLP_DSSO_01_SCX18_hSAX05_rep2_10254;B190513_11_HF_LS_IN_130_ECLP_DSSO_01_SCX18_hSAX05_rep1_8178	P7596040274	1s5pP7596040274	DSSO CA-CA
276	11231	P0CE47	P0CE47	209	295	5uyp	208	LYS	Z	294	LYS	Z	86	9.37438	B190715_22_HF_LS_IN_130_ECLP_DSSO_01_SCX22_hSAX02_rep2_20654;B190715_22_HF_LS_IN_130_ECLP_DSSO_01_SCX22_hSAX02_rep2_20658	P0CE47209295	5uypP0CE47209295	DSSO CA-CA
283	12054	P60723	P60723	166	185	4v6m	166	LYS	BE	185	LYS	BE	19	9.37819	B190704_02_HF_LS_IN_130_ECLP_DSSO_01_SCX20_hSAX06_rep1_23138	P60723166185	4v6mP60723166185	DSSO CA-CA
19	14898	P42588	P42588	170	226	4uoy	170	LYS	D	226	LYS	D	56	9.38135	B190715_24_HF_LS_IN_130_ECLP_DSSO_01_SCX22_hSAX01_rep1_11460;B190715_21_HF_LS_IN_130_ECLP_DSSO_01_SCX22_hSAX02_rep1_11452	P42588170226	4uoyP42588170226	DSSO CA-CA
13	4630	P0A6Y8	P0A6Y8	92	109	7kzu	92	LYS	A	109	LYS	A	17	9.38575	B190513_03_HF_LS_IN_130_ECLP_DSSO_01_SCX18_hSAX06_rep2_22716;B190511_02_HF_LS_IN_130_ECLP_DSSO_01_SCX17_hSAX06_rep1_21494;B190513_02_HF_LS_IN_130_ECLP_DSSO_01_SCX18_hSAX06_rep1_22241;B190702_13_HF_LS_IN_130_ECLP_DSSO_01_SCX19_hSAX05_rep2_21705;B190107_03_HF_LS_IN_130_ECLP_BS3_01_SCX21_hSAX06_rep2_24157;B190513_03_HF_LS_IN_130_ECLP_DSSO_01_SCX18_hSAX06_rep2_24117	P0A6Y892109	7kzuP0A6Y892109	DSSO CA-CA
274	17771	P0AE08	P0AE08	12	27	5b8a	12	LYS	J	27	LYS	J	15	9.41164	B190717_03_HF_LS_IN_130_ECLP_DSSO_01_SCX23_hSAX06_rep2_13026;B190715_12_HF_LS_IN_130_ECLP_DSSO_01_SCX22_hSAX08_rep2_12184;B190705_02_HF_LS_IN_130_ECLP_DSSO_01_SCX25t27_hSAX06_rep1_12983	P0AE081227	5b8aP0AE081227	DSSO CA-CA
196	9023	P0A9G6	P0A9G6	34	38	1igw	34	LYS	B	38	SER	B	4	9.41242	B190704_11_HF_LS_IN_130_ECLP_DSSO_01_SCX20_hSAX05_rep1_16906;B190704_12_HF_LS_IN_130_ECLP_DSSO_01_SCX20_hSAX05_rep2_16871;B190105_14_HF_LS_IN_130_ECLP_BS3_01_SCX20_hSAX05_rep1_16939	P0A9G63438	1igwP0A9G63438	DSSO CA-CA
20	5989	P77243	P77243	335	350	1szq	335	LYS	B	350	TYR	B	15	9.43447	B190702_09_HF_LS_IN_130_ECLP_DSSO_01_SCX19_hSAX09_rep1_21522	P77243335350	1szqP77243335350	DSSO CA-CA
433	3270	P0A9G6	P0A9G6	194	258	1igw	194	LYS	C	258	THR	C	64	9.44199	B190123_17_HF_LS_IN_130_ECLP_BS3_01_SCX24_hSAX02_rep1_6091;B190708_18_HF_LS_IN_130_ECLP_DSSO_01_SCX25t27_hSAX02_rep1_4323	P0A9G6194258	1igwP0A9G6194258	DSSO CA-CA
432	16400	P0A817	P0A817	284	373	7ock	283	LYS	B	372	LYS	B	89	9.4465	B190513_13_HF_LS_IN_130_ECLP_DSSO_01_SCX18_hSAX04_rep1_14616;B190513_13_HF_LS_IN_130_ECLP_DSSO_01_SCX18_hSAX04_rep1_14605	P0A817284373	7ockP0A817284373	DSSO CA-CA
3	6059	P09546	P09546	434	459	1tj0	434	LYS	A	459	LYS	A	25	9.44751	B190704_11_HF_LS_IN_130_ECLP_DSSO_01_SCX20_hSAX05_rep1_13954;B181228_12_HF_LS_IN_130_ECLP_BS3_01_SCX17_hSAX07_rep1_13816	P09546434459	1tj0P09546434459	DSSO CA-CA
2	13107	P27250	P27250	316	336	7bu2	316	LYS	B	336	LYS	B	20	9.44985	B190511_02_HF_LS_IN_130_ECLP_DSSO_01_SCX17_hSAX06_rep1_21759;B190511_03_HF_LS_IN_130_ECLP_DSSO_01_SCX17_hSAX06_rep2_21760;B190511_03_HF_LS_IN_130_ECLP_DSSO_01_SCX17_hSAX06_rep2_19490	P27250316336	7bu2P27250316336	DSSO CA-CA
130	4551	P0A8T7	P0A8T7	649	655	6xlm	649	LYS	D	655	SER	D	6	9.46255	B190511_07_HF_LS_IN_130_ECLP_DSSO_01_SCX17_hSAX08_rep2_24842	P0A8T7649655	6xlmP0A8T7649655	DSSO CA-CA
57	3828	P0A7R9	P0A7R9	14	75	7nas	14	LYS	K	75	LYS	K	61	9.46779	B190119_12_HF_LS_IN_130_ECLP_BS3_01_SCX22_hSAX06_rep1_14272;B190715_07_HF_LS_IN_130_ECLP_DSSO_01_SCX22_hSAX06_rep2_14702	P0A7R91475	7nasP0A7R91475	DSSO CA-CA
804	7624	P0ACF0	P0ACF0	67	70	6o8q	67	LYS	J	70	LYS	J	3	9.47506	B190513_16_HF_LS_IN_130_ECLP_DSSO_01_SCX18_hSAX02_rep2_13388	P0ACF06770	6o8qP0ACF06770	DSSO CA-CA
237	11078	P0A7I4	P0A7I4	480	486	4v85	480	LYS	AW	486	LYS	AW	6	9.48469	B190704_06_HF_LS_IN_130_ECLP_DSSO_01_SCX20_hSAX08_rep1_7538	P0A7I4480486	4v85P0A7I4480486	DSSO CA-CA
32	205	P0A9T0	P0A9T0	198	224	1sc6	198	SER	B	224	LYS	B	26	9.48609	B190107_04_HF_LS_IN_130_ECLP_BS3_01_SCX21_hSAX07_rep1_22108;B190107_09_HF_LS_IN_130_ECLP_BS3_01_SCX21_hSAX09_rep1_20199;B190710_07_HF_LS_IN_130_ECLP_DSSO_01_SCX21_hSAX08_rep2_21470	P0A9T0198224	1sc6P0A9T0198224	DSSO CA-CA
9	9899	P0AEK2	P0AEK2	99	119	1i01	99	LYS	B	119	LYS	C	20	9.49244	B190513_07_HF_LS_IN_130_ECLP_DSSO_01_SCX18_hSAX08_rep2_20866	P0AEK299119	1i01P0AEK299119	DSSO CA-CA
14	17983	P0AG30	P0AG30	123	130	2ht1	123	LYS	B	130	LYS	B	7	9.5003	B190704_03_HF_LS_IN_130_ECLP_DSSO_01_SCX20_hSAX06_rep2_15193;B190704_03_HF_LS_IN_130_ECLP_DSSO_01_SCX20_hSAX06_rep2_15185;B190704_03_HF_LS_IN_130_ECLP_DSSO_01_SCX20_hSAX06_rep2_15170	P0AG30123130	2ht1P0AG30123130	DSSO CA-CA
900	14115	P39099	P39099	320	342	4a9g	293	LYS	A	315	LYS	A	22	9.50167	B190511_13_HF_LS_IN_130_ECLP_DSSO_01_SCX17_hSAX04_rep1_19791;B190511_03_HF_LS_IN_130_ECLP_DSSO_01_SCX17_hSAX06_rep2_20109	P39099320342	4a9gP39099320342	DSSO CA-CA
1469	6310	P0A6F5	P0A6F5	207	272	4ab3	207	LYS	N	272	LYS	N	65	9.50226	B190513_03_HF_LS_IN_130_ECLP_DSSO_01_SCX18_hSAX06_rep2_22746;B190513_05_HF_LS_IN_130_ECLP_DSSO_01_SCX18_hSAX07_rep2_22108;B190511_02_HF_LS_IN_130_ECLP_DSSO_01_SCX17_hSAX06_rep1_23291;B181230_17_HF_LS_IN_130_ECLP_BS3_01_SCX18_hSAX05_rep2_21007	P0A6F5207272	4ab3P0A6F5207272	DSSO CA-CA
51	16823	P60723	P60723	6	137	4v4w	6	LYS	BC	137	LYS	BC	131	9.50714	B190511_12_HF_LS_IN_130_ECLP_DSSO_01_SCX17_hSAX05_rep2_19401;B190717_12_HF_LS_IN_130_ECLP_DSSO_01_SCX23_hSAX05_rep1_19942;B190702_12_HF_LS_IN_130_ECLP_DSSO_01_SCX19_hSAX05_rep1_18834;B190705_03_HF_LS_IN_130_ECLP_DSSO_01_SCX25t27_hSAX06_rep2_18426	P607236137	4v4wP607236137	DSSO CA-CA
72	14447	P0AFG8	P0AFG8	329	404	2g25	328	LYS	A	403	LYS	A	75	9.50793	B190715_06_HF_LS_IN_130_ECLP_DSSO_01_SCX22_hSAX06_rep1_8480;B190710_02_HF_LS_IN_130_ECLP_DSSO_01_SCX21_hSAX06_rep1_8467	P0AFG8329404	2g25P0AFG8329404	DSSO CA-CA
6	10408	P12758	P12758	33	243	7q31	30	LYS	AAA	240	LYS	AAA	210	9.51026	B190715_06_HF_LS_IN_130_ECLP_DSSO_01_SCX22_hSAX06_rep1_18897	P1275833243	7q31P1275833243	DSSO CA-CA
56	2680	P0A9P0	P0A9P0	236	239	4jdr	236	THR	B	239	THR	B	3	9.51282	B190511_02_HF_LS_IN_130_ECLP_DSSO_01_SCX17_hSAX06_rep1_19541;B181230_18_HF_LS_IN_130_ECLP_BS3_01_SCX18_hSAX04_rep1_15981;B190117_03_HF_LS_IN_130_ECLP_BS3_01_SCX21_hSAX05_rep2_16509;B190705_03_HF_LS_IN_130_ECLP_DSSO_01_SCX25t27_hSAX06_rep2_18116	P0A9P0236239	4jdrP0A9P0236239	DSSO CA-CA
0	14215	P25524	P25524	102	135	1k6w	101	LYS	A	134	LYS	A	33	9.51523	B190712_05_HF_LS_IN_130_ECLP_DSSO_01_SCX24_hSAX07_rep2_19927;B190715_09_HF_LS_IN_130_ECLP_DSSO_01_SCX22_hSAX07_rep2_19877;B190712_04_HF_LS_IN_130_ECLP_DSSO_01_SCX24_hSAX07_rep1_19887;B190715_08_HF_LS_IN_130_ECLP_DSSO_01_SCX22_hSAX07_rep1_19892;B190717_04_HF_LS_IN_130_ECLP_DSSO_01_SCX23_hSAX07_rep1_20213;B190705_03_HF_LS_IN_130_ECLP_DSSO_01_SCX25t27_hSAX06_rep2_16932;B190708_06_HF_LS_IN_130_ECLP_D…	P25524102135	1k6wP25524102135	DSSO CA-CA
340	2110	P0A850	P0A850	203	212	7d80	203	LYS	5	212	THR	5	9	9.51536	B190702_08_HF_LS_IN_130_ECLP_DSSO_01_SCX19_hSAX08_rep2_17429;B190702_08_HF_LS_IN_130_ECLP_DSSO_01_SCX19_hSAX08_rep2_18163	P0A850203212	7d80P0A850203212	DSSO CA-CA
2	4428	P0A7G6	P0A7G6	283	295	1aa3	282	LYS	A	294	LYS	A	12	9.51538	B190702_05_HF_LS_IN_130_ECLP_DSSO_01_SCX19_hSAX07_rep1_9486	P0A7G6283295	1aa3P0A7G6283295	DSSO CA-CA
577	731	P00968	P00968	948	993	1ce8	948	SER	E	993	LYS	E	45	9.51666	B190708_18_HF_LS_IN_130_ECLP_DSSO_01_SCX25t27_hSAX02_rep1_6457;B190708_21_HF_LS_IN_130_ECLP_DSSO_01_SCX25t27_hSAX01_rep2_6619;B190125_16_HF_LS_IN_130_ECLP_BS3_01_SCX25_hSAX03_rep1_7373	P00968948993	1ce8P00968948993	DSSO CA-CA
311	7908	P02359	P02359	76	83	4v7i	75	LYS	BG	82	SER	BG	7	9.52716	B190710_03_HF_LS_IN_130_ECLP_DSSO_01_SCX21_hSAX06_rep2_19451	P023597683	4v7iP023597683	DSSO CA-CA
0	9896	P0AC02	P0AC02	165	171	6lyu	165	LYS	D	171	LYS	D	6	9.5292	B190513_13_HF_LS_IN_130_ECLP_DSSO_01_SCX18_hSAX04_rep1_11279	P0AC02165171	6lyuP0AC02165171	DSSO CA-CA
145	6536	P0A8T7	P0A8T7	1131	1151	5nss	1131	THR	D	1151	LYS	D	20	9.53046	B190715_21_HF_LS_IN_130_ECLP_DSSO_01_SCX22_hSAX02_rep1_19791	P0A8T711311151	5nssP0A8T711311151	DSSO CA-CA
180	2374	P0A7N9	P0A7N9	10	33	4v7i	9	LYS	A1	32	LYS	A1	23	9.53075	B190717_19_HF_LS_IN_130_ECLP_DSSO_01_SCX23_hSAX01_rep1_10502;B190717_20_HF_LS_IN_130_ECLP_DSSO_01_SCX23_hSAX01_rep2_10393;B190121_25_HF_LS_IN_130_ECLP_BS3_01_SCX23_hSAX01_rep1_10386	P0A7N91033	4v7iP0A7N91033	DSSO CA-CA
263	4103	P0A7W1	P0A7W1	52	66	7k51	51	LYS	J	65	LYS	J	14	9.5317	B190704_02_HF_LS_IN_130_ECLP_DSSO_01_SCX20_hSAX06_rep1_6183;B190117_10_HF_LS_IN_130_ECLP_BS3_01_SCX21_hSAX02_rep2_7256	P0A7W15266	7k51P0A7W15266	DSSO CA-CA
0	8106	P0ADI4	P0ADI4	81	107	2fq1	81	LYS	A	107	LYS	A	26	9.53314	B190710_04_HF_LS_IN_130_ECLP_DSSO_01_SCX21_hSAX07_rep1_8144	P0ADI481107	2fq1P0ADI481107	DSSO CA-CA
17	5516	P06710	P06710	51	176	1njg	51	LYS	B	176	LYS	B	125	9.53789	B190715_18_HF_LS_IN_130_ECLP_DSSO_01_SCX22_hSAX04_rep1_15395	P0671051176	1njgP0671051176	DSSO CA-CA
68	2829	P0A853	P0A853	115	121	4w1y	115	LYS	A	121	LYS	A	6	9.5387	B190715_16_HF_LS_IN_130_ECLP_DSSO_01_SCX22_hSAX05_rep1_13988;B190511_03_HF_LS_IN_130_ECLP_DSSO_01_SCX17_hSAX06_rep2_15532;B190119_11_HF_LS_IN_130_ECLP_BS3_01_SCX22_hSAX05_rep2_14218	P0A853115121	4w1yP0A853115121	DSSO CA-CA
15	17209	P0A836	P0A836	146	166	1scu	146	LYS	B	166	LYS	B	20	9.54094	B190710_04_HF_LS_IN_130_ECLP_DSSO_01_SCX21_hSAX07_rep1_18704;B190704_05_HF_LS_IN_130_ECLP_DSSO_01_SCX20_hSAX07_rep2_18234;B190710_05_HF_LS_IN_130_ECLP_DSSO_01_SCX21_hSAX07_rep2_18586;B190704_03_HF_LS_IN_130_ECLP_DSSO_01_SCX20_hSAX06_rep2_19064;B190710_03_HF_LS_IN_130_ECLP_DSSO_01_SCX21_hSAX06_rep2_18230;B190704_02_HF_LS_IN_130_ECLP_DSSO_01_SCX20_hSAX06_rep1_18108;B190704_02_HF_LS_IN_130_ECLP_DSSO…	P0A836146166	1scuP0A836146166	DSSO CA-CA
11	13897	P62399	P62399	47	69	4v6l	46	LYS	BG	68	LYS	BG	22	9.54534	B190513_03_HF_LS_IN_130_ECLP_DSSO_01_SCX18_hSAX06_rep2_20414;B190715_18_HF_LS_IN_130_ECLP_DSSO_01_SCX22_hSAX04_rep1_20341;B190513_13_HF_LS_IN_130_ECLP_DSSO_01_SCX18_hSAX04_rep1_19960;B190513_13_HF_LS_IN_130_ECLP_DSSO_01_SCX18_hSAX04_rep1_18710;B190513_13_HF_LS_IN_130_ECLP_DSSO_01_SCX18_hSAX04_rep1_18698;B190513_13_HF_LS_IN_130_ECLP_DSSO_01_SCX18_hSAX04_rep1_18714;B190710_16_HF_LS_IN_130_ECLP_DSSO…	P623994769	4v6lP623994769	DSSO CA-CA
90	391	P07813	P07813	2	675	3zgz	2	GLN	A	675	LYS	A	673	9.55479	B190712_05_HF_LS_IN_130_ECLP_DSSO_01_SCX24_hSAX07_rep2_9554;B190123_06_HF_LS_IN_130_ECLP_BS3_01_SCX24_hSAX07_rep1_9525	P078132675	3zgzP078132675	DSSO CA-CA
366	5646	P02359	P02359	131	137	4v9c	131	LYS	AG	137	LYS	AG	6	9.55856	B190712_02_HF_LS_IN_130_ECLP_DSSO_01_SCX24_hSAX06_rep1_6039;B190712_03_HF_LS_IN_130_ECLP_DSSO_01_SCX24_hSAX06_rep2_5952;B190712_03_HF_LS_IN_130_ECLP_DSSO_01_SCX24_hSAX06_rep2_5958;B190123_09_HF_LS_IN_130_ECLP_BS3_01_SCX24_hSAX06_rep1_7026	P02359131137	4v9cP02359131137	DSSO CA-CA
9	6898	P0A7V0	P0A7V0	28	45	4v6p	27	LYS	AE	44	LYS	AE	17	9.56611	B190704_09_HF_LS_IN_130_ECLP_DSSO_01_SCX20_hSAX10_rep1_21087;B190513_08_HF_LS_IN_130_ECLP_DSSO_01_SCX18_hSAX09_rep1_21436;B190704_08_HF_LS_IN_130_ECLP_DSSO_01_SCX20_hSAX09_rep1_21164;B190702_09_HF_LS_IN_130_ECLP_DSSO_01_SCX19_hSAX09_rep1_20576;B190702_09_HF_LS_IN_130_ECLP_DSSO_01_SCX19_hSAX09_rep1_20562;B190702_09_HF_LS_IN_130_ECLP_DSSO_01_SCX19_hSAX09_rep1_20561;B190513_06_HF_LS_IN_130_ECLP_DSSO…	P0A7V02845	4v6pP0A7V02845	DSSO CA-CA
10	3924	P61175	P61175	1	73	4v65	1	MET	BL	73	LYS	BL	72	9.56955	B190513_05_HF_LS_IN_130_ECLP_DSSO_01_SCX18_hSAX07_rep2_19619;B190704_04_HF_LS_IN_130_ECLP_DSSO_01_SCX20_hSAX07_rep1_19090;B190513_05_HF_LS_IN_130_ECLP_DSSO_01_SCX18_hSAX07_rep2_18698;B190511_04_HF_LS_IN_130_ECLP_DSSO_01_SCX17_hSAX07_rep1_17584;B190513_04_HF_LS_IN_130_ECLP_DSSO_01_SCX18_hSAX07_rep1_18812;B190513_05_HF_LS_IN_130_ECLP_DSSO_01_SCX18_hSAX07_rep2_18911;B190513_04_HF_LS_IN_130_ECLP_DSSO…	P61175173	4v65P61175173	DSSO CA-CA
830	10634	P0A6F5	P0A6F5	277	327	2c7d	277	LYS	K	327	LYS	K	50	9.57233	B190715_07_HF_LS_IN_130_ECLP_DSSO_01_SCX22_hSAX06_rep2_15852;B190717_03_HF_LS_IN_130_ECLP_DSSO_01_SCX23_hSAX06_rep2_15738;B190702_04_HF_LS_IN_130_ECLP_DSSO_01_SCX19_hSAX06_rep2_17640;B190702_04_HF_LS_IN_130_ECLP_DSSO_01_SCX19_hSAX06_rep2_17634;B190702_12_HF_LS_IN_130_ECLP_DSSO_01_SCX19_hSAX05_rep1_15827;B190715_17_HF_LS_IN_130_ECLP_DSSO_01_SCX22_hSAX05_rep2_15878;B190717_12_HF_LS_IN_130_ECLP_DSSO…	P0A6F5277327	2c7dP0A6F5277327	DSSO CA-CA
2	4840	P0A722	P0A722	55	110	6p9p	55	LYS	A	110	LYS	A	55	9.57367	B190708_19_HF_LS_IN_130_ECLP_DSSO_01_SCX25t27_hSAX02_rep2_12411	P0A72255110	6p9pP0A72255110	DSSO CA-CA
0	11566	P21170	P21170	232	242	3nzq	232	LYS	A	242	LYS	A	10	9.59161	B190511_03_HF_LS_IN_130_ECLP_DSSO_01_SCX17_hSAX06_rep2_22969	P21170232242	3nzqP21170232242	DSSO CA-CA
10	3083	P60757	P60757	136	142	1h3d	136	LYS	A	142	LYS	A	6	9.59339	B190710_15_HF_LS_IN_130_ECLP_DSSO_01_SCX21_hSAX02_rep1_13229;B190117_10_HF_LS_IN_130_ECLP_BS3_01_SCX21_hSAX02_rep2_12863	P60757136142	1h3dP60757136142	DSSO CA-CA
29	10643	P25526	P25526	350	381	3jz4	349	LYS	D	380	LYS	D	31	9.59408	B190702_03_HF_LS_IN_130_ECLP_DSSO_01_SCX19_hSAX06_rep1_18604;B190702_04_HF_LS_IN_130_ECLP_DSSO_01_SCX19_hSAX06_rep2_18608;B190702_04_HF_LS_IN_130_ECLP_DSSO_01_SCX19_hSAX06_rep2_18603;B190105_11_HF_LS_IN_130_ECLP_BS3_01_SCX20_hSAX07_rep2_21513;B190105_10_HF_LS_IN_130_ECLP_BS3_01_SCX20_hSAX07_rep1_21542	P25526350381	3jz4P25526350381	DSSO CA-CA
21	9653	P21599	P21599	75	160	6k0k	75	LYS	B	160	LYS	B	85	9.59446	B190704_16_HF_LS_IN_130_ECLP_DSSO_01_SCX20_hSAX03_rep1_16118;B190710_16_HF_LS_IN_130_ECLP_DSSO_01_SCX21_hSAX02_rep2_16412;B190107_19_HF_LS_IN_130_ECLP_BS3_01_SCX20_hSAX02_rep2_14871	P2159975160	6k0kP2159975160	DSSO CA-CA
3	10072	P19636	P19636	281	287	3abr	281	LYS	B	287	LYS	B	6	9.59567	B190702_15_HF_LS_IN_130_ECLP_DSSO_01_SCX19_hSAX04_rep2_18501;B190702_15_HF_LS_IN_130_ECLP_DSSO_01_SCX19_hSAX04_rep2_17706	P19636281287	3abrP19636281287	DSSO CA-CA
146	1896	P0A8T7	P0A8T7	319	325	6r9g	319	SER	D	325	LYS	D	6	9.59797	B190702_19_HF_LS_IN_130_ECLP_DSSO_01_SCX19_hSAX01_rep1_11178	P0A8T7319325	6r9gP0A8T7319325	DSSO CA-CA
1	18141	P10408	P10408	443	475	2vda	443	LYS	A	475	LYS	A	32	9.60529	B190710_12_HF_LS_IN_130_ECLP_DSSO_01_SCX21_hSAX05_rep2_12092;B190710_12_HF_LS_IN_130_ECLP_DSSO_01_SCX21_hSAX05_rep2_12079;B190715_17_HF_LS_IN_130_ECLP_DSSO_01_SCX22_hSAX05_rep2_12086	P10408443475	2vdaP10408443475	DSSO CA-CA
13	17021	P07813	P07813	813	853	3zjt	813	LYS	A	853	LYS	A	40	9.61139	B190513_02_HF_LS_IN_130_ECLP_DSSO_01_SCX18_hSAX06_rep1_22439;B190513_03_HF_LS_IN_130_ECLP_DSSO_01_SCX18_hSAX06_rep2_22152	P07813813853	3zjtP07813813853	DSSO CA-CA
72	15465	P0A8V2	P0A8V2	1127	1140	4mey	1127	LYS	C	1140	LYS	C	13	9.62013	B190702_17_HF_LS_IN_130_ECLP_DSSO_01_SCX19_hSAX02_rep1_14642;B190702_16_HF_LS_IN_130_ECLP_DSSO_01_SCX19_hSAX03_rep1_15582;B190513_15_HF_LS_IN_130_ECLP_DSSO_01_SCX18_hSAX02_rep1_11057;B190513_15_HF_LS_IN_130_ECLP_DSSO_01_SCX18_hSAX02_rep1_11059	P0A8V211271140	4meyP0A8V211271140	DSSO CA-CA
3	16744	P0A8V2	P0A8V2	1065	1242	7c17	1065	LYS	C	1242	LYS	C	177	9.6291	B190712_03_HF_LS_IN_130_ECLP_DSSO_01_SCX24_hSAX06_rep2_7798;B190712_13_HF_LS_IN_130_ECLP_DSSO_01_SCX24_hSAX05_rep2_7805;B190705_02_HF_LS_IN_130_ECLP_DSSO_01_SCX25t27_hSAX06_rep1_7926;B190712_12_HF_LS_IN_130_ECLP_DSSO_01_SCX24_hSAX05_rep1_7816;B190712_12_HF_LS_IN_130_ECLP_DSSO_01_SCX24_hSAX05_rep1_5985;B190712_13_HF_LS_IN_130_ECLP_DSSO_01_SCX24_hSAX05_rep2_6022;B190712_03_HF_LS_IN_130_ECLP_DSSO_01…	P0A8V210651242	7c17P0A8V210651242	DSSO CA-CA
18	15370	P0A998	P0A998	92	135	4ztt	92	LYS	E	135	LYS	E	43	9.63519	B190513_06_HF_LS_IN_130_ECLP_DSSO_01_SCX18_hSAX08_rep1_22898;B190702_08_HF_LS_IN_130_ECLP_DSSO_01_SCX19_hSAX08_rep2_23016	P0A99892135	4zttP0A99892135	DSSO CA-CA
0	13147	P0A8T7	P0A8T7	649	695	6rh3	649	LYS	D	695	LYS	D	46	9.63848	B190511_03_HF_LS_IN_130_ECLP_DSSO_01_SCX17_hSAX06_rep2_16813;B190511_02_HF_LS_IN_130_ECLP_DSSO_01_SCX17_hSAX06_rep1_16775;B190511_03_HF_LS_IN_130_ECLP_DSSO_01_SCX17_hSAX06_rep2_16843;B190702_06_HF_LS_IN_130_ECLP_DSSO_01_SCX19_hSAX07_rep2_15419;B190513_05_HF_LS_IN_130_ECLP_DSSO_01_SCX18_hSAX07_rep2_15681;B190511_03_HF_LS_IN_130_ECLP_DSSO_01_SCX17_hSAX06_rep2_15206;B190712_03_HF_LS_IN_130_ECLP_DSSO…	P0A8T7649695	6rh3P0A8T7649695	DSSO CA-CA
22	7039	P05793	P05793	75	81	1yrl	75	LYS	C	81	LYS	C	6	9.64067	B190704_11_HF_LS_IN_130_ECLP_DSSO_01_SCX20_hSAX05_rep1_4018;B190704_11_HF_LS_IN_130_ECLP_DSSO_01_SCX20_hSAX05_rep1_4023;B190712_17_HF_LS_IN_130_ECLP_DSSO_01_SCX24_hSAX02_rep1_3500;B190123_16_HF_LS_IN_130_ECLP_BS3_01_SCX24_hSAX03_rep1_4556	P057937581	1yrlP057937581	DSSO CA-CA
594	13607	P0A7L8	P0A7L8	19	44	4v57	18	LYS	BW	43	LYS	BW	25	9.64577	B190715_22_HF_LS_IN_130_ECLP_DSSO_01_SCX22_hSAX02_rep2_3649;B190717_18_HF_LS_IN_130_ECLP_DSSO_01_SCX23_hSAX02_rep2_3777	P0A7L81944	4v57P0A7L81944	DSSO CA-CA
5	3969	P0ACG8	P0ACG8	97	103	1dm9	97	LYS	B	103	LYS	B	6	9.64692	B190715_22_HF_LS_IN_130_ECLP_DSSO_01_SCX22_hSAX02_rep2_10505	P0ACG897103	1dm9P0ACG897103	DSSO CA-CA
2	16429	P60757	P60757	136	147	1q1k	136	LYS	A	147	LYS	A	11	9.64701	B190704_16_HF_LS_IN_130_ECLP_DSSO_01_SCX20_hSAX03_rep1_16519;B190710_13_HF_LS_IN_130_ECLP_DSSO_01_SCX21_hSAX04_rep1_17088	P60757136147	1q1kP60757136147	DSSO CA-CA
29	3008	P0AD61	P0AD61	286	317	1e0u	286	LYS	D	317	LYS	D	31	9.64829	B190513_03_HF_LS_IN_130_ECLP_DSSO_01_SCX18_hSAX06_rep2_24287;B190715_06_HF_LS_IN_130_ECLP_DSSO_01_SCX22_hSAX06_rep1_23520;B190511_02_HF_LS_IN_130_ECLP_DSSO_01_SCX17_hSAX06_rep1_22927;B190710_11_HF_LS_IN_130_ECLP_DSSO_01_SCX21_hSAX05_rep1_20408;B190710_11_HF_LS_IN_130_ECLP_DSSO_01_SCX21_hSAX05_rep1_20427;B190710_11_HF_LS_IN_130_ECLP_DSSO_01_SCX21_hSAX05_rep1_22037;B190121_18_HF_LS_IN_130_ECLP_BS3_…	P0AD61286317	1e0uP0AD61286317	DSSO CA-CA
4	14306	P16525	P16525	45	89	2ewj	45	LYS	A	89	LYS	A	44	9.65967	B190717_12_HF_LS_IN_130_ECLP_DSSO_01_SCX23_hSAX05_rep1_10416;B190717_12_HF_LS_IN_130_ECLP_DSSO_01_SCX23_hSAX05_rep1_10385	P165254589	2ewjP165254589	DSSO CA-CA
122	11029	P0A6V1	P0A6V1	34	42	5l6s	34	LYS	P	42	LYS	P	8	9.66258	B190708_21_HF_LS_IN_130_ECLP_DSSO_01_SCX25t27_hSAX01_rep2_6107;B190708_20_HF_LS_IN_130_ECLP_DSSO_01_SCX25t27_hSAX01_rep1_6128;B190708_21_HF_LS_IN_130_ECLP_DSSO_01_SCX25t27_hSAX01_rep2_6086;B190715_24_HF_LS_IN_130_ECLP_DSSO_01_SCX22_hSAX01_rep1_6971;B190715_24_HF_LS_IN_130_ECLP_DSSO_01_SCX22_hSAX01_rep1_6970;B190708_21_HF_LS_IN_130_ECLP_DSSO_01_SCX25t27_hSAX01_rep2_6285;B190712_20_HF_LS_IN_130_ECL…	P0A6V13442	5l6sP0A6V13442	DSSO CA-CA
362	667	P60723	P60723	132	139	7k50	132	LYS	d	139	LYS	d	7	9.67692	B190704_05_HF_LS_IN_130_ECLP_DSSO_01_SCX20_hSAX07_rep2_27472	P60723132139	7k50P60723132139	DSSO CA-CA
8	12858	P75876	P75876	9	13	3c0k	9	LYS	B	13	LYS	B	4	9.6841	B190704_19_HF_LS_IN_130_ECLP_DSSO_01_SCX20_hSAX01_rep1_8323;B190704_20_HF_LS_IN_130_ECLP_DSSO_01_SCX20_hSAX01_rep2_8313	P75876913	3c0kP75876913	DSSO CA-CA
420	7931	P0A6M8	P0A6M8	187	249	3ja1	186	LYS	S3	248	LYS	S3	62	9.68988	B190702_08_HF_LS_IN_130_ECLP_DSSO_01_SCX19_hSAX08_rep2_25002	P0A6M8187249	3ja1P0A6M8187249	DSSO CA-CA
2	12260	P21507	P21507	286	292	2yjt	286	LYS	D	292	LYS	D	6	9.69346	B190702_04_HF_LS_IN_130_ECLP_DSSO_01_SCX19_hSAX06_rep2_11386	P21507286292	2yjtP21507286292	DSSO CA-CA
3	1997	P55135	P55135	354	378	2bh2	354	LYS	A	378	LYS	A	24	9.69437	B190704_04_HF_LS_IN_130_ECLP_DSSO_01_SCX20_hSAX07_rep1_20438	P55135354378	2bh2P55135354378	DSSO CA-CA
815	2848	P0ADZ0	P0ADZ0	40	81	4v64	40	LYS	DT	81	LYS	DT	41	9.69491	B190712_14_HF_LS_IN_130_ECLP_DSSO_01_SCX24_hSAX04_rep1_4491;B190123_14_HF_LS_IN_130_ECLP_BS3_01_SCX24_hSAX04_rep2_6503	P0ADZ04081	4v64P0ADZ04081	DSSO CA-CA
75	14195	P42588	P42588	193	226	5h7d	193	LYS	A	226	LYS	D	33	9.69542	B190702_20_HF_LS_IN_130_ECLP_DSSO_01_SCX19_hSAX01_rep2_10173;B190702_17_HF_LS_IN_130_ECLP_DSSO_01_SCX19_hSAX02_rep1_10210	P42588193226	5h7dP42588193226	DSSO CA-CA
2	7231	P0AB89	P0AB89	155	182	2pts	155	LYS	A	182	LYS	A	27	9.69844	B190704_02_HF_LS_IN_130_ECLP_DSSO_01_SCX20_hSAX06_rep1_18202;B190710_02_HF_LS_IN_130_ECLP_DSSO_01_SCX21_hSAX06_rep1_18363;B190105_15_HF_LS_IN_130_ECLP_BS3_01_SCX20_hSAX05_rep2_16087;B190105_15_HF_LS_IN_130_ECLP_BS3_01_SCX20_hSAX05_rep2_16089;B190105_12_HF_LS_IN_130_ECLP_BS3_01_SCX20_hSAX06_rep1_18210	P0AB89155182	2ptsP0AB89155182	DSSO CA-CA
33	4615	P0A7Z4	P0A7Z4	297	304	6tqo	297	LYS	U	304	LYS	U	7	9.70213	B190704_13_HF_LS_IN_130_ECLP_DSSO_01_SCX20_hSAX04_rep1_13874;B190702_15_HF_LS_IN_130_ECLP_DSSO_01_SCX19_hSAX04_rep2_14167;B190702_16_HF_LS_IN_130_ECLP_DSSO_01_SCX19_hSAX03_rep1_12529;B190704_12_HF_LS_IN_130_ECLP_DSSO_01_SCX20_hSAX05_rep2_17088;B190119_02_HF_LS_IN_130_ECLP_BS3_01_SCX22_hSAX01_rep1_12606	P0A7Z4297304	6tqoP0A7Z4297304	DSSO CA-CA
24	599	P29745	P29745	170	180	1vix	170	THR	A	180	LYS	A	10	9.70889	B190513_05_HF_LS_IN_130_ECLP_DSSO_01_SCX18_hSAX07_rep2_15430	P29745170180	1vixP29745170180	DSSO CA-CA
2	15097	P00490	P00490	709	721	2asv	708	LYS	B	720	LYS	B	12	9.72374	B190715_11_HF_LS_IN_130_ECLP_DSSO_01_SCX22_hSAX08_rep1_18875;B190715_12_HF_LS_IN_130_ECLP_DSSO_01_SCX22_hSAX08_rep2_18855;B190715_11_HF_LS_IN_130_ECLP_DSSO_01_SCX22_hSAX08_rep1_18844;B190715_11_HF_LS_IN_130_ECLP_DSSO_01_SCX22_hSAX08_rep1_18845;B190715_12_HF_LS_IN_130_ECLP_DSSO_01_SCX22_hSAX08_rep2_15788;B190715_11_HF_LS_IN_130_ECLP_DSSO_01_SCX22_hSAX08_rep1_15783	P00490709721	2asvP00490709721	DSSO CA-CA
229	8980	P0A7L0	P0A7L0	54	141	4v6n	54	LYS	AC	141	LYS	AC	87	9.72434	B190511_17_HF_LS_IN_130_ECLP_DSSO_01_SCX17_hSAX02_rep2_12591;B190102_11_HF_LS_IN_130_ECLP_BS3_01_SCX18_hSAX02_rep1_12076;B190117_11_HF_LS_IN_130_ECLP_BS3_01_SCX21_hSAX01_rep1_10529	P0A7L054141	4v6nP0A7L054141	DSSO CA-CA
2	3084	P00509	P00509	116	121	1aam	128	LYS	A	133	LYS	A	5	9.73135	B190704_20_HF_LS_IN_130_ECLP_DSSO_01_SCX20_hSAX01_rep2_7428	P00509116121	1aamP00509116121	DSSO CA-CA
14	13511	P0A7R1	P0A7R1	35	57	4v6v	35	LYS	BL	57	LYS	BL	22	9.73224	B190511_12_HF_LS_IN_130_ECLP_DSSO_01_SCX17_hSAX05_rep2_21463;B190511_11_HF_LS_IN_130_ECLP_DSSO_01_SCX17_hSAX05_rep1_21322;B190511_11_HF_LS_IN_130_ECLP_DSSO_01_SCX17_hSAX05_rep1_21361;B190710_13_HF_LS_IN_130_ECLP_DSSO_01_SCX21_hSAX04_rep1_21088;B190710_13_HF_LS_IN_130_ECLP_DSSO_01_SCX21_hSAX04_rep1_21341;B190710_12_HF_LS_IN_130_ECLP_DSSO_01_SCX21_hSAX05_rep2_21018;B190710_13_HF_LS_IN_130_ECLP_DSSO…	P0A7R13557	4v6vP0A7R13557	DSSO CA-CA
194	5965	P0AG67	P0AG67	150	176	6bu8	150	LYS	Z	176	SER	Z	26	9.73386	B190105_07_HF_LS_IN_130_ECLP_BS3_01_SCX20_hSAX08_rep1_12976;B190105_10_HF_LS_IN_130_ECLP_BS3_01_SCX20_hSAX07_rep1_13621;B190712_04_HF_LS_IN_130_ECLP_DSSO_01_SCX24_hSAX07_rep1_11533;B190121_13_HF_LS_IN_130_ECLP_BS3_01_SCX23_hSAX07_rep2_12329	P0AG67150176	6bu8P0AG67150176	DSSO CA-CA
10	16329	P0A7J3	P0A7J3	37	105	7jt3	37	LYS	h	105	LYS	h	68	9.7383	B190710_15_HF_LS_IN_130_ECLP_DSSO_01_SCX21_hSAX02_rep1_7559;B190715_25_HF_LS_IN_130_ECLP_DSSO_01_SCX22_hSAX01_rep2_7861;B190710_15_HF_LS_IN_130_ECLP_DSSO_01_SCX21_hSAX02_rep1_7556;B190715_24_HF_LS_IN_130_ECLP_DSSO_01_SCX22_hSAX01_rep1_10238;B190717_18_HF_LS_IN_130_ECLP_DSSO_01_SCX23_hSAX02_rep2_10239;B190710_15_HF_LS_IN_130_ECLP_DSSO_01_SCX21_hSAX02_rep1_9897;B190702_13_HF_LS_IN_130_ECLP_DSSO_01_…	P0A7J337105	7jt3P0A7J337105	DSSO CA-CA
31	14153	P0A7V3	P0A7V3	45	86	4v6l	44	LYS	AG	85	LYS	AG	41	9.74058	B190715_16_HF_LS_IN_130_ECLP_DSSO_01_SCX22_hSAX05_rep1_8270;B190715_17_HF_LS_IN_130_ECLP_DSSO_01_SCX22_hSAX05_rep2_8275;B190717_13_HF_LS_IN_130_ECLP_DSSO_01_SCX23_hSAX05_rep2_8458;B190715_16_HF_LS_IN_130_ECLP_DSSO_01_SCX22_hSAX05_rep1_7954;B190715_17_HF_LS_IN_130_ECLP_DSSO_01_SCX22_hSAX05_rep2_7939;B190702_03_HF_LS_IN_130_ECLP_DSSO_01_SCX19_hSAX06_rep1_10186;B190702_06_HF_LS_IN_130_ECLP_DSSO_01_S…	P0A7V34586	4v6lP0A7V34586	DSSO CA-CA
54	14070	P60422	P60422	147	183	4v6z	146	LYS	BC	182	LYS	BC	36	9.74507	B190710_12_HF_LS_IN_130_ECLP_DSSO_01_SCX21_hSAX05_rep2_7454;B190710_11_HF_LS_IN_130_ECLP_DSSO_01_SCX21_hSAX05_rep1_7402;B190710_12_HF_LS_IN_130_ECLP_DSSO_01_SCX21_hSAX05_rep2_7447;B190710_11_HF_LS_IN_130_ECLP_DSSO_01_SCX21_hSAX05_rep1_6216;B190710_11_HF_LS_IN_130_ECLP_DSSO_01_SCX21_hSAX05_rep1_6235	P60422147183	4v6zP60422147183	DSSO CA-CA
3392	7780	P0A7M2	P0A7M2	54	61	4v9o	53	LYS	EX	60	LYS	EX	7	9.74564	B190710_13_HF_LS_IN_130_ECLP_DSSO_01_SCX21_hSAX04_rep1_15098	P0A7M25461	4v9oP0A7M25461	DSSO CA-CA
294	15619	P06959	P06959	442	456	7b9k	442	LYS	V	456	LYS	V	14	9.75309	B190710_16_HF_LS_IN_130_ECLP_DSSO_01_SCX21_hSAX02_rep2_14793;B190710_16_HF_LS_IN_130_ECLP_DSSO_01_SCX21_hSAX02_rep2_14770;B190710_15_HF_LS_IN_130_ECLP_DSSO_01_SCX21_hSAX02_rep1_14835;B190710_16_HF_LS_IN_130_ECLP_DSSO_01_SCX21_hSAX02_rep2_12700;B190710_16_HF_LS_IN_130_ECLP_DSSO_01_SCX21_hSAX02_rep2_12941;B190710_15_HF_LS_IN_130_ECLP_DSSO_01_SCX21_hSAX02_rep1_13391;B190717_19_HF_LS_IN_130_ECLP_DSSO…	P06959442456	7b9kP06959442456	DSSO CA-CA
4	12611	P08839	P08839	248	255	2eza	248	SER	A	255	LYS	A	7	9.75761	B190702_15_HF_LS_IN_130_ECLP_DSSO_01_SCX19_hSAX04_rep2_5822	P08839248255	2ezaP08839248255	DSSO CA-CA
1	8189	P27431	P27431	19	147	4lit	53	LYS	A	181	LYS	A	128	9.7604	B190708_20_HF_LS_IN_130_ECLP_DSSO_01_SCX25t27_hSAX01_rep1_8484	P2743119147	4litP2743119147	DSSO CA-CA
11	2789	P00452	P00452	341	723	2xaz	341	LYS	C	723	LYS	C	382	9.76144	B190704_08_HF_LS_IN_130_ECLP_DSSO_01_SCX20_hSAX09_rep1_18013;B190704_07_HF_LS_IN_130_ECLP_DSSO_01_SCX20_hSAX08_rep2_18110;B190704_08_HF_LS_IN_130_ECLP_DSSO_01_SCX20_hSAX09_rep1_18021;B190704_09_HF_LS_IN_130_ECLP_DSSO_01_SCX20_hSAX10_rep1_17356;B190710_08_HF_LS_IN_130_ECLP_DSSO_01_SCX21_hSAX09_rep1_17764;B190704_08_HF_LS_IN_130_ECLP_DSSO_01_SCX20_hSAX09_rep1_16641;B190704_08_HF_LS_IN_130_ECLP_DSSO…	P00452341723	2xazP00452341723	DSSO CA-CA
139	8329	P60785	P60785	516	543	3jce	516	LYS	x	543	LYS	x	27	9.76187	B190704_17_HF_LS_IN_130_ECLP_DSSO_01_SCX20_hSAX02_rep1_8653;B190704_20_HF_LS_IN_130_ECLP_DSSO_01_SCX20_hSAX01_rep2_8715;B190704_20_HF_LS_IN_130_ECLP_DSSO_01_SCX20_hSAX01_rep2_7412	P60785516543	3jceP60785516543	DSSO CA-CA
10	4363	Q46927	Q46927	180	186	4rdi	180	LYS	A	186	LYS	A	6	9.76538	B190513_15_HF_LS_IN_130_ECLP_DSSO_01_SCX18_hSAX02_rep1_14855;B181230_21_HF_LS_IN_130_ECLP_BS3_01_SCX18_hSAX03_rep2_15679	Q46927180186	4rdiQ46927180186	DSSO CA-CA
129	14308	P63284	P63284	408	466	5og1	408	LYS	A	466	LYS	A	58	9.77127	B190704_07_HF_LS_IN_130_ECLP_DSSO_01_SCX20_hSAX08_rep2_15703;B190704_06_HF_LS_IN_130_ECLP_DSSO_01_SCX20_hSAX08_rep1_15685;B190513_02_HF_LS_IN_130_ECLP_DSSO_01_SCX18_hSAX06_rep1_11029	P63284408466	5og1P63284408466	DSSO CA-CA
101	4292	P00961	P00961	387	393	7eiv	387	THR	C	393	SER	C	6	9.80629	B190710_09_HF_LS_IN_130_ECLP_DSSO_01_SCX21_hSAX10_rep1_18897	P00961387393	7eivP00961387393	DSSO CA-CA
1	9990	P00579	P00579	121	371	6b6h	121	LYS	F	371	LYS	F	250	9.80726	B190702_04_HF_LS_IN_130_ECLP_DSSO_01_SCX19_hSAX06_rep2_9859;B190702_06_HF_LS_IN_130_ECLP_DSSO_01_SCX19_hSAX07_rep2_9162;B190702_03_HF_LS_IN_130_ECLP_DSSO_01_SCX19_hSAX06_rep1_7889;B190702_03_HF_LS_IN_130_ECLP_DSSO_01_SCX19_hSAX06_rep1_8499;B190717_12_HF_LS_IN_130_ECLP_DSSO_01_SCX23_hSAX05_rep1_7927	P00579121371	6b6hP00579121371	DSSO CA-CA
0	408	P21189	P21189	2	141	3k5n	2	ALA	A	141	LYS	A	139	9.80949	B190710_18_HF_LS_IN_130_ECLP_DSSO_01_SCX21_hSAX01_rep2_11960;B190710_18_HF_LS_IN_130_ECLP_DSSO_01_SCX21_hSAX01_rep2_11953;B190117_11_HF_LS_IN_130_ECLP_BS3_01_SCX21_hSAX01_rep1_11959	P211892141	3k5nP211892141	DSSO CA-CA
704	2493	P0A6F1	P0A6F1	298	308	1a9x	3798	LYS	D	3808	THR	D	10	9.81103	B190705_03_HF_LS_IN_130_ECLP_DSSO_01_SCX25t27_hSAX06_rep2_15194;B190708_14_HF_LS_IN_130_ECLP_DSSO_01_SCX25t27_hSAX05_rep2_15428;B190705_02_HF_LS_IN_130_ECLP_DSSO_01_SCX25t27_hSAX06_rep1_14587	P0A6F1298308	1a9xP0A6F1298308	DSSO CA-CA
33	72	P0A8A8	P0A8A8	112	143	7nas	112	LYS	X	143	LYS	X	31	9.81182	B190511_05_HF_LS_IN_130_ECLP_DSSO_01_SCX17_hSAX07_rep2_20641;B190710_02_HF_LS_IN_130_ECLP_DSSO_01_SCX21_hSAX06_rep1_19900;B181228_15_HF_LS_IN_130_ECLP_BS3_01_SCX17_hSAX06_rep1_20104	P0A8A8112143	7nasP0A8A8112143	DSSO CA-CA
4	17693	P0A9T0	P0A9T0	133	141	2pa3	133	LYS	A	141	LYS	A	8	9.81814	B190710_13_HF_LS_IN_130_ECLP_DSSO_01_SCX21_hSAX04_rep1_11701;B190710_06_HF_LS_IN_130_ECLP_DSSO_01_SCX21_hSAX08_rep1_10478;B190715_21_HF_LS_IN_130_ECLP_DSSO_01_SCX22_hSAX02_rep1_12009	P0A9T0133141	2pa3P0A9T0133141	DSSO CA-CA
2	1551	P07650	P07650	165	190	4lhm	165	LYS	A	190	LYS	A	25	9.81819	B190704_12_HF_LS_IN_130_ECLP_DSSO_01_SCX20_hSAX05_rep2_25606;B190704_11_HF_LS_IN_130_ECLP_DSSO_01_SCX20_hSAX05_rep1_26700	P07650165190	4lhmP07650165190	DSSO CA-CA
34	18171	P0AG55	P0AG55	6	44	4v79	5	LYS	BG	43	LYS	BG	38	9.81925	B190702_12_HF_LS_IN_130_ECLP_DSSO_01_SCX19_hSAX05_rep1_15740;B190702_13_HF_LS_IN_130_ECLP_DSSO_01_SCX19_hSAX05_rep2_15818;B190702_14_HF_LS_IN_130_ECLP_DSSO_01_SCX19_hSAX04_rep1_15737	P0AG55644	4v79P0AG55644	DSSO CA-CA
77	15804	P0A9Q7	P0A9Q7	33	81	6tqh	33	LYS	A	81	LYS	A	48	9.82285	B190715_13_HF_LS_IN_130_ECLP_DSSO_01_SCX22_hSAX09_rep1_16845	P0A9Q73381	6tqhP0A9Q73381	DSSO CA-CA
282	15530	P0A8T7	P0A8T7	934	1132	4ylo	934	THR	D	1132	LYS	D	198	9.82329	B190511_15_HF_LS_IN_130_ECLP_DSSO_01_SCX17_hSAX03_rep1_12953;B190513_15_HF_LS_IN_130_ECLP_DSSO_01_SCX18_hSAX02_rep1_12434	P0A8T79341132	4yloP0A8T79341132	DSSO CA-CA
33	6667	P0A7V3	P0A7V3	49	79	4v7i	48	LYS	BC	78	LYS	BC	30	9.82782	B190717_08_HF_LS_IN_130_ECLP_DSSO_01_SCX23_hSAX08_rep2_8170;B190717_08_HF_LS_IN_130_ECLP_DSSO_01_SCX23_hSAX08_rep2_8163;B190712_03_HF_LS_IN_130_ECLP_DSSO_01_SCX24_hSAX06_rep2_8265;B190712_18_HF_LS_IN_130_ECLP_DSSO_01_SCX24_hSAX02_rep2_8079;B190708_18_HF_LS_IN_130_ECLP_DSSO_01_SCX25t27_hSAX02_rep1_8421;B190712_15_HF_LS_IN_130_ECLP_DSSO_01_SCX24_hSAX03_rep1_8024;B190123_20_HF_LS_IN_130_ECLP_BS3_01_…	P0A7V34979	4v7iP0A7V34979	DSSO CA-CA
6	4890	P15042	P15042	441	457	5tt5	441	LYS	A	457	LYS	A	16	9.83465	B190704_05_HF_LS_IN_130_ECLP_DSSO_01_SCX20_hSAX07_rep2_18417;B190105_11_HF_LS_IN_130_ECLP_BS3_01_SCX20_hSAX07_rep2_18690	P15042441457	5tt5P15042441457	DSSO CA-CA
71	5582	P02359	P02359	83	149	3jbu	82	SER	G	148	LYS	G	66	9.8396	B190717_18_HF_LS_IN_130_ECLP_DSSO_01_SCX23_hSAX02_rep2_10920;B190717_20_HF_LS_IN_130_ECLP_DSSO_01_SCX23_hSAX01_rep2_10916;B190717_20_HF_LS_IN_130_ECLP_DSSO_01_SCX23_hSAX01_rep2_10370;B190121_26_HF_LS_IN_130_ECLP_BS3_01_SCX23_hSAX01_rep2_11244	P0235983149	3jbuP0235983149	DSSO CA-CA
1	2554	P0A9M0	P0A9M0	503	509	1qzm	503	LYS	A	509	LYS	A	6	9.83973	B190712_03_HF_LS_IN_130_ECLP_DSSO_01_SCX24_hSAX06_rep2_10432;B190717_19_HF_LS_IN_130_ECLP_DSSO_01_SCX23_hSAX01_rep1_8864;B190123_11_HF_LS_IN_130_ECLP_BS3_01_SCX24_hSAX05_rep1_11399;B190121_23_HF_LS_IN_130_ECLP_BS3_01_SCX23_hSAX02_rep1_9616	P0A9M0503509	1qzmP0A9M0503509	DSSO CA-CA
5	8869	P0A7L0	P0A7L0	141	167	3jce	141	LYS	5	167	LYS	5	26	9.84161	B190715_25_HF_LS_IN_130_ECLP_DSSO_01_SCX22_hSAX01_rep2_12680;B190715_24_HF_LS_IN_130_ECLP_DSSO_01_SCX22_hSAX01_rep1_12668;B190715_24_HF_LS_IN_130_ECLP_DSSO_01_SCX22_hSAX01_rep1_13237;B190717_20_HF_LS_IN_130_ECLP_DSSO_01_SCX23_hSAX01_rep2_12686;B190715_22_HF_LS_IN_130_ECLP_DSSO_01_SCX22_hSAX02_rep2_14020;B190715_25_HF_LS_IN_130_ECLP_DSSO_01_SCX22_hSAX01_rep2_14116;B190715_24_HF_LS_IN_130_ECLP_DSSO…	P0A7L0141167	3jceP0A7L0141167	DSSO CA-CA
87	13990	P77674	P77674	216	241	1wnd	216	LYS	C	241	LYS	C	25	9.84532	B190717_18_HF_LS_IN_130_ECLP_DSSO_01_SCX23_hSAX02_rep2_16612;B190717_18_HF_LS_IN_130_ECLP_DSSO_01_SCX23_hSAX02_rep2_16606;B190717_17_HF_LS_IN_130_ECLP_DSSO_01_SCX23_hSAX02_rep1_15740;B190717_17_HF_LS_IN_130_ECLP_DSSO_01_SCX23_hSAX02_rep1_15727	P77674216241	1wndP77674216241	DSSO CA-CA
48	3316	P27302	P27302	251	257	6tj8	251	SER	A	257	THR	A	6	9.85148	B181230_17_HF_LS_IN_130_ECLP_BS3_01_SCX18_hSAX05_rep2_15958;B190513_02_HF_LS_IN_130_ECLP_DSSO_01_SCX18_hSAX06_rep1_16593	P27302251257	6tj8P27302251257	DSSO CA-CA
26	1470	P0AB89	P0AB89	400	406	2ptr	400	LYS	B	406	LYS	B	6	9.85507	B190702_04_HF_LS_IN_130_ECLP_DSSO_01_SCX19_hSAX06_rep2_9815;B190702_04_HF_LS_IN_130_ECLP_DSSO_01_SCX19_hSAX06_rep2_9814;B190712_13_HF_LS_IN_130_ECLP_DSSO_01_SCX24_hSAX05_rep2_8185;B190123_12_HF_LS_IN_130_ECLP_BS3_01_SCX24_hSAX05_rep2_9633;B190121_18_HF_LS_IN_130_ECLP_BS3_01_SCX23_hSAX05_rep2_9336;B190119_08_HF_LS_IN_130_ECLP_BS3_01_SCX22_hSAX04_rep1_9620	P0AB89400406	2ptrP0AB89400406	DSSO CA-CA
0	13889	P62707	P62707	100	113	1e+58	99	LYS	A	112	LYS	A	13	9.85757	B190121_12_HF_LS_IN_130_ECLP_BS3_01_SCX23_hSAX07_rep1_11155;B190121_12_HF_LS_IN_130_ECLP_BS3_01_SCX23_hSAX07_rep1_11168;B190715_11_HF_LS_IN_130_ECLP_DSSO_01_SCX22_hSAX08_rep1_10032	P62707100113	1e58P62707100113	DSSO CA-CA
2	14711	P0AEY3	P0AEY3	147	211	3crc	147	LYS	B	211	LYS	B	64	9.85957	B190717_19_HF_LS_IN_130_ECLP_DSSO_01_SCX23_hSAX01_rep1_6038;B190717_19_HF_LS_IN_130_ECLP_DSSO_01_SCX23_hSAX01_rep1_6036	P0AEY3147211	3crcP0AEY3147211	DSSO CA-CA
147	15032	P0A7V3	P0A7V3	38	45	7k54	37	LYS	H	44	LYS	H	7	9.85974	B190513_04_HF_LS_IN_130_ECLP_DSSO_01_SCX18_hSAX07_rep1_15456;B190513_04_HF_LS_IN_130_ECLP_DSSO_01_SCX18_hSAX07_rep1_15462	P0A7V33845	7k54P0A7V33845	DSSO CA-CA
440	4514	P00968	P00968	423	429	1bxr	423	LYS	A	429	LYS	A	6	9.85981	B190511_05_HF_LS_IN_130_ECLP_DSSO_01_SCX17_hSAX07_rep2_13172;B190715_08_HF_LS_IN_130_ECLP_DSSO_01_SCX22_hSAX07_rep1_11502;B181230_11_HF_LS_IN_130_ECLP_BS3_01_SCX18_hSAX07_rep1_13731	P00968423429	1bxrP00968423429	DSSO CA-CA
14	13359	P35340	P35340	16	49	4ykf	16	LYS	A	49	LYS	A	33	9.85986	B190702_05_HF_LS_IN_130_ECLP_DSSO_01_SCX19_hSAX07_rep1_26543	P353401649	4ykfP353401649	DSSO CA-CA
2	11189	P37765	P37765	34	49	4lgt	34	LYS	D	49	LYS	D	15	9.86337	B190710_15_HF_LS_IN_130_ECLP_DSSO_01_SCX21_hSAX02_rep1_11497;B190710_15_HF_LS_IN_130_ECLP_DSSO_01_SCX21_hSAX02_rep1_11480;B190710_16_HF_LS_IN_130_ECLP_DSSO_01_SCX21_hSAX02_rep2_11395;B190702_17_HF_LS_IN_130_ECLP_DSSO_01_SCX19_hSAX02_rep1_10764	P377653449	4lgtP377653449	DSSO CA-CA
0	10414	P22256	P22256	341	425	1sf2	341	LYS	A	425	LYS	A	84	9.8731	B190710_05_HF_LS_IN_130_ECLP_DSSO_01_SCX21_hSAX07_rep2_19026;B190708_23_HF_LS_IN_130_ECLP_DSSO_01_SCX25t27_hSAX08_rep2_20738;B190105_11_HF_LS_IN_130_ECLP_BS3_01_SCX20_hSAX07_rep2_18921	P22256341425	1sf2P22256341425	DSSO CA-CA
175	959	P60624	P60624	91	104	4v6v	90	LYS	BY	103	LYS	BY	13	9.87603	B190704_03_HF_LS_IN_130_ECLP_DSSO_01_SCX20_hSAX06_rep2_8986;B190710_03_HF_LS_IN_130_ECLP_DSSO_01_SCX21_hSAX06_rep2_9024;B190513_05_HF_LS_IN_130_ECLP_DSSO_01_SCX18_hSAX07_rep2_4704;B190710_03_HF_LS_IN_130_ECLP_DSSO_01_SCX21_hSAX06_rep2_4701	P6062491104	4v6vP6062491104	DSSO CA-CA
55	14485	P21599	P21599	85	107	6k0k	85	LYS	A	107	LYS	A	22	9.8792	B190704_03_HF_LS_IN_130_ECLP_DSSO_01_SCX20_hSAX06_rep2_15838;B190704_03_HF_LS_IN_130_ECLP_DSSO_01_SCX20_hSAX06_rep2_15850;B190702_05_HF_LS_IN_130_ECLP_DSSO_01_SCX19_hSAX07_rep1_9140;B190702_04_HF_LS_IN_130_ECLP_DSSO_01_SCX19_hSAX06_rep2_9861	P2159985107	6k0kP2159985107	DSSO CA-CA
20	3385	P07813	P07813	186	289	3zgz	186	LYS	D	289	LYS	D	103	9.88874	B190702_04_HF_LS_IN_130_ECLP_DSSO_01_SCX19_hSAX06_rep2_16887;B190702_05_HF_LS_IN_130_ECLP_DSSO_01_SCX19_hSAX07_rep1_16060;B190513_03_HF_LS_IN_130_ECLP_DSSO_01_SCX18_hSAX06_rep2_15632;B190710_12_HF_LS_IN_130_ECLP_DSSO_01_SCX21_hSAX05_rep2_15074;B190513_05_HF_LS_IN_130_ECLP_DSSO_01_SCX18_hSAX07_rep2_16861	P07813186289	3zgzP07813186289	DSSO CA-CA
400	15238	P0AFF6	P0AFF6	16	22	7adc	16	LYS	A	22	LYS	A	6	9.88929	B190717_05_HF_LS_IN_130_ECLP_DSSO_01_SCX23_hSAX07_rep2_26366	P0AFF61622	7adcP0AFF61622	DSSO CA-CA
12	3221	P77243	P77243	438	444	1szq	438	LYS	A	444	LYS	A	6	9.89151	B190717_17_HF_LS_IN_130_ECLP_DSSO_01_SCX23_hSAX02_rep1_12784;B190717_18_HF_LS_IN_130_ECLP_DSSO_01_SCX23_hSAX02_rep2_12749;B190717_14_HF_LS_IN_130_ECLP_DSSO_01_SCX23_hSAX04_rep1_13055;B190702_14_HF_LS_IN_130_ECLP_DSSO_01_SCX19_hSAX04_rep1_14461;B190103_16_HF_LS_IN_130_ECLP_BS3_01_SCX19_hSAX04_rep2_14318	P77243438444	1szqP77243438444	DSSO CA-CA
421	13556	P0A786	P0A786	54	84	1q95	53	THR	A	83	LYS	B	30	9.89272	B190511_15_HF_LS_IN_130_ECLP_DSSO_01_SCX17_hSAX03_rep1_16046	P0A7865484	1q95P0A7865484	DSSO CA-CA
158	10312	P0AGD7	P0AGD7	58	76	5gaf	58	LYS	i	76	LYS	i	18	9.89359	B190710_12_HF_LS_IN_130_ECLP_DSSO_01_SCX21_hSAX05_rep2_11188	P0AGD75876	5gafP0AGD75876	DSSO CA-CA
164	15884	P0ADZ0	P0ADZ0	9	33	4v6l	9	LYS	BU	33	LYS	BU	24	9.89495	B190704_20_HF_LS_IN_130_ECLP_DSSO_01_SCX20_hSAX01_rep2_12055;B190702_14_HF_LS_IN_130_ECLP_DSSO_01_SCX19_hSAX04_rep1_13178	P0ADZ0933	4v6lP0ADZ0933	DSSO CA-CA
4	2883	P05793	P05793	145	184	1yrl	145	LYS	B	184	LYS	B	39	9.89928	B190511_11_HF_LS_IN_130_ECLP_DSSO_01_SCX17_hSAX05_rep1_17984;B190511_03_HF_LS_IN_130_ECLP_DSSO_01_SCX17_hSAX06_rep2_18263;B190511_12_HF_LS_IN_130_ECLP_DSSO_01_SCX17_hSAX05_rep2_17352;B190511_12_HF_LS_IN_130_ECLP_DSSO_01_SCX17_hSAX05_rep2_17336;B190710_11_HF_LS_IN_130_ECLP_DSSO_01_SCX21_hSAX05_rep1_17306;B190710_12_HF_LS_IN_130_ECLP_DSSO_01_SCX21_hSAX05_rep2_16404;B190117_04_HF_LS_IN_130_ECLP_BS3_…	P05793145184	1yrlP05793145184	DSSO CA-CA
47	7416	P0A9B2	P0A9B2	4	115	1dc5	2	LYS	B	114	LYS	B	111	9.90299	B190717_19_HF_LS_IN_130_ECLP_DSSO_01_SCX23_hSAX01_rep1_8230	P0A9B24115	1dc5P0A9B24115	DSSO CA-CA
95	14669	P0A8X0	P0A8X0	56	103	7bl5	56	LYS	8	103	LYS	8	47	9.9049	B190513_02_HF_LS_IN_130_ECLP_DSSO_01_SCX18_hSAX06_rep1_17040;B190513_03_HF_LS_IN_130_ECLP_DSSO_01_SCX18_hSAX06_rep2_16802	P0A8X056103	7bl5P0A8X056103	DSSO CA-CA
124	1943	P30958	P30958	916	923	6x26	916	THR	A	923	THR	A	7	9.91022	B190717_03_HF_LS_IN_130_ECLP_DSSO_01_SCX23_hSAX06_rep2_11842;B190712_05_HF_LS_IN_130_ECLP_DSSO_01_SCX24_hSAX07_rep2_11720;B190717_10_HF_LS_IN_130_ECLP_DSSO_01_SCX23_hSAX10_rep1_9726	P30958916923	6x26P30958916923	DSSO CA-CA
2	13869	P75864	P75864	640	670	3v97	640	LYS	B	670	LYS	B	30	9.91083	B190704_02_HF_LS_IN_130_ECLP_DSSO_01_SCX20_hSAX06_rep1_19631;B190704_03_HF_LS_IN_130_ECLP_DSSO_01_SCX20_hSAX06_rep2_19682;B190704_04_HF_LS_IN_130_ECLP_DSSO_01_SCX20_hSAX07_rep1_18998;B190717_03_HF_LS_IN_130_ECLP_DSSO_01_SCX23_hSAX06_rep2_17627	P75864640670	3v97P75864640670	DSSO CA-CA
35	2266	P0AFG3	P0AFG3	490	498	2jgd	490	LYS	B	498	THR	B	8	9.9162	B190710_05_HF_LS_IN_130_ECLP_DSSO_01_SCX21_hSAX07_rep2_21786;B190105_11_HF_LS_IN_130_ECLP_BS3_01_SCX20_hSAX07_rep2_23169	P0AFG3490498	2jgdP0AFG3490498	DSSO CA-CA
30	10513	Q46915	Q46915	158	180	4il0	158	LYS	F	180	LYS	F	22	9.92174	B190717_04_HF_LS_IN_130_ECLP_DSSO_01_SCX23_hSAX07_rep1_12642;B190717_05_HF_LS_IN_130_ECLP_DSSO_01_SCX23_hSAX07_rep2_12634;B190717_04_HF_LS_IN_130_ECLP_DSSO_01_SCX23_hSAX07_rep1_12625;B190717_05_HF_LS_IN_130_ECLP_DSSO_01_SCX23_hSAX07_rep2_11870	Q46915158180	4il0Q46915158180	DSSO CA-CA
116	9575	P0A6Z3	P0A6Z3	212	220	2ioq	212	LYS	B	220	THR	B	8	9.92284	B190715_11_HF_LS_IN_130_ECLP_DSSO_01_SCX22_hSAX08_rep1_15419;B190715_11_HF_LS_IN_130_ECLP_DSSO_01_SCX22_hSAX08_rep1_15135	P0A6Z3212220	2ioqP0A6Z3212220	DSSO CA-CA
32	6299	P0A6Q6	P0A6Q6	119	128	6n3p	119	LYS	C	128	LYS	C	9	9.92695	B190717_14_HF_LS_IN_130_ECLP_DSSO_01_SCX23_hSAX04_rep1_16595	P0A6Q6119128	6n3pP0A6Q6119128	DSSO CA-CA
0	14770	P0A715	P0A715	47	265	1g7u	47	LYS	A	265	LYS	A	218	9.94833	B190704_08_HF_LS_IN_130_ECLP_DSSO_01_SCX20_hSAX09_rep1_18171;B190704_06_HF_LS_IN_130_ECLP_DSSO_01_SCX20_hSAX08_rep1_18309;B190704_06_HF_LS_IN_130_ECLP_DSSO_01_SCX20_hSAX08_rep1_18305;B190704_09_HF_LS_IN_130_ECLP_DSSO_01_SCX20_hSAX10_rep1_17291;B190704_09_HF_LS_IN_130_ECLP_DSSO_01_SCX20_hSAX10_rep1_17268	P0A71547265	1g7uP0A71547265	DSSO CA-CA
9	8227	P17846	P17846	410	416	5gep	410	LYS	A	416	LYS	A	6	9.94975	B190702_15_HF_LS_IN_130_ECLP_DSSO_01_SCX19_hSAX04_rep2_13711	P17846410416	5gepP17846410416	DSSO CA-CA
27	13939	P0ABH7	P0ABH7	310	356	1owc	309	LYS	A	355	LYS	A	46	9.96419	B190702_07_HF_LS_IN_130_ECLP_DSSO_01_SCX19_hSAX08_rep1_26715;B190702_07_HF_LS_IN_130_ECLP_DSSO_01_SCX19_hSAX08_rep1_26699;B190702_07_HF_LS_IN_130_ECLP_DSSO_01_SCX19_hSAX08_rep1_25974;B190702_08_HF_LS_IN_130_ECLP_DSSO_01_SCX19_hSAX08_rep2_25983	P0ABH7310356	1owcP0ABH7310356	DSSO CA-CA
165	3610	P23843	P23843	365	371	3tcg	365	LYS	D	371	LYS	D	6	9.96583	B190702_07_HF_LS_IN_130_ECLP_DSSO_01_SCX19_hSAX08_rep1_12130;B190102_06_HF_LS_IN_130_ECLP_BS3_01_SCX19_hSAX08_rep1_11743	P23843365371	3tcgP23843365371	DSSO CA-CA
6	10757	P35340	P35340	209	314	4ykf	209	LYS	A	314	LYS	A	105	9.97607	B190702_13_HF_LS_IN_130_ECLP_DSSO_01_SCX19_hSAX05_rep2_18353;B190702_12_HF_LS_IN_130_ECLP_DSSO_01_SCX19_hSAX05_rep1_18184;B190717_14_HF_LS_IN_130_ECLP_DSSO_01_SCX23_hSAX04_rep1_17064;B190717_13_HF_LS_IN_130_ECLP_DSSO_01_SCX23_hSAX05_rep2_16726	P35340209314	4ykfP35340209314	DSSO CA-CA
155	8966	P0A7V3	P0A7V3	79	86	4v9o	79	LYS	HC	86	LYS	HC	7	9.97762	B190708_20_HF_LS_IN_130_ECLP_DSSO_01_SCX25t27_hSAX01_rep1_7903;B190708_20_HF_LS_IN_130_ECLP_DSSO_01_SCX25t27_hSAX01_rep1_7891;B190708_18_HF_LS_IN_130_ECLP_DSSO_01_SCX25t27_hSAX02_rep1_7704;B190708_18_HF_LS_IN_130_ECLP_DSSO_01_SCX25t27_hSAX02_rep1_7727;B190712_15_HF_LS_IN_130_ECLP_DSSO_01_SCX24_hSAX03_rep1_8699;B190712_17_HF_LS_IN_130_ECLP_DSSO_01_SCX24_hSAX02_rep1_8735;B190717_15_HF_LS_IN_130_ECL…	P0A7V37986	4v9oP0A7V37986	DSSO CA-CA
41	10747	P0AE12	P0AE12	355	367	1t8y	355	THR	F	367	LYS	F	12	9.97978	B190513_11_HF_LS_IN_130_ECLP_DSSO_01_SCX18_hSAX05_rep1_10394;B190513_12_HF_LS_IN_130_ECLP_DSSO_01_SCX18_hSAX05_rep2_10321	P0AE12355367	1t8yP0AE12355367	DSSO CA-CA
10	13416	P0AEU7	P0AEU7	39	158	1sg2	31	LYS	A	150	LYS	A	119	9.98221	B190704_04_HF_LS_IN_130_ECLP_DSSO_01_SCX20_hSAX07_rep1_26095;B190715_11_HF_LS_IN_130_ECLP_DSSO_01_SCX22_hSAX08_rep1_25702;B190708_23_HF_LS_IN_130_ECLP_DSSO_01_SCX25t27_hSAX08_rep2_23465	P0AEU739158	1sg2P0AEU739158	DSSO CA-CA
2	9694	P75966	P75966	103	107	2olw	103	LYS	B	107	LYS	B	4	9.98293	B190511_03_HF_LS_IN_130_ECLP_DSSO_01_SCX17_hSAX06_rep2_17524	P75966103107	2olwP75966103107	DSSO CA-CA
219	13515	P0A7J7	P0A7J7	95	100	4v75	94	LYS	BI	99	LYS	BI	5	9.98971	B190712_19_HF_LS_IN_130_ECLP_DSSO_01_SCX24_hSAX01_rep1_2574;B190712_19_HF_LS_IN_130_ECLP_DSSO_01_SCX24_hSAX01_rep1_2555	P0A7J795100	4v75P0A7J795100	DSSO CA-CA
55	676	P62399	P62399	47	78	4v73	46	LYS	BF	77	LYS	BF	31	9.98981	B190715_24_HF_LS_IN_130_ECLP_DSSO_01_SCX22_hSAX01_rep1_14699;B190715_22_HF_LS_IN_130_ECLP_DSSO_01_SCX22_hSAX02_rep2_14679;B190513_14_HF_LS_IN_130_ECLP_DSSO_01_SCX18_hSAX03_rep1_15763;B190513_14_HF_LS_IN_130_ECLP_DSSO_01_SCX18_hSAX03_rep1_15760;B190513_14_HF_LS_IN_130_ECLP_DSSO_01_SCX18_hSAX03_rep1_13804;B181230_21_HF_LS_IN_130_ECLP_BS3_01_SCX18_hSAX03_rep2_16150	P623994778	4v73P623994778	DSSO CA-CA
34	11830	P0ABA6	P0ABA6	97	104	5t4q	96	LYS	G	103	LYS	G	7	9.9909	B190511_06_HF_LS_IN_130_ECLP_DSSO_01_SCX17_hSAX08_rep1_17679	P0ABA697104	5t4qP0ABA697104	DSSO CA-CA
1	12152	P21889	P21889	167	186	1c0a	167	LYS	A	186	LYS	A	19	9.99799	B190511_06_HF_LS_IN_130_ECLP_DSSO_01_SCX17_hSAX08_rep1_20449;B190511_07_HF_LS_IN_130_ECLP_DSSO_01_SCX17_hSAX08_rep2_20334;B190513_07_HF_LS_IN_130_ECLP_DSSO_01_SCX18_hSAX08_rep2_20699;B190513_07_HF_LS_IN_130_ECLP_DSSO_01_SCX18_hSAX08_rep2_20689;B190513_06_HF_LS_IN_130_ECLP_DSSO_01_SCX18_hSAX08_rep1_20373;B190715_12_HF_LS_IN_130_ECLP_DSSO_01_SCX22_hSAX08_rep2_20227;B190513_07_HF_LS_IN_130_ECLP_DSSO…	P21889167186	1c0aP21889167186	DSSO CA-CA
35	1053	P0A6H1	P0A6H1	62	97	3hws	62	SER	D	97	LYS	D	35	10.0013	B190710_16_HF_LS_IN_130_ECLP_DSSO_01_SCX21_hSAX02_rep2_11988;B190710_16_HF_LS_IN_130_ECLP_DSSO_01_SCX21_hSAX02_rep2_11999;B190123_20_HF_LS_IN_130_ECLP_BS3_01_SCX24_hSAX01_rep2_10772	P0A6H16297	3hwsP0A6H16297	DSSO CA-CA
11	16586	P0AGJ9	P0AGJ9	230	238	6i5y	230	LYS	A	238	LYS	A	8	10.0036	B190704_03_HF_LS_IN_130_ECLP_DSSO_01_SCX20_hSAX06_rep2_19781;B190704_03_HF_LS_IN_130_ECLP_DSSO_01_SCX20_hSAX06_rep2_19791;B190717_13_HF_LS_IN_130_ECLP_DSSO_01_SCX23_hSAX05_rep2_18531;B190717_12_HF_LS_IN_130_ECLP_DSSO_01_SCX23_hSAX05_rep1_18496;B190717_13_HF_LS_IN_130_ECLP_DSSO_01_SCX23_hSAX05_rep2_18516	P0AGJ9230238	6i5yP0AGJ9230238	DSSO CA-CA
0	10612	P0A9S3	P0A9S3	23	124	4a2c	23	LYS	A	124	LYS	A	101	10.0091	B190702_06_HF_LS_IN_130_ECLP_DSSO_01_SCX19_hSAX07_rep2_16409;B190717_04_HF_LS_IN_130_ECLP_DSSO_01_SCX23_hSAX07_rep1_14468	P0A9S323124	4a2cP0A9S323124	DSSO CA-CA
0	18179	P0A7B5	P0A7B5	172	189	2w21	172	LYS	A	189	LYS	A	17	10.0139	B190511_06_HF_LS_IN_130_ECLP_DSSO_01_SCX17_hSAX08_rep1_21319;B190710_06_HF_LS_IN_130_ECLP_DSSO_01_SCX21_hSAX08_rep1_22059;B190708_06_HF_LS_IN_130_ECLP_DSSO_01_SCX25t27_hSAX07_rep2_22617	P0A7B5172189	2w21P0A7B5172189	DSSO CA-CA
11	6643	P0AFG6	P0AFG6	211	218	6pbr	210	LYS	C	217	LYS	C	7	10.0163	B190513_02_HF_LS_IN_130_ECLP_DSSO_01_SCX18_hSAX06_rep1_20371;B190511_03_HF_LS_IN_130_ECLP_DSSO_01_SCX17_hSAX06_rep2_19036;B190704_12_HF_LS_IN_130_ECLP_DSSO_01_SCX20_hSAX05_rep2_17946;B190704_11_HF_LS_IN_130_ECLP_DSSO_01_SCX20_hSAX05_rep1_18011;B190511_03_HF_LS_IN_130_ECLP_DSSO_01_SCX17_hSAX06_rep2_17653;B190705_02_HF_LS_IN_130_ECLP_DSSO_01_SCX25t27_hSAX06_rep1_16298;B190704_11_HF_LS_IN_130_ECLP_D…	P0AFG6211218	6pbrP0AFG6211218	DSSO CA-CA
12	4001	P07813	P07813	182	289	3zgz	182	LYS	A	289	LYS	A	107	10.0171	B190702_03_HF_LS_IN_130_ECLP_DSSO_01_SCX19_hSAX06_rep1_8755;B190704_05_HF_LS_IN_130_ECLP_DSSO_01_SCX20_hSAX07_rep2_8082;B190715_06_HF_LS_IN_130_ECLP_DSSO_01_SCX22_hSAX06_rep1_7225;B190715_06_HF_LS_IN_130_ECLP_DSSO_01_SCX22_hSAX06_rep1_6860;B190702_06_HF_LS_IN_130_ECLP_DSSO_01_SCX19_hSAX07_rep2_6680;B190702_05_HF_LS_IN_130_ECLP_DSSO_01_SCX19_hSAX07_rep1_7352;B190702_04_HF_LS_IN_130_ECLP_DSSO_01_SC…	P07813182289	3zgzP07813182289	DSSO CA-CA
257	5034	P0A7L0	P0A7L0	141	198	4v7i	141	LYS	A5	198	LYS	A5	57	10.0215	B190710_17_HF_LS_IN_130_ECLP_DSSO_01_SCX21_hSAX01_rep1_10171;B190704_20_HF_LS_IN_130_ECLP_DSSO_01_SCX20_hSAX01_rep2_7656	P0A7L0141198	4v7iP0A7L0141198	DSSO CA-CA
29	15874	P0A6H1	P0A6H1	192	256	3hws	192	LYS	F	256	LYS	F	64	10.0219	B190704_09_HF_LS_IN_130_ECLP_DSSO_01_SCX20_hSAX10_rep1_17376;B190710_05_HF_LS_IN_130_ECLP_DSSO_01_SCX21_hSAX07_rep2_18573	P0A6H1192256	3hwsP0A6H1192256	DSSO CA-CA
143	13377	P0ADY7	P0ADY7	34	133	4v4w	34	LYS	BK	133	LYS	BK	99	10.0226	B190511_15_HF_LS_IN_130_ECLP_DSSO_01_SCX17_hSAX03_rep1_19098;B190511_15_HF_LS_IN_130_ECLP_DSSO_01_SCX17_hSAX03_rep1_20221	P0ADY734133	4v4wP0ADY734133	DSSO CA-CA
131	2768	P0A8T7	P0A8T7	789	934	6rh3	789	LYS	D	934	THR	D	145	10.0234	B190513_18_HF_LS_IN_130_ECLP_DSSO_01_SCX18_hSAX01_rep2_15094;B190117_11_HF_LS_IN_130_ECLP_BS3_01_SCX21_hSAX01_rep1_12903	P0A8T7789934	6rh3P0A8T7789934	DSSO CA-CA
189	1429	P0A7K6	P0A7K6	63	106	4v6o	62	LYS	BR	105	LYS	BR	43	10.0302	B190710_14_HF_LS_IN_130_ECLP_DSSO_01_SCX21_hSAX03_rep1_2399;B190710_14_HF_LS_IN_130_ECLP_DSSO_01_SCX21_hSAX03_rep1_2405;B190123_13_HF_LS_IN_130_ECLP_BS3_01_SCX24_hSAX04_rep1_3283	P0A7K663106	4v6oP0A7K663106	DSSO CA-CA
5	3638	P0DMC7	P0DMC7	180	187	5w43	180	LYS	A	187	LYS	A	7	10.0322	B190704_20_HF_LS_IN_130_ECLP_DSSO_01_SCX20_hSAX01_rep2_3968;B190704_20_HF_LS_IN_130_ECLP_DSSO_01_SCX20_hSAX01_rep2_3981;B190107_21_HF_LS_IN_130_ECLP_BS3_01_SCX20_hSAX01_rep2_4386	P0DMC7180187	5w43P0DMC7180187	DSSO CA-CA
252	10211	P0A9G6	P0A9G6	194	259	1igw	194	LYS	C	259	SER	C	65	10.0337	B190708_18_HF_LS_IN_130_ECLP_DSSO_01_SCX25t27_hSAX02_rep1_4299;B190712_17_HF_LS_IN_130_ECLP_DSSO_01_SCX24_hSAX02_rep1_4517;B190712_18_HF_LS_IN_130_ECLP_DSSO_01_SCX24_hSAX02_rep2_3352;B190712_18_HF_LS_IN_130_ECLP_DSSO_01_SCX24_hSAX02_rep2_3334	P0A9G6194259	1igwP0A9G6194259	DSSO CA-CA
3	11887	P0A9Q7	P0A9Q7	480	536	6scg	480	LYS	A	536	LYS	A	56	10.0487	B190710_03_HF_LS_IN_130_ECLP_DSSO_01_SCX21_hSAX06_rep2_21504;B190710_03_HF_LS_IN_130_ECLP_DSSO_01_SCX21_hSAX06_rep2_21489;B190710_03_HF_LS_IN_130_ECLP_DSSO_01_SCX21_hSAX06_rep2_21497;B190513_02_HF_LS_IN_130_ECLP_DSSO_01_SCX18_hSAX06_rep1_23865;B190513_03_HF_LS_IN_130_ECLP_DSSO_01_SCX18_hSAX06_rep2_23641;B190513_03_HF_LS_IN_130_ECLP_DSSO_01_SCX18_hSAX06_rep2_22855;B190513_02_HF_LS_IN_130_ECLP_DSSO…	P0A9Q7480536	6scgP0A9Q7480536	DSSO CA-CA
0	6528	P08622	P08622	31	46	1bq0	30	LYS	A	45	LYS	A	15	10.0526	B190712_02_HF_LS_IN_130_ECLP_DSSO_01_SCX24_hSAX06_rep1_6663;B190712_02_HF_LS_IN_130_ECLP_DSSO_01_SCX24_hSAX06_rep1_6671;B190712_03_HF_LS_IN_130_ECLP_DSSO_01_SCX24_hSAX06_rep2_6592;B190717_02_HF_LS_IN_130_ECLP_DSSO_01_SCX23_hSAX06_rep1_6875;B190715_06_HF_LS_IN_130_ECLP_DSSO_01_SCX22_hSAX06_rep1_6768;B190715_07_HF_LS_IN_130_ECLP_DSSO_01_SCX22_hSAX06_rep2_6795;B190712_02_HF_LS_IN_130_ECLP_DSSO_01_SC…	P086223146	1bq0P086223146	DSSO CA-CA
128	4187	P0A8T7	P0A8T7	1310	1316	6p18	1310	THR	D	1316	THR	D	6	10.0544	B190717_04_HF_LS_IN_130_ECLP_DSSO_01_SCX23_hSAX07_rep1_29494	P0A8T713101316	6p18P0A8T713101316	DSSO CA-CA
36	371	P0A9T0	P0A9T0	198	230	1psd	198	SER	A	230	LYS	A	32	10.0552	B190710_04_HF_LS_IN_130_ECLP_DSSO_01_SCX21_hSAX07_rep1_22245	P0A9T0198230	1psdP0A9T0198230	DSSO CA-CA
103	12314	P0A8T7	P0A8T7	681	942	6gfw	681	LYS	D	942	SER	D	261	10.06	B190715_13_HF_LS_IN_130_ECLP_DSSO_01_SCX22_hSAX09_rep1_14810;B190715_13_HF_LS_IN_130_ECLP_DSSO_01_SCX22_hSAX09_rep1_14816	P0A8T7681942	6gfwP0A8T7681942	DSSO CA-CA
165	14775	P0A7L0	P0A7L0	88	157	4v7i	88	LYS	A5	157	LYS	A5	69	10.0643	B190511_02_HF_LS_IN_130_ECLP_DSSO_01_SCX17_hSAX06_rep1_20423	P0A7L088157	4v7iP0A7L088157	DSSO CA-CA
0	2123	P0AA43	P0AA43	5	40	1ksl	5	LYS	A	40	LYS	A	35	10.0662	B190710_03_HF_LS_IN_130_ECLP_DSSO_01_SCX21_hSAX06_rep2_17646;B190710_03_HF_LS_IN_130_ECLP_DSSO_01_SCX21_hSAX06_rep2_17634;B190710_05_HF_LS_IN_130_ECLP_DSSO_01_SCX21_hSAX07_rep2_17096;B190717_08_HF_LS_IN_130_ECLP_DSSO_01_SCX23_hSAX08_rep2_18879;B190717_09_HF_LS_IN_130_ECLP_DSSO_01_SCX23_hSAX09_rep1_18608;B190717_10_HF_LS_IN_130_ECLP_DSSO_01_SCX23_hSAX10_rep1_17157	P0AA43540	1kslP0AA43540	DSSO CA-CA
51	15044	P09373	P09373	454	615	3pfl	453	LYS	A	614	LYS	A	161	10.0685	B190704_12_HF_LS_IN_130_ECLP_DSSO_01_SCX20_hSAX05_rep2_21460;B190702_13_HF_LS_IN_130_ECLP_DSSO_01_SCX19_hSAX05_rep2_21824;B190702_12_HF_LS_IN_130_ECLP_DSSO_01_SCX19_hSAX05_rep1_21698;B190511_12_HF_LS_IN_130_ECLP_DSSO_01_SCX17_hSAX05_rep2_19936	P09373454615	3pflP09373454615	DSSO CA-CA
513	10835	P0A8T7	P0A8T7	832	1247	4ylo	832	LYS	J	1247	LYS	J	415	10.0704	B190702_06_HF_LS_IN_130_ECLP_DSSO_01_SCX19_hSAX07_rep2_18391	P0A8T78321247	4yloP0A8T78321247	DSSO CA-CA
36	7476	P00370	P00370	250	276	3sbo	250	LYS	D	276	LYS	D	26	10.0727	B190511_04_HF_LS_IN_130_ECLP_DSSO_01_SCX17_hSAX07_rep1_20481;B190705_04_HF_LS_IN_130_ECLP_DSSO_01_SCX25t27_hSAX07_rep1_19709	P00370250276	3sboP00370250276	DSSO CA-CA
236	12501	P0A7V8	P0A7V8	77	83	4v78	76	LYS	AD	82	LYS	AD	6	10.0731	B190513_08_HF_LS_IN_130_ECLP_DSSO_01_SCX18_hSAX09_rep1_16821	P0A7V87783	4v78P0A7V87783	DSSO CA-CA
27	239	P0A9M0	P0A9M0	262	265	6n2i	262	LYS	A	265	LYS	A	3	10.0732	B190712_13_HF_LS_IN_130_ECLP_DSSO_01_SCX24_hSAX05_rep2_6126	P0A9M0262265	6n2iP0A9M0262265	DSSO CA-CA
0	17801	P0A722	P0A722	220	227	6p9p	220	LYS	A	227	LYS	A	7	10.0733	B190704_05_HF_LS_IN_130_ECLP_DSSO_01_SCX20_hSAX07_rep2_17272;B190704_05_HF_LS_IN_130_ECLP_DSSO_01_SCX20_hSAX07_rep2_17257;B190704_05_HF_LS_IN_130_ECLP_DSSO_01_SCX20_hSAX07_rep2_17261	P0A722220227	6p9pP0A722220227	DSSO CA-CA
3	1899	P0A6D0	P0A6D0	45	52	1aoy	45	LYS	A	52	LYS	A	7	10.0752	B190511_05_HF_LS_IN_130_ECLP_DSSO_01_SCX17_hSAX07_rep2_18269;B190705_02_HF_LS_IN_130_ECLP_DSSO_01_SCX25t27_hSAX06_rep1_18678;B190121_16_HF_LS_IN_130_ECLP_BS3_01_SCX23_hSAX06_rep2_19675	P0A6D04552	1aoyP0A6D04552	DSSO CA-CA
215	10292	P0ACB0	P0ACB0	167	373	6bbm	167	LYS	C	373	LYS	C	206	10.0757	B190511_17_HF_LS_IN_130_ECLP_DSSO_01_SCX17_hSAX02_rep2_18364	P0ACB0167373	6bbmP0ACB0167373	DSSO CA-CA
23	14284	P36683	P36683	1	7	1l5j	1	MET	B	7	LYS	B	6	10.0765	B190710_04_HF_LS_IN_130_ECLP_DSSO_01_SCX21_hSAX07_rep1_6357;B190715_08_HF_LS_IN_130_ECLP_DSSO_01_SCX22_hSAX07_rep1_6018;B190715_09_HF_LS_IN_130_ECLP_DSSO_01_SCX22_hSAX07_rep2_4775;B190715_09_HF_LS_IN_130_ECLP_DSSO_01_SCX22_hSAX07_rep2_4583	P3668317	1l5jP3668317	DSSO CA-CA
47	10150	P0AG30	P0AG30	181	352	2ht1	181	LYS	B	352	LYS	B	171	10.0902	B190717_19_HF_LS_IN_130_ECLP_DSSO_01_SCX23_hSAX01_rep1_6334	P0AG30181352	2ht1P0AG30181352	DSSO CA-CA
3	9327	P21599	P21599	75	115	6k0k	75	LYS	A	115	LYS	A	40	10.0922	B190702_06_HF_LS_IN_130_ECLP_DSSO_01_SCX19_hSAX07_rep2_22622;B190702_10_HF_LS_IN_130_ECLP_DSSO_01_SCX19_hSAX10_rep1_22022;B190702_06_HF_LS_IN_130_ECLP_DSSO_01_SCX19_hSAX07_rep2_22678;B190715_09_HF_LS_IN_130_ECLP_DSSO_01_SCX22_hSAX07_rep2_21166;B190715_09_HF_LS_IN_130_ECLP_DSSO_01_SCX22_hSAX07_rep2_21187;B190102_10_HF_LS_IN_130_ECLP_BS3_01_SCX19_hSAX07_rep2_22963;B190119_15_HF_LS_IN_130_ECLP_BS3_0…	P2159975115	6k0kP2159975115	DSSO CA-CA
44	15814	P0A853	P0A853	366	443	2v1p	366	LYS	A	443	LYS	A	77	10.0987	B190710_08_HF_LS_IN_130_ECLP_DSSO_01_SCX21_hSAX09_rep1_24191;B190710_07_HF_LS_IN_130_ECLP_DSSO_01_SCX21_hSAX08_rep2_24170	P0A853366443	2v1pP0A853366443	DSSO CA-CA
1	15296	P0A8U6	P0A8U6	23	35	1mjp	22	LYS	A	34	LYS	B	12	10.0995	B190704_12_HF_LS_IN_130_ECLP_DSSO_01_SCX20_hSAX05_rep2_7743;B190702_13_HF_LS_IN_130_ECLP_DSSO_01_SCX19_hSAX05_rep2_7973;B190717_15_HF_LS_IN_130_ECLP_DSSO_01_SCX23_hSAX03_rep1_6010;B190717_15_HF_LS_IN_130_ECLP_DSSO_01_SCX23_hSAX03_rep1_6003	P0A8U62335	1mjpP0A8U62335	DSSO CA-CA
3	14572	P00864	P00864	123	235	1jqn	123	LYS	A	235	LYS	A	112	10.1149	B190704_05_HF_LS_IN_130_ECLP_DSSO_01_SCX20_hSAX07_rep2_18477;B190702_06_HF_LS_IN_130_ECLP_DSSO_01_SCX19_hSAX07_rep2_18841;B190511_07_HF_LS_IN_130_ECLP_DSSO_01_SCX17_hSAX08_rep2_18805	P00864123235	1jqnP00864123235	DSSO CA-CA
0	9682	P0AFL6	P0AFL6	353	430	1u6z	353	LYS	A	430	LYS	A	77	10.1161	B190704_09_HF_LS_IN_130_ECLP_DSSO_01_SCX20_hSAX10_rep1_20049;B190702_08_HF_LS_IN_130_ECLP_DSSO_01_SCX19_hSAX08_rep2_20915;B190717_09_HF_LS_IN_130_ECLP_DSSO_01_SCX23_hSAX09_rep1_19270;B190121_09_HF_LS_IN_130_ECLP_BS3_01_SCX23_hSAX09_rep1_18370	P0AFL6353430	1u6zP0AFL6353430	DSSO CA-CA
24	8428	P0AGJ9	P0AGJ9	85	158	6hb7	85	LYS	A	158	LYS	A	73	10.1264	B190715_21_HF_LS_IN_130_ECLP_DSSO_01_SCX22_hSAX02_rep1_12506;B190715_19_HF_LS_IN_130_ECLP_DSSO_01_SCX22_hSAX03_rep1_12493;B190708_19_HF_LS_IN_130_ECLP_DSSO_01_SCX25t27_hSAX02_rep2_11347	P0AGJ985158	6hb7P0AGJ985158	DSSO CA-CA
0	17922	P15042	P15042	183	217	4glx	183	LYS	A	217	LYS	A	34	10.137	B190702_07_HF_LS_IN_130_ECLP_DSSO_01_SCX19_hSAX08_rep1_21730;B190702_07_HF_LS_IN_130_ECLP_DSSO_01_SCX19_hSAX08_rep1_21728;B190704_08_HF_LS_IN_130_ECLP_DSSO_01_SCX20_hSAX09_rep1_20869	P15042183217	4glxP15042183217	DSSO CA-CA
221	2851	P0C018	P0C018	17	95	4v7i	17	LYS	AO	95	SER	AO	78	10.1408	B190704_17_HF_LS_IN_130_ECLP_DSSO_01_SCX20_hSAX02_rep1_6743;B190712_19_HF_LS_IN_130_ECLP_DSSO_01_SCX24_hSAX01_rep1_6887;B190107_18_HF_LS_IN_130_ECLP_BS3_01_SCX20_hSAX02_rep1_7949	P0C0181795	4v7iP0C0181795	DSSO CA-CA
79	7727	P09373	P09373	609	616	1h16	608	SER	A	615	LYS	A	7	10.1418	B190511_17_HF_LS_IN_130_ECLP_DSSO_01_SCX17_hSAX02_rep2_16842	P09373609616	1h16P09373609616	DSSO CA-CA
2	4219	P0A8N3	P0A8N3	350	357	1bbu	349	SER	A	356	SER	A	7	10.1423	B190513_06_HF_LS_IN_130_ECLP_DSSO_01_SCX18_hSAX08_rep1_20251;B190717_07_HF_LS_IN_130_ECLP_DSSO_01_SCX23_hSAX08_rep1_20590;B190702_07_HF_LS_IN_130_ECLP_DSSO_01_SCX19_hSAX08_rep1_21636;B190513_06_HF_LS_IN_130_ECLP_DSSO_01_SCX18_hSAX08_rep1_19905;B190715_08_HF_LS_IN_130_ECLP_DSSO_01_SCX22_hSAX07_rep1_20170;B190119_14_HF_LS_IN_130_ECLP_BS3_01_SCX22_hSAX07_rep1_19768	P0A8N3350357	1bbuP0A8N3350357	DSSO CA-CA
0	16905	P0A759	P0A759	14	264	1cd5	14	LYS	A	264	LYS	A	250	10.1498	B190513_06_HF_LS_IN_130_ECLP_DSSO_01_SCX18_hSAX08_rep1_21409;B190511_07_HF_LS_IN_130_ECLP_DSSO_01_SCX17_hSAX08_rep2_20471	P0A75914264	1cd5P0A75914264	DSSO CA-CA
13	17807	P07395	P07395	655	688	6oz5	655	LYS	B	688	LYS	B	33	10.1505	B190702_07_HF_LS_IN_130_ECLP_DSSO_01_SCX19_hSAX08_rep1_18691;B190704_04_HF_LS_IN_130_ECLP_DSSO_01_SCX20_hSAX07_rep1_18844	P07395655688	6oz5P07395655688	DSSO CA-CA
1	476	P06993	P06993	440	446	1hz4	3	LYS	A	9	THR	A	6	10.1621	B190119_14_HF_LS_IN_130_ECLP_BS3_01_SCX22_hSAX07_rep1_12477;B190715_11_HF_LS_IN_130_ECLP_DSSO_01_SCX22_hSAX08_rep1_11673;B190715_12_HF_LS_IN_130_ECLP_DSSO_01_SCX22_hSAX08_rep2_9981	P06993440446	1hz4P06993440446	DSSO CA-CA
67	17753	P60438	P60438	38	70	4v70	38	LYS	BD	70	LYS	BD	32	10.1766	B190717_13_HF_LS_IN_130_ECLP_DSSO_01_SCX23_hSAX05_rep2_8923;B190717_13_HF_LS_IN_130_ECLP_DSSO_01_SCX23_hSAX05_rep2_8932;B190717_13_HF_LS_IN_130_ECLP_DSSO_01_SCX23_hSAX05_rep2_8911	P604383870	4v70P604383870	DSSO CA-CA
232	1268	P0A7J7	P0A7J7	81	92	4v6y	80	LYS	BI	91	LYS	BI	11	10.1861	B190715_19_HF_LS_IN_130_ECLP_DSSO_01_SCX22_hSAX03_rep1_6750;B190717_19_HF_LS_IN_130_ECLP_DSSO_01_SCX23_hSAX01_rep1_6534	P0A7J78192	4v6yP0A7J78192	DSSO CA-CA
0	17829	P23909	P23909	45	57	7oto	45	LYS	A	57	LYS	A	12	10.1869	B190511_08_HF_LS_IN_130_ECLP_DSSO_01_SCX17_hSAX09_rep1_20059;B190702_09_HF_LS_IN_130_ECLP_DSSO_01_SCX19_hSAX09_rep1_20695;B190513_08_HF_LS_IN_130_ECLP_DSSO_01_SCX18_hSAX09_rep1_20609;B190704_08_HF_LS_IN_130_ECLP_DSSO_01_SCX20_hSAX09_rep1_20375	P239094557	7otoP239094557	DSSO CA-CA
37	11811	P76116	P76116	295	308	3vgz	295	LYS	C	308	LYS	C	13	10.1943	B190702_15_HF_LS_IN_130_ECLP_DSSO_01_SCX19_hSAX04_rep2_12204	P76116295308	3vgzP76116295308	DSSO CA-CA
135	6837	P60240	P60240	2	48	7mkn	2	PRO	L	48	SER	L	46	10.1946	B190511_17_HF_LS_IN_130_ECLP_DSSO_01_SCX17_hSAX02_rep2_11483	P60240248	7mknP60240248	DSSO CA-CA
72	917	P07813	P07813	1	675	4aq7	1	MET	A	675	LYS	A	674	10.1985	B190712_07_HF_LS_IN_130_ECLP_DSSO_01_SCX24_hSAX08_rep1_10181;B190704_04_HF_LS_IN_130_ECLP_DSSO_01_SCX20_hSAX07_rep1_11673;B190123_06_HF_LS_IN_130_ECLP_BS3_01_SCX24_hSAX07_rep1_10893;B190105_07_HF_LS_IN_130_ECLP_BS3_01_SCX20_hSAX08_rep1_11232	P078131675	4aq7P078131675	DSSO CA-CA
11	7464	P0AFG3	P0AFG3	200	490	2jgd	200	LYS	B	490	LYS	B	290	10.2016	B190708_14_HF_LS_IN_130_ECLP_DSSO_01_SCX25t27_hSAX05_rep2_6092;B190717_02_HF_LS_IN_130_ECLP_DSSO_01_SCX23_hSAX06_rep1_6629;B190702_06_HF_LS_IN_130_ECLP_DSSO_01_SCX19_hSAX07_rep2_7519;B190715_07_HF_LS_IN_130_ECLP_DSSO_01_SCX22_hSAX06_rep2_6585	P0AFG3200490	2jgdP0AFG3200490	DSSO CA-CA
10	1248	P0A7A9	P0A7A9	143	152	1i40	142	LYS	A	151	LYS	A	9	10.2203	B190708_23_HF_LS_IN_130_ECLP_DSSO_01_SCX25t27_hSAX08_rep2_14305	P0A7A9143152	1i40P0A7A9143152	DSSO CA-CA
277	5116	P0A6M8	P0A6M8	609	692	2rdo	609	LYS	7	692	SER	7	83	10.224	B190511_03_HF_LS_IN_130_ECLP_DSSO_01_SCX17_hSAX06_rep2_18318	P0A6M8609692	2rdoP0A6M8609692	DSSO CA-CA
8	110	P0A9P0	P0A9P0	85	92	4jdr	85	LYS	B	92	LYS	B	7	10.2292	B190513_12_HF_LS_IN_130_ECLP_DSSO_01_SCX18_hSAX05_rep2_15805;B190513_11_HF_LS_IN_130_ECLP_DSSO_01_SCX18_hSAX05_rep1_15799;B190513_11_HF_LS_IN_130_ECLP_DSSO_01_SCX18_hSAX05_rep1_13714;B190513_12_HF_LS_IN_130_ECLP_DSSO_01_SCX18_hSAX05_rep2_13676;B190715_16_HF_LS_IN_130_ECLP_DSSO_01_SCX22_hSAX05_rep1_18264;B190715_06_HF_LS_IN_130_ECLP_DSSO_01_SCX22_hSAX06_rep1_18247;B190715_17_HF_LS_IN_130_ECLP_DSSO…	P0A9P08592	4jdrP0A9P08592	DSSO CA-CA
1	947	P0AEU7	P0AEU7	75	85	1sg2	67	LYS	A	77	LYS	C	10	10.2332	B190715_19_HF_LS_IN_130_ECLP_DSSO_01_SCX22_hSAX03_rep1_6738;B190715_19_HF_LS_IN_130_ECLP_DSSO_01_SCX22_hSAX03_rep1_6748;B190715_19_HF_LS_IN_130_ECLP_DSSO_01_SCX22_hSAX03_rep1_3819;B190715_19_HF_LS_IN_130_ECLP_DSSO_01_SCX22_hSAX03_rep1_3807;B190715_19_HF_LS_IN_130_ECLP_DSSO_01_SCX22_hSAX03_rep1_3827;B190717_15_HF_LS_IN_130_ECLP_DSSO_01_SCX23_hSAX03_rep1_5325;B190715_19_HF_LS_IN_130_ECLP_DSSO_01_SC…	P0AEU77585	1sg2P0AEU77585	DSSO CA-CA
418	10506	P0A9G6	P0A9G6	201	242	1igw	201	LYS	C	242	THR	C	41	10.2335	B190511_06_HF_LS_IN_130_ECLP_DSSO_01_SCX17_hSAX08_rep1_15941	P0A9G6201242	1igwP0A9G6201242	DSSO CA-CA
54	12522	P0A825	P0A825	331	354	1dfo	331	LYS	B	354	LYS	B	23	10.2352	B190511_11_HF_LS_IN_130_ECLP_DSSO_01_SCX17_hSAX05_rep1_13739	P0A825331354	1dfoP0A825331354	DSSO CA-CA
324	14083	P39099	P39099	265	305	4a8a	238	LYS	B	278	LYS	B	40	10.2353	B190511_11_HF_LS_IN_130_ECLP_DSSO_01_SCX17_hSAX05_rep1_19286	P39099265305	4a8aP39099265305	DSSO CA-CA
9	11990	P0A8U6	P0A8U6	18	24	1mjp	17	LYS	A	23	LYS	A	6	10.2371	B190702_19_HF_LS_IN_130_ECLP_DSSO_01_SCX19_hSAX01_rep1_8667	P0A8U61824	1mjpP0A8U61824	DSSO CA-CA
196	2348	P0A8V2	P0A8V2	430	439	4kn7	430	LYS	H	439	LYS	H	9	10.241	B190715_08_HF_LS_IN_130_ECLP_DSSO_01_SCX22_hSAX07_rep1_12309;B190715_09_HF_LS_IN_130_ECLP_DSSO_01_SCX22_hSAX07_rep2_12339;B190715_08_HF_LS_IN_130_ECLP_DSSO_01_SCX22_hSAX07_rep1_10060;B190702_05_HF_LS_IN_130_ECLP_DSSO_01_SCX19_hSAX07_rep1_13863	P0A8V2430439	4kn7P0A8V2430439	DSSO CA-CA
4	11059	P09152	P09152	868	881	1y5l	867	LYS	A	880	LYS	A	13	10.241	B190710_05_HF_LS_IN_130_ECLP_DSSO_01_SCX21_hSAX07_rep2_19050;B190715_08_HF_LS_IN_130_ECLP_DSSO_01_SCX22_hSAX07_rep1_19005	P09152868881	1y5lP09152868881	DSSO CA-CA
2	7236	P0AGG8	P0AGG8	143	228	5nj9	143	LYS	C	228	LYS	C	85	10.2443	B190702_12_HF_LS_IN_130_ECLP_DSSO_01_SCX19_hSAX05_rep1_7418;B190704_03_HF_LS_IN_130_ECLP_DSSO_01_SCX20_hSAX06_rep2_7600;B190717_15_HF_LS_IN_130_ECLP_DSSO_01_SCX23_hSAX03_rep1_6423;B190121_22_HF_LS_IN_130_ECLP_BS3_01_SCX23_hSAX03_rep1_7850	P0AGG8143228	5nj9P0AGG8143228	DSSO CA-CA
2	8832	P0ABD5	P0ABD5	46	53	2f9y	46	LYS	A	53	LYS	A	7	10.2482	B190511_07_HF_LS_IN_130_ECLP_DSSO_01_SCX17_hSAX08_rep2_18256;B190705_07_HF_LS_IN_130_ECLP_DSSO_01_SCX25t27_hSAX08_rep1_18706;B190513_04_HF_LS_IN_130_ECLP_DSSO_01_SCX18_hSAX07_rep1_19930;B190121_08_HF_LS_IN_130_ECLP_BS3_01_SCX23_hSAX10_rep1_17091;B190121_10_HF_LS_IN_130_ECLP_BS3_01_SCX23_hSAX08_rep1_17034	P0ABD54653	2f9yP0ABD54653	DSSO CA-CA
377	13257	P0A6Y8	P0A6Y8	263	270	7krw	263	LYS	B	270	LYS	B	7	10.2576	B190511_02_HF_LS_IN_130_ECLP_DSSO_01_SCX17_hSAX06_rep1_14951	P0A6Y8263270	7krwP0A6Y8263270	DSSO CA-CA
44	17489	P0A8V2	P0A8V2	260	279	6kj6	260	LYS	C	279	LYS	C	19	10.258	B190715_09_HF_LS_IN_130_ECLP_DSSO_01_SCX22_hSAX07_rep2_11639;B190710_04_HF_LS_IN_130_ECLP_DSSO_01_SCX21_hSAX07_rep1_11874;B190710_04_HF_LS_IN_130_ECLP_DSSO_01_SCX21_hSAX07_rep1_11871	P0A8V2260279	6kj6P0A8V2260279	DSSO CA-CA
12	8639	P77455	P77455	134	458	6jql	134	LYS	C	458	LYS	D	324	10.2614	B190702_07_HF_LS_IN_130_ECLP_DSSO_01_SCX19_hSAX08_rep1_20581	P77455134458	6jqlP77455134458	DSSO CA-CA
9	10733	P04391	P04391	29	38	1duv	28	LYS	H	37	LYS	H	9	10.2658	B190511_06_HF_LS_IN_130_ECLP_DSSO_01_SCX17_hSAX08_rep1_24272	P043912938	1duvP043912938	DSSO CA-CA
3	18031	P0CE47	P0CE47	238	295	2fx3	237	LYS	A	294	LYS	A	57	10.2701	B190717_18_HF_LS_IN_130_ECLP_DSSO_01_SCX23_hSAX02_rep2_13907;B190715_21_HF_LS_IN_130_ECLP_DSSO_01_SCX22_hSAX02_rep1_13853;B190715_21_HF_LS_IN_130_ECLP_DSSO_01_SCX22_hSAX02_rep1_13830;B190717_18_HF_LS_IN_130_ECLP_DSSO_01_SCX23_hSAX02_rep2_13861	P0CE47238295	2fx3P0CE47238295	DSSO CA-CA
59	7875	P0A6M8	P0A6M8	532	569	3j0e	532	LYS	H	569	TYR	H	37	10.276	B190511_06_HF_LS_IN_130_ECLP_DSSO_01_SCX17_hSAX08_rep1_21367	P0A6M8532569	3j0eP0A6M8532569	DSSO CA-CA
24	6812	P0A7A9	P0A7A9	142	147	1mjx	141	TYR	A	146	LYS	A	5	10.2839	B190717_05_HF_LS_IN_130_ECLP_DSSO_01_SCX23_hSAX07_rep2_11358;B190712_09_HF_LS_IN_130_ECLP_DSSO_01_SCX24_hSAX09_rep1_11048;B190717_04_HF_LS_IN_130_ECLP_DSSO_01_SCX23_hSAX07_rep1_11312	P0A7A9142147	1mjxP0A7A9142147	DSSO CA-CA
29	6021	P21599	P21599	75	177	6k0k	75	LYS	B	177	LYS	B	102	10.2843	B190717_12_HF_LS_IN_130_ECLP_DSSO_01_SCX23_hSAX05_rep1_14804;B190717_12_HF_LS_IN_130_ECLP_DSSO_01_SCX23_hSAX05_rep1_14847;B190710_02_HF_LS_IN_130_ECLP_DSSO_01_SCX21_hSAX06_rep1_15525;B190119_11_HF_LS_IN_130_ECLP_BS3_01_SCX22_hSAX05_rep2_15027;B190107_02_HF_LS_IN_130_ECLP_BS3_01_SCX21_hSAX06_rep1_15813	P2159975177	6k0kP2159975177	DSSO CA-CA
66	6817	P09373	P09373	136	143	1qhm	1135	LYS	A	1142	LYS	A	7	10.2853	B190710_05_HF_LS_IN_130_ECLP_DSSO_01_SCX21_hSAX07_rep2_15999;B190107_06_HF_LS_IN_130_ECLP_BS3_01_SCX21_hSAX08_rep1_14664	P09373136143	1qhmP09373136143	DSSO CA-CA
5	13868	P0A7B1	P0A7B1	79	86	1xdp	79	LYS	B	86	LYS	B	7	10.2862	B190710_06_HF_LS_IN_130_ECLP_DSSO_01_SCX21_hSAX08_rep1_21144;B190710_08_HF_LS_IN_130_ECLP_DSSO_01_SCX21_hSAX09_rep1_21059;B190710_08_HF_LS_IN_130_ECLP_DSSO_01_SCX21_hSAX09_rep1_18407;B190710_08_HF_LS_IN_130_ECLP_DSSO_01_SCX21_hSAX09_rep1_18379	P0A7B17986	1xdpP0A7B17986	DSSO CA-CA
11	9434	P06715	P06715	199	205	1geu	199	PHE	B	205	SER	B	6	10.2919	B190704_02_HF_LS_IN_130_ECLP_DSSO_01_SCX20_hSAX06_rep1_21103	P06715199205	1geuP06715199205	DSSO CA-CA
1	13660	P0A809	P0A809	66	73	1hjp	66	LYS	A	73	LYS	A	7	10.2927	B190513_04_HF_LS_IN_130_ECLP_DSSO_01_SCX18_hSAX07_rep1_18199;B190511_04_HF_LS_IN_130_ECLP_DSSO_01_SCX17_hSAX07_rep1_17205	P0A8096673	1hjpP0A8096673	DSSO CA-CA
67	16344	P0A6M8	P0A6M8	23	143	3j9z	22	LYS	S1	142	LYS	S1	120	10.2934	B190710_12_HF_LS_IN_130_ECLP_DSSO_01_SCX21_hSAX05_rep2_11429;B190710_11_HF_LS_IN_130_ECLP_DSSO_01_SCX21_hSAX05_rep1_11190;B190704_12_HF_LS_IN_130_ECLP_DSSO_01_SCX20_hSAX05_rep2_12342;B190704_12_HF_LS_IN_130_ECLP_DSSO_01_SCX20_hSAX05_rep2_12361	P0A6M823143	3j9zP0A6M823143	DSSO CA-CA
378	7606	P60422	P60422	147	265	4v6q	146	LYS	BD	264	LYS	BD	118	10.2959	B190710_14_HF_LS_IN_130_ECLP_DSSO_01_SCX21_hSAX03_rep1_11284	P60422147265	4v6qP60422147265	DSSO CA-CA
3686	9376	P0A6F5	P0A6F5	7	65	3zpz	7	LYS	M	65	LYS	M	58	10.3039	B190511_06_HF_LS_IN_130_ECLP_DSSO_01_SCX17_hSAX08_rep1_17771	P0A6F5765	3zpzP0A6F5765	DSSO CA-CA
66	9741	P0A9P0	P0A9P0	299	303	4jdr	299	LYS	A	303	THR	A	4	10.3049	B190702_16_HF_LS_IN_130_ECLP_DSSO_01_SCX19_hSAX03_rep1_18542	P0A9P0299303	4jdrP0A9P0299303	DSSO CA-CA
4	15956	P21513	P21513	189	196	6g63	189	LYS	G	196	LYS	G	7	10.305	B190712_17_HF_LS_IN_130_ECLP_DSSO_01_SCX24_hSAX02_rep1_11333;B190712_18_HF_LS_IN_130_ECLP_DSSO_01_SCX24_hSAX02_rep2_11351	P21513189196	6g63P21513189196	DSSO CA-CA
1	12888	P04425	P04425	115	263	1gsh	115	LYS	A	263	LYS	A	148	10.3082	B190513_18_HF_LS_IN_130_ECLP_DSSO_01_SCX18_hSAX01_rep2_11368	P04425115263	1gshP04425115263	DSSO CA-CA
88	1608	P0A6H5	P0A6H5	2	72	1g4a	2	SER	F	72	LYS	F	70	10.3091	B190107_21_HF_LS_IN_130_ECLP_BS3_01_SCX20_hSAX01_rep2_11888;B190704_19_HF_LS_IN_130_ECLP_DSSO_01_SCX20_hSAX01_rep1_11147	P0A6H5272	1g4aP0A6H5272	DSSO CA-CA
339	4079	P0A7S9	P0A7S9	55	62	7pjv	54	THR	m	61	LYS	m	7	10.3097	B190513_06_HF_LS_IN_130_ECLP_DSSO_01_SCX18_hSAX08_rep1_24591;B181230_11_HF_LS_IN_130_ECLP_BS3_01_SCX18_hSAX07_rep1_22359	P0A7S95562	7pjvP0A7S95562	DSSO CA-CA
179	653	P21599	P21599	53	60	6k0k	53	LYS	D	60	LYS	D	7	10.3147	B190712_17_HF_LS_IN_130_ECLP_DSSO_01_SCX24_hSAX02_rep1_5843;B190712_17_HF_LS_IN_130_ECLP_DSSO_01_SCX24_hSAX02_rep1_5046	P215995360	6k0kP215995360	DSSO CA-CA
101	10435	P05055	P05055	566	645	7ogk	566	LYS	C	645	LYS	C	79	10.333	B190710_02_HF_LS_IN_130_ECLP_DSSO_01_SCX21_hSAX06_rep1_19840;B190702_05_HF_LS_IN_130_ECLP_DSSO_01_SCX19_hSAX07_rep1_20612	P05055566645	7ogkP05055566645	DSSO CA-CA
0	15328	P0A6C1	P0A6C1	171	210	4k1g	171	LYS	A	210	LYS	A	39	10.3356	B190710_08_HF_LS_IN_130_ECLP_DSSO_01_SCX21_hSAX09_rep1_16379;B190710_07_HF_LS_IN_130_ECLP_DSSO_01_SCX21_hSAX08_rep2_16562	P0A6C1171210	4k1gP0A6C1171210	DSSO CA-CA
118	5856	P00579	P00579	557	578	3iyd	557	LYS	F	578	LYS	F	21	10.34	B190513_06_HF_LS_IN_130_ECLP_DSSO_01_SCX18_hSAX08_rep1_19844;B190708_23_HF_LS_IN_130_ECLP_DSSO_01_SCX25t27_hSAX08_rep2_19046	P00579557578	3iydP00579557578	DSSO CA-CA
19	13731	P0AB89	P0AB89	301	366	2pts	301	LYS	A	366	LYS	A	65	10.3408	B190704_02_HF_LS_IN_130_ECLP_DSSO_01_SCX20_hSAX06_rep1_19221;B190704_03_HF_LS_IN_130_ECLP_DSSO_01_SCX20_hSAX06_rep2_19277	P0AB89301366	2ptsP0AB89301366	DSSO CA-CA
[truncated: 7,614 more rows]

## Sheet: photoL_shortest_same_chain
Unnamed: 0	link_id	uniprot_id_1	uniprot_id_2	uniprot_res_1	uniprot_res_2	pdb_id	pdb_res_1	pdb_res_type_1	pdb_chain_1	pdb_res_2	pdb_type_2	pdb_chain_2	sequence_separation	distance	psmids	uni_res_res	pdb_uni_res_res	crosslinker
[truncated: 8,958 more rows]
