# Supplementary material for: Protein structure prediction with in-cell photo-crosslinking mass spectrometry and deep learning
Source: Nat Biotechnol. 2023 Mar 20;41(12):1810–9. doi: 10.1038/s41587-023-01704-z (PMC10713450; doi:10.1038/s41587-023-01704-z)
Supplement: Supplementary file 11 — AlphaLink performance on CAMEO and CASP14 benchmark dataset and performance with distogram representation. [file 41587_2023_1704_MOESM11_ESM.xlsx]

## Sheet: soft label
6ZPP-ASSEMBLY1_A	0.8434
6ZPP-ASSEMBLY1_A	0.9784
6ZPP-ASSEMBLY1_A	0.9839
6ZPP-ASSEMBLY1_A	0.8137
6ZPP-ASSEMBLY1_A	0.7125
6ZPP-ASSEMBLY1_A	0.7287
6ZPP-ASSEMBLY1_A	0.9583
6ZPP-ASSEMBLY1_A	0.7007
6ZPP-ASSEMBLY1_A	0.6607
6ZPP-ASSEMBLY1_A	0.8265
7BCJ-ASSEMBLY1_A	0.3264
7BCJ-ASSEMBLY1_A	0.8252
7BCJ-ASSEMBLY1_A	0.7408
7BCJ-ASSEMBLY1_A	0.7608
7BCJ-ASSEMBLY1_A	0.6938
7BCJ-ASSEMBLY1_A	0.7241
7BCJ-ASSEMBLY1_A	0.4712
7BCJ-ASSEMBLY1_A	0.7510
7BCJ-ASSEMBLY1_A	0.8143
7BCJ-ASSEMBLY1_A	0.2859
7BNY-ASSEMBLY1_A	0.5065
7BNY-ASSEMBLY1_A	0.5850
7BNY-ASSEMBLY1_A	0.9111
7BNY-ASSEMBLY1_A	0.6473
7BNY-ASSEMBLY1_A	0.8786
7BNY-ASSEMBLY1_A	0.7453
7BNY-ASSEMBLY1_A	0.9194
7BNY-ASSEMBLY1_A	0.5435
7BNY-ASSEMBLY1_A	0.9254
7BNY-ASSEMBLY1_A	0.7960
7DKK-ASSEMBLY1_A	0.9485
7DKK-ASSEMBLY1_A	0.9496
7DKK-ASSEMBLY1_A	0.9489
7DKK-ASSEMBLY1_A	0.9203
7DKK-ASSEMBLY1_A	0.9475
7DKK-ASSEMBLY1_A	0.9484
7DKK-ASSEMBLY1_A	0.9486
7DKK-ASSEMBLY1_A	0.9508
7DKK-ASSEMBLY1_A	0.9444
7DKK-ASSEMBLY1_A	0.9467
7DKO-ASSEMBLY1_A	0.9790
7DKO-ASSEMBLY1_A	0.9840
7DKO-ASSEMBLY1_A	0.9800
7DKO-ASSEMBLY1_A	0.9838
7DKO-ASSEMBLY1_A	0.9795
7DKO-ASSEMBLY1_A	0.9814
7DKO-ASSEMBLY1_A	0.9829
7DKO-ASSEMBLY1_A	0.9797
7DKO-ASSEMBLY1_A	0.9779
7DKO-ASSEMBLY1_A	0.9788
7DMF-ASSEMBLY1_A	0.9655
7DMF-ASSEMBLY1_A	0.9653
7DMF-ASSEMBLY1_A	0.9602
7DMF-ASSEMBLY1_A	0.9678
7DMF-ASSEMBLY1_A	0.9668
7DMF-ASSEMBLY1_A	0.9641
7DMF-ASSEMBLY1_A	0.9600
7DMF-ASSEMBLY1_A	0.9649
7DMF-ASSEMBLY1_A	0.9634
7DMF-ASSEMBLY1_A	0.9664
7FAV-ASSEMBLY1_A	0.5412
7FAV-ASSEMBLY1_A	0.6422
7FAV-ASSEMBLY1_A	0.6601
7FAV-ASSEMBLY1_A	0.6808
7FAV-ASSEMBLY1_A	0.6866
7FAV-ASSEMBLY1_A	0.5880
7FAV-ASSEMBLY1_A	0.6136
7FAV-ASSEMBLY1_A	0.6614
7FAV-ASSEMBLY1_A	0.6714
7FAV-ASSEMBLY1_A	0.5954
7KUW-ASSEMBLY1_A	0.8189
7KUW-ASSEMBLY1_A	0.7412
7KUW-ASSEMBLY1_A	0.8209
7KUW-ASSEMBLY1_A	0.8173
7KUW-ASSEMBLY1_A	0.8310
7KUW-ASSEMBLY1_A	0.8114
7KUW-ASSEMBLY1_A	0.8376
7KUW-ASSEMBLY1_A	0.8320
7KUW-ASSEMBLY1_A	0.8320
7KUW-ASSEMBLY1_A	0.8170
7LSV-ASSEMBLY1_A	0.9675
7LSV-ASSEMBLY1_A	0.9693
7LSV-ASSEMBLY1_A	0.9694
7LSV-ASSEMBLY1_A	0.9699
7LSV-ASSEMBLY1_A	0.9683
7LSV-ASSEMBLY1_A	0.9700
7LSV-ASSEMBLY1_A	0.9638
7LSV-ASSEMBLY1_A	0.9696
7LSV-ASSEMBLY1_A	0.9698
7LSV-ASSEMBLY1_A	0.9701
7LXK-ASSEMBLY1_A	0.4876
7LXK-ASSEMBLY1_A	0.4915
7LXK-ASSEMBLY1_A	0.4909
7LXK-ASSEMBLY1_A	0.4877
7LXK-ASSEMBLY1_A	0.4918
7LXK-ASSEMBLY1_A	0.4858
7LXK-ASSEMBLY1_A	0.4972
7LXK-ASSEMBLY1_A	0.4909
7LXK-ASSEMBLY1_A	0.4930
7LXK-ASSEMBLY1_A	0.4865
7MQ4-ASSEMBLY1_A	0.5911
7MQ4-ASSEMBLY1_A	0.5919
7MQ4-ASSEMBLY1_A	0.5949
7MQ4-ASSEMBLY1_A	0.5921
7MQ4-ASSEMBLY1_A	0.5931
7MQ4-ASSEMBLY1_A	0.5949
7MQ4-ASSEMBLY1_A	0.5947
7MQ4-ASSEMBLY1_A	0.5903
7MQ4-ASSEMBLY1_A	0.5973
7MQ4-ASSEMBLY1_A	0.5911
7OA7-ASSEMBLY1_A	0.9774
7OA7-ASSEMBLY1_A	0.9840
7OA7-ASSEMBLY1_A	0.9764
7OA7-ASSEMBLY1_A	0.9726
7OA7-ASSEMBLY1_A	0.9721
7OA7-ASSEMBLY1_A	0.9861
7OA7-ASSEMBLY1_A	0.9691
7OA7-ASSEMBLY1_A	0.9758
7OA7-ASSEMBLY1_A	0.9796
7OA7-ASSEMBLY1_A	0.9719
7PAB-ASSEMBLY1_A	0.9634
7PAB-ASSEMBLY1_A	0.9621
7PAB-ASSEMBLY1_A	0.9521
7PAB-ASSEMBLY1_A	0.9564
7PAB-ASSEMBLY1_A	0.9583
7PAB-ASSEMBLY1_A	0.9545
7PAB-ASSEMBLY1_A	0.9727
7PAB-ASSEMBLY1_A	0.9654
7PAB-ASSEMBLY1_A	0.9532
7PAB-ASSEMBLY1_A	0.9690
7PRD-ASSEMBLY1_A	0.7970
7PRD-ASSEMBLY1_A	0.7992
7PRD-ASSEMBLY1_A	0.7935
7PRD-ASSEMBLY1_A	0.7976
7PRD-ASSEMBLY1_A	0.8027
7PRD-ASSEMBLY1_A	0.7976
7PRD-ASSEMBLY1_A	0.7282
7PRD-ASSEMBLY1_A	0.8015
7PRD-ASSEMBLY1_A	0.7044
7PRD-ASSEMBLY1_A	0.8030
7RI3-ASSEMBLY1_A	0.6342
7RI3-ASSEMBLY1_A	0.7209
7RI3-ASSEMBLY1_A	0.5859
7RI3-ASSEMBLY1_A	0.5801
7RI3-ASSEMBLY1_A	0.5043
7RI3-ASSEMBLY1_A	0.4744
7RI3-ASSEMBLY1_A	0.5582
7RI3-ASSEMBLY1_A	0.5730
7RI3-ASSEMBLY1_A	0.4332
7RI3-ASSEMBLY1_A	0.3346
7RMY-ASSEMBLY1_A	0.8956
7RMY-ASSEMBLY1_A	0.9196
7RMY-ASSEMBLY1_A	0.9123
7RMY-ASSEMBLY1_A	0.8493
7RMY-ASSEMBLY1_A	0.8712
7RMY-ASSEMBLY1_A	0.9182
7RMY-ASSEMBLY1_A	0.9159
7RMY-ASSEMBLY1_A	0.9170
7RMY-ASSEMBLY1_A	0.9012
7RMY-ASSEMBLY1_A	0.8725
7RPS-ASSEMBLY1_A	0.8993
7RPS-ASSEMBLY1_A	0.8980
7RPS-ASSEMBLY1_A	0.9444
7RPS-ASSEMBLY1_A	0.8998
7RPS-ASSEMBLY1_A	0.8998
7RPS-ASSEMBLY1_A	0.9098
7RPS-ASSEMBLY1_A	0.9434
7RPS-ASSEMBLY1_A	0.8960
7RPS-ASSEMBLY1_A	0.9007
7RPS-ASSEMBLY1_A	0.8926
7SXB-ASSEMBLY1_A	0.7582
7SXB-ASSEMBLY1_A	0.7583
7SXB-ASSEMBLY1_A	0.7589
7SXB-ASSEMBLY1_A	0.7594
7SXB-ASSEMBLY1_A	0.7590
7SXB-ASSEMBLY1_A	0.7594
7SXB-ASSEMBLY1_A	0.7588
7SXB-ASSEMBLY1_A	0.7592
7SXB-ASSEMBLY1_A	0.7585
7SXB-ASSEMBLY1_A	0.7585
7T9W-ASSEMBLY1_A	0.2480
7T9W-ASSEMBLY1_A	0.2600
7T9W-ASSEMBLY1_A	0.4907
7T9W-ASSEMBLY1_A	0.2866
7T9W-ASSEMBLY1_A	0.3819
7T9W-ASSEMBLY1_A	0.3519
7T9W-ASSEMBLY1_A	0.2254
7T9W-ASSEMBLY1_A	0.2925
7T9W-ASSEMBLY1_A	0.2190
7T9W-ASSEMBLY1_A	0.2580
7TDR-ASSEMBLY1_A	0.8137
7TDR-ASSEMBLY1_A	0.9278
7TDR-ASSEMBLY1_A	0.4964
7TDR-ASSEMBLY1_A	0.8862
7TDR-ASSEMBLY1_A	0.6026
7TDR-ASSEMBLY1_A	0.8040
7TDR-ASSEMBLY1_A	0.9386
7TDR-ASSEMBLY1_A	0.5026
7TDR-ASSEMBLY1_A	0.9241
7TDR-ASSEMBLY1_A	0.9190
7THH-ASSEMBLY1_A	0.6152
7THH-ASSEMBLY1_A	0.6422
7THH-ASSEMBLY1_A	0.6279
7THH-ASSEMBLY1_A	0.6810
7THH-ASSEMBLY1_A	0.6250
7THH-ASSEMBLY1_A	0.5599
7THH-ASSEMBLY1_A	0.6419
7THH-ASSEMBLY1_A	0.6455
7THH-ASSEMBLY1_A	0.6537
7THH-ASSEMBLY1_A	0.6219
7TVC-ASSEMBLY1_A	0.9903
7TVC-ASSEMBLY1_A	0.9830
7TVC-ASSEMBLY1_A	0.9818
7TVC-ASSEMBLY1_A	0.9816
7TVC-ASSEMBLY1_A	0.9834
7TVC-ASSEMBLY1_A	0.9820
7TVC-ASSEMBLY1_A	0.9832
7TVC-ASSEMBLY1_A	0.9838
7TVC-ASSEMBLY1_A	0.9837
7TVC-ASSEMBLY1_A	0.9900
7TVY-ASSEMBLY1_A	0.9417
7TVY-ASSEMBLY1_A	0.9470
7TVY-ASSEMBLY1_A	0.9465
7TVY-ASSEMBLY1_A	0.6567
7TVY-ASSEMBLY1_A	0.9614
7TVY-ASSEMBLY1_A	0.9455
7TVY-ASSEMBLY1_A	0.9603
7TVY-ASSEMBLY1_A	0.9580
7TVY-ASSEMBLY1_A	0.9576
7TVY-ASSEMBLY1_A	0.9435
7VTI-ASSEMBLY1_A	0.8960
7VTI-ASSEMBLY1_A	0.9096
7VTI-ASSEMBLY1_A	0.8346
7VTI-ASSEMBLY1_A	0.8910
7VTI-ASSEMBLY1_A	0.8064
7VTI-ASSEMBLY1_A	0.8120
7VTI-ASSEMBLY1_A	0.8802
7VTI-ASSEMBLY1_A	0.9182
7VTI-ASSEMBLY1_A	0.8922
7VTI-ASSEMBLY1_A	0.8446
7WRK-ASSEMBLY1_A	0.9672
7WRK-ASSEMBLY1_A	0.7641
7WRK-ASSEMBLY1_A	0.8809
7WRK-ASSEMBLY1_A	0.9331
7WRK-ASSEMBLY1_A	0.9683
7WRK-ASSEMBLY1_A	0.9670
7WRK-ASSEMBLY1_A	0.9415
7WRK-ASSEMBLY1_A	0.9302
7WRK-ASSEMBLY1_A	0.9267
7WRK-ASSEMBLY1_A	0.9662
8DT0-ASSEMBLY1_A	0.9814
8DT0-ASSEMBLY1_A	0.9834
8DT0-ASSEMBLY1_A	0.9731
8DT0-ASSEMBLY1_A	0.9755
8DT0-ASSEMBLY1_A	0.9791
8DT0-ASSEMBLY1_A	0.9797
8DT0-ASSEMBLY1_A	0.9764
8DT0-ASSEMBLY1_A	0.9781
8DT0-ASSEMBLY1_A	0.9785
8DT0-ASSEMBLY1_A	0.9651
6LKI-ASSEMBLY1_B	0.9015
6LKI-ASSEMBLY1_B	0.9207
6LKI-ASSEMBLY1_B	0.9296
6LKI-ASSEMBLY1_B	0.9326
6LKI-ASSEMBLY1_B	0.8898
6LKI-ASSEMBLY1_B	0.9154
6LKI-ASSEMBLY1_B	0.9395
6LKI-ASSEMBLY1_B	0.9297
6LKI-ASSEMBLY1_B	0.9345
6LKI-ASSEMBLY1_B	0.9153
6M6Q-ASSEMBLY1_A	0.9400
6M6Q-ASSEMBLY1_A	0.9119
6M6Q-ASSEMBLY1_A	0.9265
6M6Q-ASSEMBLY1_A	0.9097
6M6Q-ASSEMBLY1_A	0.9375
6M6Q-ASSEMBLY1_A	0.9056
6M6Q-ASSEMBLY1_A	0.9275
6M6Q-ASSEMBLY1_A	0.9417
6M6Q-ASSEMBLY1_A	0.9179
6M6Q-ASSEMBLY1_A	0.9277
6THH-ASSEMBLY1_A	0.9317
6THH-ASSEMBLY1_A	0.9328
6THH-ASSEMBLY1_A	0.9321
6THH-ASSEMBLY1_A	0.9323
6THH-ASSEMBLY1_A	0.9316
6THH-ASSEMBLY1_A	0.9317
6THH-ASSEMBLY1_A	0.9318
6THH-ASSEMBLY1_A	0.9324
6THH-ASSEMBLY1_A	0.9317
6THH-ASSEMBLY1_A	0.9317
6TY0-ASSEMBLY1_A	0.2576
6TY0-ASSEMBLY1_A	0.2550
6TY0-ASSEMBLY1_A	0.4362
6TY0-ASSEMBLY1_A	0.2713
6TY0-ASSEMBLY1_A	0.3572
6TY0-ASSEMBLY1_A	0.2332
6TY0-ASSEMBLY1_A	0.2718
6TY0-ASSEMBLY1_A	0.2408
6TY0-ASSEMBLY1_A	0.2421
6TY0-ASSEMBLY1_A	0.2448
6V7U-ASSEMBLY1_A	0.8043
6V7U-ASSEMBLY1_A	0.8025
6V7U-ASSEMBLY1_A	0.8041
6V7U-ASSEMBLY1_A	0.8126
6V7U-ASSEMBLY1_A	0.8041
6V7U-ASSEMBLY1_A	0.8097
6V7U-ASSEMBLY1_A	0.8038
6V7U-ASSEMBLY1_A	0.8033
6V7U-ASSEMBLY1_A	0.8034
6V7U-ASSEMBLY1_A	0.8193
6WRW-ASSEMBLY1_C	0.9774
6WRW-ASSEMBLY1_C	0.9763
6WRW-ASSEMBLY1_C	0.9641
6WRW-ASSEMBLY1_C	0.9691
6WRW-ASSEMBLY1_C	0.9751
6WRW-ASSEMBLY1_C	0.9755
6WRW-ASSEMBLY1_C	0.9690
6WRW-ASSEMBLY1_C	0.9772
6WRW-ASSEMBLY1_C	0.9763
6WRW-ASSEMBLY1_C	0.9755
6WXP-ASSEMBLY1_A	0.7645
6WXP-ASSEMBLY1_A	0.7812
6WXP-ASSEMBLY1_A	0.7418
6WXP-ASSEMBLY1_A	0.7732
6WXP-ASSEMBLY1_A	0.7891
6WXP-ASSEMBLY1_A	0.7332
6WXP-ASSEMBLY1_A	0.7778
6WXP-ASSEMBLY1_A	0.7151
6WXP-ASSEMBLY1_A	0.7439
6WXP-ASSEMBLY1_A	0.7689
6XB4-ASSEMBLY1_A	0.9610
6XB4-ASSEMBLY1_A	0.9489
6XB4-ASSEMBLY1_A	0.9543
6XB4-ASSEMBLY1_A	0.9487
6XB4-ASSEMBLY1_A	0.9578
6XB4-ASSEMBLY1_A	0.9600
6XB4-ASSEMBLY1_A	0.9567
6XB4-ASSEMBLY1_A	0.9524
6XB4-ASSEMBLY1_A	0.9549
6XB4-ASSEMBLY1_A	0.9539
6XI6-ASSEMBLY1_A	0.9724
6XI6-ASSEMBLY1_A	0.9738
6XI6-ASSEMBLY1_A	0.9758
6XI6-ASSEMBLY1_A	0.9743
6XI6-ASSEMBLY1_A	0.9756
6XI6-ASSEMBLY1_A	0.9760
6XI6-ASSEMBLY1_A	0.9741
6XI6-ASSEMBLY1_A	0.9767
6XI6-ASSEMBLY1_A	0.9739
6XI6-ASSEMBLY1_A	0.9659
6XMB-ASSEMBLY1_A	0.7248
6XMB-ASSEMBLY1_A	0.7300
6XMB-ASSEMBLY1_A	0.7395
6XMB-ASSEMBLY1_A	0.7323
6XMB-ASSEMBLY1_A	0.7367
6XMB-ASSEMBLY1_A	0.7075
6XMB-ASSEMBLY1_A	0.7464
6XMB-ASSEMBLY1_A	0.7445
6XMB-ASSEMBLY1_A	0.7437
6XMB-ASSEMBLY1_A	0.7526
6ZM9-ASSEMBLY1_A	0.9259
6ZM9-ASSEMBLY1_A	0.9398
6ZM9-ASSEMBLY1_A	0.9453
6ZM9-ASSEMBLY1_A	0.9438
6ZM9-ASSEMBLY1_A	0.9456
6ZM9-ASSEMBLY1_A	0.9354
6ZM9-ASSEMBLY1_A	0.9455
6ZM9-ASSEMBLY1_A	0.9398
6ZM9-ASSEMBLY1_A	0.9408
6ZM9-ASSEMBLY1_A	0.9461
6ZN3-ASSEMBLY1_A	0.5722
6ZN3-ASSEMBLY1_A	0.4704
6ZN3-ASSEMBLY1_A	0.5652
6ZN3-ASSEMBLY1_A	0.5744
6ZN3-ASSEMBLY1_A	0.6398
6ZN3-ASSEMBLY1_A	0.5781
6ZN3-ASSEMBLY1_A	0.5550
6ZN3-ASSEMBLY1_A	0.5668
6ZN3-ASSEMBLY1_A	0.5989
6ZN3-ASSEMBLY1_A	0.5477
7A1I-ASSEMBLY1_A	0.9556
7A1I-ASSEMBLY1_A	0.9554
7A1I-ASSEMBLY1_A	0.9554
7A1I-ASSEMBLY1_A	0.9738
7A1I-ASSEMBLY1_A	0.9557
7A1I-ASSEMBLY1_A	0.9557
7A1I-ASSEMBLY1_A	0.9719
7A1I-ASSEMBLY1_A	0.9556
7A1I-ASSEMBLY1_A	0.9554
7A1I-ASSEMBLY1_A	0.9551
7AD7-ASSEMBLY1_C	0.1764
7AD7-ASSEMBLY1_C	0.1756
7AD7-ASSEMBLY1_C	0.1721
7AD7-ASSEMBLY1_C	0.1816
7AD7-ASSEMBLY1_C	0.1773
7AD7-ASSEMBLY1_C	0.1722
7AD7-ASSEMBLY1_C	0.1663
7AD7-ASSEMBLY1_C	0.1746
7AD7-ASSEMBLY1_C	0.1615
7AD7-ASSEMBLY1_C	0.1951
7BOW-ASSEMBLY1_A	0.9090
7BOW-ASSEMBLY1_A	0.9191
7BOW-ASSEMBLY1_A	0.9091
7BOW-ASSEMBLY1_A	0.9258
7BOW-ASSEMBLY1_A	0.9076
7BOW-ASSEMBLY1_A	0.9344
7BOW-ASSEMBLY1_A	0.9062
7BOW-ASSEMBLY1_A	0.8735
7BOW-ASSEMBLY1_A	0.8444
7BOW-ASSEMBLY1_A	0.9359
7BYF-ASSEMBLY1_C	0.9269
7BYF-ASSEMBLY1_C	0.9178
7BYF-ASSEMBLY1_C	0.9350
7BYF-ASSEMBLY1_C	0.9118
7BYF-ASSEMBLY1_C	0.9167
7BYF-ASSEMBLY1_C	0.9414
7BYF-ASSEMBLY1_C	0.9590
7BYF-ASSEMBLY1_C	0.9315
7BYF-ASSEMBLY1_C	0.9387
7BYF-ASSEMBLY1_C	0.9100
7CUJ-ASSEMBLY1_A	0.9067
7CUJ-ASSEMBLY1_A	0.8130
7CUJ-ASSEMBLY1_A	0.8997
7CUJ-ASSEMBLY1_A	0.9138
7CUJ-ASSEMBLY1_A	0.9365
7CUJ-ASSEMBLY1_A	0.9062
7CUJ-ASSEMBLY1_A	0.8105
7CUJ-ASSEMBLY1_A	0.9088
7CUJ-ASSEMBLY1_A	0.8993
7CUJ-ASSEMBLY1_A	0.8347
7D2Y-ASSEMBLY1_C	0.8570
7D2Y-ASSEMBLY1_C	0.8561
7D2Y-ASSEMBLY1_C	0.8570
7D2Y-ASSEMBLY1_C	0.8566
7D2Y-ASSEMBLY1_C	0.8564
7D2Y-ASSEMBLY1_C	0.8563
7D2Y-ASSEMBLY1_C	0.8568
7D2Y-ASSEMBLY1_C	0.8554
7D2Y-ASSEMBLY1_C	0.8571
7D2Y-ASSEMBLY1_C	0.8576
7FE0-ASSEMBLY1_A	0.7274
7FE0-ASSEMBLY1_A	0.6192
7FE0-ASSEMBLY1_A	0.7694
7FE0-ASSEMBLY1_A	0.7886
7FE0-ASSEMBLY1_A	0.6333
7FE0-ASSEMBLY1_A	0.6394
7FE0-ASSEMBLY1_A	0.6052
7FE0-ASSEMBLY1_A	0.6125
7FE0-ASSEMBLY1_A	0.7581
7FE0-ASSEMBLY1_A	0.7686
7JJV-ASSEMBLY1_A	0.8592
7JJV-ASSEMBLY1_A	0.8592
7JJV-ASSEMBLY1_A	0.8594
7JJV-ASSEMBLY1_A	0.8593
7JJV-ASSEMBLY1_A	0.8592
7JJV-ASSEMBLY1_A	0.8594
7JJV-ASSEMBLY1_A	0.8593
7JJV-ASSEMBLY1_A	0.8592
7JJV-ASSEMBLY1_A	0.8594
7JJV-ASSEMBLY1_A	0.8592
7JTA-ASSEMBLY1_A	0.9458
7JTA-ASSEMBLY1_A	0.9435
7JTA-ASSEMBLY1_A	0.9454
7JTA-ASSEMBLY1_A	0.9470
7JTA-ASSEMBLY1_A	0.9461
7JTA-ASSEMBLY1_A	0.9457
7JTA-ASSEMBLY1_A	0.9435
7JTA-ASSEMBLY1_A	0.9470
7JTA-ASSEMBLY1_A	0.9447
7JTA-ASSEMBLY1_A	0.9437
7K3S-ASSEMBLY1_B	0.4176
7K3S-ASSEMBLY1_B	0.4179
7K3S-ASSEMBLY1_B	0.4178
7K3S-ASSEMBLY1_B	0.4180
7K3S-ASSEMBLY1_B	0.4180
7K3S-ASSEMBLY1_B	0.4177
7K3S-ASSEMBLY1_B	0.4176
7K3S-ASSEMBLY1_B	0.4179
7K3S-ASSEMBLY1_B	0.4179
7K3S-ASSEMBLY1_B	0.4176
7OCX-ASSEMBLY1_A	0.9670
7OCX-ASSEMBLY1_A	0.9670
7OCX-ASSEMBLY1_A	0.9672
7OCX-ASSEMBLY1_A	0.9637
7OCX-ASSEMBLY1_A	0.9670
7OCX-ASSEMBLY1_A	0.9668
7OCX-ASSEMBLY1_A	0.9663
7OCX-ASSEMBLY1_A	0.9666
7OCX-ASSEMBLY1_A	0.9671
7OCX-ASSEMBLY1_A	0.9676

## Sheet: distogram representation
6LKI-ASSEMBLY1_B	0.9646
6LKI-ASSEMBLY1_B	0.9503
6LKI-ASSEMBLY1_B	0.9445
6LKI-ASSEMBLY1_B	0.9433
6LKI-ASSEMBLY1_B	0.9655
6LKI-ASSEMBLY1_B	0.9504
6LKI-ASSEMBLY1_B	0.9489
6LKI-ASSEMBLY1_B	0.9365
6LKI-ASSEMBLY1_B	0.9615
6LKI-ASSEMBLY1_B	0.7674
6M6Q-ASSEMBLY1_A	0.9509
6M6Q-ASSEMBLY1_A	0.9055
6M6Q-ASSEMBLY1_A	0.9035
6M6Q-ASSEMBLY1_A	0.9192
6M6Q-ASSEMBLY1_A	0.9050
6M6Q-ASSEMBLY1_A	0.8228
6M6Q-ASSEMBLY1_A	0.9370
6M6Q-ASSEMBLY1_A	0.8981
6M6Q-ASSEMBLY1_A	0.9509
6M6Q-ASSEMBLY1_A	0.9467
6THH-ASSEMBLY1_A	0.9555
6THH-ASSEMBLY1_A	0.9564
6THH-ASSEMBLY1_A	0.9562
6THH-ASSEMBLY1_A	0.9567
6THH-ASSEMBLY1_A	0.9544
6THH-ASSEMBLY1_A	0.9577
6THH-ASSEMBLY1_A	0.9553
6THH-ASSEMBLY1_A	0.9587
6THH-ASSEMBLY1_A	0.9540
6THH-ASSEMBLY1_A	0.9574
6TY0-ASSEMBLY1_A	0.2347
6TY0-ASSEMBLY1_A	0.2683
6TY0-ASSEMBLY1_A	0.3900
6TY0-ASSEMBLY1_A	0.2522
6TY0-ASSEMBLY1_A	0.2712
6TY0-ASSEMBLY1_A	0.2792
6TY0-ASSEMBLY1_A	0.2074
6TY0-ASSEMBLY1_A	0.2098
6TY0-ASSEMBLY1_A	0.3334
6TY0-ASSEMBLY1_A	0.2445
6V7U-ASSEMBLY1_A	0.8280
6V7U-ASSEMBLY1_A	0.8047
6V7U-ASSEMBLY1_A	0.8041
6V7U-ASSEMBLY1_A	0.8789
6V7U-ASSEMBLY1_A	0.8258
6V7U-ASSEMBLY1_A	0.8281
6V7U-ASSEMBLY1_A	0.8014
6V7U-ASSEMBLY1_A	0.8050
6V7U-ASSEMBLY1_A	0.7994
6V7U-ASSEMBLY1_A	0.8219
6WRW-ASSEMBLY1_C	0.9660
6WRW-ASSEMBLY1_C	0.9683
6WRW-ASSEMBLY1_C	0.9574
6WRW-ASSEMBLY1_C	0.9733
6WRW-ASSEMBLY1_C	0.9625
6WRW-ASSEMBLY1_C	0.9665
6WRW-ASSEMBLY1_C	0.9688
6WRW-ASSEMBLY1_C	0.9627
6WRW-ASSEMBLY1_C	0.9573
6WRW-ASSEMBLY1_C	0.9695
6WXP-ASSEMBLY1_A	0.8452
6WXP-ASSEMBLY1_A	0.7288
6WXP-ASSEMBLY1_A	0.8546
6WXP-ASSEMBLY1_A	0.7971
6WXP-ASSEMBLY1_A	0.8905
6WXP-ASSEMBLY1_A	0.7671
6WXP-ASSEMBLY1_A	0.7774
6WXP-ASSEMBLY1_A	0.7858
6WXP-ASSEMBLY1_A	0.8527
6WXP-ASSEMBLY1_A	0.7669
6XB4-ASSEMBLY1_A	0.9527
6XB4-ASSEMBLY1_A	0.8727
6XB4-ASSEMBLY1_A	0.9437
6XB4-ASSEMBLY1_A	0.9356
6XB4-ASSEMBLY1_A	0.9461
6XB4-ASSEMBLY1_A	0.9150
6XB4-ASSEMBLY1_A	0.9109
6XB4-ASSEMBLY1_A	0.8984
6XB4-ASSEMBLY1_A	0.8735
6XB4-ASSEMBLY1_A	0.9493
6XI6-ASSEMBLY1_A	0.9695
6XI6-ASSEMBLY1_A	0.9679
6XI6-ASSEMBLY1_A	0.9694
6XI6-ASSEMBLY1_A	0.9653
6XI6-ASSEMBLY1_A	0.9697
6XI6-ASSEMBLY1_A	0.9679
6XI6-ASSEMBLY1_A	0.9718
6XI6-ASSEMBLY1_A	0.9714
6XI6-ASSEMBLY1_A	0.9717
6XI6-ASSEMBLY1_A	0.9615
6XMB-ASSEMBLY1_A	0.7477
6XMB-ASSEMBLY1_A	0.7338
6XMB-ASSEMBLY1_A	0.7353
6XMB-ASSEMBLY1_A	0.7300
6XMB-ASSEMBLY1_A	0.7358
6XMB-ASSEMBLY1_A	0.7421
6XMB-ASSEMBLY1_A	0.7400
6XMB-ASSEMBLY1_A	0.7428
6XMB-ASSEMBLY1_A	0.7447
6XMB-ASSEMBLY1_A	0.7331
6ZM9-ASSEMBLY1_A	0.8725
6ZM9-ASSEMBLY1_A	0.9133
6ZM9-ASSEMBLY1_A	0.9388
6ZM9-ASSEMBLY1_A	0.9258
6ZM9-ASSEMBLY1_A	0.9048
6ZM9-ASSEMBLY1_A	0.8928
6ZM9-ASSEMBLY1_A	0.9209
6ZM9-ASSEMBLY1_A	0.8813
6ZM9-ASSEMBLY1_A	0.8835
6ZM9-ASSEMBLY1_A	0.9407
6ZN3-ASSEMBLY1_A	0.5582
6ZN3-ASSEMBLY1_A	0.5752
6ZN3-ASSEMBLY1_A	0.7152
6ZN3-ASSEMBLY1_A	0.6235
6ZN3-ASSEMBLY1_A	0.5642
6ZN3-ASSEMBLY1_A	0.6616
6ZN3-ASSEMBLY1_A	0.6633
6ZN3-ASSEMBLY1_A	0.6501
6ZN3-ASSEMBLY1_A	0.8167
6ZN3-ASSEMBLY1_A	0.6618
7A1I-ASSEMBLY1_A	0.9744
7A1I-ASSEMBLY1_A	0.9740
7A1I-ASSEMBLY1_A	0.9746
7A1I-ASSEMBLY1_A	0.9745
7A1I-ASSEMBLY1_A	0.9751
7A1I-ASSEMBLY1_A	0.9541
7A1I-ASSEMBLY1_A	0.9742
7A1I-ASSEMBLY1_A	0.9746
7A1I-ASSEMBLY1_A	0.9741
7A1I-ASSEMBLY1_A	0.9730
7AD7-ASSEMBLY1_C	0.1759
7AD7-ASSEMBLY1_C	0.1758
7AD7-ASSEMBLY1_C	0.1759
7AD7-ASSEMBLY1_C	0.1758
7AD7-ASSEMBLY1_C	0.1759
7AD7-ASSEMBLY1_C	0.1759
7AD7-ASSEMBLY1_C	0.1863
7AD7-ASSEMBLY1_C	0.1759
7AD7-ASSEMBLY1_C	0.1857
7AD7-ASSEMBLY1_C	0.1736
7BOW-ASSEMBLY1_A	0.9234
7BOW-ASSEMBLY1_A	0.9342
7BOW-ASSEMBLY1_A	0.7784
7BOW-ASSEMBLY1_A	0.8977
7BOW-ASSEMBLY1_A	0.9461
7BOW-ASSEMBLY1_A	0.9384
7BOW-ASSEMBLY1_A	0.9285
7BOW-ASSEMBLY1_A	0.9334
7BOW-ASSEMBLY1_A	0.8260
7BOW-ASSEMBLY1_A	0.9501
7BYF-ASSEMBLY1_C	0.9404
7BYF-ASSEMBLY1_C	0.9268
7BYF-ASSEMBLY1_C	0.9309
7BYF-ASSEMBLY1_C	0.9302
7BYF-ASSEMBLY1_C	0.9289
7BYF-ASSEMBLY1_C	0.9357
7BYF-ASSEMBLY1_C	0.9563
7BYF-ASSEMBLY1_C	0.9366
7BYF-ASSEMBLY1_C	0.9241
7BYF-ASSEMBLY1_C	0.9237
7CUJ-ASSEMBLY1_A	0.9003
7CUJ-ASSEMBLY1_A	0.8701
7CUJ-ASSEMBLY1_A	0.8720
7CUJ-ASSEMBLY1_A	0.8950
7CUJ-ASSEMBLY1_A	0.9443
7CUJ-ASSEMBLY1_A	0.9098
7CUJ-ASSEMBLY1_A	0.9036
7CUJ-ASSEMBLY1_A	0.9020
7CUJ-ASSEMBLY1_A	0.9047
7CUJ-ASSEMBLY1_A	0.8983
7D2Y-ASSEMBLY1_C	0.8551
7D2Y-ASSEMBLY1_C	0.8543
7D2Y-ASSEMBLY1_C	0.8549
7D2Y-ASSEMBLY1_C	0.8528
7D2Y-ASSEMBLY1_C	0.8546
7D2Y-ASSEMBLY1_C	0.8542
7D2Y-ASSEMBLY1_C	0.8549
7D2Y-ASSEMBLY1_C	0.8543
7D2Y-ASSEMBLY1_C	0.8468
7D2Y-ASSEMBLY1_C	0.8548
7FE0-ASSEMBLY1_A	0.6938
7FE0-ASSEMBLY1_A	0.6261
7FE0-ASSEMBLY1_A	0.6319
7FE0-ASSEMBLY1_A	0.6721
7FE0-ASSEMBLY1_A	0.6505
7FE0-ASSEMBLY1_A	0.6710
7FE0-ASSEMBLY1_A	0.6426
7FE0-ASSEMBLY1_A	0.6494
7FE0-ASSEMBLY1_A	0.7690
7FE0-ASSEMBLY1_A	0.8019
7JJV-ASSEMBLY1_A	0.8466
7JJV-ASSEMBLY1_A	0.8602
7JJV-ASSEMBLY1_A	0.7623
7JJV-ASSEMBLY1_A	0.8602
7JJV-ASSEMBLY1_A	0.8604
7JJV-ASSEMBLY1_A	0.8602
7JJV-ASSEMBLY1_A	0.8605
7JJV-ASSEMBLY1_A	0.8603
7JJV-ASSEMBLY1_A	0.7623
7JJV-ASSEMBLY1_A	0.8602
7JTA-ASSEMBLY1_A	0.9464
7JTA-ASSEMBLY1_A	0.9442
7JTA-ASSEMBLY1_A	0.9440
7JTA-ASSEMBLY1_A	0.7357
7JTA-ASSEMBLY1_A	0.9438
7JTA-ASSEMBLY1_A	0.9434
7JTA-ASSEMBLY1_A	0.9395
7JTA-ASSEMBLY1_A	0.9429
7JTA-ASSEMBLY1_A	0.9433
7JTA-ASSEMBLY1_A	0.9431
7K3S-ASSEMBLY1_B	0.4151
7K3S-ASSEMBLY1_B	0.4152
7K3S-ASSEMBLY1_B	0.4148
7K3S-ASSEMBLY1_B	0.4154
7K3S-ASSEMBLY1_B	0.4160
7K3S-ASSEMBLY1_B	0.4161
7K3S-ASSEMBLY1_B	0.4151
7K3S-ASSEMBLY1_B	0.4156
7K3S-ASSEMBLY1_B	0.4157
7K3S-ASSEMBLY1_B	0.4152
7O39-ASSEMBLY1_A	0.7226
7O39-ASSEMBLY1_A	0.7225
7O39-ASSEMBLY1_A	0.7289
7O39-ASSEMBLY1_A	0.7284
7O39-ASSEMBLY1_A	0.7235
7O39-ASSEMBLY1_A	0.7229
7O39-ASSEMBLY1_A	0.7226
7O39-ASSEMBLY1_A	0.7229
7O39-ASSEMBLY1_A	0.7240
7O39-ASSEMBLY1_A	0.7225
7OCX-ASSEMBLY1_A	0.9661
7OCX-ASSEMBLY1_A	0.9653
7OCX-ASSEMBLY1_A	0.9652
7OCX-ASSEMBLY1_A	0.9356
7OCX-ASSEMBLY1_A	0.9654
7OCX-ASSEMBLY1_A	0.9665
7OCX-ASSEMBLY1_A	0.9660
7OCX-ASSEMBLY1_A	0.9650
7OCX-ASSEMBLY1_A	0.9663
7OCX-ASSEMBLY1_A	0.9652
6ZPP-ASSEMBLY1_A	0.9042
6ZPP-ASSEMBLY1_A	0.9679
6ZPP-ASSEMBLY1_A	0.9782
6ZPP-ASSEMBLY1_A	0.9519
6ZPP-ASSEMBLY1_A	0.6947
6ZPP-ASSEMBLY1_A	0.7147
6ZPP-ASSEMBLY1_A	0.9581
6ZPP-ASSEMBLY1_A	0.9375
6ZPP-ASSEMBLY1_A	0.6745
6ZPP-ASSEMBLY1_A	0.7801
7BCJ-ASSEMBLY1_A	0.5394
7BCJ-ASSEMBLY1_A	0.7966
7BCJ-ASSEMBLY1_A	0.8040
7BCJ-ASSEMBLY1_A	0.6974
7BCJ-ASSEMBLY1_A	0.4823
7BCJ-ASSEMBLY1_A	0.5808
7BCJ-ASSEMBLY1_A	0.4690
7BCJ-ASSEMBLY1_A	0.7477
7BCJ-ASSEMBLY1_A	0.5051
7BCJ-ASSEMBLY1_A	0.3486
7BNY-ASSEMBLY1_A	0.5402
7BNY-ASSEMBLY1_A	0.5773
7BNY-ASSEMBLY1_A	0.7592
7BNY-ASSEMBLY1_A	0.6441
7BNY-ASSEMBLY1_A	0.8755
7BNY-ASSEMBLY1_A	0.8196
7BNY-ASSEMBLY1_A	0.8034
7BNY-ASSEMBLY1_A	0.5280
7BNY-ASSEMBLY1_A	0.7908
7BNY-ASSEMBLY1_A	0.4586
7DKK-ASSEMBLY1_A	0.9398
7DKK-ASSEMBLY1_A	0.9398
7DKK-ASSEMBLY1_A	0.9396
7DKK-ASSEMBLY1_A	0.9388
7DKK-ASSEMBLY1_A	0.9389
7DKK-ASSEMBLY1_A	0.9384
7DKK-ASSEMBLY1_A	0.9531
7DKK-ASSEMBLY1_A	0.9409
7DKK-ASSEMBLY1_A	0.9388
7DKK-ASSEMBLY1_A	0.9370
7DKO-ASSEMBLY1_A	0.9774
7DKO-ASSEMBLY1_A	0.9790
7DKO-ASSEMBLY1_A	0.9798
7DKO-ASSEMBLY1_A	0.9811
7DKO-ASSEMBLY1_A	0.9789
7DKO-ASSEMBLY1_A	0.9844
7DKO-ASSEMBLY1_A	0.9787
7DKO-ASSEMBLY1_A	0.9808
7DKO-ASSEMBLY1_A	0.9846
7DKO-ASSEMBLY1_A	0.9765
7DMF-ASSEMBLY1_A	0.9672
7DMF-ASSEMBLY1_A	0.9741
7DMF-ASSEMBLY1_A	0.9630
7DMF-ASSEMBLY1_A	0.9699
7DMF-ASSEMBLY1_A	0.9689
7DMF-ASSEMBLY1_A	0.9662
7DMF-ASSEMBLY1_A	0.9611
7DMF-ASSEMBLY1_A	0.9667
7DMF-ASSEMBLY1_A	0.9611
7DMF-ASSEMBLY1_A	0.9688
7FAV-ASSEMBLY1_A	0.5638
7FAV-ASSEMBLY1_A	0.6749
7FAV-ASSEMBLY1_A	0.6530
7FAV-ASSEMBLY1_A	0.7143
7FAV-ASSEMBLY1_A	0.8060
7FAV-ASSEMBLY1_A	0.5974
7FAV-ASSEMBLY1_A	0.7050
7FAV-ASSEMBLY1_A	0.6474
7FAV-ASSEMBLY1_A	0.6602
7FAV-ASSEMBLY1_A	0.6092
7KUW-ASSEMBLY1_A	0.7953
7KUW-ASSEMBLY1_A	0.7607
7KUW-ASSEMBLY1_A	0.7954
7KUW-ASSEMBLY1_A	0.7954
7KUW-ASSEMBLY1_A	0.7954
7KUW-ASSEMBLY1_A	0.7953
7KUW-ASSEMBLY1_A	0.7953
7KUW-ASSEMBLY1_A	0.7955
7KUW-ASSEMBLY1_A	0.7957
7KUW-ASSEMBLY1_A	0.7955
7LSV-ASSEMBLY1_A	0.9621
7LSV-ASSEMBLY1_A	0.9678
7LSV-ASSEMBLY1_A	0.9696
7LSV-ASSEMBLY1_A	0.9685
7LSV-ASSEMBLY1_A	0.9653
7LSV-ASSEMBLY1_A	0.9661
7LSV-ASSEMBLY1_A	0.9556
7LSV-ASSEMBLY1_A	0.9691
7LSV-ASSEMBLY1_A	0.9689
7LSV-ASSEMBLY1_A	0.9602
7LXK-ASSEMBLY1_A	0.4825
7LXK-ASSEMBLY1_A	0.4827
7LXK-ASSEMBLY1_A	0.4825
7LXK-ASSEMBLY1_A	0.4826
7LXK-ASSEMBLY1_A	0.4825
7LXK-ASSEMBLY1_A	0.4825
7LXK-ASSEMBLY1_A	0.4912
7LXK-ASSEMBLY1_A	0.4827
7LXK-ASSEMBLY1_A	0.4828
7LXK-ASSEMBLY1_A	0.4838
7MQ4-ASSEMBLY1_A	0.6057
7MQ4-ASSEMBLY1_A	0.6069
7MQ4-ASSEMBLY1_A	0.6095
7MQ4-ASSEMBLY1_A	0.6071
7MQ4-ASSEMBLY1_A	0.6072
7MQ4-ASSEMBLY1_A	0.6074
7MQ4-ASSEMBLY1_A	0.6087
7MQ4-ASSEMBLY1_A	0.6015
7MQ4-ASSEMBLY1_A	0.6082
7MQ4-ASSEMBLY1_A	0.6004
7OA7-ASSEMBLY1_A	0.9716
7OA7-ASSEMBLY1_A	0.9789
7OA7-ASSEMBLY1_A	0.9783
7OA7-ASSEMBLY1_A	0.9788
7OA7-ASSEMBLY1_A	0.9822
7OA7-ASSEMBLY1_A	0.9772
7OA7-ASSEMBLY1_A	0.8331
7OA7-ASSEMBLY1_A	0.9835
7OA7-ASSEMBLY1_A	0.9846
7OA7-ASSEMBLY1_A	0.9813
7PAB-ASSEMBLY1_A	0.9561
7PAB-ASSEMBLY1_A	0.9503
7PAB-ASSEMBLY1_A	0.9427
7PAB-ASSEMBLY1_A	0.9635
7PAB-ASSEMBLY1_A	0.9681
7PAB-ASSEMBLY1_A	0.9663
7PAB-ASSEMBLY1_A	0.9568
7PAB-ASSEMBLY1_A	0.9490
7PAB-ASSEMBLY1_A	0.9644
7PAB-ASSEMBLY1_A	0.9582
7PRD-ASSEMBLY1_A	0.7922
7PRD-ASSEMBLY1_A	0.7939
7PRD-ASSEMBLY1_A	0.7847
7PRD-ASSEMBLY1_A	0.7875
7PRD-ASSEMBLY1_A	0.8010
7PRD-ASSEMBLY1_A	0.7886
7PRD-ASSEMBLY1_A	0.7985
7PRD-ASSEMBLY1_A	0.7952
7PRD-ASSEMBLY1_A	0.8017
7PRD-ASSEMBLY1_A	0.7971
7RI3-ASSEMBLY1_A	0.5815
7RI3-ASSEMBLY1_A	0.6163
7RI3-ASSEMBLY1_A	0.6246
7RI3-ASSEMBLY1_A	0.6395
7RI3-ASSEMBLY1_A	0.3966
7RI3-ASSEMBLY1_A	0.4509
7RI3-ASSEMBLY1_A	0.6271
7RI3-ASSEMBLY1_A	0.5931
7RI3-ASSEMBLY1_A	0.6804
7RI3-ASSEMBLY1_A	0.3338
7RMY-ASSEMBLY1_A	0.8556
7RMY-ASSEMBLY1_A	0.9105
7RMY-ASSEMBLY1_A	0.9092
7RMY-ASSEMBLY1_A	0.8484
7RMY-ASSEMBLY1_A	0.8666
7RMY-ASSEMBLY1_A	0.9197
7RMY-ASSEMBLY1_A	0.9153
7RMY-ASSEMBLY1_A	0.9218
7RMY-ASSEMBLY1_A	0.9055
7RMY-ASSEMBLY1_A	0.9074
7RPS-ASSEMBLY1_A	0.8979
7RPS-ASSEMBLY1_A	0.8994
7RPS-ASSEMBLY1_A	0.9076
7RPS-ASSEMBLY1_A	0.9414
7RPS-ASSEMBLY1_A	0.8995
7RPS-ASSEMBLY1_A	0.8961
7RPS-ASSEMBLY1_A	0.9499
7RPS-ASSEMBLY1_A	0.8973
7RPS-ASSEMBLY1_A	0.8994
7RPS-ASSEMBLY1_A	0.8743
7SXB-ASSEMBLY1_A	0.7695
7SXB-ASSEMBLY1_A	0.7657
7SXB-ASSEMBLY1_A	0.7674
7SXB-ASSEMBLY1_A	0.7664
7SXB-ASSEMBLY1_A	0.7695
7SXB-ASSEMBLY1_A	0.7693
7SXB-ASSEMBLY1_A	0.7673
7SXB-ASSEMBLY1_A	0.7664
7SXB-ASSEMBLY1_A	0.7676
7SXB-ASSEMBLY1_A	0.7675
7T9W-ASSEMBLY1_A	0.3742
7T9W-ASSEMBLY1_A	0.2377
7T9W-ASSEMBLY1_A	0.6189
7T9W-ASSEMBLY1_A	0.2490
7T9W-ASSEMBLY1_A	0.3995
7T9W-ASSEMBLY1_A	0.3522
7T9W-ASSEMBLY1_A	0.3807
7T9W-ASSEMBLY1_A	0.2371
7T9W-ASSEMBLY1_A	0.2508
7T9W-ASSEMBLY1_A	0.3435
7TDR-ASSEMBLY1_A	0.8573
7TDR-ASSEMBLY1_A	0.9390
7TDR-ASSEMBLY1_A	0.5160
7TDR-ASSEMBLY1_A	0.8773
7TDR-ASSEMBLY1_A	0.9309
7TDR-ASSEMBLY1_A	0.6689
7TDR-ASSEMBLY1_A	0.9016
7TDR-ASSEMBLY1_A	0.5199
7TDR-ASSEMBLY1_A	0.9309
7TDR-ASSEMBLY1_A	0.9420
7THH-ASSEMBLY1_A	0.6224
7THH-ASSEMBLY1_A	0.6102
7THH-ASSEMBLY1_A	0.6248
7THH-ASSEMBLY1_A	0.6081
7THH-ASSEMBLY1_A	0.6132
7THH-ASSEMBLY1_A	0.6200
7THH-ASSEMBLY1_A	0.6237
7THH-ASSEMBLY1_A	0.6062
7THH-ASSEMBLY1_A	0.6251
7THH-ASSEMBLY1_A	0.6151
7TVC-ASSEMBLY1_A	0.9885
7TVC-ASSEMBLY1_A	0.9888
7TVC-ASSEMBLY1_A	0.9886
7TVC-ASSEMBLY1_A	0.9881
7TVC-ASSEMBLY1_A	0.9887
7TVC-ASSEMBLY1_A	0.9818
7TVC-ASSEMBLY1_A	0.9821
7TVC-ASSEMBLY1_A	0.9821
7TVC-ASSEMBLY1_A	0.9825
7TVC-ASSEMBLY1_A	0.9883
7TVY-ASSEMBLY1_A	0.9550
7TVY-ASSEMBLY1_A	0.7563
7TVY-ASSEMBLY1_A	0.9578
7TVY-ASSEMBLY1_A	0.6762
7TVY-ASSEMBLY1_A	0.7180
7TVY-ASSEMBLY1_A	0.6505
7TVY-ASSEMBLY1_A	0.6912
7TVY-ASSEMBLY1_A	0.9538
7TVY-ASSEMBLY1_A	0.6627
7TVY-ASSEMBLY1_A	0.7991
7VTI-ASSEMBLY1_A	0.9105
7VTI-ASSEMBLY1_A	0.7807
7VTI-ASSEMBLY1_A	0.7337
7VTI-ASSEMBLY1_A	0.8746
7VTI-ASSEMBLY1_A	0.7670
7VTI-ASSEMBLY1_A	0.7911
7VTI-ASSEMBLY1_A	0.8849
7VTI-ASSEMBLY1_A	0.8987
7VTI-ASSEMBLY1_A	0.8485
7VTI-ASSEMBLY1_A	0.8179
7WRK-ASSEMBLY1_A	0.9436
7WRK-ASSEMBLY1_A	0.9682
7WRK-ASSEMBLY1_A	0.9340
7WRK-ASSEMBLY1_A	0.9000
7WRK-ASSEMBLY1_A	0.9395
7WRK-ASSEMBLY1_A	0.9032
7WRK-ASSEMBLY1_A	0.8932
7WRK-ASSEMBLY1_A	0.9384
7WRK-ASSEMBLY1_A	0.9033
7WRK-ASSEMBLY1_A	0.7697
8DT0-ASSEMBLY1_A	0.9796
8DT0-ASSEMBLY1_A	0.9829
8DT0-ASSEMBLY1_A	0.9766
8DT0-ASSEMBLY1_A	0.9797
8DT0-ASSEMBLY1_A	0.9816
8DT0-ASSEMBLY1_A	0.9812
8DT0-ASSEMBLY1_A	0.9645
8DT0-ASSEMBLY1_A	0.9836
8DT0-ASSEMBLY1_A	0.9784
8DT0-ASSEMBLY1_A	0.9713

## Sheet: AF2 casp14
T1024	0.9678
T1025	0.9347
T1026	0.8817
T1027	0.5497
T1029	0.4667
T1030	0.7314
T1031	0.3247
T1032	0.2905
T1033	0.2605
T1034	0.9134
T1035	0.8618
T1036s1	0.3982
T1037	0.7595
T1038	0.4265
T1039	0.8686
T1040	0.5626
T1041	0.4337
T1042	0.5575
T1043	0.2064
T1045s1	0.9033
T1045s2	0.9348
T1046s1	0.9333
T1046s2	0.9530
T1047s1	0.4309
T1047s2	0.5440
T1049	0.8968
T1053	0.5426
T1054	0.9262
T1055	0.8589
T1056	0.6471
T1057	0.9315
T1058	0.7918
T1060s2	0.7987
T1060s3	0.8906
T1064	0.2799
T1065s1	0.9506
T1065s2	0.9526
T1067	0.7477
T1068	0.9669
T1070	0.3531
T1073	0.7749
T1074	0.8976
T1076	0.8491
T1078	0.9022
T1079	0.8548
T1082	0.9499
T1083	0.8390
T1087	0.8306
T1088	0.7695
T1089	0.9105
T1090	0.8094
T1092	0.3974
T1093	0.2044
T1094	0.4601
T1095	0.5107
T1096	0.5127
T1098	0.7202
T1099	0.8319
T1100	0.7306
T1101	0.7263

## Sheet: AF2 cameo
6WSK_A	0.4880
6XQJ_A	0.3558
6Z01_A	0.4712
7A59_B	0.6068
7AAO_A	0.5962
7AJ6_L	0.6727
7B5T_A	0.4023
7B5W_A	0.7339
7BCB_B	0.6195
7BCJ_A	0.2460
7BNK_A	0.5387
7BNY_B	0.1988
7CUH_A	0.5431
7CZO_A	0.7670
7D3Y_A	0.5585
7D6L_A	0.8946
7D8R_A	0.5600
7D8S_A	0.5626
7DFE_A	0.7959
7DUF_A	0.5950
7E57_C	0.4502
7E6G_A	0.6928
7EFT_B	0.7739
7EJO_A	0.7464
7F7N_A	0.1577
7FE0_A	0.5614
7JRK_A	0.3888
7JVT_D	0.5478
7JYP_A	0.8743
7KPJ_E	0.4048
7KUW_A	0.5865
7LU8_A	0.6801
7LXC_A	0.6466
7M0Q_B	0.6365
7M1W_A	0.3435
7M4M_A	0.5904
7M4N_A	0.7946
7MQY_A	0.3657
7MRQ_A	0.4648
7MU9_A	0.7150
7NMB_A	0.7886
7PPP_A	0.3165
7PRD_A	0.7761
7RWK_A	0.6081
7SIR_A	0.9002

## Sheet: AlphaLink casp14
T1024_T1024_0_LEU_10A_CA_model_5_ptm.pdb	0.9830
T1024_T1024_1_LEU_10A_CA_model_5_ptm.pdb	0.9842
T1024_T1024_2_LEU_10A_CA_model_5_ptm.pdb	0.9611
T1024_T1024_3_LEU_10A_CA_model_5_ptm.pdb	0.9847
T1024_T1024_4_LEU_10A_CA_model_5_ptm.pdb	0.9805
T1024_T1024_5_LEU_10A_CA_model_5_ptm.pdb	0.9865
T1024_T1024_6_LEU_10A_CA_model_5_ptm.pdb	0.9823
T1024_T1024_7_LEU_10A_CA_model_5_ptm.pdb	0.9839
T1024_T1024_8_LEU_10A_CA_model_5_ptm.pdb	0.9837
T1024_T1024_9_LEU_10A_CA_model_5_ptm.pdb	0.9810
T1025_T1025_0_LEU_10A_CA_model_5_ptm.pdb	0.9344
T1025_T1025_1_LEU_10A_CA_model_5_ptm.pdb	0.9586
T1025_T1025_2_LEU_10A_CA_model_5_ptm.pdb	0.9398
T1025_T1025_3_LEU_10A_CA_model_5_ptm.pdb	0.9276
T1025_T1025_4_LEU_10A_CA_model_5_ptm.pdb	0.9461
T1025_T1025_5_LEU_10A_CA_model_5_ptm.pdb	0.9318
T1025_T1025_6_LEU_10A_CA_model_5_ptm.pdb	0.9264
T1025_T1025_7_LEU_10A_CA_model_5_ptm.pdb	0.9507
T1025_T1025_8_LEU_10A_CA_model_5_ptm.pdb	0.9480
T1025_T1025_9_LEU_10A_CA_model_5_ptm.pdb	0.9310
T1026_T1026_0_LEU_10A_CA_model_5_ptm.pdb	0.9464
T1026_T1026_1_LEU_10A_CA_model_5_ptm.pdb	0.9473
T1026_T1026_2_LEU_10A_CA_model_5_ptm.pdb	0.9360
T1026_T1026_3_LEU_10A_CA_model_5_ptm.pdb	0.9437
T1026_T1026_4_LEU_10A_CA_model_5_ptm.pdb	0.9461
T1026_T1026_5_LEU_10A_CA_model_5_ptm.pdb	0.9543
T1026_T1026_6_LEU_10A_CA_model_5_ptm.pdb	0.9321
T1026_T1026_7_LEU_10A_CA_model_5_ptm.pdb	0.9357
T1026_T1026_8_LEU_10A_CA_model_5_ptm.pdb	0.9478
T1026_T1026_9_LEU_10A_CA_model_5_ptm.pdb	0.9405
T1027_T1027_0_LEU_10A_CA_model_5_ptm.pdb	0.5940
T1027_T1027_1_LEU_10A_CA_model_5_ptm.pdb	0.5973
T1027_T1027_2_LEU_10A_CA_model_5_ptm.pdb	0.5957
T1027_T1027_3_LEU_10A_CA_model_5_ptm.pdb	0.6090
T1027_T1027_4_LEU_10A_CA_model_5_ptm.pdb	0.5654
T1027_T1027_5_LEU_10A_CA_model_5_ptm.pdb	0.5904
T1027_T1027_6_LEU_10A_CA_model_5_ptm.pdb	0.6103
T1027_T1027_7_LEU_10A_CA_model_5_ptm.pdb	0.5963
T1027_T1027_8_LEU_10A_CA_model_5_ptm.pdb	0.5931
T1027_T1027_9_LEU_10A_CA_model_5_ptm.pdb	0.5563
T1029_T1029_0_LEU_10A_CA_model_5_ptm.pdb	0.4678
T1029_T1029_1_LEU_10A_CA_model_5_ptm.pdb	0.4673
T1029_T1029_2_LEU_10A_CA_model_5_ptm.pdb	0.4674
T1029_T1029_3_LEU_10A_CA_model_5_ptm.pdb	0.4674
T1029_T1029_4_LEU_10A_CA_model_5_ptm.pdb	0.4681
T1029_T1029_5_LEU_10A_CA_model_5_ptm.pdb	0.4668
T1029_T1029_6_LEU_10A_CA_model_5_ptm.pdb	0.4677
T1029_T1029_7_LEU_10A_CA_model_5_ptm.pdb	0.4677
T1029_T1029_8_LEU_10A_CA_model_5_ptm.pdb	0.4676
T1029_T1029_9_LEU_10A_CA_model_5_ptm.pdb	0.4671
T1030_T1030_0_LEU_10A_CA_model_5_ptm.pdb	0.7498
T1030_T1030_1_LEU_10A_CA_model_5_ptm.pdb	0.7589
T1030_T1030_2_LEU_10A_CA_model_5_ptm.pdb	0.7567
T1030_T1030_3_LEU_10A_CA_model_5_ptm.pdb	0.8167
T1030_T1030_4_LEU_10A_CA_model_5_ptm.pdb	0.7466
T1030_T1030_5_LEU_10A_CA_model_5_ptm.pdb	0.7452
T1030_T1030_6_LEU_10A_CA_model_5_ptm.pdb	0.7549
T1030_T1030_7_LEU_10A_CA_model_5_ptm.pdb	0.7439
T1030_T1030_8_LEU_10A_CA_model_5_ptm.pdb	0.7475
T1030_T1030_9_LEU_10A_CA_model_5_ptm.pdb	0.7416
T1031_T1031_0_LEU_10A_CA_model_5_ptm.pdb	0.5603
T1031_T1031_1_LEU_10A_CA_model_5_ptm.pdb	0.6329
T1031_T1031_2_LEU_10A_CA_model_5_ptm.pdb	0.5532
T1031_T1031_3_LEU_10A_CA_model_5_ptm.pdb	0.6890
T1031_T1031_4_LEU_10A_CA_model_5_ptm.pdb	0.2743
T1031_T1031_5_LEU_10A_CA_model_5_ptm.pdb	0.6717
T1031_T1031_6_LEU_10A_CA_model_5_ptm.pdb	0.4045
T1031_T1031_7_LEU_10A_CA_model_5_ptm.pdb	0.5035
T1031_T1031_8_LEU_10A_CA_model_5_ptm.pdb	0.6255
T1031_T1031_9_LEU_10A_CA_model_5_ptm.pdb	0.6737
T1032_T1032_0_LEU_10A_CA_model_5_ptm.pdb	0.6565
T1032_T1032_1_LEU_10A_CA_model_5_ptm.pdb	0.5732
T1032_T1032_2_LEU_10A_CA_model_5_ptm.pdb	0.7468
T1032_T1032_3_LEU_10A_CA_model_5_ptm.pdb	0.6989
T1032_T1032_4_LEU_10A_CA_model_5_ptm.pdb	0.7498
T1032_T1032_5_LEU_10A_CA_model_5_ptm.pdb	0.6849
T1032_T1032_6_LEU_10A_CA_model_5_ptm.pdb	0.7246
T1032_T1032_7_LEU_10A_CA_model_5_ptm.pdb	0.3418
T1032_T1032_8_LEU_10A_CA_model_5_ptm.pdb	0.6112
T1032_T1032_9_LEU_10A_CA_model_5_ptm.pdb	0.6652
T1033_T1033_0_LEU_10A_CA_model_5_ptm.pdb	0.4294
T1033_T1033_1_LEU_10A_CA_model_5_ptm.pdb	0.4336
T1033_T1033_2_LEU_10A_CA_model_5_ptm.pdb	0.4374
T1033_T1033_3_LEU_10A_CA_model_5_ptm.pdb	0.4426
T1033_T1033_4_LEU_10A_CA_model_5_ptm.pdb	0.4312
T1033_T1033_5_LEU_10A_CA_model_5_ptm.pdb	0.4369
T1033_T1033_6_LEU_10A_CA_model_5_ptm.pdb	0.2801
T1033_T1033_7_LEU_10A_CA_model_5_ptm.pdb	0.4295
T1033_T1033_8_LEU_10A_CA_model_5_ptm.pdb	0.2594
T1033_T1033_9_LEU_10A_CA_model_5_ptm.pdb	0.2618
T1034_T1034_0_LEU_10A_CA_model_5_ptm.pdb	0.9236
T1034_T1034_1_LEU_10A_CA_model_5_ptm.pdb	0.8993
T1034_T1034_2_LEU_10A_CA_model_5_ptm.pdb	0.9094
T1034_T1034_3_LEU_10A_CA_model_5_ptm.pdb	0.9219
T1034_T1034_4_LEU_10A_CA_model_5_ptm.pdb	0.9161
T1034_T1034_5_LEU_10A_CA_model_5_ptm.pdb	0.9223
T1034_T1034_6_LEU_10A_CA_model_5_ptm.pdb	0.9349
T1034_T1034_7_LEU_10A_CA_model_5_ptm.pdb	0.9307
T1034_T1034_8_LEU_10A_CA_model_5_ptm.pdb	0.9292
T1034_T1034_9_LEU_10A_CA_model_5_ptm.pdb	0.9049
T1035_T1035_0_LEU_10A_CA_model_5_ptm.pdb	0.8690
T1035_T1035_1_LEU_10A_CA_model_5_ptm.pdb	0.8775
T1035_T1035_2_LEU_10A_CA_model_5_ptm.pdb	0.8611
T1035_T1035_3_LEU_10A_CA_model_5_ptm.pdb	0.8605
T1035_T1035_4_LEU_10A_CA_model_5_ptm.pdb	0.8649
T1035_T1035_5_LEU_10A_CA_model_5_ptm.pdb	0.8712
T1035_T1035_6_LEU_10A_CA_model_5_ptm.pdb	0.8605
T1035_T1035_7_LEU_10A_CA_model_5_ptm.pdb	0.8514
T1035_T1035_8_LEU_10A_CA_model_5_ptm.pdb	0.8634
T1035_T1035_9_LEU_10A_CA_model_5_ptm.pdb	0.8630
T1036s1_T1036s1_0_LEU_10A_CA_model_5_ptm.pdb	0.5200
T1036s1_T1036s1_1_LEU_10A_CA_model_5_ptm.pdb	0.3939
T1036s1_T1036s1_2_LEU_10A_CA_model_5_ptm.pdb	0.5558
T1036s1_T1036s1_3_LEU_10A_CA_model_5_ptm.pdb	0.3863
T1036s1_T1036s1_4_LEU_10A_CA_model_5_ptm.pdb	0.5670
T1036s1_T1036s1_5_LEU_10A_CA_model_5_ptm.pdb	0.4254
T1036s1_T1036s1_6_LEU_10A_CA_model_5_ptm.pdb	0.4130
T1036s1_T1036s1_7_LEU_10A_CA_model_5_ptm.pdb	0.4593
T1036s1_T1036s1_8_LEU_10A_CA_model_5_ptm.pdb	0.4260
T1036s1_T1036s1_9_LEU_10A_CA_model_5_ptm.pdb	0.4450
T1037_T1037_0_LEU_10A_CA_model_5_ptm.pdb	0.7709
T1037_T1037_1_LEU_10A_CA_model_5_ptm.pdb	0.8246
T1037_T1037_2_LEU_10A_CA_model_5_ptm.pdb	0.8725
T1037_T1037_3_LEU_10A_CA_model_5_ptm.pdb	0.7789
T1037_T1037_4_LEU_10A_CA_model_5_ptm.pdb	0.8375
T1037_T1037_5_LEU_10A_CA_model_5_ptm.pdb	0.7967
T1037_T1037_6_LEU_10A_CA_model_5_ptm.pdb	0.7361
T1037_T1037_7_LEU_10A_CA_model_5_ptm.pdb	0.8546
T1037_T1037_8_LEU_10A_CA_model_5_ptm.pdb	0.8249
T1037_T1037_9_LEU_10A_CA_model_5_ptm.pdb	0.8233
T1038_T1038_0_LEU_10A_CA_model_5_ptm.pdb	0.3424
T1038_T1038_1_LEU_10A_CA_model_5_ptm.pdb	0.3256
T1038_T1038_2_LEU_10A_CA_model_5_ptm.pdb	0.3597
T1038_T1038_3_LEU_10A_CA_model_5_ptm.pdb	0.3284
T1038_T1038_4_LEU_10A_CA_model_5_ptm.pdb	0.3462
T1038_T1038_5_LEU_10A_CA_model_5_ptm.pdb	0.3288
T1038_T1038_6_LEU_10A_CA_model_5_ptm.pdb	0.3527
T1038_T1038_7_LEU_10A_CA_model_5_ptm.pdb	0.3375
T1038_T1038_8_LEU_10A_CA_model_5_ptm.pdb	0.3467
T1038_T1038_9_LEU_10A_CA_model_5_ptm.pdb	0.3572
T1039_T1039_0_LEU_10A_CA_model_5_ptm.pdb	0.9090
T1039_T1039_1_LEU_10A_CA_model_5_ptm.pdb	0.8660
T1039_T1039_2_LEU_10A_CA_model_5_ptm.pdb	0.8961
T1039_T1039_3_LEU_10A_CA_model_5_ptm.pdb	0.7811
T1039_T1039_4_LEU_10A_CA_model_5_ptm.pdb	0.8629
T1039_T1039_5_LEU_10A_CA_model_5_ptm.pdb	0.8399
T1039_T1039_6_LEU_10A_CA_model_5_ptm.pdb	0.8672
T1039_T1039_7_LEU_10A_CA_model_5_ptm.pdb	0.7790
T1039_T1039_8_LEU_10A_CA_model_5_ptm.pdb	0.8152
T1039_T1039_9_LEU_10A_CA_model_5_ptm.pdb	0.8475
T1040_T1040_0_LEU_10A_CA_model_5_ptm.pdb	0.5596
T1040_T1040_1_LEU_10A_CA_model_5_ptm.pdb	0.5611
T1040_T1040_2_LEU_10A_CA_model_5_ptm.pdb	0.5186
T1040_T1040_3_LEU_10A_CA_model_5_ptm.pdb	0.5501
T1040_T1040_4_LEU_10A_CA_model_5_ptm.pdb	0.5822
T1040_T1040_5_LEU_10A_CA_model_5_ptm.pdb	0.5596
T1040_T1040_6_LEU_10A_CA_model_5_ptm.pdb	0.4592
T1040_T1040_7_LEU_10A_CA_model_5_ptm.pdb	0.4872
T1040_T1040_8_LEU_10A_CA_model_5_ptm.pdb	0.5586
T1040_T1040_9_LEU_10A_CA_model_5_ptm.pdb	0.5676
T1041_T1041_0_LEU_10A_CA_model_5_ptm.pdb	0.6128
T1041_T1041_1_LEU_10A_CA_model_5_ptm.pdb	0.6231
T1041_T1041_2_LEU_10A_CA_model_5_ptm.pdb	0.5923
T1041_T1041_3_LEU_10A_CA_model_5_ptm.pdb	0.5989
T1041_T1041_4_LEU_10A_CA_model_5_ptm.pdb	0.6133
T1041_T1041_5_LEU_10A_CA_model_5_ptm.pdb	0.6368
T1041_T1041_6_LEU_10A_CA_model_5_ptm.pdb	0.5353
T1041_T1041_7_LEU_10A_CA_model_5_ptm.pdb	0.5698
T1041_T1041_8_LEU_10A_CA_model_5_ptm.pdb	0.5158
T1041_T1041_9_LEU_10A_CA_model_5_ptm.pdb	0.5812
T1042_T1042_0_LEU_10A_CA_model_5_ptm.pdb	0.5901
T1042_T1042_1_LEU_10A_CA_model_5_ptm.pdb	0.7157
T1042_T1042_2_LEU_10A_CA_model_5_ptm.pdb	0.7249
T1042_T1042_3_LEU_10A_CA_model_5_ptm.pdb	0.6947
T1042_T1042_4_LEU_10A_CA_model_5_ptm.pdb	0.7444
T1042_T1042_5_LEU_10A_CA_model_5_ptm.pdb	0.6647
T1042_T1042_6_LEU_10A_CA_model_5_ptm.pdb	0.7033
T1042_T1042_7_LEU_10A_CA_model_5_ptm.pdb	0.7066
T1042_T1042_8_LEU_10A_CA_model_5_ptm.pdb	0.7408
T1042_T1042_9_LEU_10A_CA_model_5_ptm.pdb	0.6775
T1043_T1043_0_LEU_10A_CA_model_5_ptm.pdb	0.2234
T1043_T1043_1_LEU_10A_CA_model_5_ptm.pdb	0.6001
T1043_T1043_2_LEU_10A_CA_model_5_ptm.pdb	0.2924
T1043_T1043_3_LEU_10A_CA_model_5_ptm.pdb	0.2996
T1043_T1043_4_LEU_10A_CA_model_5_ptm.pdb	0.2609
T1043_T1043_5_LEU_10A_CA_model_5_ptm.pdb	0.3392
T1043_T1043_6_LEU_10A_CA_model_5_ptm.pdb	0.3312
T1043_T1043_7_LEU_10A_CA_model_5_ptm.pdb	0.2663
T1043_T1043_8_LEU_10A_CA_model_5_ptm.pdb	0.3161
T1043_T1043_9_LEU_10A_CA_model_5_ptm.pdb	0.2943
T1045s1_T1045s1_0_LEU_10A_CA_model_5_ptm.pdb	0.9341
T1045s1_T1045s1_1_LEU_10A_CA_model_5_ptm.pdb	0.9361
T1045s1_T1045s1_2_LEU_10A_CA_model_5_ptm.pdb	0.9308
T1045s1_T1045s1_3_LEU_10A_CA_model_5_ptm.pdb	0.9254
T1045s1_T1045s1_4_LEU_10A_CA_model_5_ptm.pdb	0.9446
T1045s1_T1045s1_5_LEU_10A_CA_model_5_ptm.pdb	0.9326
T1045s1_T1045s1_6_LEU_10A_CA_model_5_ptm.pdb	0.9344
T1045s1_T1045s1_7_LEU_10A_CA_model_5_ptm.pdb	0.9483
T1045s1_T1045s1_8_LEU_10A_CA_model_5_ptm.pdb	0.9410
T1045s1_T1045s1_9_LEU_10A_CA_model_5_ptm.pdb	0.9303
T1045s2_T1045s2_0_LEU_10A_CA_model_5_ptm.pdb	0.8630
T1045s2_T1045s2_1_LEU_10A_CA_model_5_ptm.pdb	0.9332
T1045s2_T1045s2_2_LEU_10A_CA_model_5_ptm.pdb	0.9212
T1045s2_T1045s2_3_LEU_10A_CA_model_5_ptm.pdb	0.9329
T1045s2_T1045s2_4_LEU_10A_CA_model_5_ptm.pdb	0.9376
T1045s2_T1045s2_5_LEU_10A_CA_model_5_ptm.pdb	0.9390
T1045s2_T1045s2_6_LEU_10A_CA_model_5_ptm.pdb	0.9409
T1045s2_T1045s2_7_LEU_10A_CA_model_5_ptm.pdb	0.9259
T1045s2_T1045s2_8_LEU_10A_CA_model_5_ptm.pdb	0.9337
T1045s2_T1045s2_9_LEU_10A_CA_model_5_ptm.pdb	0.9360
T1046s1_T1046s1_0_LEU_10A_CA_model_5_ptm.pdb	0.8445
T1046s1_T1046s1_1_LEU_10A_CA_model_5_ptm.pdb	0.8444
T1046s1_T1046s1_2_LEU_10A_CA_model_5_ptm.pdb	0.8444
T1046s1_T1046s1_3_LEU_10A_CA_model_5_ptm.pdb	0.9474
T1046s1_T1046s1_4_LEU_10A_CA_model_5_ptm.pdb	0.9460
T1046s1_T1046s1_5_LEU_10A_CA_model_5_ptm.pdb	0.8826
T1046s1_T1046s1_6_LEU_10A_CA_model_5_ptm.pdb	0.8445
T1046s1_T1046s1_7_LEU_10A_CA_model_5_ptm.pdb	0.9468
T1046s1_T1046s1_8_LEU_10A_CA_model_5_ptm.pdb	0.9460
T1046s1_T1046s1_9_LEU_10A_CA_model_5_ptm.pdb	0.9461
T1046s2_T1046s2_0_LEU_10A_CA_model_5_ptm.pdb	0.9629
T1046s2_T1046s2_1_LEU_10A_CA_model_5_ptm.pdb	0.9649
T1046s2_T1046s2_2_LEU_10A_CA_model_5_ptm.pdb	0.9689
T1046s2_T1046s2_3_LEU_10A_CA_model_5_ptm.pdb	0.9628
T1046s2_T1046s2_4_LEU_10A_CA_model_5_ptm.pdb	0.9621
T1046s2_T1046s2_5_LEU_10A_CA_model_5_ptm.pdb	0.9705
T1046s2_T1046s2_6_LEU_10A_CA_model_5_ptm.pdb	0.9602
T1046s2_T1046s2_7_LEU_10A_CA_model_5_ptm.pdb	0.9677
T1046s2_T1046s2_8_LEU_10A_CA_model_5_ptm.pdb	0.9673
T1046s2_T1046s2_9_LEU_10A_CA_model_5_ptm.pdb	0.9688
T1047s1_T1047s1_0_LEU_10A_CA_model_5_ptm.pdb	0.4343
T1047s1_T1047s1_1_LEU_10A_CA_model_5_ptm.pdb	0.4483
T1047s1_T1047s1_2_LEU_10A_CA_model_5_ptm.pdb	0.4396
T1047s1_T1047s1_3_LEU_10A_CA_model_5_ptm.pdb	0.4459
T1047s1_T1047s1_4_LEU_10A_CA_model_5_ptm.pdb	0.4278
T1047s1_T1047s1_5_LEU_10A_CA_model_5_ptm.pdb	0.4405
T1047s1_T1047s1_6_LEU_10A_CA_model_5_ptm.pdb	0.4381
T1047s1_T1047s1_7_LEU_10A_CA_model_5_ptm.pdb	0.4432
T1047s1_T1047s1_8_LEU_10A_CA_model_5_ptm.pdb	0.4321
T1047s1_T1047s1_9_LEU_10A_CA_model_5_ptm.pdb	0.4584
T1047s2_T1047s2_0_LEU_10A_CA_model_5_ptm.pdb	0.5624
T1047s2_T1047s2_1_LEU_10A_CA_model_5_ptm.pdb	0.5503
T1047s2_T1047s2_2_LEU_10A_CA_model_5_ptm.pdb	0.5486
T1047s2_T1047s2_3_LEU_10A_CA_model_5_ptm.pdb	0.5495
T1047s2_T1047s2_4_LEU_10A_CA_model_5_ptm.pdb	0.5478
T1047s2_T1047s2_5_LEU_10A_CA_model_5_ptm.pdb	0.5581
T1047s2_T1047s2_6_LEU_10A_CA_model_5_ptm.pdb	0.5560
T1047s2_T1047s2_7_LEU_10A_CA_model_5_ptm.pdb	0.5646
T1047s2_T1047s2_8_LEU_10A_CA_model_5_ptm.pdb	0.5406
T1047s2_T1047s2_9_LEU_10A_CA_model_5_ptm.pdb	0.5398
T1049_T1049_0_LEU_10A_CA_model_5_ptm.pdb	0.8989
T1049_T1049_1_LEU_10A_CA_model_5_ptm.pdb	0.9163
T1049_T1049_2_LEU_10A_CA_model_5_ptm.pdb	0.9122
T1049_T1049_3_LEU_10A_CA_model_5_ptm.pdb	0.9084
T1049_T1049_4_LEU_10A_CA_model_5_ptm.pdb	0.9015
T1049_T1049_5_LEU_10A_CA_model_5_ptm.pdb	0.9083
T1049_T1049_6_LEU_10A_CA_model_5_ptm.pdb	0.9030
T1049_T1049_7_LEU_10A_CA_model_5_ptm.pdb	0.9282
T1049_T1049_8_LEU_10A_CA_model_5_ptm.pdb	0.9062
T1049_T1049_9_LEU_10A_CA_model_5_ptm.pdb	0.8797
T1053_T1053_0_LEU_10A_CA_model_5_ptm.pdb	0.9335
T1053_T1053_1_LEU_10A_CA_model_5_ptm.pdb	0.8802
T1053_T1053_2_LEU_10A_CA_model_5_ptm.pdb	0.8886
T1053_T1053_3_LEU_10A_CA_model_5_ptm.pdb	0.9245
T1053_T1053_4_LEU_10A_CA_model_5_ptm.pdb	0.9448
T1053_T1053_5_LEU_10A_CA_model_5_ptm.pdb	0.9206
T1053_T1053_6_LEU_10A_CA_model_5_ptm.pdb	0.9015
T1053_T1053_7_LEU_10A_CA_model_5_ptm.pdb	0.8963
T1053_T1053_8_LEU_10A_CA_model_5_ptm.pdb	0.9279
T1053_T1053_9_LEU_10A_CA_model_5_ptm.pdb	0.9303
T1054_T1054_0_LEU_10A_CA_model_5_ptm.pdb	0.9053
T1054_T1054_1_LEU_10A_CA_model_5_ptm.pdb	0.9071
T1054_T1054_2_LEU_10A_CA_model_5_ptm.pdb	0.9020
T1054_T1054_3_LEU_10A_CA_model_5_ptm.pdb	0.9070
T1054_T1054_4_LEU_10A_CA_model_5_ptm.pdb	0.9045
T1054_T1054_5_LEU_10A_CA_model_5_ptm.pdb	0.9066
T1054_T1054_6_LEU_10A_CA_model_5_ptm.pdb	0.9036
T1054_T1054_7_LEU_10A_CA_model_5_ptm.pdb	0.9139
T1054_T1054_8_LEU_10A_CA_model_5_ptm.pdb	0.9062
T1054_T1054_9_LEU_10A_CA_model_5_ptm.pdb	0.9106
T1055_T1055_0_LEU_10A_CA_model_5_ptm.pdb	0.8924
T1055_T1055_1_LEU_10A_CA_model_5_ptm.pdb	0.9006
T1055_T1055_2_LEU_10A_CA_model_5_ptm.pdb	0.8958
T1055_T1055_3_LEU_10A_CA_model_5_ptm.pdb	0.8994
T1055_T1055_4_LEU_10A_CA_model_5_ptm.pdb	0.8978
T1055_T1055_5_LEU_10A_CA_model_5_ptm.pdb	0.9042
T1055_T1055_6_LEU_10A_CA_model_5_ptm.pdb	0.8560
T1055_T1055_7_LEU_10A_CA_model_5_ptm.pdb	0.8913
T1055_T1055_8_LEU_10A_CA_model_5_ptm.pdb	0.8997
T1055_T1055_9_LEU_10A_CA_model_5_ptm.pdb	0.9054
T1056_T1056_0_LEU_10A_CA_model_5_ptm.pdb	0.7560
T1056_T1056_1_LEU_10A_CA_model_5_ptm.pdb	0.7587
T1056_T1056_2_LEU_10A_CA_model_5_ptm.pdb	0.7321
T1056_T1056_3_LEU_10A_CA_model_5_ptm.pdb	0.7063
T1056_T1056_4_LEU_10A_CA_model_5_ptm.pdb	0.7133
T1056_T1056_5_LEU_10A_CA_model_5_ptm.pdb	0.7340
T1056_T1056_6_LEU_10A_CA_model_5_ptm.pdb	0.6934
T1056_T1056_7_LEU_10A_CA_model_5_ptm.pdb	0.7034
T1056_T1056_8_LEU_10A_CA_model_5_ptm.pdb	0.6639
T1056_T1056_9_LEU_10A_CA_model_5_ptm.pdb	0.7470
T1057_T1057_0_LEU_10A_CA_model_5_ptm.pdb	0.9635
T1057_T1057_1_LEU_10A_CA_model_5_ptm.pdb	0.9645
T1057_T1057_2_LEU_10A_CA_model_5_ptm.pdb	0.9411
T1057_T1057_3_LEU_10A_CA_model_5_ptm.pdb	0.9584
T1057_T1057_4_LEU_10A_CA_model_5_ptm.pdb	0.9619
T1057_T1057_5_LEU_10A_CA_model_5_ptm.pdb	0.9457
T1057_T1057_6_LEU_10A_CA_model_5_ptm.pdb	0.9613
T1057_T1057_7_LEU_10A_CA_model_5_ptm.pdb	0.9644
T1057_T1057_8_LEU_10A_CA_model_5_ptm.pdb	0.9696
T1057_T1057_9_LEU_10A_CA_model_5_ptm.pdb	0.9607
T1058_T1058_0_LEU_10A_CA_model_5_ptm.pdb	0.8926
T1058_T1058_1_LEU_10A_CA_model_5_ptm.pdb	0.8882
T1058_T1058_2_LEU_10A_CA_model_5_ptm.pdb	0.8541
T1058_T1058_3_LEU_10A_CA_model_5_ptm.pdb	0.9063
T1058_T1058_4_LEU_10A_CA_model_5_ptm.pdb	0.8876
T1058_T1058_5_LEU_10A_CA_model_5_ptm.pdb	0.9087
T1058_T1058_6_LEU_10A_CA_model_5_ptm.pdb	0.8653
T1058_T1058_7_LEU_10A_CA_model_5_ptm.pdb	0.9122
T1058_T1058_8_LEU_10A_CA_model_5_ptm.pdb	0.9087
T1058_T1058_9_LEU_10A_CA_model_5_ptm.pdb	0.9024
T1060s2_T1060s2_0_LEU_10A_CA_model_5_ptm.pdb	0.8139
T1060s2_T1060s2_1_LEU_10A_CA_model_5_ptm.pdb	0.7828
T1060s2_T1060s2_2_LEU_10A_CA_model_5_ptm.pdb	0.7923
T1060s2_T1060s2_3_LEU_10A_CA_model_5_ptm.pdb	0.8405
T1060s2_T1060s2_4_LEU_10A_CA_model_5_ptm.pdb	0.7833
T1060s2_T1060s2_5_LEU_10A_CA_model_5_ptm.pdb	0.8076
T1060s2_T1060s2_6_LEU_10A_CA_model_5_ptm.pdb	0.8356
T1060s2_T1060s2_7_LEU_10A_CA_model_5_ptm.pdb	0.8440
T1060s2_T1060s2_8_LEU_10A_CA_model_5_ptm.pdb	0.8126
T1060s2_T1060s2_9_LEU_10A_CA_model_5_ptm.pdb	0.7974
T1060s3_T1060s3_0_LEU_10A_CA_model_5_ptm.pdb	0.8863
T1060s3_T1060s3_1_LEU_10A_CA_model_5_ptm.pdb	0.8827
T1060s3_T1060s3_2_LEU_10A_CA_model_5_ptm.pdb	0.8802
T1060s3_T1060s3_3_LEU_10A_CA_model_5_ptm.pdb	0.9039
T1060s3_T1060s3_4_LEU_10A_CA_model_5_ptm.pdb	0.8867
T1060s3_T1060s3_5_LEU_10A_CA_model_5_ptm.pdb	0.8880
T1060s3_T1060s3_6_LEU_10A_CA_model_5_ptm.pdb	0.8849
T1060s3_T1060s3_7_LEU_10A_CA_model_5_ptm.pdb	0.9053
T1060s3_T1060s3_8_LEU_10A_CA_model_5_ptm.pdb	0.8866
T1060s3_T1060s3_9_LEU_10A_CA_model_5_ptm.pdb	0.8824
T1064_T1064_0_LEU_10A_CA_model_5_ptm.pdb	0.8212
T1064_T1064_1_LEU_10A_CA_model_5_ptm.pdb	0.8218
T1064_T1064_2_LEU_10A_CA_model_5_ptm.pdb	0.8136
T1064_T1064_3_LEU_10A_CA_model_5_ptm.pdb	0.5596
T1064_T1064_4_LEU_10A_CA_model_5_ptm.pdb	0.4260
T1064_T1064_5_LEU_10A_CA_model_5_ptm.pdb	0.8233
T1064_T1064_6_LEU_10A_CA_model_5_ptm.pdb	0.7510
T1064_T1064_7_LEU_10A_CA_model_5_ptm.pdb	0.7857
T1064_T1064_8_LEU_10A_CA_model_5_ptm.pdb	0.8254
T1064_T1064_9_LEU_10A_CA_model_5_ptm.pdb	0.2477
T1065s1_T1065s1_0_LEU_10A_CA_model_5_ptm.pdb	0.9543
T1065s1_T1065s1_1_LEU_10A_CA_model_5_ptm.pdb	0.9543
T1065s1_T1065s1_2_LEU_10A_CA_model_5_ptm.pdb	0.9562
T1065s1_T1065s1_3_LEU_10A_CA_model_5_ptm.pdb	0.9555
T1065s1_T1065s1_4_LEU_10A_CA_model_5_ptm.pdb	0.9554
T1065s1_T1065s1_5_LEU_10A_CA_model_5_ptm.pdb	0.9552
T1065s1_T1065s1_6_LEU_10A_CA_model_5_ptm.pdb	0.9557
T1065s1_T1065s1_7_LEU_10A_CA_model_5_ptm.pdb	0.9556
T1065s1_T1065s1_8_LEU_10A_CA_model_5_ptm.pdb	0.9567
T1065s1_T1065s1_9_LEU_10A_CA_model_5_ptm.pdb	0.9492
T1065s2_T1065s2_0_LEU_10A_CA_model_5_ptm.pdb	0.9268
T1065s2_T1065s2_1_LEU_10A_CA_model_5_ptm.pdb	0.9201
T1065s2_T1065s2_2_LEU_10A_CA_model_5_ptm.pdb	0.9368
T1065s2_T1065s2_3_LEU_10A_CA_model_5_ptm.pdb	0.9323
T1065s2_T1065s2_4_LEU_10A_CA_model_5_ptm.pdb	0.9353
T1065s2_T1065s2_5_LEU_10A_CA_model_5_ptm.pdb	0.9191
T1065s2_T1065s2_6_LEU_10A_CA_model_5_ptm.pdb	0.9263
T1065s2_T1065s2_7_LEU_10A_CA_model_5_ptm.pdb	0.9233
T1065s2_T1065s2_8_LEU_10A_CA_model_5_ptm.pdb	0.9309
T1065s2_T1065s2_9_LEU_10A_CA_model_5_ptm.pdb	0.9191
T1067_T1067_0_LEU_10A_CA_model_5_ptm.pdb	0.7048
T1067_T1067_1_LEU_10A_CA_model_5_ptm.pdb	0.8136
T1067_T1067_2_LEU_10A_CA_model_5_ptm.pdb	0.7686
T1067_T1067_3_LEU_10A_CA_model_5_ptm.pdb	0.8077
T1067_T1067_4_LEU_10A_CA_model_5_ptm.pdb	0.8268
T1067_T1067_5_LEU_10A_CA_model_5_ptm.pdb	0.8301
T1067_T1067_6_LEU_10A_CA_model_5_ptm.pdb	0.8291
T1067_T1067_7_LEU_10A_CA_model_5_ptm.pdb	0.7919
T1067_T1067_8_LEU_10A_CA_model_5_ptm.pdb	0.8169
T1067_T1067_9_LEU_10A_CA_model_5_ptm.pdb	0.8648
T1068_T1068_0_LEU_10A_CA_model_5_ptm.pdb	0.9259
T1068_T1068_1_LEU_10A_CA_model_5_ptm.pdb	0.9656
T1068_T1068_2_LEU_10A_CA_model_5_ptm.pdb	0.9702
T1068_T1068_3_LEU_10A_CA_model_5_ptm.pdb	0.9780
T1068_T1068_4_LEU_10A_CA_model_5_ptm.pdb	0.9472
T1068_T1068_5_LEU_10A_CA_model_5_ptm.pdb	0.9425
T1068_T1068_6_LEU_10A_CA_model_5_ptm.pdb	0.9673
T1068_T1068_7_LEU_10A_CA_model_5_ptm.pdb	0.9705
T1068_T1068_8_LEU_10A_CA_model_5_ptm.pdb	0.9508
T1068_T1068_9_LEU_10A_CA_model_5_ptm.pdb	0.9400
T1070_T1070_0_LEU_10A_CA_model_5_ptm.pdb	0.3534
T1070_T1070_1_LEU_10A_CA_model_5_ptm.pdb	0.3564
T1070_T1070_2_LEU_10A_CA_model_5_ptm.pdb	0.3663
T1070_T1070_3_LEU_10A_CA_model_5_ptm.pdb	0.3670
T1070_T1070_4_LEU_10A_CA_model_5_ptm.pdb	0.4166
T1070_T1070_5_LEU_10A_CA_model_5_ptm.pdb	0.3507
T1070_T1070_6_LEU_10A_CA_model_5_ptm.pdb	0.3552
T1070_T1070_7_LEU_10A_CA_model_5_ptm.pdb	0.5793
T1070_T1070_8_LEU_10A_CA_model_5_ptm.pdb	0.4175
T1070_T1070_9_LEU_10A_CA_model_5_ptm.pdb	0.3586
T1073_T1073_0_LEU_10A_CA_model_5_ptm.pdb	0.7774
T1073_T1073_1_LEU_10A_CA_model_5_ptm.pdb	0.7786
T1073_T1073_2_LEU_10A_CA_model_5_ptm.pdb	0.7692
T1073_T1073_3_LEU_10A_CA_model_5_ptm.pdb	0.7791
T1073_T1073_4_LEU_10A_CA_model_5_ptm.pdb	0.7840
T1073_T1073_5_LEU_10A_CA_model_5_ptm.pdb	0.7721
T1073_T1073_6_LEU_10A_CA_model_5_ptm.pdb	0.7859
T1073_T1073_7_LEU_10A_CA_model_5_ptm.pdb	0.7771
T1073_T1073_8_LEU_10A_CA_model_5_ptm.pdb	0.7692
T1073_T1073_9_LEU_10A_CA_model_5_ptm.pdb	0.7852
T1074_T1074_0_LEU_10A_CA_model_5_ptm.pdb	0.9272
T1074_T1074_1_LEU_10A_CA_model_5_ptm.pdb	0.9112
T1074_T1074_2_LEU_10A_CA_model_5_ptm.pdb	0.9249
T1074_T1074_3_LEU_10A_CA_model_5_ptm.pdb	0.9264
T1074_T1074_4_LEU_10A_CA_model_5_ptm.pdb	0.9340
T1074_T1074_5_LEU_10A_CA_model_5_ptm.pdb	0.9335
T1074_T1074_6_LEU_10A_CA_model_5_ptm.pdb	0.9299
T1074_T1074_7_LEU_10A_CA_model_5_ptm.pdb	0.9202
T1074_T1074_8_LEU_10A_CA_model_5_ptm.pdb	0.9288
T1074_T1074_9_LEU_10A_CA_model_5_ptm.pdb	0.9270
T1076_T1076_0_LEU_10A_CA_model_5_ptm.pdb	0.9073
T1076_T1076_1_LEU_10A_CA_model_5_ptm.pdb	0.9110
T1076_T1076_2_LEU_10A_CA_model_5_ptm.pdb	0.8784
T1076_T1076_3_LEU_10A_CA_model_5_ptm.pdb	0.8526
T1076_T1076_4_LEU_10A_CA_model_5_ptm.pdb	0.9342
T1076_T1076_5_LEU_10A_CA_model_5_ptm.pdb	0.9237
T1076_T1076_6_LEU_10A_CA_model_5_ptm.pdb	0.9136
T1076_T1076_7_LEU_10A_CA_model_5_ptm.pdb	0.8527
T1076_T1076_8_LEU_10A_CA_model_5_ptm.pdb	0.9154
T1076_T1076_9_LEU_10A_CA_model_5_ptm.pdb	0.9185
T1078_T1078_0_LEU_10A_CA_model_5_ptm.pdb	0.9016
T1078_T1078_1_LEU_10A_CA_model_5_ptm.pdb	0.8937
T1078_T1078_2_LEU_10A_CA_model_5_ptm.pdb	0.9080
T1078_T1078_3_LEU_10A_CA_model_5_ptm.pdb	0.9012
T1078_T1078_4_LEU_10A_CA_model_5_ptm.pdb	0.9386
T1078_T1078_5_LEU_10A_CA_model_5_ptm.pdb	0.9019
T1078_T1078_6_LEU_10A_CA_model_5_ptm.pdb	0.9169
T1078_T1078_7_LEU_10A_CA_model_5_ptm.pdb	0.9043
T1078_T1078_8_LEU_10A_CA_model_5_ptm.pdb	0.9063
T1078_T1078_9_LEU_10A_CA_model_5_ptm.pdb	0.9044
T1079_T1079_0_LEU_10A_CA_model_5_ptm.pdb	0.9689
T1079_T1079_1_LEU_10A_CA_model_5_ptm.pdb	0.9679
T1079_T1079_2_LEU_10A_CA_model_5_ptm.pdb	0.9320
T1079_T1079_3_LEU_10A_CA_model_5_ptm.pdb	0.9711
T1079_T1079_4_LEU_10A_CA_model_5_ptm.pdb	0.9765
T1079_T1079_5_LEU_10A_CA_model_5_ptm.pdb	0.9379
T1079_T1079_6_LEU_10A_CA_model_5_ptm.pdb	0.9201
T1079_T1079_7_LEU_10A_CA_model_5_ptm.pdb	0.9715
T1079_T1079_8_LEU_10A_CA_model_5_ptm.pdb	0.9682
T1079_T1079_9_LEU_10A_CA_model_5_ptm.pdb	0.9425
T1082_T1082_0_LEU_10A_CA_model_5_ptm.pdb	0.9423
T1082_T1082_1_LEU_10A_CA_model_5_ptm.pdb	0.9364
T1082_T1082_2_LEU_10A_CA_model_5_ptm.pdb	0.9421
T1082_T1082_3_LEU_10A_CA_model_5_ptm.pdb	0.9381
T1082_T1082_4_LEU_10A_CA_model_5_ptm.pdb	0.9364
T1082_T1082_5_LEU_10A_CA_model_5_ptm.pdb	0.9415
T1082_T1082_6_LEU_10A_CA_model_5_ptm.pdb	0.9352
T1082_T1082_7_LEU_10A_CA_model_5_ptm.pdb	0.9384
T1082_T1082_8_LEU_10A_CA_model_5_ptm.pdb	0.9393
T1082_T1082_9_LEU_10A_CA_model_5_ptm.pdb	0.9369
T1083_T1083_0_LEU_10A_CA_model_5_ptm.pdb	0.8311
T1083_T1083_1_LEU_10A_CA_model_5_ptm.pdb	0.8750
T1083_T1083_2_LEU_10A_CA_model_5_ptm.pdb	0.8302
T1083_T1083_3_LEU_10A_CA_model_5_ptm.pdb	0.8303
T1083_T1083_4_LEU_10A_CA_model_5_ptm.pdb	0.8305
T1083_T1083_5_LEU_10A_CA_model_5_ptm.pdb	0.8296
T1083_T1083_6_LEU_10A_CA_model_5_ptm.pdb	0.8268
T1083_T1083_7_LEU_10A_CA_model_5_ptm.pdb	0.8735
T1083_T1083_8_LEU_10A_CA_model_5_ptm.pdb	0.8742
T1083_T1083_9_LEU_10A_CA_model_5_ptm.pdb	0.8283
T1087_T1087_0_LEU_10A_CA_model_5_ptm.pdb	0.8265
T1087_T1087_1_LEU_10A_CA_model_5_ptm.pdb	0.8228
T1087_T1087_2_LEU_10A_CA_model_5_ptm.pdb	0.8245
T1087_T1087_3_LEU_10A_CA_model_5_ptm.pdb	0.8234
T1087_T1087_4_LEU_10A_CA_model_5_ptm.pdb	0.8257
T1087_T1087_5_LEU_10A_CA_model_5_ptm.pdb	0.8257
T1087_T1087_6_LEU_10A_CA_model_5_ptm.pdb	0.8257
T1087_T1087_7_LEU_10A_CA_model_5_ptm.pdb	0.8250
T1087_T1087_8_LEU_10A_CA_model_5_ptm.pdb	0.8264
T1087_T1087_9_LEU_10A_CA_model_5_ptm.pdb	0.8260
T1088_T1088_0_LEU_10A_CA_model_5_ptm.pdb	0.8009
T1088_T1088_1_LEU_10A_CA_model_5_ptm.pdb	0.7992
T1088_T1088_2_LEU_10A_CA_model_5_ptm.pdb	0.8000
T1088_T1088_3_LEU_10A_CA_model_5_ptm.pdb	0.7999
T1088_T1088_4_LEU_10A_CA_model_5_ptm.pdb	0.8008
T1088_T1088_5_LEU_10A_CA_model_5_ptm.pdb	0.8023
T1088_T1088_6_LEU_10A_CA_model_5_ptm.pdb	0.8011
T1088_T1088_7_LEU_10A_CA_model_5_ptm.pdb	0.8010
T1088_T1088_8_LEU_10A_CA_model_5_ptm.pdb	0.7992
T1088_T1088_9_LEU_10A_CA_model_5_ptm.pdb	0.8007
T1089_T1089_0_LEU_10A_CA_model_5_ptm.pdb	0.9725
T1089_T1089_1_LEU_10A_CA_model_5_ptm.pdb	0.9647
T1089_T1089_2_LEU_10A_CA_model_5_ptm.pdb	0.9544
T1089_T1089_3_LEU_10A_CA_model_5_ptm.pdb	0.9588
T1089_T1089_4_LEU_10A_CA_model_5_ptm.pdb	0.9421
T1089_T1089_5_LEU_10A_CA_model_5_ptm.pdb	0.9439
T1089_T1089_6_LEU_10A_CA_model_5_ptm.pdb	0.9544
T1089_T1089_7_LEU_10A_CA_model_5_ptm.pdb	0.9577
T1089_T1089_8_LEU_10A_CA_model_5_ptm.pdb	0.9560
T1089_T1089_9_LEU_10A_CA_model_5_ptm.pdb	0.9511
T1090_T1090_0_LEU_10A_CA_model_5_ptm.pdb	0.8963
T1090_T1090_1_LEU_10A_CA_model_5_ptm.pdb	0.8782
T1090_T1090_2_LEU_10A_CA_model_5_ptm.pdb	0.8940
T1090_T1090_3_LEU_10A_CA_model_5_ptm.pdb	0.8823
T1090_T1090_4_LEU_10A_CA_model_5_ptm.pdb	0.8937
T1090_T1090_5_LEU_10A_CA_model_5_ptm.pdb	0.8699
T1090_T1090_6_LEU_10A_CA_model_5_ptm.pdb	0.8759
T1090_T1090_7_LEU_10A_CA_model_5_ptm.pdb	0.8504
T1090_T1090_8_LEU_10A_CA_model_5_ptm.pdb	0.8804
T1090_T1090_9_LEU_10A_CA_model_5_ptm.pdb	0.8429
T1092_T1092_0_LEU_10A_CA_model_5_ptm.pdb	0.3946
T1092_T1092_1_LEU_10A_CA_model_5_ptm.pdb	0.4019
T1092_T1092_2_LEU_10A_CA_model_5_ptm.pdb	0.3906
T1092_T1092_3_LEU_10A_CA_model_5_ptm.pdb	0.4306
T1092_T1092_4_LEU_10A_CA_model_5_ptm.pdb	0.4239
T1092_T1092_5_LEU_10A_CA_model_5_ptm.pdb	0.4110
T1092_T1092_6_LEU_10A_CA_model_5_ptm.pdb	0.4940
T1092_T1092_7_LEU_10A_CA_model_5_ptm.pdb	0.3996
T1092_T1092_8_LEU_10A_CA_model_5_ptm.pdb	0.4603
T1092_T1092_9_LEU_10A_CA_model_5_ptm.pdb	0.3993
T1093_T1093_0_LEU_10A_CA_model_5_ptm.pdb	0.4655
T1093_T1093_1_LEU_10A_CA_model_5_ptm.pdb	0.4073
T1093_T1093_2_LEU_10A_CA_model_5_ptm.pdb	0.4610
T1093_T1093_3_LEU_10A_CA_model_5_ptm.pdb	0.3649
T1093_T1093_4_LEU_10A_CA_model_5_ptm.pdb	0.5617
T1093_T1093_5_LEU_10A_CA_model_5_ptm.pdb	0.3958
T1093_T1093_6_LEU_10A_CA_model_5_ptm.pdb	0.4306
T1093_T1093_7_LEU_10A_CA_model_5_ptm.pdb	0.2238
T1093_T1093_8_LEU_10A_CA_model_5_ptm.pdb	0.2460
T1093_T1093_9_LEU_10A_CA_model_5_ptm.pdb	0.3749
T1094_T1094_0_LEU_10A_CA_model_5_ptm.pdb	0.6722
T1094_T1094_1_LEU_10A_CA_model_5_ptm.pdb	0.7905
T1094_T1094_2_LEU_10A_CA_model_5_ptm.pdb	0.7619
T1094_T1094_3_LEU_10A_CA_model_5_ptm.pdb	0.7956
T1094_T1094_4_LEU_10A_CA_model_5_ptm.pdb	0.7975
T1094_T1094_5_LEU_10A_CA_model_5_ptm.pdb	0.8122
T1094_T1094_6_LEU_10A_CA_model_5_ptm.pdb	0.8397
T1094_T1094_7_LEU_10A_CA_model_5_ptm.pdb	0.8054
T1094_T1094_8_LEU_10A_CA_model_5_ptm.pdb	0.8225
T1094_T1094_9_LEU_10A_CA_model_5_ptm.pdb	0.8407
T1095_T1095_0_LEU_10A_CA_model_5_ptm.pdb	0.6274
T1095_T1095_1_LEU_10A_CA_model_5_ptm.pdb	0.6594
T1095_T1095_2_LEU_10A_CA_model_5_ptm.pdb	0.6317
T1095_T1095_3_LEU_10A_CA_model_5_ptm.pdb	0.6774
T1095_T1095_4_LEU_10A_CA_model_5_ptm.pdb	0.5273
T1095_T1095_5_LEU_10A_CA_model_5_ptm.pdb	0.6598
T1095_T1095_6_LEU_10A_CA_model_5_ptm.pdb	0.5178
T1095_T1095_7_LEU_10A_CA_model_5_ptm.pdb	0.6620
T1095_T1095_8_LEU_10A_CA_model_5_ptm.pdb	0.5282
T1095_T1095_9_LEU_10A_CA_model_5_ptm.pdb	0.6831
T1096_T1096_0_LEU_10A_CA_model_5_ptm.pdb	0.5523
T1096_T1096_1_LEU_10A_CA_model_5_ptm.pdb	0.5406
T1096_T1096_2_LEU_10A_CA_model_5_ptm.pdb	0.5470
T1096_T1096_3_LEU_10A_CA_model_5_ptm.pdb	0.5503
T1096_T1096_4_LEU_10A_CA_model_5_ptm.pdb	0.5546
T1096_T1096_5_LEU_10A_CA_model_5_ptm.pdb	0.5538
T1096_T1096_6_LEU_10A_CA_model_5_ptm.pdb	0.5520
T1096_T1096_7_LEU_10A_CA_model_5_ptm.pdb	0.5244
T1096_T1096_8_LEU_10A_CA_model_5_ptm.pdb	0.4710
T1096_T1096_9_LEU_10A_CA_model_5_ptm.pdb	0.5463
T1098_T1098_0_LEU_10A_CA_model_5_ptm.pdb	0.7246
T1098_T1098_1_LEU_10A_CA_model_5_ptm.pdb	0.7155
T1098_T1098_2_LEU_10A_CA_model_5_ptm.pdb	0.7210
T1098_T1098_3_LEU_10A_CA_model_5_ptm.pdb	0.7200
T1098_T1098_4_LEU_10A_CA_model_5_ptm.pdb	0.7229
T1098_T1098_5_LEU_10A_CA_model_5_ptm.pdb	0.7209
T1098_T1098_6_LEU_10A_CA_model_5_ptm.pdb	0.7149
T1098_T1098_7_LEU_10A_CA_model_5_ptm.pdb	0.7168
T1098_T1098_8_LEU_10A_CA_model_5_ptm.pdb	0.7227
T1098_T1098_9_LEU_10A_CA_model_5_ptm.pdb	0.7178
T1099_T1099_0_LEU_10A_CA_model_5_ptm.pdb	0.8386
T1099_T1099_1_LEU_10A_CA_model_5_ptm.pdb	0.7921
T1099_T1099_2_LEU_10A_CA_model_5_ptm.pdb	0.8359
T1099_T1099_3_LEU_10A_CA_model_5_ptm.pdb	0.7968
T1099_T1099_4_LEU_10A_CA_model_5_ptm.pdb	0.8384
T1099_T1099_5_LEU_10A_CA_model_5_ptm.pdb	0.8400
T1099_T1099_6_LEU_10A_CA_model_5_ptm.pdb	0.7990
T1099_T1099_7_LEU_10A_CA_model_5_ptm.pdb	0.8382
T1099_T1099_8_LEU_10A_CA_model_5_ptm.pdb	0.8112
T1099_T1099_9_LEU_10A_CA_model_5_ptm.pdb	0.7942
T1100_T1100_0_LEU_10A_CA_model_5_ptm.pdb	0.8852
T1100_T1100_1_LEU_10A_CA_model_5_ptm.pdb	0.8266
T1100_T1100_2_LEU_10A_CA_model_5_ptm.pdb	0.8643
T1100_T1100_3_LEU_10A_CA_model_5_ptm.pdb	0.8806
T1100_T1100_4_LEU_10A_CA_model_5_ptm.pdb	0.8859
T1100_T1100_5_LEU_10A_CA_model_5_ptm.pdb	0.8461
T1100_T1100_6_LEU_10A_CA_model_5_ptm.pdb	0.8782
T1100_T1100_7_LEU_10A_CA_model_5_ptm.pdb	0.8956
T1100_T1100_8_LEU_10A_CA_model_5_ptm.pdb	0.8893
T1100_T1100_9_LEU_10A_CA_model_5_ptm.pdb	0.6164
T1101_T1101_0_LEU_10A_CA_model_5_ptm.pdb	0.9010
T1101_T1101_1_LEU_10A_CA_model_5_ptm.pdb	0.9036
T1101_T1101_2_LEU_10A_CA_model_5_ptm.pdb	0.8797
T1101_T1101_3_LEU_10A_CA_model_5_ptm.pdb	0.9095
T1101_T1101_4_LEU_10A_CA_model_5_ptm.pdb	0.9065
T1101_T1101_5_LEU_10A_CA_model_5_ptm.pdb	0.9034
T1101_T1101_6_LEU_10A_CA_model_5_ptm.pdb	0.8967
T1101_T1101_7_LEU_10A_CA_model_5_ptm.pdb	0.9046
T1101_T1101_8_LEU_10A_CA_model_5_ptm.pdb	0.8953
T1101_T1101_9_LEU_10A_CA_model_5_ptm.pdb	0.9033

## Sheet: AlphaLink cameo
6WSK_A	0.5135
6WSK_A	0.5214
6WSK_A	0.5231
6WSK_A	0.5401
6WSK_A	0.5794
6WSK_A	0.5235
6WSK_A	0.5054
6WSK_A	0.5083
6WSK_A	0.5415
6WSK_A	0.5155
6XQJ_A	0.6385
6XQJ_A	0.5566
6XQJ_A	0.6445
6XQJ_A	0.6169
6XQJ_A	0.6049
6XQJ_A	0.6743
6XQJ_A	0.6583
6XQJ_A	0.5987
6XQJ_A	0.6157
6XQJ_A	0.6403
6Z01_A	0.5188
6Z01_A	0.5707
6Z01_A	0.4731
6Z01_A	0.4839
6Z01_A	0.5597
6Z01_A	0.4748
6Z01_A	0.4444
6Z01_A	0.5895
6Z01_A	0.4753
6Z01_A	0.5368
7A59_B	0.6405
7A59_B	0.6642
7A59_B	0.6276
7A59_B	0.7829
7A59_B	0.6201
7A59_B	0.6602
7A59_B	0.6645
7A59_B	0.6743
7A59_B	0.6336
7A59_B	0.6770
7AAO_A	0.6435
7AAO_A	0.6390
7AAO_A	0.6454
7AAO_A	0.6434
7AAO_A	0.6457
7AAO_A	0.6423
7AAO_A	0.6387
7AAO_A	0.6432
7AAO_A	0.6382
7AAO_A	0.6369
7AJ6_L	0.6242
7AJ6_L	0.6216
7AJ6_L	0.5789
7AJ6_L	0.6427
7AJ6_L	0.6262
7AJ6_L	0.6704
7AJ6_L	0.6743
7AJ6_L	0.6664
7AJ6_L	0.6563
7AJ6_L	0.6228
7B5T_A	0.3975
7B5T_A	0.3986
7B5T_A	0.3976
7B5T_A	0.3976
7B5T_A	0.3968
7B5T_A	0.3976
7B5T_A	0.3977
7B5T_A	0.3986
7B5T_A	0.3980
7B5T_A	0.3989
7B5W_A	0.7563
7B5W_A	0.7517
7B5W_A	0.7551
7B5W_A	0.7498
7B5W_A	0.7547
7B5W_A	0.7529
7B5W_A	0.7515
7B5W_A	0.7517
7B5W_A	0.7486
7B5W_A	0.7551
7BCB_B	0.6050
7BCB_B	0.6024
7BCB_B	0.6051
7BCB_B	0.6087
7BCB_B	0.6023
7BCB_B	0.6041
7BCB_B	0.6147
7BCB_B	0.6041
7BCB_B	0.6032
7BCB_B	0.6038
7BCJ_A	0.7221
7BCJ_A	0.4895
7BCJ_A	0.8011
7BCJ_A	0.7440
7BCJ_A	0.7235
7BCJ_A	0.7473
7BCJ_A	0.4628
7BCJ_A	0.6358
7BCJ_A	0.6391
7BCJ_A	0.6545
7BNK_A	0.5377
7BNK_A	0.5359
7BNK_A	0.5383
7BNK_A	0.5381
7BNK_A	0.5374
7BNK_A	0.5364
7BNK_A	0.5384
7BNK_A	0.5371
7BNK_A	0.5370
7BNK_A	0.5363
7BNY_B	0.8746
7BNY_B	0.8469
7BNY_B	0.8392
7BNY_B	0.8502
7BNY_B	0.8423
7BNY_B	0.7774
7BNY_B	0.6308
7BNY_B	0.5491
7BNY_B	0.4105
7BNY_B	0.5045
7CUH_A	0.5443
7CUH_A	0.5441
7CUH_A	0.5455
7CUH_A	0.5484
7CUH_A	0.5593
7CUH_A	0.5529
7CUH_A	0.5340
7CUH_A	0.5351
7CUH_A	0.5387
7CUH_A	0.5398
7CZO_A	0.7721
7CZO_A	0.7188
7CZO_A	0.7734
7CZO_A	0.7742
7CZO_A	0.7674
7CZO_A	0.7748
7CZO_A	0.7525
7CZO_A	0.7730
7CZO_A	0.7727
7CZO_A	0.7699
7D3Y_A	0.5378
7D3Y_A	0.5356
7D3Y_A	0.5369
7D3Y_A	0.5360
7D3Y_A	0.5373
7D3Y_A	0.5454
7D3Y_A	0.5452
7D3Y_A	0.5369
7D3Y_A	0.5389
7D3Y_A	0.5367
7D6L_A	0.8851
7D6L_A	0.8935
7D6L_A	0.9015
7D6L_A	0.8792
7D6L_A	0.8646
7D6L_A	0.8652
7D6L_A	0.9150
7D6L_A	0.8627
7D6L_A	0.8849
7D6L_A	0.9101
7D8R_A	0.5939
7D8R_A	0.5673
7D8R_A	0.5925
7D8R_A	0.5959
7D8R_A	0.5802
7D8R_A	0.5839
7D8R_A	0.5654
7D8R_A	0.5739
7D8R_A	0.5705
7D8R_A	0.5818
7D8S_A	0.5543
7D8S_A	0.5575
7D8S_A	0.4478
7D8S_A	0.5554
7D8S_A	0.5515
7D8S_A	0.5588
7D8S_A	0.5601
7D8S_A	0.4494
7D8S_A	0.5575
7D8S_A	0.5655
7DFE_A	0.7871
7DFE_A	0.7640
7DFE_A	0.7953
7DFE_A	0.7961
7DFE_A	0.7989
7DFE_A	0.8012
7DFE_A	0.7944
7DFE_A	0.7704
7DFE_A	0.7988
7DFE_A	0.7678
7DUF_A	0.5997
7DUF_A	0.5679
7DUF_A	0.5733
7DUF_A	0.5845
7DUF_A	0.5729
7DUF_A	0.6095
7DUF_A	0.5730
7DUF_A	0.5939
7DUF_A	0.6060
7DUF_A	0.5946
7E57_C	0.6026
7E57_C	0.6043
7E57_C	0.6019
7E57_C	0.6019
7E57_C	0.6041
7E57_C	0.6023
7E57_C	0.6028
7E57_C	0.6050
7E57_C	0.6021
7E57_C	0.6043
7E6G_A	0.6964
7E6G_A	0.6984
7E6G_A	0.6926
7E6G_A	0.6945
7E6G_A	0.7004
7E6G_A	0.6993
7E6G_A	0.6961
7E6G_A	0.6953
7E6G_A	0.6967
7E6G_A	0.7020
7EFT_B	0.7931
7EFT_B	0.8308
7EFT_B	0.8453
7EFT_B	0.7015
7EFT_B	0.7834
7EFT_B	0.7916
7EFT_B	0.8436
7EFT_B	0.8078
7EFT_B	0.7920
7EFT_B	0.8005
7EJO_A	0.7451
7EJO_A	0.7400
7EJO_A	0.7440
7EJO_A	0.7450
7EJO_A	0.7472
7EJO_A	0.7498
7EJO_A	0.7421
7EJO_A	0.7437
7EJO_A	0.7561
7EJO_A	0.7423
7F7N_A	0.1756
7F7N_A	0.1720
7F7N_A	0.1733
7F7N_A	0.1558
7F7N_A	0.1558
7F7N_A	0.1804
7F7N_A	0.1756
7F7N_A	0.1803
7F7N_A	0.1803
7F7N_A	0.1719
7FE0_A	0.6297
7FE0_A	0.6400
7FE0_A	0.6230
7FE0_A	0.6151
7FE0_A	0.6646
7FE0_A	0.6295
7FE0_A	0.6148
7FE0_A	0.6950
7FE0_A	0.6935
7FE0_A	0.6570
7JRK_A	0.4085
7JRK_A	0.3752
7JRK_A	0.4051
7JRK_A	0.3897
7JRK_A	0.4025
7JRK_A	0.3896
7JRK_A	0.3889
7JRK_A	0.3848
7JRK_A	0.3813
7JRK_A	0.4028
7JVT_D	0.6058
7JVT_D	0.6178
7JVT_D	0.5660
7JVT_D	0.6262
7JVT_D	0.6307
7JVT_D	0.5488
7JVT_D	0.6007
7JVT_D	0.5631
7JVT_D	0.5522
7JVT_D	0.5526
7JYP_A	0.8795
7JYP_A	0.8626
7JYP_A	0.9019
7JYP_A	0.8865
7JYP_A	0.8870
7JYP_A	0.8942
7JYP_A	0.8687
7JYP_A	0.8864
7JYP_A	0.8647
7JYP_A	0.8951
7KPJ_E	0.6704
7KPJ_E	0.3971
7KPJ_E	0.3989
7KPJ_E	0.4010
7KPJ_E	0.3995
7KPJ_E	0.4009
7KPJ_E	0.6774
7KPJ_E	0.6789
7KPJ_E	0.4003
7KPJ_E	0.3965
7KUW_A	0.8217
7KUW_A	0.8332
7KUW_A	0.8128
7KUW_A	0.8239
7KUW_A	0.8333
7KUW_A	0.8166
7KUW_A	0.7415
7KUW_A	0.8109
7KUW_A	0.8211
7KUW_A	0.8430
7LU8_A	0.7084
7LU8_A	0.7084
7LU8_A	0.7095
7LU8_A	0.6241
7LU8_A	0.7054
7LU8_A	0.7102
7LU8_A	0.7033
7LU8_A	0.7068
7LU8_A	0.7108
7LU8_A	0.7109
7LXC_A	0.6463
7LXC_A	0.6483
7LXC_A	0.6401
7LXC_A	0.6503
7LXC_A	0.6577
7LXC_A	0.6572
7LXC_A	0.6503
7LXC_A	0.6533
7LXC_A	0.6491
7LXC_A	0.6481
7M0Q_B	0.9188
7M0Q_B	0.8542
7M0Q_B	0.8570
7M0Q_B	0.8653
7M0Q_B	0.8668
7M0Q_B	0.8539
7M0Q_B	0.6969
7M0Q_B	0.5970
7M0Q_B	0.8523
7M0Q_B	0.9106
7M1W_A	0.6369
7M1W_A	0.6396
7M1W_A	0.6219
7M1W_A	0.6220
7M1W_A	0.6360
7M1W_A	0.6406
7M1W_A	0.6358
7M1W_A	0.6394
7M1W_A	0.3389
7M1W_A	0.6283
7M4M_A	0.7143
7M4M_A	0.3939
7M4M_A	0.6802
7M4M_A	0.4016
7M4M_A	0.5453
7M4M_A	0.5638
7M4M_A	0.4134
7M4M_A	0.7253
7M4M_A	0.7223
7M4M_A	0.7177
7M4N_A	0.8319
7M4N_A	0.8282
7M4N_A	0.8231
7M4N_A	0.8205
7M4N_A	0.8239
7M4N_A	0.8207
7M4N_A	0.8294
7M4N_A	0.8226
7M4N_A	0.8301
7M4N_A	0.8301
7MQY_A	0.5182
7MQY_A	0.5303
7MQY_A	0.5177
7MQY_A	0.5723
7MQY_A	0.4039
7MQY_A	0.6920
7MQY_A	0.5823
7MQY_A	0.5343
7MQY_A	0.4999
7MQY_A	0.5990
7MRQ_A	0.6015
7MRQ_A	0.5510
7MRQ_A	0.5396
7MRQ_A	0.5097
7MRQ_A	0.4758
7MRQ_A	0.4187
7MRQ_A	0.5049
7MRQ_A	0.4857
7MRQ_A	0.4744
7MRQ_A	0.6357
7MU9_A	0.7084
7MU9_A	0.7083
7MU9_A	0.7083
7MU9_A	0.7085
7MU9_A	0.7084
7MU9_A	0.7076
7MU9_A	0.7080
7MU9_A	0.7081
7MU9_A	0.7094
7MU9_A	0.7083
7NMB_A	0.7898
7NMB_A	0.7921
7NMB_A	0.7877
7NMB_A	0.7895
7NMB_A	0.7864
7NMB_A	0.7871
7NMB_A	0.7867
7NMB_A	0.7884
7NMB_A	0.7926
7NMB_A	0.7891
7PPP_A	0.3293
7PPP_A	0.6154
7PPP_A	0.6292
7PPP_A	0.3270
7PPP_A	0.3188
7PPP_A	0.6153
7PPP_A	0.3151
7PPP_A	0.3223
7PPP_A	0.3015
7PPP_A	0.6293
7PRD_A	0.6960
7PRD_A	0.7100
7PRD_A	0.7909
7PRD_A	0.7868
7PRD_A	0.7844
7PRD_A	0.7865
7PRD_A	0.7845
7PRD_A	0.7880
7PRD_A	0.7952
7PRD_A	0.8012
7RWK_A	0.6928
7RWK_A	0.6850
7RWK_A	0.6823
7RWK_A	0.6902
7RWK_A	0.6863
7RWK_A	0.6914
7RWK_A	0.6939
7RWK_A	0.6789
7RWK_A	0.6851
7RWK_A	0.6865
7SIR_A	0.9218
7SIR_A	0.8545
7SIR_A	0.8889
7SIR_A	0.9634
7SIR_A	0.9409
7SIR_A	0.9159
7SIR_A	0.9269
7SIR_A	0.7803
7SIR_A	0.9610
7SIR_A	0.7271
