# Supplementary material for: Protein structure prediction with in-cell photo-crosslinking mass spectrometry and deep learning
Source: Nat Biotechnol. 2023 Mar 20;41(12):1810–9. doi: 10.1038/s41587-023-01704-z (PMC10713450; doi:10.1038/s41587-023-01704-z)
Supplement: Supplementary file 12 — Raw data for growth curves in panel a. Panel b based on Supplementary Data 2. [file 41587_2023_1704_MOESM12_ESM.xlsx]

## Sheet: photoL_growthCurves
Replica 1										Replica2										Replica3
time(s)	control	5uM	50uM	250uM	500uM	750uM	1mM	4mM		time(s)	control	5uM	50uM	250uM	500uM	750uM	1mM	4mM		time(s)	control	5uM	50uM	250uM	500uM	750uM	1mM	4mM
0	0.1354	0.1358	0.1298	0.1316	0.125	0.145	0.1669	0.1307		0	0.1294	0.1341	0.1351	0.1308	0.1357	0.1358	0.1447	0.138		0	0.1286	0.1651	0.1762	0.1341	0.1404	0.1485	0.1322	0.1314
1023.5	0.1436	0.1368	0.1375	0.1279	0.1505	0.1377	0.137	0.127		1023.5	0.1308	0.1338	0.1477	0.1391	0.1344	0.1273	0.139	0.1296		1023.5	0.1331	0.158	0.161	0.144	0.1446	0.1281	0.132	0.1305
2046.9	0.155	0.1391	0.1499	0.1264	0.1383	0.1345	0.134	0.1257		2046.9	0.1253	0.1439	0.1395	0.1354	0.1287	0.1276	0.1376	0.1288		2046.9	0.1448	0.1419	0.1497	0.143	0.1339	0.1291	0.1294	0.1285
3070.4	0.1691	0.1479	0.162	0.1293	0.1321	0.1299	0.1344	0.1252		3070.4	0.1274	0.1397	0.1322	0.137	0.1245	0.123	0.1303	0.1344		3070.4	0.1509	0.1438	0.1507	0.1413	0.1357	0.1296	0.1298	0.1293
4093.9	0.1473	0.1657	0.1577	0.1331	0.1222	0.1307	0.1322	0.1253		4093.9	0.1398	0.1328	0.1302	0.1306	0.1228	0.1233	0.1307	0.1353		4093.9	0.15	0.1488	0.1467	0.1386	0.1301	0.1281	0.1329	0.1275
5117.4	0.1447	0.1655	0.1468	0.1332	0.1234	0.1294	0.1306	0.1257		5117.4	0.1355	0.135	0.1285	0.132	0.1218	0.1245	0.1304	0.134		5117.4	0.146	0.1427	0.1469	0.1384	0.1321	0.1295	0.1332	0.1279
6140.8	0.1471	0.1502	0.1375	0.1326	0.1232	0.129	0.131	0.125		6140.8	0.1351	0.1297	0.1311	0.1302	0.1249	0.1261	0.1335	0.1341		6140.8	0.135	0.1384	0.1345	0.1393	0.1302	0.1311	0.1319	0.1319
7164.5	0.1512	0.141	0.1353	0.1401	0.1248	0.1292	0.1294	0.1236		7164.5	0.1373	0.1308	0.1329	0.1296	0.1271	0.1254	0.1348	0.1326		7164.5	0.1388	0.1423	0.1394	0.1369	0.1262	0.1311	0.1319	0.1317
8188	0.1521	0.14	0.1354	0.1369	0.1253	0.129	0.1304	0.1245		8188	0.14	0.1326	0.132	0.1303	0.1248	0.1279	0.1377	0.1311		8188	0.1374	0.1387	0.1441	0.1375	0.1282	0.1311	0.1331	0.1322
9211.5	0.1571	0.1422	0.1373	0.149	0.1239	0.1274	0.1302	0.1307		9211.5	0.1403	0.1348	0.1338	0.1303	0.1254	0.1274	0.1372	0.1307		9211.5	0.1431	0.1395	0.1387	0.1385	0.128	0.1311	0.1342	0.1324
10234.9	0.1675	0.1447	0.1407	0.1493	0.1235	0.1276	0.1304	0.1313		10234.9	0.1437	0.1388	0.1349	0.1301	0.1264	0.1291	0.1381	0.1329		10234.9	0.1423	0.1387	0.1426	0.1353	0.1265	0.1303	0.127	0.1321
11258.4	0.172	0.1473	0.1408	0.1513	0.124	0.1285	0.1308	0.134		11258.4	0.1458	0.1388	0.1363	0.1316	0.1278	0.1292	0.1383	0.1353		11258.4	0.1443	0.1399	0.1396	0.1342	0.1261	0.1299	0.1251	0.1316
12281.9	0.1719	0.1498	0.1417	0.151	0.1241	0.1296	0.1315	0.1334		12281.9	0.1475	0.1408	0.1362	0.1322	0.1271	0.1289	0.1381	0.1339		12281.9	0.1465	0.1416	0.1423	0.1367	0.1276	0.1297	0.1265	0.1313
13305.4	0.1737	0.1523	0.143	0.149	0.1251	0.1297	0.1317	0.1335		13305.4	0.1524	0.1422	0.1386	0.1321	0.1289	0.1288	0.1389	0.1376		13305.4	0.1474	0.1435	0.1412	0.1379	0.1275	0.1291	0.1266	0.1306
14328.8	0.1785	0.1553	0.1439	0.1478	0.1248	0.1289	0.1313	0.133		14328.8	0.1592	0.1413	0.1392	0.1329	0.1278	0.1283	0.1387	0.1396		14328.8	0.1491	0.1464	0.1402	0.1363	0.1277	0.129	0.127	0.1294
15352.3	0.1835	0.1601	0.1475	0.1501	0.1247	0.1297	0.1323	0.1317		15352.3	0.1651	0.1438	0.1411	0.1351	0.1286	0.1276	0.1359	0.1414		15352.3	0.1511	0.1505	0.1443	0.1352	0.1272	0.1286	0.1289	0.1287
16375.8	0.193	0.1661	0.1495	0.146	0.1244	0.1295	0.1319	0.1325		16375.8	0.1726	0.1457	0.1411	0.1334	0.1263	0.1275	0.1356	0.1427		16375.8	0.1551	0.1503	0.1426	0.136	0.1279	0.1278	0.1272	0.128
17399.3	0.2033	0.1721	0.1537	0.147	0.1245	0.1298	0.132	0.1302		17399.3	0.1828	0.1501	0.1429	0.1339	0.1277	0.1282	0.1342	0.1431		17399.3	0.1593	0.1521	0.1476	0.1377	0.1239	0.1297	0.1303	0.127
18422.8	0.2166	0.1814	0.1568	0.1444	0.1257	0.1309	0.1302	0.1295		18422.8	0.1948	0.1547	0.144	0.1334	0.1253	0.1259	0.1376	0.1402		18422.8	0.1638	0.1524	0.147	0.1366	0.1243	0.1282	0.1285	0.1271
19446.2	0.2312	0.1924	0.1622	0.1469	0.125	0.1298	0.1316	0.1364		19446.2	0.2094	0.159	0.1471	0.1339	0.1261	0.1258	0.1371	0.1423		19446.2	0.1692	0.1525	0.148	0.1358	0.1264	0.1293	0.1294	0.1273
20469.7	0.2467	0.2032	0.1704	0.1421	0.1257	0.1294	0.1313	0.1366		20469.7	0.2257	0.1698	0.1486	0.1327	0.1254	0.1272	0.14	0.1397		20469.7	0.177	0.1553	0.1507	0.1368	0.124	0.1312	0.1336	0.1269
21493.2	0.2656	0.2139	0.179	0.1408	0.1265	0.1304	0.1314	0.1402		21493.2	0.2451	0.1769	0.1528	0.1339	0.126	0.1286	0.1404	0.1415		21493.2	0.1862	0.1578	0.1539	0.1371	0.1238	0.1309	0.1322	0.1267
22516.7	0.289	0.2303	0.1869	0.1417	0.1258	0.1307	0.1309	0.137		22516.7	0.2681	0.1858	0.1585	0.1356	0.1263	0.1314	0.1408	0.134		22516.7	0.1975	0.1608	0.1543	0.1378	0.127	0.1303	0.1317	0.1256
23540.2	0.3167	0.2475	0.1972	0.1434	0.1283	0.1345	0.1327	0.1336		23540.2	0.2949	0.1971	0.1638	0.1355	0.127	0.1288	0.141	0.1342		23540.2	0.2107	0.1649	0.1546	0.1388	0.1264	0.1316	0.1323	0.1277
24563.6	0.3427	0.2645	0.2065	0.1443	0.1273	0.1325	0.1303	0.1339		24563.6	0.3217	0.2107	0.1713	0.1363	0.1271	0.1306	0.1424	0.1331		24563.6	0.223	0.1717	0.1565	0.1375	0.1256	0.1312	0.1328	0.1265
25587.1	0.367	0.2791	0.2217	0.1454	0.13	0.1332	0.1319	0.1354		25587.1	0.3462	0.2279	0.1797	0.1364	0.1278	0.1327	0.1429	0.1339		25587.1	0.2411	0.1811	0.1587	0.1389	0.1277	0.1306	0.1319	0.1305
26610.6	0.3886	0.2968	0.2389	0.1475	0.1257	0.1358	0.1296	0.1394		26610.6	0.3688	0.2415	0.1911	0.1373	0.1273	0.1344	0.1343	0.1318		26610.6	0.2441	0.1861	0.161	0.1376	0.1256	0.1317	0.1321	0.1289
27634.1	0.3916	0.3196	0.2612	0.1493	0.1254	0.1361	0.1303	0.1309		27634.1	0.3817	0.2554	0.2044	0.1376	0.1277	0.1349	0.1356	0.133		27634.1	0.2412	0.1915	0.1665	0.1397	0.1263	0.1312	0.1316	0.1268
28657.6	0.3889	0.3465	0.2832	0.1502	0.1261	0.1352	0.1294	0.1309		28657.6	0.379	0.2705	0.2209	0.1392	0.1276	0.1351	0.1352	0.1328		28657.6	0.2387	0.1974	0.1702	0.1406	0.1251	0.1324	0.1323	0.1261
29681.1	0.3849	0.3734	0.3041	0.1538	0.1275	0.1355	0.1294	0.1323		29681.1	0.3756	0.2935	0.2414	0.1415	0.1299	0.1355	0.1383	0.1413		29681.1	0.2398	0.2067	0.178	0.1399	0.1264	0.133	0.1313	0.1269
30704.5	0.3797	0.3955	0.3208	0.1566	0.1298	0.136	0.1304	0.1318		30704.5	0.3708	0.321	0.2638	0.1433	0.1324	0.1354	0.1401	0.1393		30704.5	0.2429	0.2199	0.1869	0.1416	0.1269	0.1337	0.131	0.1254
31728	0.3791	0.4101	0.3414	0.16	0.1315	0.1357	0.1317	0.1349		31728	0.3681	0.3536	0.2836	0.1451	0.1372	0.1328	0.1416	0.1328		31728	0.2441	0.2352	0.1972	0.1409	0.1283	0.1328	0.1307	0.1262
32751.5	0.3772	0.4104	0.3673	0.1652	0.134	0.1367	0.1306	0.1302		32751.5	0.3655	0.3786	0.298	0.1478	0.1385	0.13	0.1418	0.1305		32751.5	0.2442	0.2519	0.2047	0.1395	0.127	0.1336	0.1306	0.1259
33775	0.3734	0.4054	0.3934	0.1691	0.1356	0.1388	0.1344	0.1313		33775	0.3633	0.4023	0.3175	0.1512	0.1428	0.1293	0.1378	0.1273		33775	0.2456	0.2703	0.2138	0.1409	0.1279	0.1333	0.1308	0.1257
34798.5	0.3702	0.3992	0.4099	0.1737	0.1372	0.139	0.1361	0.1311		34798.5	0.3596	0.4086	0.3421	0.1555	0.1462	0.1317	0.1435	0.1278		34798.5	0.2468	0.2721	0.2238	0.1426	0.131	0.1325	0.1305	0.1278
35822	0.3681	0.3963	0.4133	0.1798	0.1393	0.1384	0.1375	0.1332		35822	0.3575	0.4072	0.368	0.1579	0.1429	0.1324	0.142	0.1293		35822	0.2469	0.2683	0.2378	0.1458	0.131	0.1336	0.1305	0.1274
36845.4	0.3663	0.3922	0.4122	0.1885	0.1419	0.14	0.1384	0.1319		36845.4	0.3555	0.4017	0.3934	0.1626	0.1442	0.1346	0.1431	0.1279		36845.4	0.2479	0.2702	0.254	0.1483	0.1317	0.1337	0.1311	0.1265
37868.9	0.3637	0.3904	0.4102	0.1942	0.1465	0.1408	0.1403	0.1297		37868.9	0.3537	0.3978	0.4094	0.1675	0.1442	0.1348	0.1412	0.1285		37868.9	0.2481	0.2726	0.2763	0.1455	0.1319	0.1331	0.1308	0.1302
38892.4	0.363	0.3883	0.4085	0.2059	0.147	0.1407	0.142	0.1287		38892.4	0.3519	0.395	0.4143	0.1727	0.1429	0.1353	0.1416	0.1282		38892.4	0.2475	0.2738	0.2787	0.1511	0.1326	0.1333	0.1326	0.1282
39915.9	0.362	0.3851	0.4063	0.2181	0.1493	0.1404	0.1424	0.1279		39915.9	0.3511	0.3944	0.4109	0.1799	0.1488	0.1353	0.1415	0.1307		39915.9	0.2494	0.2748	0.2824	0.1515	0.1337	0.1324	0.1294	0.1295
40939.3	0.3603	0.3827	0.4043	0.2297	0.1529	0.1425	0.1436	0.1288		40939.3	0.35	0.3926	0.4097	0.1869	0.1457	0.1359	0.1398	0.1315		40939.3	0.2488	0.276	0.2775	0.1531	0.1327	0.1337	0.1304	0.1293
41962.8	0.3607	0.3807	0.4027	0.2434	0.156	0.1443	0.1458	0.1315		41962.8	0.3503	0.3893	0.4083	0.1969	0.1518	0.135	0.1393	0.1325		41962.8	0.2498	0.2782	0.2821	0.1544	0.1337	0.1347	0.1307	0.129
42986.3	0.3598	0.3798	0.3998	0.259	0.1606	0.1455	0.1443	0.1339		42986.3	0.35	0.385	0.4087	0.207	0.1617	0.1374	0.1398	0.1342		42986.3	0.2503	0.2783	0.2863	0.1567	0.1353	0.1316	0.1272	0.1297
44009.8	0.3568	0.3772	0.3964	0.2716	0.1652	0.1477	0.1452	0.1318		44009.8	0.349	0.3847	0.4079	0.216	0.1609	0.1366	0.1396	0.1326		44009.8	0.2502	0.2791	0.2868	0.161	0.1373	0.1331	0.1285	0.1283
45033.3	0.3579	0.3767	0.3944	0.2868	0.1708	0.1484	0.1423	0.1347		45033.3	0.3485	0.3828	0.404	0.2282	0.1639	0.1366	0.1414	0.133		45033.3	0.2501	0.2785	0.2914	0.1656	0.1364	0.1341	0.1287	0.1284
46056.7	0.3574	0.3752	0.392	0.3116	0.1797	0.1517	0.1463	0.1348		46056.7	0.3484	0.3794	0.4003	0.2424	0.1655	0.1381	0.1435	0.1347		46056.7	0.25	0.279	0.2943	0.169	0.1399	0.1336	0.1293	0.1269
47080.2	0.3573	0.3738	0.3896	0.3317	0.188	0.1545	0.1484	0.1343		47080.2	0.3479	0.3775	0.3968	0.256	0.1647	0.1397	0.1429	0.1383		47080.2	0.2493	0.2801	0.2947	0.1735	0.1412	0.1353	0.1297	0.1278
48103.7	0.3564	0.373	0.3872	0.3557	0.1996	0.1586	0.1496	0.1332		48103.7	0.3475	0.3758	0.3963	0.2722	0.1655	0.1412	0.1477	0.1363		48103.7	0.2488	0.2821	0.2951	0.177	0.1452	0.1361	0.1309	0.1275
49127.2	0.3558	0.3715	0.3848	0.3793	0.2108	0.1646	0.151	0.1313		49127.2	0.3476	0.3737	0.3947	0.2898	0.1763	0.1513	0.1509	0.1338		49127.2	0.2501	0.2835	0.2959	0.1819	0.149	0.1362	0.1306	0.128
50150.7	0.3564	0.3716	0.3837	0.4007	0.2223	0.1681	0.1548	0.1267		50150.7	0.3473	0.3735	0.3916	0.3078	0.1803	0.1522	0.1518	0.1336		50150.7	0.2479	0.2835	0.3001	0.1866	0.1541	0.1371	0.1314	0.1266
51174.1	0.3549	0.3696	0.382	0.4234	0.2341	0.1758	0.1591	0.1248		51174.1	0.3475	0.3714	0.3903	0.3292	0.1896	0.1536	0.153	0.1363		51174.1	0.2473	0.2833	0.3002	0.1911	0.1567	0.1391	0.1326	0.1268
52197.6	0.3556	0.3702	0.3798	0.4495	0.2448	0.1832	0.1608	0.1243		52197.6	0.3479	0.3703	0.3873	0.3503	0.2029	0.1573	0.1551	0.1343		52197.6	0.2437	0.2852	0.3017	0.1989	0.161	0.1395	0.1332	0.1265
53221.1	0.3559	0.3689	0.3792	0.4539	0.2565	0.1927	0.1687	0.1248		53221.1	0.3478	0.3693	0.3858	0.3761	0.2101	0.1616	0.1571	0.1366		53221.1	0.2428	0.2839	0.3037	0.2087	0.1674	0.1422	0.1357	0.1283
54244.6	0.3546	0.3697	0.3771	0.4536	0.2696	0.2019	0.1755	0.124		54244.6	0.3476	0.3683	0.3852	0.4051	0.221	0.1675	0.1583	0.1386		54244.6	0.2409	0.285	0.3044	0.2192	0.173	0.1453	0.1361	0.1274
55268.1	0.3552	0.3671	0.3755	0.4401	0.2821	0.2128	0.1805	0.1244		55268.1	0.3478	0.3672	0.3817	0.426	0.2298	0.173	0.1594	0.1363		55268.1	0.239	0.2853	0.3053	0.235	0.1754	0.1488	0.1371	0.1249
56291.5	0.3546	0.3665	0.3749	0.4366	0.2971	0.2237	0.1868	0.125		56291.5	0.3475	0.3657	0.3797	0.4499	0.2414	0.1814	0.1627	0.1391		56291.5	0.2365	0.2849	0.3072	0.2418	0.1818	0.152	0.1387	0.125
57315	0.3554	0.3664	0.3726	0.4361	0.3166	0.2322	0.197	0.1256		57315	0.3479	0.3652	0.3793	0.4551	0.2513	0.1893	0.1703	0.1316		57315	0.2351	0.2841	0.3076	0.2479	0.1897	0.1558	0.1404	0.1236
58338.5	0.3555	0.366	0.3715	0.4318	0.3371	0.2418	0.2071	0.1284		58338.5	0.3482	0.3647	0.3778	0.4568	0.2639	0.2003	0.1735	0.15		58338.5	0.2329	0.2841	0.3061	0.2532	0.1951	0.1599	0.1428	0.124
59362	0.3551	0.3651	0.3709	0.4289	0.3659	0.2531	0.2157	0.1231		59362	0.348	0.3648	0.3766	0.4553	0.2778	0.2101	0.1838	0.1459		59362	0.2308	0.2809	0.3099	0.26	0.2006	0.1649	0.145	0.1247
60385.4	0.3549	0.3628	0.3695	0.4237	0.398	0.2678	0.224	0.123		60385.4	0.3477	0.3641	0.3761	0.4515	0.2909	0.2203	0.1913	0.1503		60385.4	0.2289	0.2797	0.31	0.2603	0.2094	0.1673	0.1486	0.126
61408.9	0.3551	0.3607	0.37	0.4222	0.4272	0.284	0.2319	0.1227		61408.9	0.3473	0.3636	0.3751	0.4462	0.3113	0.2268	0.1969	0.1388		61408.9	0.2276	0.2788	0.3106	0.262	0.2186	0.1715	0.1525	0.1257
62432.4	0.3541	0.3577	0.3693	0.42	0.4457	0.3002	0.2408	0.1229		62432.4	0.3466	0.3638	0.3744	0.4427	0.3314	0.2365	0.2029	0.1378		62432.4	0.2239	0.2747	0.3084	0.264	0.2264	0.1743	0.1563	0.124
