# Supplementary material for: Protein structure prediction with in-cell photo-crosslinking mass spectrometry and deep learning
Source: Nat Biotechnol. 2023 Mar 20;41(12):1810–9. doi: 10.1038/s41587-023-01704-z (PMC10713450; doi:10.1038/s41587-023-01704-z)
Supplement: Supplementary file 13 — Raw data for TM-score–pTM correlation on the outer membrane proteins (AlphaFold2). [file 41587_2023_1704_MOESM13_ESM.xlsx]

## Sheet: AF2 pTM
1a3a_D_0	0.362972
1a3a_D_1	0.332795
1a3a_D_2	0.334323
1a3a_D_3	0.464024
1a3a_D_4	0.310275
1a3a_D_5	0.461301
1a3a_D_6	0.388537
1a3a_D_7	0.436760
1a3a_D_8	0.338712
1a3a_D_9	0.426624
1bxw_A_0	0.491607
1bxw_A_1	0.495051
1bxw_A_2	0.374461
1bxw_A_3	0.357593
1bxw_A_4	0.467927
1bxw_A_5	0.483081
1bxw_A_6	0.449717
1bxw_A_7	0.490796
1bxw_A_8	0.463958
1bxw_A_9	0.494055
1c5k_A_0	0.860946
1c5k_A_1	0.791525
1c5k_A_2	0.851299
1c5k_A_3	0.850978
1c5k_A_4	0.845427
1c5k_A_5	0.850243
1c5k_A_6	0.768254
1c5k_A_7	0.858329
1c5k_A_8	0.765757
1c5k_A_9	0.693192
1fep_A_0	0.635163
1fep_A_1	0.453438
1fep_A_2	0.727031
1fep_A_3	0.617790
1fep_A_4	0.529579
1fep_A_5	0.636875
1fep_A_6	0.497086
1fep_A_7	0.632219
1fep_A_8	0.720026
1fep_A_9	0.764487
1grl_G_0	0.526708
1grl_G_1	0.652266
1grl_G_2	0.662381
1grl_G_3	0.531901
1grl_G_4	0.693572
1grl_G_5	0.675383
1grl_G_6	0.581927
1grl_G_7	0.605640
1grl_G_8	0.545027
1grl_G_9	0.675842
1i78_B_0	0.799807
1i78_B_1	0.758091
1i78_B_2	0.806323
1i78_B_3	0.792658
1i78_B_4	0.788227
1i78_B_5	0.787312
1i78_B_6	0.797743
1i78_B_7	0.814671
1i78_B_8	0.797067
1i78_B_9	0.782371
1igw_D_0	0.782256
1igw_D_1	0.830819
1igw_D_2	0.828114
1igw_D_3	0.808538
1igw_D_4	0.827011
1igw_D_5	0.809352
1igw_D_6	0.804817
1igw_D_7	0.783338
1igw_D_8	0.792232
1igw_D_9	0.834670
1lv7_A_0	0.503423
1lv7_A_1	0.499009
1lv7_A_2	0.430219
1lv7_A_3	0.477987
1lv7_A_4	0.446220
1lv7_A_5	0.407352
1lv7_A_6	0.417139
1lv7_A_7	0.431690
1lv7_A_8	0.503615
1lv7_A_9	0.572269
1pb1_A_0	0.839047
1pb1_A_1	0.829712
1pb1_A_2	0.861282
1pb1_A_3	0.752594
1pb1_A_4	0.878703
1pb1_A_5	0.855006
1pb1_A_6	0.575209
1pb1_A_7	0.892233
1pb1_A_8	0.850929
1pb1_A_9	0.847611
1qfg_A_0	0.783309
1qfg_A_1	0.763516
1qfg_A_2	0.621303
1qfg_A_3	0.762111
1qfg_A_4	0.715496
1qfg_A_5	0.836335
1qfg_A_6	0.752369
1qfg_A_7	0.802267
1qfg_A_8	0.763880
1qfg_A_9	0.709558
2f1m_D_0	0.604217
2f1m_D_1	0.608140
2f1m_D_2	0.633176
2f1m_D_3	0.602973
2f1m_D_4	0.602841
2f1m_D_5	0.607800
2f1m_D_6	0.598306
2f1m_D_7	0.616178
2f1m_D_8	0.601181
2f1m_D_9	0.590109
2grx_A_0	0.710422
2grx_A_1	0.822865
2grx_A_2	0.763293
2grx_A_3	0.804678
2grx_A_4	0.767771
2grx_A_5	0.783371
2grx_A_6	0.713935
2grx_A_7	0.791725
2grx_A_8	0.793242
2grx_A_9	0.791564
2guf_A_0	0.773924
2guf_A_1	0.731051
2guf_A_2	0.640097
2guf_A_3	0.497577
2guf_A_4	0.726652
2guf_A_5	0.773945
2guf_A_6	0.735125
2guf_A_7	0.705994
2guf_A_8	0.757076
2guf_A_9	0.751296
2hdi_A_0	0.668827
2hdi_A_1	0.781023
2hdi_A_2	0.714499
2hdi_A_3	0.557819
2hdi_A_4	0.650366
2hdi_A_5	0.620584
2hdi_A_6	0.477334
2hdi_A_7	0.565041
2hdi_A_8	0.417468
2hdi_A_9	0.755360
2hqs_H_0	0.667618
2hqs_H_1	0.664388
2hqs_H_2	0.672118
2hqs_H_3	0.670494
2hqs_H_4	0.667888
2hqs_H_5	0.678992
2hqs_H_6	0.659292
2hqs_H_7	0.680389
2hqs_H_8	0.653954
2hqs_H_9	0.668519
2j1n_C_0	0.467926
2j1n_C_1	0.413630
2j1n_C_2	0.447581
2j1n_C_3	0.718205
2j1n_C_4	0.444355
2j1n_C_5	0.699122
2j1n_C_6	0.588680
2j1n_C_7	0.405718
2j1n_C_8	0.484681
2j1n_C_9	0.482276
2qcu_B_0	0.541332
2qcu_B_1	0.881861
2qcu_B_2	0.865825
2qcu_B_3	0.858907
2qcu_B_4	0.866306
2qcu_B_5	0.878606
2qcu_B_6	0.893835
2qcu_B_7	0.839410
2qcu_B_8	0.879144
2qcu_B_9	0.852022
2qzs_A_0	0.898341
2qzs_A_1	0.884171
2qzs_A_2	0.895450
2qzs_A_3	0.889159
2qzs_A_4	0.903867
2qzs_A_5	0.890257
2qzs_A_6	0.892186
2qzs_A_7	0.873563
2qzs_A_8	0.891113
2qzs_A_9	0.903863
3bp3_B_0	0.618317
3bp3_B_1	0.618056
3bp3_B_2	0.619077
3bp3_B_3	0.501754
3bp3_B_4	0.636561
3bp3_B_5	0.593472
3bp3_B_6	0.661588
3bp3_B_7	0.583429
3bp3_B_8	0.593463
3bp3_B_9	0.639060
3tch_A_0	0.731920
3tch_A_1	0.807969
3tch_A_2	0.722209
3tch_A_3	0.767011
3tch_A_4	0.790993
3tch_A_5	0.800837
3tch_A_6	0.774919
3tch_A_7	0.511926
3tch_A_8	0.767121
3tch_A_9	0.790387
4jne_B_0	0.670515
4jne_B_1	0.663837
4jne_B_2	0.601406
4jne_B_3	0.528747
4jne_B_4	0.615184
4jne_B_5	0.599927
4jne_B_6	0.580620
4jne_B_7	0.624322
4jne_B_8	0.623396
4jne_B_9	0.659277
4rhb_C_0	0.429930
4rhb_C_1	0.578156
4rhb_C_2	0.550648
4rhb_C_3	0.566366
4rhb_C_4	0.592503
4rhb_C_5	0.573835
4rhb_C_6	0.588780
4rhb_C_7	0.530754
4rhb_C_8	0.563524
4rhb_C_9	0.540762
4yah_X_0	0.804655
4yah_X_1	0.804075
4yah_X_2	0.806707
4yah_X_3	0.807705
4yah_X_4	0.802859
4yah_X_5	0.811217
4yah_X_6	0.807377
4yah_X_7	0.814275
4yah_X_8	0.792546
4yah_X_9	0.798084
4ybb_L_0	0.845750
4ybb_L_1	0.869692
4ybb_L_2	0.606021
4ybb_L_3	0.226660
4ybb_L_4	0.805521
4ybb_L_5	0.694281
4ybb_L_6	0.678785
4ybb_L_7	0.853704
4ybb_L_8	0.779669
4ybb_L_9	0.650469
5d0o_A_0	0.506242
5d0o_A_1	0.490807
5d0o_A_2	0.539986
5d0o_A_3	0.516432
5d0o_A_4	0.453409
5d0o_A_5	0.522607
5d0o_A_6	0.518055
5d0o_A_7	0.383296
5d0o_A_8	0.529031
5d0o_A_9	0.484422
5d0o_B_0	0.825325
5d0o_B_1	0.817422
5d0o_B_2	0.832348
5d0o_B_3	0.832800
5d0o_B_4	0.841455
5d0o_B_5	0.805629
5d0o_B_6	0.836968
5d0o_B_7	0.840414
5d0o_B_8	0.824785
5d0o_B_9	0.830577
5j43_E_0	0.837713
5j43_E_1	0.865089
5j43_E_2	0.835311
5j43_E_3	0.881180
5j43_E_4	0.859493
5j43_E_5	0.861451
5j43_E_6	0.860975
5j43_E_7	0.823948
5j43_E_8	0.742731
5j43_E_9	0.845624
6bpn_A_0	0.738871
6bpn_A_1	0.712000
6bpn_A_2	0.566427
6bpn_A_3	0.662021
6bpn_A_4	0.732189
6bpn_A_5	0.714352
6bpn_A_6	0.700942
6bpn_A_7	0.703313
6bpn_A_8	0.394148
6bpn_A_9	0.737296
6oqr_C_0	0.729924
6oqr_C_1	0.708801
6oqr_C_2	0.563278
6oqr_C_3	0.602721
6oqr_C_4	0.748997
6oqr_C_5	0.763935
6oqr_C_6	0.815994
6oqr_C_7	0.565255
6oqr_C_8	0.805748
6oqr_C_9	0.801439
6oqr_F_0	0.583867
6oqr_F_1	0.829098
6oqr_F_2	0.746640
6oqr_F_3	0.575777
6oqr_F_4	0.860519
6oqr_F_5	0.864060
6oqr_F_6	0.864670
6oqr_F_7	0.345059
6oqr_F_8	0.872958
6oqr_F_9	0.645478
6oqr_Y_0	0.359459
6oqr_Y_1	0.367257
6oqr_Y_2	0.379970
6oqr_Y_3	0.385957
6oqr_Y_4	0.367150
6oqr_Y_5	0.350858
6oqr_Y_6	0.376501
6oqr_Y_7	0.369140
6oqr_Y_8	0.349961
6oqr_Y_9	0.356156
6wxi_C_0	0.686726
6wxi_C_1	0.698594
6wxi_C_2	0.676977
6wxi_C_3	0.686686
6wxi_C_4	0.695048
6wxi_C_5	0.696335
6wxi_C_6	0.676268
6wxi_C_7	0.722784
6wxi_C_8	0.672203
6wxi_C_9	0.717534
6zhv_C_0	0.669639
6zhv_C_1	0.685088
6zhv_C_2	0.744307
6zhv_C_3	0.732929
6zhv_C_4	0.701789
6zhv_C_5	0.449885
6zhv_C_6	0.715557
6zhv_C_7	0.707057
6zhv_C_8	0.700817
6zhv_C_9	0.679238
7cge_L_0	0.553736
7cge_L_1	0.518814
7cge_L_2	0.549746
7cge_L_3	0.482372
7cge_L_4	0.491606
7cge_L_5	0.561023
7cge_L_6	0.514076
7cge_L_7	0.568025
7cge_L_8	0.564473
7cge_L_9	0.503933
7n1p_J_0	0.628264
7n1p_J_1	0.588807
7n1p_J_2	0.678840
7n1p_J_3	0.602626
7n1p_J_4	0.688319
7n1p_J_5	0.646902
7n1p_J_6	0.701726
7n1p_J_7	0.676023
7n1p_J_8	0.697568
7n1p_J_9	0.675054

## Sheet: AF2 TM-score
1a3a_D_0	0.9500
1a3a_D_1	0.9451
1a3a_D_2	0.9472
1a3a_D_3	0.9405
1a3a_D_4	0.9566
1a3a_D_5	0.9541
1a3a_D_6	0.9561
1a3a_D_7	0.9464
1a3a_D_8	0.9281
1a3a_D_9	0.9229
1bxw_A_0	0.8296
1bxw_A_1	0.8349
1bxw_A_2	0.2060
1bxw_A_3	0.1374
1bxw_A_4	0.8203
1bxw_A_5	0.8041
1bxw_A_6	0.8730
1bxw_A_7	0.8404
1bxw_A_8	0.8167
1bxw_A_9	0.8178
1c5k_A_0	0.9722
1c5k_A_1	0.9106
1c5k_A_2	0.9636
1c5k_A_3	0.9838
1c5k_A_4	0.9764
1c5k_A_5	0.9772
1c5k_A_6	0.9397
1c5k_A_7	0.9800
1c5k_A_8	0.8311
1c5k_A_9	0.7886
1fep_A_0	0.6908
1fep_A_1	0.3973
1fep_A_2	0.7714
1fep_A_3	0.6985
1fep_A_4	0.5518
1fep_A_5	0.7351
1fep_A_6	0.5478
1fep_A_7	0.7022
1fep_A_8	0.8419
1fep_A_9	0.8821
1grl_G_0	0.5978
1grl_G_1	0.6273
1grl_G_2	0.6146
1grl_G_3	0.5744
1grl_G_4	0.8564
1grl_G_5	0.6552
1grl_G_6	0.6156
1grl_G_7	0.8010
1grl_G_8	0.5898
1grl_G_9	0.6240
1i78_B_0	0.9780
1i78_B_1	0.8503
1i78_B_2	0.9665
1i78_B_3	0.9473
1i78_B_4	0.9576
1i78_B_5	0.9395
1i78_B_6	0.9761
1i78_B_7	0.9797
1i78_B_8	0.9720
1i78_B_9	0.9562
1igw_D_0	0.8194
1igw_D_1	0.8359
1igw_D_2	0.8297
1igw_D_3	0.8221
1igw_D_4	0.9606
1igw_D_5	0.8207
1igw_D_6	0.8247
1igw_D_7	0.7985
1igw_D_8	0.9126
1igw_D_9	0.8377
1lv7_A_0	0.8915
1lv7_A_1	0.8941
1lv7_A_2	0.8967
1lv7_A_3	0.9025
1lv7_A_4	0.9015
1lv7_A_5	0.8332
1lv7_A_6	0.8903
1lv7_A_7	0.8283
1lv7_A_8	0.8947
1lv7_A_9	0.9032
1pb1_A_0	0.9180
1pb1_A_1	0.9384
1pb1_A_2	0.9446
1pb1_A_3	0.8596
1pb1_A_4	0.9608
1pb1_A_5	0.9501
1pb1_A_6	0.5626
1pb1_A_7	0.9434
1pb1_A_8	0.9097
1pb1_A_9	0.9115
1qfg_A_0	0.9186
1qfg_A_1	0.9002
1qfg_A_2	0.7785
1qfg_A_3	0.9295
1qfg_A_4	0.8479
1qfg_A_5	0.9516
1qfg_A_6	0.8674
1qfg_A_7	0.9421
1qfg_A_8	0.9179
1qfg_A_9	0.8892
2f1m_D_0	0.9553
2f1m_D_1	0.9508
2f1m_D_2	0.9424
2f1m_D_3	0.9639
2f1m_D_4	0.9458
2f1m_D_5	0.9467
2f1m_D_6	0.9378
2f1m_D_7	0.9448
2f1m_D_8	0.9523
2f1m_D_9	0.9465
2guf_A_0	0.9442
2guf_A_1	0.9056
2guf_A_2	0.8143
2guf_A_3	0.6286
2guf_A_4	0.8368
2guf_A_5	0.9370
2guf_A_6	0.8995
2guf_A_7	0.8835
2guf_A_8	0.9394
2guf_A_9	0.9423
2hdi_A_0	0.7279
2hdi_A_1	0.8769
2hdi_A_2	0.7989
2hdi_A_3	0.6447
2hdi_A_4	0.7396
2hdi_A_5	0.6680
2hdi_A_6	0.4274
2hdi_A_7	0.7027
2hdi_A_8	0.4643
2hdi_A_9	0.8701
2hqs_H_0	0.9570
2hqs_H_1	0.9730
2hqs_H_2	0.9636
2hqs_H_3	0.9725
2hqs_H_4	0.9723
2hqs_H_5	0.9634
2hqs_H_6	0.9559
2hqs_H_7	0.9724
2hqs_H_8	0.9579
2hqs_H_9	0.9729
2j1n_C_0	0.5814
2j1n_C_1	0.6840
2j1n_C_2	0.6399
2j1n_C_3	0.8802
2j1n_C_4	0.6256
2j1n_C_5	0.8919
2j1n_C_6	0.7788
2j1n_C_7	0.3136
2j1n_C_8	0.6147
2j1n_C_9	0.6458
2qcu_B_0	0.5131
2qcu_B_1	0.9628
2qcu_B_2	0.9638
2qcu_B_3	0.9589
2qcu_B_4	0.9477
2qcu_B_5	0.9489
2qcu_B_6	0.9726
2qcu_B_7	0.9176
2qcu_B_8	0.9552
2qcu_B_9	0.9439
2qzs_A_0	0.9788
2qzs_A_1	0.9757
2qzs_A_2	0.9759
2qzs_A_3	0.9764
2qzs_A_4	0.9927
2qzs_A_5	0.9626
2qzs_A_6	0.9806
2qzs_A_7	0.9564
2qzs_A_8	0.9702
2qzs_A_9	0.9801
3bp3_B_0	0.9406
3bp3_B_1	0.9432
3bp3_B_2	0.9447
3bp3_B_3	0.9398
3bp3_B_4	0.9418
3bp3_B_5	0.9456
3bp3_B_6	0.9288
3bp3_B_7	0.9461
3bp3_B_8	0.9520
3bp3_B_9	0.9471
3tch_A_0	0.8528
3tch_A_1	0.9104
3tch_A_2	0.8127
3tch_A_3	0.8456
3tch_A_4	0.7965
3tch_A_5	0.9673
3tch_A_6	0.8865
3tch_A_7	0.5584
3tch_A_8	0.8991
3tch_A_9	0.8449
4jne_B_0	0.6932
4jne_B_1	0.7315
4jne_B_2	0.6750
4jne_B_3	0.5766
4jne_B_4	0.6725
4jne_B_5	0.6669
4jne_B_6	0.6539
4jne_B_7	0.6956
4jne_B_8	0.6802
4jne_B_9	0.6883
4rhb_C_0	0.4288
4rhb_C_1	0.8988
4rhb_C_2	0.8282
4rhb_C_3	0.8472
4rhb_C_4	0.8799
4rhb_C_5	0.8662
4rhb_C_6	0.8939
4rhb_C_7	0.8850
4rhb_C_8	0.8714
4rhb_C_9	0.8645
4yah_X_0	0.8135
4yah_X_1	0.8064
4yah_X_2	0.6853
4yah_X_3	0.9040
4yah_X_4	0.8437
4yah_X_5	0.8780
4yah_X_6	0.8524
4yah_X_7	0.8714
4yah_X_8	0.7091
4yah_X_9	0.8628
5d0o_A_0	0.5611
5d0o_A_1	0.5765
5d0o_A_2	0.6728
5d0o_A_3	0.5968
5d0o_A_4	0.3989
5d0o_A_5	0.5838
5d0o_A_6	0.6051
5d0o_A_7	0.4014
5d0o_A_8	0.6269
5d0o_A_9	0.5307
5d0o_B_0	0.9564
5d0o_B_1	0.9179
5d0o_B_2	0.9536
5d0o_B_3	0.9549
5d0o_B_4	0.9585
5d0o_B_5	0.9260
5d0o_B_6	0.9646
5d0o_B_7	0.9526
5d0o_B_8	0.9551
5d0o_B_9	0.9519
5j43_E_0	0.9457
5j43_E_1	0.9578
5j43_E_2	0.9272
5j43_E_3	0.9297
5j43_E_4	0.9487
5j43_E_5	0.9250
5j43_E_6	0.9177
5j43_E_7	0.9118
5j43_E_8	0.8914
5j43_E_9	0.9389
6bpn_A_0	0.9240
6bpn_A_1	0.8672
6bpn_A_2	0.7583
6bpn_A_3	0.8297
6bpn_A_4	0.8836
6bpn_A_5	0.8827
6bpn_A_6	0.8565
6bpn_A_7	0.8965
6bpn_A_8	0.4954
6bpn_A_9	0.8940
6oqr_C_0	0.8443
6oqr_C_1	0.7280
6oqr_C_2	0.6456
6oqr_C_3	0.6239
6oqr_C_4	0.7690
6oqr_C_5	0.7717
6oqr_C_6	0.8975
6oqr_C_7	0.5528
6oqr_C_8	0.9001
6oqr_C_9	0.8925
6oqr_F_0	0.5946
6oqr_F_1	0.8576
6oqr_F_2	0.7713
6oqr_F_3	0.5777
6oqr_F_4	0.8358
6oqr_F_5	0.8710
6oqr_F_6	0.8601
6oqr_F_7	0.3897
6oqr_F_8	0.8398
6oqr_F_9	0.6915
6oqr_Y_0	0.5291
6oqr_Y_1	0.4915
6oqr_Y_2	0.5587
6oqr_Y_3	0.5308
6oqr_Y_4	0.5570
6oqr_Y_5	0.5361
6oqr_Y_6	0.5291
6oqr_Y_7	0.5648
6oqr_Y_8	0.5252
6oqr_Y_9	0.4913
6wxi_C_0	0.7777
6wxi_C_1	0.7939
6wxi_C_2	0.7934
6wxi_C_3	0.8010
6wxi_C_4	0.7688
6wxi_C_5	0.8016
6wxi_C_6	0.7451
6wxi_C_7	0.7694
6wxi_C_8	0.7456
6wxi_C_9	0.8152
6zhv_C_0	0.8490
6zhv_C_1	0.8981
6zhv_C_2	0.9305
6zhv_C_3	0.9019
6zhv_C_4	0.8752
6zhv_C_5	0.6021
6zhv_C_6	0.9117
6zhv_C_7	0.9030
6zhv_C_8	0.9136
6zhv_C_9	0.9049
7cge_L_0	0.7620
7cge_L_1	0.6553
7cge_L_2	0.7626
7cge_L_3	0.6485
7cge_L_4	0.6130
7cge_L_5	0.7676
7cge_L_6	0.6200
7cge_L_7	0.7676
7cge_L_8	0.7589
7cge_L_9	0.5939
