# Supplementary material for: Protein structure prediction with in-cell photo-crosslinking mass spectrometry and deep learning
Source: Nat Biotechnol. 2023 Mar 20;41(12):1810–9. doi: 10.1038/s41587-023-01704-z (PMC10713450; doi:10.1038/s41587-023-01704-z)
Supplement: Supplementary file 14 — AlphaLink pTM scores for outer membrane proteins, including proteins that have no crystal structure. [file 41587_2023_1704_MOESM14_ESM.xlsx]

## Sheet: Number of Crosslink
P0CE48	8
P31063	1
P76177	1
P23843	11
P02930	5
P0A705	1
P0AG30	1
P0A6U8	3
P0A7T3	1
P31433	1
P69776	9
P0ABB4	3
P61889	1
P37626	1
P00550	2
P33363	2
P0AE06	7
P28635	24
P0AC41	2
P0ABC7	3
P08395	2
P0A912	6
P60723	1
P0A910	152
P0A903	1
P69805	1
P31554	4
P62399	1
P37637	1
P0A799	4
P0AGC3	1
P0AC02	1
P0A855	4
P00864	1
P0A7J3	2
P77774	2
P04846	1
P0AB67	5
P76537	1
P0A7W7	1
P17315	20
P08622	2
P77717	1
P0AAI3	2
P15877	1
P02932	1
P39180	7
P0ADY3	9
P0A9U1	1
P64604	2
P0A8T7	1
P0AFG6	3
P06129	7
P0ADE4	2
P60422	2
P0A905	13
P0AB24	1
P0ABC3	2
P35340	1
P0ABJ9	1
P0ABZ6	1
P06996	23
P05825	21
P0AEM9	1
P75796	1
P0A6F5	14
P0A917	1
P13036	1
P63284	7
P33136	1
P0A8V2	2
P0ADY1	3
P09169	1
P08200	2
P75818	1
P0A9G6	2
P0A6F3	2
P0A6P9	1
P30958	1
P0A7L0	1
P0A9P0	1
P00962	1
P0CE47	8
P0ABA0	3
P06971	28
P0A894	1
P31224	3
P76237	1
P02931	21
P0ABB0	2
P0AD61	3
P0AG55	1
P77529	4
P00509	1
P77804	5
P69786	4
P0AA10	1
P75780	3
P07001	1
P0ABK5	4
P13035	4
P0A6Y8	8
P00547	1
P37650	1
P64596	6
P0A940	5
P0A6M8	3
P00561	1
P02359	1

## Sheet: AlphaLink pTM
P00509	0.9166511
P00547	0.90642464
P00550	0.49129817
P00561	0.6435721
P00864	0.87523365
P00962	0.42632815
P02359	0.7365843
P02930	0.7321512
P02931	0.52333146
P02932	0.77695614
P04846	0.7813453
P05825	0.74395615
P06129	0.82403934
P06971	0.8416117
P06996	0.6102752
P07001	0.5686873
P08200	0.8728602
P08395	0.7535469
P08622	0.483716
P09169	0.83638084
P0A6F3	0.878844
P0A6F5	0.6796914
P0A6P9	0.8972435
P0A6U8	0.90244144
P0A6Y8	0.643283
P0A799	0.840797
P0A7J3	0.7639269
P0A7L0	0.59828204
P0A7T3	0.81373084
P0A7W7	0.8267496
P0A855	0.8516259
P0A894	0.60725814
P0A903	0.4860043
P0A905	0.43599242
P0A910	0.49455115
P0A912	0.6712856
P0A917	0.7660988
P0A940	0.4961487
P0A9G6	0.84717524
P0A9P0	0.8731557
P0AA10	0.8210045
P0AAI3	0.5379551
P0AB67	0.63535947
P0ABA0	0.40485525
P0ABB0	0.5519781
P0ABB4	0.85817975
P0ABC3	0.23989187
P0ABC7	0.39913577
P0ABJ9	0.81075865
P0ABK5	0.83768785
P0ABZ6	0.55090785
P0AC02	0.7765342
P0AC41	0.855164
P0AD61	0.77892435
P0ADE4	0.75619745
P0ADY1	0.45274913
P0ADY3	0.75055397
P0AE06	0.6311439
P0AEM9	0.8114141
P0AFG6	0.55569094
P0AG30	0.8692228
P0AG55	0.7816932
P0AGC3	0.8363001
P0CE47	0.77113104
P0CE48	0.6177827
P13035	0.8228512
P13036	0.63362455
P15877	0.70654637
P17315	0.6289323
P23843	0.77846503
P28635	0.7945787
P31063	0.79104316
P31433	0.773772
P31554	0.6690712
P33136	0.84474546
P33363	0.8822781
P35340	0.64362615
P37626	0.6469077
P60422	0.60357505
P60723	0.6567553
P61889	0.8707384
P62399	0.82006943
P64596	0.7368829
P64604	0.6190151
P69776	0.52343047
P69786	0.7516819
P69805	0.6157081
P75780	0.79919374
P75818	0.72796005
P76177	0.3750142
P76237	0.386897
P76537	0.7366624
P77529	0.7793819
P77717	0.5575354
P77774	0.8429189
P77804	0.7612717

## Sheet: AlphaFold2 pTM
P00509	0.90391505
P00547	0.9067079
P00550	0.47508973
P00561	0.59290206
P00864	0.8403071
P00962	0.4205466
P02359	0.7192594
P02930	0.7186283
P02931	0.60848224
P02932	0.7670871
P04846	0.80092984
P05825	0.48449665
P06129	0.7648937
P06971	0.8154349
P06996	0.4571781
P07001	0.42927802
P08200	0.837404
P08395	0.7302722
P08622	0.5177872
P09169	0.8183843
P0A6F3	0.8732625
P0A6F5	0.6362975
P0A6P9	0.8929259
P0A6U8	0.9041165
P0A6Y8	0.64843524
P0A799	0.85385346
P0A7J3	0.6902571
P0A7L0	0.73474175
P0A7T3	0.73921144
P0A7W7	0.8306257
P0A855	0.84724855
P0A894	0.5437695
P0A903	0.44655252
P0A905	0.44640818
P0A910	0.47636092
P0A912	0.6572975
P0A917	0.73714405
P0A940	0.48693523
P0A9G6	0.8060509
P0A9P0	0.7920648
P0AA10	0.8160128
P0AAI3	0.5106946
P0AB67	0.5797558
P0ABA0	0.36973262
P0ABB0	0.5614065
P0ABB4	0.8514031
P0ABC3	0.20757277
P0ABC7	0.39396057
P0ABJ9	0.8215295
P0ABK5	0.8430387
P0ABZ6	0.6183318
P0AC02	0.75165194
P0AC41	0.8110573
P0AD61	0.8620488
P0ADE4	0.59793484
P0ADY1	0.4578212
P0ADY3	0.73164976
P0AE06	0.60590315
P0AEM9	0.797081
P0AFG6	0.55998635
P0AG30	0.77071995
P0AG55	0.7422292
P0AGC3	0.81503415
P0CE47	0.81452775
P0CE48	0.7743386
P13035	0.8753594
P13036	0.42135817
P15877	0.67105806
P17315	0.4312133
P23843	0.5313869
P28635	0.8247908
P31063	0.78557533
P31433	0.720352
P31554	0.5507284
P33136	0.8304982
P33363	0.85007596
P35340	0.593212
P37626	0.6241964
P60422	0.61553967
P60723	0.62550235
P61889	0.8119241
P62399	0.7716868
P64596	0.7326188
P64604	0.5688678
P69776	0.513975
P69786	0.63426566
P69805	0.60911024
P75780	0.7476876
P75818	0.73261416
P76177	0.37573752
P76237	0.48669168
P76537	0.7428589
P77529	0.67440724
P77717	0.5499455
P77774	0.8376479
P77804	0.7087504
