# Supplementary material for: Protein structure prediction with in-cell photo-crosslinking mass spectrometry and deep learning
Source: Nat Biotechnol. 2023 Mar 20;41(12):1810–9. doi: 10.1038/s41587-023-01704-z (PMC10713450; doi:10.1038/s41587-023-01704-z)
Supplement: Supplementary file 15 — Raw data for the conformer experiment. AlphaLink predictions for KaiB and selecase. [file 41587_2023_1704_MOESM15_ESM.xlsx]

## Sheet: Selecase no MSA RMSDs
selecase_neff10_selecase_4qhf_0_model_5_ptm.pdb	1265	12066
selecase_neff10_selecase_4qhf_10_model_5_ptm.pdb	3721	12226
selecase_neff10_selecase_4qhf_11_model_5_ptm.pdb	1259	12025
selecase_neff10_selecase_4qhf_12_model_5_ptm.pdb	1240	12062
selecase_neff10_selecase_4qhf_13_model_5_ptm.pdb	1371	12039
selecase_neff10_selecase_4qhf_14_model_5_ptm.pdb	1195	12034
selecase_neff10_selecase_4qhf_15_model_5_ptm.pdb	1384	12095
selecase_neff10_selecase_4qhf_16_model_5_ptm.pdb	3926	12218
selecase_neff10_selecase_4qhf_17_model_5_ptm.pdb	1247	12057
selecase_neff10_selecase_4qhf_18_model_5_ptm.pdb	1265	12032
selecase_neff10_selecase_4qhf_19_model_5_ptm.pdb	1315	12034
selecase_neff10_selecase_4qhf_1_model_5_ptm.pdb	1270	12064
selecase_neff10_selecase_4qhf_20_model_5_ptm.pdb	1157	12046
selecase_neff10_selecase_4qhf_21_model_5_ptm.pdb	1242	12027
selecase_neff10_selecase_4qhf_22_model_5_ptm.pdb	1244	12056
selecase_neff10_selecase_4qhf_23_model_5_ptm.pdb	1176	12007
selecase_neff10_selecase_4qhf_24_model_5_ptm.pdb	1292	12060
selecase_neff10_selecase_4qhf_25_model_5_ptm.pdb	1466	12086
selecase_neff10_selecase_4qhf_26_model_5_ptm.pdb	1199	12051
selecase_neff10_selecase_4qhf_27_model_5_ptm.pdb	1147	12006
selecase_neff10_selecase_4qhf_28_model_5_ptm.pdb	1835	12069
selecase_neff10_selecase_4qhf_29_model_5_ptm.pdb	1262	12028
selecase_neff10_selecase_4qhf_2_model_5_ptm.pdb	1127	11995
selecase_neff10_selecase_4qhf_30_model_5_ptm.pdb	1291	12092
selecase_neff10_selecase_4qhf_31_model_5_ptm.pdb	1272	12043
selecase_neff10_selecase_4qhf_32_model_5_ptm.pdb	1317	12025
selecase_neff10_selecase_4qhf_33_model_5_ptm.pdb	1194	12036
selecase_neff10_selecase_4qhf_34_model_5_ptm.pdb	1529	12024
selecase_neff10_selecase_4qhf_35_model_5_ptm.pdb	2056	12076
selecase_neff10_selecase_4qhf_36_model_5_ptm.pdb	1225	12027
selecase_neff10_selecase_4qhf_37_model_5_ptm.pdb	1383	12070
selecase_neff10_selecase_4qhf_38_model_5_ptm.pdb	1191	12039
selecase_neff10_selecase_4qhf_39_model_5_ptm.pdb	1204	12039
selecase_neff10_selecase_4qhf_3_model_5_ptm.pdb	1156	12038
selecase_neff10_selecase_4qhf_40_model_5_ptm.pdb	1433	12013
selecase_neff10_selecase_4qhf_41_model_5_ptm.pdb	1210	12030
selecase_neff10_selecase_4qhf_42_model_5_ptm.pdb	1253	12064
selecase_neff10_selecase_4qhf_43_model_5_ptm.pdb	1222	12036
selecase_neff10_selecase_4qhf_44_model_5_ptm.pdb	1357	12025
selecase_neff10_selecase_4qhf_45_model_5_ptm.pdb	1217	12018
selecase_neff10_selecase_4qhf_46_model_5_ptm.pdb	1279	12069
selecase_neff10_selecase_4qhf_47_model_5_ptm.pdb	1282	12051
selecase_neff10_selecase_4qhf_48_model_5_ptm.pdb	1199	12022
selecase_neff10_selecase_4qhf_49_model_5_ptm.pdb	1323	12058
selecase_neff10_selecase_4qhf_4_model_5_ptm.pdb	1545	12088
selecase_neff10_selecase_4qhf_50_model_5_ptm.pdb	1234	12069
selecase_neff10_selecase_4qhf_51_model_5_ptm.pdb	1192	12078
selecase_neff10_selecase_4qhf_52_model_5_ptm.pdb	1338	12066
selecase_neff10_selecase_4qhf_53_model_5_ptm.pdb	1203	12038
selecase_neff10_selecase_4qhf_54_model_5_ptm.pdb	1274	12078
selecase_neff10_selecase_4qhf_55_model_5_ptm.pdb	1375	12031
selecase_neff10_selecase_4qhf_56_model_5_ptm.pdb	1206	12047
selecase_neff10_selecase_4qhf_57_model_5_ptm.pdb	1321	12048
selecase_neff10_selecase_4qhf_58_model_5_ptm.pdb	1199	12053
selecase_neff10_selecase_4qhf_59_model_5_ptm.pdb	1178	12007
selecase_neff10_selecase_4qhf_5_model_5_ptm.pdb	1242	12072
selecase_neff10_selecase_4qhf_60_model_5_ptm.pdb	1264	12048
selecase_neff10_selecase_4qhf_61_model_5_ptm.pdb	1776	12107
selecase_neff10_selecase_4qhf_62_model_5_ptm.pdb	1129	12023
selecase_neff10_selecase_4qhf_63_model_5_ptm.pdb	1300	12074
selecase_neff10_selecase_4qhf_64_model_5_ptm.pdb	1279	12087
selecase_neff10_selecase_4qhf_65_model_5_ptm.pdb	1209	12026
selecase_neff10_selecase_4qhf_66_model_5_ptm.pdb	1388	12038
selecase_neff10_selecase_4qhf_67_model_5_ptm.pdb	1214	12047
selecase_neff10_selecase_4qhf_68_model_5_ptm.pdb	1290	12052
selecase_neff10_selecase_4qhf_69_model_5_ptm.pdb	1357	12062
selecase_neff10_selecase_4qhf_6_model_5_ptm.pdb	1192	12027
selecase_neff10_selecase_4qhf_70_model_5_ptm.pdb	1063	12006
selecase_neff10_selecase_4qhf_71_model_5_ptm.pdb	1333	12062
selecase_neff10_selecase_4qhf_72_model_5_ptm.pdb	1190	12048
selecase_neff10_selecase_4qhf_73_model_5_ptm.pdb	1182	12032
selecase_neff10_selecase_4qhf_74_model_5_ptm.pdb	1206	12025
selecase_neff10_selecase_4qhf_75_model_5_ptm.pdb	1390	12077
selecase_neff10_selecase_4qhf_76_model_5_ptm.pdb	1425	12069
selecase_neff10_selecase_4qhf_77_model_5_ptm.pdb	1474	12169
selecase_neff10_selecase_4qhf_78_model_5_ptm.pdb	1420	12058
selecase_neff10_selecase_4qhf_79_model_5_ptm.pdb	1082	12020
selecase_neff10_selecase_4qhf_7_model_5_ptm.pdb	1281	12069
selecase_neff10_selecase_4qhf_80_model_5_ptm.pdb	1317	12090
selecase_neff10_selecase_4qhf_81_model_5_ptm.pdb	1236	12032
selecase_neff10_selecase_4qhf_82_model_5_ptm.pdb	1136	12007
selecase_neff10_selecase_4qhf_83_model_5_ptm.pdb	1827	12079
selecase_neff10_selecase_4qhf_84_model_5_ptm.pdb	1194	12042
selecase_neff10_selecase_4qhf_85_model_5_ptm.pdb	1200	12039
selecase_neff10_selecase_4qhf_86_model_5_ptm.pdb	1231	12030
selecase_neff10_selecase_4qhf_87_model_5_ptm.pdb	1211	12015
selecase_neff10_selecase_4qhf_88_model_5_ptm.pdb	1284	12028
selecase_neff10_selecase_4qhf_89_model_5_ptm.pdb	1173	12069
selecase_neff10_selecase_4qhf_8_model_5_ptm.pdb	1196	12049
selecase_neff10_selecase_4qhf_90_model_5_ptm.pdb	1413	12053
selecase_neff10_selecase_4qhf_91_model_5_ptm.pdb	1171	12026
selecase_neff10_selecase_4qhf_92_model_5_ptm.pdb	1231	12036
selecase_neff10_selecase_4qhf_93_model_5_ptm.pdb	1190	12040
selecase_neff10_selecase_4qhf_94_model_5_ptm.pdb	1296	12075
selecase_neff10_selecase_4qhf_95_model_5_ptm.pdb	1133	12030
selecase_neff10_selecase_4qhf_96_model_5_ptm.pdb	1200	12038
selecase_neff10_selecase_4qhf_97_model_5_ptm.pdb	1191	12024
selecase_neff10_selecase_4qhf_98_model_5_ptm.pdb	1313	12030
selecase_neff10_selecase_4qhf_99_model_5_ptm.pdb	1365	12066
selecase_neff10_selecase_4qhf_9_model_5_ptm.pdb	1225	12031
selecase_neff10_selecase_4qhh_0_model_5_ptm.pdb	1234	12010
selecase_neff10_selecase_4qhh_10_model_5_ptm.pdb	9821	9216
selecase_neff10_selecase_4qhh_11_model_5_ptm.pdb	1352	12034
selecase_neff10_selecase_4qhh_12_model_5_ptm.pdb	1347	12004
selecase_neff10_selecase_4qhh_13_model_5_ptm.pdb	1120	11982
selecase_neff10_selecase_4qhh_14_model_5_ptm.pdb	14848	7329
selecase_neff10_selecase_4qhh_15_model_5_ptm.pdb	8031	8873
selecase_neff10_selecase_4qhh_16_model_5_ptm.pdb	9576	7805
selecase_neff10_selecase_4qhh_17_model_5_ptm.pdb	0.997	11993
selecase_neff10_selecase_4qhh_18_model_5_ptm.pdb	1142	11998
selecase_neff10_selecase_4qhh_19_model_5_ptm.pdb	10735	7591
selecase_neff10_selecase_4qhh_1_model_5_ptm.pdb	1209	12027
selecase_neff10_selecase_4qhh_20_model_5_ptm.pdb	1370	12009
selecase_neff10_selecase_4qhh_21_model_5_ptm.pdb	1160	12051
selecase_neff10_selecase_4qhh_22_model_5_ptm.pdb	1226	12033
selecase_neff10_selecase_4qhh_23_model_5_ptm.pdb	1379	12015
selecase_neff10_selecase_4qhh_24_model_5_ptm.pdb	1258	12035
selecase_neff10_selecase_4qhh_25_model_5_ptm.pdb	1573	11971
selecase_neff10_selecase_4qhh_26_model_5_ptm.pdb	9539	7873
selecase_neff10_selecase_4qhh_27_model_5_ptm.pdb	0.889	12007
selecase_neff10_selecase_4qhh_28_model_5_ptm.pdb	1010	12016
selecase_neff10_selecase_4qhh_29_model_5_ptm.pdb	1426	12020
selecase_neff10_selecase_4qhh_2_model_5_ptm.pdb	1431	12053
selecase_neff10_selecase_4qhh_30_model_5_ptm.pdb	1109	11996
selecase_neff10_selecase_4qhh_31_model_5_ptm.pdb	0.928	12005
selecase_neff10_selecase_4qhh_32_model_5_ptm.pdb	1073	12012
selecase_neff10_selecase_4qhh_33_model_5_ptm.pdb	1311	11985
selecase_neff10_selecase_4qhh_34_model_5_ptm.pdb	1655	12058
selecase_neff10_selecase_4qhh_35_model_5_ptm.pdb	1624	12052
selecase_neff10_selecase_4qhh_36_model_5_ptm.pdb	1029	11992
selecase_neff10_selecase_4qhh_37_model_5_ptm.pdb	1152	11985
selecase_neff10_selecase_4qhh_38_model_5_ptm.pdb	9845	8215
selecase_neff10_selecase_4qhh_39_model_5_ptm.pdb	1310	12006
selecase_neff10_selecase_4qhh_3_model_5_ptm.pdb	1411	11952
selecase_neff10_selecase_4qhh_40_model_5_ptm.pdb	1273	12065
selecase_neff10_selecase_4qhh_41_model_5_ptm.pdb	1327	12209
selecase_neff10_selecase_4qhh_42_model_5_ptm.pdb	1321	12039
selecase_neff10_selecase_4qhh_43_model_5_ptm.pdb	1431	11985
selecase_neff10_selecase_4qhh_44_model_5_ptm.pdb	1113	12035
selecase_neff10_selecase_4qhh_45_model_5_ptm.pdb	1196	11985
selecase_neff10_selecase_4qhh_46_model_5_ptm.pdb	1034	12020
selecase_neff10_selecase_4qhh_47_model_5_ptm.pdb	9169	8533
selecase_neff10_selecase_4qhh_48_model_5_ptm.pdb	1613	12007
selecase_neff10_selecase_4qhh_49_model_5_ptm.pdb	1681	11992
selecase_neff10_selecase_4qhh_4_model_5_ptm.pdb	1164	11978
selecase_neff10_selecase_4qhh_50_model_5_ptm.pdb	9757	8159
selecase_neff10_selecase_4qhh_51_model_5_ptm.pdb	9754	8630
selecase_neff10_selecase_4qhh_52_model_5_ptm.pdb	10561	7204
selecase_neff10_selecase_4qhh_53_model_5_ptm.pdb	10696	8087
selecase_neff10_selecase_4qhh_54_model_5_ptm.pdb	1463	11979
selecase_neff10_selecase_4qhh_55_model_5_ptm.pdb	1335	11985
selecase_neff10_selecase_4qhh_56_model_5_ptm.pdb	1503	12005
selecase_neff10_selecase_4qhh_57_model_5_ptm.pdb	1426	12032
selecase_neff10_selecase_4qhh_58_model_5_ptm.pdb	10469	7841
selecase_neff10_selecase_4qhh_59_model_5_ptm.pdb	15374	8620
selecase_neff10_selecase_4qhh_5_model_5_ptm.pdb	1420	11997
selecase_neff10_selecase_4qhh_60_model_5_ptm.pdb	1135	12042
selecase_neff10_selecase_4qhh_61_model_5_ptm.pdb	1076	12012
selecase_neff10_selecase_4qhh_62_model_5_ptm.pdb	9477	8345
selecase_neff10_selecase_4qhh_63_model_5_ptm.pdb	1369	11985
selecase_neff10_selecase_4qhh_64_model_5_ptm.pdb	10448	8283
selecase_neff10_selecase_4qhh_65_model_5_ptm.pdb	9590	8103
selecase_neff10_selecase_4qhh_66_model_5_ptm.pdb	0.908	11985
selecase_neff10_selecase_4qhh_67_model_5_ptm.pdb	14577	10772
selecase_neff10_selecase_4qhh_68_model_5_ptm.pdb	1213	12010
selecase_neff10_selecase_4qhh_69_model_5_ptm.pdb	8404	11867
selecase_neff10_selecase_4qhh_6_model_5_ptm.pdb	1294	12060
selecase_neff10_selecase_4qhh_70_model_5_ptm.pdb	1743	12118
selecase_neff10_selecase_4qhh_71_model_5_ptm.pdb	1139	12009
selecase_neff10_selecase_4qhh_72_model_5_ptm.pdb	1221	11979
selecase_neff10_selecase_4qhh_73_model_5_ptm.pdb	1014	12012
selecase_neff10_selecase_4qhh_74_model_5_ptm.pdb	1139	12010
selecase_neff10_selecase_4qhh_75_model_5_ptm.pdb	11050	7134
selecase_neff10_selecase_4qhh_76_model_5_ptm.pdb	15987	8772
selecase_neff10_selecase_4qhh_77_model_5_ptm.pdb	1143	11990
selecase_neff10_selecase_4qhh_78_model_5_ptm.pdb	8130	9906
selecase_neff10_selecase_4qhh_79_model_5_ptm.pdb	7785	9460
selecase_neff10_selecase_4qhh_7_model_5_ptm.pdb	1504	11988
selecase_neff10_selecase_4qhh_80_model_5_ptm.pdb	1171	11995
selecase_neff10_selecase_4qhh_81_model_5_ptm.pdb	1396	12019
selecase_neff10_selecase_4qhh_82_model_5_ptm.pdb	1101	11977
selecase_neff10_selecase_4qhh_83_model_5_ptm.pdb	1198	12023
selecase_neff10_selecase_4qhh_84_model_5_ptm.pdb	8157	11152
selecase_neff10_selecase_4qhh_85_model_5_ptm.pdb	1587	12021
selecase_neff10_selecase_4qhh_86_model_5_ptm.pdb	8344	11247
selecase_neff10_selecase_4qhh_87_model_5_ptm.pdb	1268	12041
selecase_neff10_selecase_4qhh_88_model_5_ptm.pdb	1161	12004
selecase_neff10_selecase_4qhh_89_model_5_ptm.pdb	1157	12027
selecase_neff10_selecase_4qhh_8_model_5_ptm.pdb	16331	9231
selecase_neff10_selecase_4qhh_90_model_5_ptm.pdb	10811	7942
selecase_neff10_selecase_4qhh_91_model_5_ptm.pdb	1337	12035
selecase_neff10_selecase_4qhh_92_model_5_ptm.pdb	7268	9515
selecase_neff10_selecase_4qhh_93_model_5_ptm.pdb	11163	6934
selecase_neff10_selecase_4qhh_94_model_5_ptm.pdb	10229	7941
selecase_neff10_selecase_4qhh_95_model_5_ptm.pdb	15001	8489
selecase_neff10_selecase_4qhh_96_model_5_ptm.pdb	1391	12004
selecase_neff10_selecase_4qhh_97_model_5_ptm.pdb	1454	11978
selecase_neff10_selecase_4qhh_98_model_5_ptm.pdb	4830	12211
selecase_neff10_selecase_4qhh_99_model_5_ptm.pdb	1285	12055
selecase_neff10_selecase_4qhh_9_model_5_ptm.pdb	1336	12050

## Sheet: Selecase neff10 RMSDs
selecase_neff10_from_neff25_selecase_4qhh_0_model_5_ptm.pdb	1131	11949
selecase_neff10_from_neff25_selecase_4qhh_10_model_5_ptm.pdb	1300	11956
selecase_neff10_from_neff25_selecase_4qhh_11_model_5_ptm.pdb	0.869	11962
selecase_neff10_from_neff25_selecase_4qhh_12_model_5_ptm.pdb	1318	11962
selecase_neff10_from_neff25_selecase_4qhh_13_model_5_ptm.pdb	0.992	11957
selecase_neff10_from_neff25_selecase_4qhh_14_model_5_ptm.pdb	0.891	11984
selecase_neff10_from_neff25_selecase_4qhh_15_model_5_ptm.pdb	1198	11971
selecase_neff10_from_neff25_selecase_4qhh_16_model_5_ptm.pdb	1244	11998
selecase_neff10_from_neff25_selecase_4qhh_17_model_5_ptm.pdb	0.907	11982
selecase_neff10_from_neff25_selecase_4qhh_18_model_5_ptm.pdb	0.875	11950
selecase_neff10_from_neff25_selecase_4qhh_19_model_5_ptm.pdb	1347	11967
selecase_neff10_from_neff25_selecase_4qhh_1_model_5_ptm.pdb	0.927	11959
selecase_neff10_from_neff25_selecase_4qhh_20_model_5_ptm.pdb	1256	11980
selecase_neff10_from_neff25_selecase_4qhh_21_model_5_ptm.pdb	1086	11960
selecase_neff10_from_neff25_selecase_4qhh_22_model_5_ptm.pdb	1222	11987
selecase_neff10_from_neff25_selecase_4qhh_23_model_5_ptm.pdb	1172	11970
selecase_neff10_from_neff25_selecase_4qhh_24_model_5_ptm.pdb	0.903	11971
selecase_neff10_from_neff25_selecase_4qhh_25_model_5_ptm.pdb	1389	11951
selecase_neff10_from_neff25_selecase_4qhh_26_model_5_ptm.pdb	1294	11985
selecase_neff10_from_neff25_selecase_4qhh_27_model_5_ptm.pdb	0.874	11956
selecase_neff10_from_neff25_selecase_4qhh_28_model_5_ptm.pdb	0.869	11955
selecase_neff10_from_neff25_selecase_4qhh_29_model_5_ptm.pdb	1157	11950
selecase_neff10_from_neff25_selecase_4qhh_2_model_5_ptm.pdb	1273	11990
selecase_neff10_from_neff25_selecase_4qhh_30_model_5_ptm.pdb	0.862	11962
selecase_neff10_from_neff25_selecase_4qhh_31_model_5_ptm.pdb	0.876	11973
selecase_neff10_from_neff25_selecase_4qhh_32_model_5_ptm.pdb	0.870	11976
selecase_neff10_from_neff25_selecase_4qhh_33_model_5_ptm.pdb	1008	11958
selecase_neff10_from_neff25_selecase_4qhh_34_model_5_ptm.pdb	1052	11976
selecase_neff10_from_neff25_selecase_4qhh_35_model_5_ptm.pdb	0.864	11969
selecase_neff10_from_neff25_selecase_4qhh_36_model_5_ptm.pdb	0.875	11974
selecase_neff10_from_neff25_selecase_4qhh_37_model_5_ptm.pdb	0.873	11980
selecase_neff10_from_neff25_selecase_4qhh_38_model_5_ptm.pdb	1151	11945
selecase_neff10_from_neff25_selecase_4qhh_39_model_5_ptm.pdb	1291	11962
selecase_neff10_from_neff25_selecase_4qhh_3_model_5_ptm.pdb	1318	11958
selecase_neff10_from_neff25_selecase_4qhh_40_model_5_ptm.pdb	0.963	11966
selecase_neff10_from_neff25_selecase_4qhh_41_model_5_ptm.pdb	1272	12108
selecase_neff10_from_neff25_selecase_4qhh_42_model_5_ptm.pdb	1333	11986
selecase_neff10_from_neff25_selecase_4qhh_43_model_5_ptm.pdb	0.941	11960
selecase_neff10_from_neff25_selecase_4qhh_44_model_5_ptm.pdb	0.896	11969
selecase_neff10_from_neff25_selecase_4qhh_45_model_5_ptm.pdb	0.920	11968
selecase_neff10_from_neff25_selecase_4qhh_46_model_5_ptm.pdb	0.951	11939
selecase_neff10_from_neff25_selecase_4qhh_47_model_5_ptm.pdb	1361	11965
selecase_neff10_from_neff25_selecase_4qhh_48_model_5_ptm.pdb	1403	11953
selecase_neff10_from_neff25_selecase_4qhh_49_model_5_ptm.pdb	1155	11958
selecase_neff10_from_neff25_selecase_4qhh_4_model_5_ptm.pdb	1123	11947
selecase_neff10_from_neff25_selecase_4qhh_50_model_5_ptm.pdb	0.864	11960
selecase_neff10_from_neff25_selecase_4qhh_51_model_5_ptm.pdb	1304	11962
selecase_neff10_from_neff25_selecase_4qhh_52_model_5_ptm.pdb	0.997	11962
selecase_neff10_from_neff25_selecase_4qhh_53_model_5_ptm.pdb	1087	11950
selecase_neff10_from_neff25_selecase_4qhh_54_model_5_ptm.pdb	1212	11943
selecase_neff10_from_neff25_selecase_4qhh_55_model_5_ptm.pdb	1195	11944
selecase_neff10_from_neff25_selecase_4qhh_56_model_5_ptm.pdb	1340	11951
selecase_neff10_from_neff25_selecase_4qhh_57_model_5_ptm.pdb	1386	11970
selecase_neff10_from_neff25_selecase_4qhh_58_model_5_ptm.pdb	0.996	11980
selecase_neff10_from_neff25_selecase_4qhh_59_model_5_ptm.pdb	1017	11965
selecase_neff10_from_neff25_selecase_4qhh_5_model_5_ptm.pdb	1307	11986
selecase_neff10_from_neff25_selecase_4qhh_60_model_5_ptm.pdb	0.870	11962
selecase_neff10_from_neff25_selecase_4qhh_61_model_5_ptm.pdb	0.896	11979
selecase_neff10_from_neff25_selecase_4qhh_62_model_5_ptm.pdb	0.866	11955
selecase_neff10_from_neff25_selecase_4qhh_63_model_5_ptm.pdb	1353	11951
selecase_neff10_from_neff25_selecase_4qhh_64_model_5_ptm.pdb	1154	11961
selecase_neff10_from_neff25_selecase_4qhh_65_model_5_ptm.pdb	1281	11960
selecase_neff10_from_neff25_selecase_4qhh_66_model_5_ptm.pdb	0.892	11962
selecase_neff10_from_neff25_selecase_4qhh_67_model_5_ptm.pdb	1128	11985
selecase_neff10_from_neff25_selecase_4qhh_68_model_5_ptm.pdb	1109	11990
selecase_neff10_from_neff25_selecase_4qhh_69_model_5_ptm.pdb	1045	11949
selecase_neff10_from_neff25_selecase_4qhh_6_model_5_ptm.pdb	0.873	11978
selecase_neff10_from_neff25_selecase_4qhh_70_model_5_ptm.pdb	0.879	11966
selecase_neff10_from_neff25_selecase_4qhh_71_model_5_ptm.pdb	1256	11981
selecase_neff10_from_neff25_selecase_4qhh_72_model_5_ptm.pdb	0.873	11960
selecase_neff10_from_neff25_selecase_4qhh_73_model_5_ptm.pdb	0.900	11966
selecase_neff10_from_neff25_selecase_4qhh_74_model_5_ptm.pdb	0.888	11969
selecase_neff10_from_neff25_selecase_4qhh_75_model_5_ptm.pdb	1346	11962
selecase_neff10_from_neff25_selecase_4qhh_76_model_5_ptm.pdb	0.929	11977
selecase_neff10_from_neff25_selecase_4qhh_77_model_5_ptm.pdb	1117	11950
selecase_neff10_from_neff25_selecase_4qhh_78_model_5_ptm.pdb	1322	11967
selecase_neff10_from_neff25_selecase_4qhh_79_model_5_ptm.pdb	0.851	11969
selecase_neff10_from_neff25_selecase_4qhh_7_model_5_ptm.pdb	1359	11946
selecase_neff10_from_neff25_selecase_4qhh_80_model_5_ptm.pdb	0.868	11960
selecase_neff10_from_neff25_selecase_4qhh_81_model_5_ptm.pdb	1370	11959
selecase_neff10_from_neff25_selecase_4qhh_82_model_5_ptm.pdb	0.909	11921
selecase_neff10_from_neff25_selecase_4qhh_83_model_5_ptm.pdb	1242	11968
selecase_neff10_from_neff25_selecase_4qhh_84_model_5_ptm.pdb	1117	11959
selecase_neff10_from_neff25_selecase_4qhh_85_model_5_ptm.pdb	0.854	11971
selecase_neff10_from_neff25_selecase_4qhh_86_model_5_ptm.pdb	1012	11971
selecase_neff10_from_neff25_selecase_4qhh_87_model_5_ptm.pdb	0.886	11977
selecase_neff10_from_neff25_selecase_4qhh_88_model_5_ptm.pdb	1014	11961
selecase_neff10_from_neff25_selecase_4qhh_89_model_5_ptm.pdb	0.872	11973
selecase_neff10_from_neff25_selecase_4qhh_8_model_5_ptm.pdb	1381	11958
selecase_neff10_from_neff25_selecase_4qhh_90_model_5_ptm.pdb	1247	11967
selecase_neff10_from_neff25_selecase_4qhh_91_model_5_ptm.pdb	0.867	11953
selecase_neff10_from_neff25_selecase_4qhh_92_model_5_ptm.pdb	0.817	11978
selecase_neff10_from_neff25_selecase_4qhh_93_model_5_ptm.pdb	0.864	11968
selecase_neff10_from_neff25_selecase_4qhh_94_model_5_ptm.pdb	0.902	11977
selecase_neff10_from_neff25_selecase_4qhh_95_model_5_ptm.pdb	0.981	11965
selecase_neff10_from_neff25_selecase_4qhh_96_model_5_ptm.pdb	0.889	11966
selecase_neff10_from_neff25_selecase_4qhh_97_model_5_ptm.pdb	1379	11956
selecase_neff10_from_neff25_selecase_4qhh_98_model_5_ptm.pdb	1340	11940
selecase_neff10_from_neff25_selecase_4qhh_99_model_5_ptm.pdb	0.882	11978
selecase_neff10_from_neff25_selecase_4qhh_9_model_5_ptm.pdb	1317	11971
selecase_neff10_from_neff25_selecase_4qhf_0_model_5_ptm.pdb	0.837	11988
selecase_neff10_from_neff25_selecase_4qhf_10_model_5_ptm.pdb	0.871	12007
selecase_neff10_from_neff25_selecase_4qhf_11_model_5_ptm.pdb	0.764	11979
selecase_neff10_from_neff25_selecase_4qhf_12_model_5_ptm.pdb	0.859	11985
selecase_neff10_from_neff25_selecase_4qhf_13_model_5_ptm.pdb	0.802	11964
selecase_neff10_from_neff25_selecase_4qhf_14_model_5_ptm.pdb	0.781	11980
selecase_neff10_from_neff25_selecase_4qhf_15_model_5_ptm.pdb	0.807	11970
selecase_neff10_from_neff25_selecase_4qhf_16_model_5_ptm.pdb	0.878	12014
selecase_neff10_from_neff25_selecase_4qhf_17_model_5_ptm.pdb	0.807	12011
selecase_neff10_from_neff25_selecase_4qhf_18_model_5_ptm.pdb	0.819	11982
selecase_neff10_from_neff25_selecase_4qhf_19_model_5_ptm.pdb	0.810	11979
selecase_neff10_from_neff25_selecase_4qhf_1_model_5_ptm.pdb	0.796	11986
selecase_neff10_from_neff25_selecase_4qhf_20_model_5_ptm.pdb	0.897	11969
selecase_neff10_from_neff25_selecase_4qhf_21_model_5_ptm.pdb	0.798	11966
selecase_neff10_from_neff25_selecase_4qhf_22_model_5_ptm.pdb	0.838	11977
selecase_neff10_from_neff25_selecase_4qhf_23_model_5_ptm.pdb	0.801	11963
selecase_neff10_from_neff25_selecase_4qhf_24_model_5_ptm.pdb	0.793	11999
selecase_neff10_from_neff25_selecase_4qhf_25_model_5_ptm.pdb	0.800	11986
selecase_neff10_from_neff25_selecase_4qhf_26_model_5_ptm.pdb	0.840	11986
selecase_neff10_from_neff25_selecase_4qhf_27_model_5_ptm.pdb	0.792	11962
selecase_neff10_from_neff25_selecase_4qhf_28_model_5_ptm.pdb	0.824	11993
selecase_neff10_from_neff25_selecase_4qhf_29_model_5_ptm.pdb	0.774	11990
selecase_neff10_from_neff25_selecase_4qhf_2_model_5_ptm.pdb	0.778	11944
selecase_neff10_from_neff25_selecase_4qhf_30_model_5_ptm.pdb	0.912	12018
selecase_neff10_from_neff25_selecase_4qhf_31_model_5_ptm.pdb	0.813	11975
selecase_neff10_from_neff25_selecase_4qhf_32_model_5_ptm.pdb	0.810	11974
selecase_neff10_from_neff25_selecase_4qhf_33_model_5_ptm.pdb	0.787	11980
selecase_neff10_from_neff25_selecase_4qhf_34_model_5_ptm.pdb	1297	11967
selecase_neff10_from_neff25_selecase_4qhf_35_model_5_ptm.pdb	0.810	11971
selecase_neff10_from_neff25_selecase_4qhf_36_model_5_ptm.pdb	0.817	11980
selecase_neff10_from_neff25_selecase_4qhf_37_model_5_ptm.pdb	0.811	11964
selecase_neff10_from_neff25_selecase_4qhf_38_model_5_ptm.pdb	0.813	11975
selecase_neff10_from_neff25_selecase_4qhf_39_model_5_ptm.pdb	0.806	11964
selecase_neff10_from_neff25_selecase_4qhf_3_model_5_ptm.pdb	0.893	11985
selecase_neff10_from_neff25_selecase_4qhf_40_model_5_ptm.pdb	0.943	11959
selecase_neff10_from_neff25_selecase_4qhf_41_model_5_ptm.pdb	0.798	11979
selecase_neff10_from_neff25_selecase_4qhf_42_model_5_ptm.pdb	0.802	11984
selecase_neff10_from_neff25_selecase_4qhf_43_model_5_ptm.pdb	0.860	11959
selecase_neff10_from_neff25_selecase_4qhf_44_model_5_ptm.pdb	0.793	11969
selecase_neff10_from_neff25_selecase_4qhf_45_model_5_ptm.pdb	0.800	11965
selecase_neff10_from_neff25_selecase_4qhf_46_model_5_ptm.pdb	0.791	11963
selecase_neff10_from_neff25_selecase_4qhf_47_model_5_ptm.pdb	0.857	11974
selecase_neff10_from_neff25_selecase_4qhf_48_model_5_ptm.pdb	0.806	11973
selecase_neff10_from_neff25_selecase_4qhf_49_model_5_ptm.pdb	0.821	11969
selecase_neff10_from_neff25_selecase_4qhf_4_model_5_ptm.pdb	0.863	12015
selecase_neff10_from_neff25_selecase_4qhf_50_model_5_ptm.pdb	0.833	11984
selecase_neff10_from_neff25_selecase_4qhf_51_model_5_ptm.pdb	0.849	12029
selecase_neff10_from_neff25_selecase_4qhf_52_model_5_ptm.pdb	0.825	11972
selecase_neff10_from_neff25_selecase_4qhf_53_model_5_ptm.pdb	0.832	12012
selecase_neff10_from_neff25_selecase_4qhf_54_model_5_ptm.pdb	0.779	11976
selecase_neff10_from_neff25_selecase_4qhf_55_model_5_ptm.pdb	0.806	11982
selecase_neff10_from_neff25_selecase_4qhf_56_model_5_ptm.pdb	0.809	11987
selecase_neff10_from_neff25_selecase_4qhf_57_model_5_ptm.pdb	0.802	11979
selecase_neff10_from_neff25_selecase_4qhf_58_model_5_ptm.pdb	0.832	11975
selecase_neff10_from_neff25_selecase_4qhf_59_model_5_ptm.pdb	0.793	11958
selecase_neff10_from_neff25_selecase_4qhf_5_model_5_ptm.pdb	0.809	12018
selecase_neff10_from_neff25_selecase_4qhf_60_model_5_ptm.pdb	0.850	11977
selecase_neff10_from_neff25_selecase_4qhf_61_model_5_ptm.pdb	0.793	11981
selecase_neff10_from_neff25_selecase_4qhf_62_model_5_ptm.pdb	0.754	11998
selecase_neff10_from_neff25_selecase_4qhf_63_model_5_ptm.pdb	0.857	12026
selecase_neff10_from_neff25_selecase_4qhf_64_model_5_ptm.pdb	0.971	11977
selecase_neff10_from_neff25_selecase_4qhf_65_model_5_ptm.pdb	0.826	11969
selecase_neff10_from_neff25_selecase_4qhf_66_model_5_ptm.pdb	0.807	11969
selecase_neff10_from_neff25_selecase_4qhf_67_model_5_ptm.pdb	0.802	11973
selecase_neff10_from_neff25_selecase_4qhf_68_model_5_ptm.pdb	0.942	11969
selecase_neff10_from_neff25_selecase_4qhf_69_model_5_ptm.pdb	0.780	11980
selecase_neff10_from_neff25_selecase_4qhf_6_model_5_ptm.pdb	0.803	11980
selecase_neff10_from_neff25_selecase_4qhf_70_model_5_ptm.pdb	0.757	11974
selecase_neff10_from_neff25_selecase_4qhf_71_model_5_ptm.pdb	0.878	11984
selecase_neff10_from_neff25_selecase_4qhf_72_model_5_ptm.pdb	0.782	11983
selecase_neff10_from_neff25_selecase_4qhf_73_model_5_ptm.pdb	0.765	11973
selecase_neff10_from_neff25_selecase_4qhf_74_model_5_ptm.pdb	0.942	11997
selecase_neff10_from_neff25_selecase_4qhf_75_model_5_ptm.pdb	0.802	11989
selecase_neff10_from_neff25_selecase_4qhf_76_model_5_ptm.pdb	0.803	11969
selecase_neff10_from_neff25_selecase_4qhf_77_model_5_ptm.pdb	1056	12126
selecase_neff10_from_neff25_selecase_4qhf_78_model_5_ptm.pdb	0.774	11981
selecase_neff10_from_neff25_selecase_4qhf_79_model_5_ptm.pdb	0.810	11984
selecase_neff10_from_neff25_selecase_4qhf_7_model_5_ptm.pdb	0.932	11988
selecase_neff10_from_neff25_selecase_4qhf_80_model_5_ptm.pdb	1005	11983
selecase_neff10_from_neff25_selecase_4qhf_81_model_5_ptm.pdb	0.846	11960
selecase_neff10_from_neff25_selecase_4qhf_82_model_5_ptm.pdb	0.798	11965
selecase_neff10_from_neff25_selecase_4qhf_83_model_5_ptm.pdb	0.802	11974
selecase_neff10_from_neff25_selecase_4qhf_84_model_5_ptm.pdb	0.814	11986
selecase_neff10_from_neff25_selecase_4qhf_85_model_5_ptm.pdb	0.795	11974
selecase_neff10_from_neff25_selecase_4qhf_86_model_5_ptm.pdb	0.807	11965
selecase_neff10_from_neff25_selecase_4qhf_87_model_5_ptm.pdb	0.825	11980
selecase_neff10_from_neff25_selecase_4qhf_88_model_5_ptm.pdb	0.826	11971
selecase_neff10_from_neff25_selecase_4qhf_89_model_5_ptm.pdb	0.815	11969
selecase_neff10_from_neff25_selecase_4qhf_8_model_5_ptm.pdb	0.822	11968
selecase_neff10_from_neff25_selecase_4qhf_90_model_5_ptm.pdb	0.836	11974
selecase_neff10_from_neff25_selecase_4qhf_91_model_5_ptm.pdb	0.763	11977
selecase_neff10_from_neff25_selecase_4qhf_92_model_5_ptm.pdb	0.804	11984
selecase_neff10_from_neff25_selecase_4qhf_93_model_5_ptm.pdb	0.807	11968
selecase_neff10_from_neff25_selecase_4qhf_94_model_5_ptm.pdb	0.804	11975
selecase_neff10_from_neff25_selecase_4qhf_95_model_5_ptm.pdb	0.816	11984
selecase_neff10_from_neff25_selecase_4qhf_96_model_5_ptm.pdb	0.791	11979
selecase_neff10_from_neff25_selecase_4qhf_97_model_5_ptm.pdb	0.898	11958
selecase_neff10_from_neff25_selecase_4qhf_98_model_5_ptm.pdb	0.800	11961
selecase_neff10_from_neff25_selecase_4qhf_99_model_5_ptm.pdb	0.864	11993
selecase_neff10_from_neff25_selecase_4qhf_9_model_5_ptm.pdb	0.814	11963

## Sheet: Selecase mixture neff25 RMSDs
selecase_neff25_selecase_0_model_5_ptm.pdb	0.833	12008
selecase_neff25_selecase_10_model_5_ptm.pdb	1169	12015
selecase_neff25_selecase_11_model_5_ptm.pdb	0.821	11992
selecase_neff25_selecase_12_model_5_ptm.pdb	1093	11979
selecase_neff25_selecase_13_model_5_ptm.pdb	0.834	11972
selecase_neff25_selecase_14_model_5_ptm.pdb	0.810	12000
selecase_neff25_selecase_15_model_5_ptm.pdb	0.825	12004
selecase_neff25_selecase_16_model_5_ptm.pdb	0.992	12132
selecase_neff25_selecase_17_model_5_ptm.pdb	0.807	11996
selecase_neff25_selecase_18_model_5_ptm.pdb	0.801	11999
selecase_neff25_selecase_19_model_5_ptm.pdb	1322	11998
selecase_neff25_selecase_1_model_5_ptm.pdb	1028	11980
selecase_neff25_selecase_20_model_5_ptm.pdb	0.861	12006
selecase_neff25_selecase_21_model_5_ptm.pdb	0.840	11978
selecase_neff25_selecase_22_model_5_ptm.pdb	0.868	11985
selecase_neff25_selecase_23_model_5_ptm.pdb	0.782	11990
selecase_neff25_selecase_24_model_5_ptm.pdb	0.796	12005
selecase_neff25_selecase_25_model_5_ptm.pdb	0.974	12003
selecase_neff25_selecase_26_model_5_ptm.pdb	0.836	12010
selecase_neff25_selecase_27_model_5_ptm.pdb	0.797	11981
selecase_neff25_selecase_28_model_5_ptm.pdb	0.864	12028
selecase_neff25_selecase_29_model_5_ptm.pdb	0.802	11994
selecase_neff25_selecase_2_model_5_ptm.pdb	1235	11977
selecase_neff25_selecase_30_model_5_ptm.pdb	0.868	12046
selecase_neff25_selecase_31_model_5_ptm.pdb	0.831	11995
selecase_neff25_selecase_32_model_5_ptm.pdb	0.820	11999
selecase_neff25_selecase_33_model_5_ptm.pdb	1074	11992
selecase_neff25_selecase_34_model_5_ptm.pdb	0.820	11994
selecase_neff25_selecase_35_model_5_ptm.pdb	0.791	11996
selecase_neff25_selecase_36_model_5_ptm.pdb	0.843	12014
selecase_neff25_selecase_37_model_5_ptm.pdb	0.815	12005
selecase_neff25_selecase_38_model_5_ptm.pdb	1146	11994
selecase_neff25_selecase_39_model_5_ptm.pdb	0.796	11992
selecase_neff25_selecase_3_model_5_ptm.pdb	0.977	12011
selecase_neff25_selecase_40_model_5_ptm.pdb	0.956	12000
selecase_neff25_selecase_41_model_5_ptm.pdb	0.997	12022
selecase_neff25_selecase_42_model_5_ptm.pdb	0.834	11995
selecase_neff25_selecase_43_model_5_ptm.pdb	0.902	11997
selecase_neff25_selecase_44_model_5_ptm.pdb	0.838	11996
selecase_neff25_selecase_45_model_5_ptm.pdb	0.804	11989
selecase_neff25_selecase_46_model_5_ptm.pdb	0.817	11976
selecase_neff25_selecase_47_model_5_ptm.pdb	1012	11999
selecase_neff25_selecase_48_model_5_ptm.pdb	1269	11993
selecase_neff25_selecase_49_model_5_ptm.pdb	0.823	12001
selecase_neff25_selecase_4_model_5_ptm.pdb	1058	11987
selecase_neff25_selecase_50_model_5_ptm.pdb	0.978	12003
selecase_neff25_selecase_51_model_5_ptm.pdb	0.887	12038
selecase_neff25_selecase_52_model_5_ptm.pdb	1110	12002
selecase_neff25_selecase_53_model_5_ptm.pdb	0.895	12043
selecase_neff25_selecase_54_model_5_ptm.pdb	0.970	11953
selecase_neff25_selecase_55_model_5_ptm.pdb	0.837	11993
selecase_neff25_selecase_56_model_5_ptm.pdb	0.833	11992
selecase_neff25_selecase_57_model_5_ptm.pdb	0.834	11974
selecase_neff25_selecase_58_model_5_ptm.pdb	0.839	12007
selecase_neff25_selecase_59_model_5_ptm.pdb	0.813	11980
selecase_neff25_selecase_5_model_5_ptm.pdb	0.951	12047
selecase_neff25_selecase_60_model_5_ptm.pdb	0.815	12001
selecase_neff25_selecase_61_model_5_ptm.pdb	0.799	12004
selecase_neff25_selecase_62_model_5_ptm.pdb	0.759	12002
selecase_neff25_selecase_63_model_5_ptm.pdb	0.889	12069
selecase_neff25_selecase_64_model_5_ptm.pdb	0.805	11999
selecase_neff25_selecase_65_model_5_ptm.pdb	0.846	11986
selecase_neff25_selecase_66_model_5_ptm.pdb	1154	12002
selecase_neff25_selecase_67_model_5_ptm.pdb	0.810	12005
selecase_neff25_selecase_68_model_5_ptm.pdb	0.836	11997
selecase_neff25_selecase_69_model_5_ptm.pdb	0.795	12006
selecase_neff25_selecase_6_model_5_ptm.pdb	0.810	11998
selecase_neff25_selecase_70_model_5_ptm.pdb	0.807	11991
selecase_neff25_selecase_71_model_5_ptm.pdb	0.964	11990
selecase_neff25_selecase_72_model_5_ptm.pdb	0.779	12004
selecase_neff25_selecase_73_model_5_ptm.pdb	0.778	11999
selecase_neff25_selecase_74_model_5_ptm.pdb	0.763	12003
selecase_neff25_selecase_75_model_5_ptm.pdb	0.829	12012
selecase_neff25_selecase_76_model_5_ptm.pdb	0.810	11998
selecase_neff25_selecase_77_model_5_ptm.pdb	1541	12164
selecase_neff25_selecase_78_model_5_ptm.pdb	0.805	11993
selecase_neff25_selecase_79_model_5_ptm.pdb	0.956	12025
selecase_neff25_selecase_7_model_5_ptm.pdb	0.939	12010
selecase_neff25_selecase_80_model_5_ptm.pdb	0.959	12025
selecase_neff25_selecase_81_model_5_ptm.pdb	1298	12002
selecase_neff25_selecase_82_model_5_ptm.pdb	0.973	11992
selecase_neff25_selecase_83_model_5_ptm.pdb	1031	12005
selecase_neff25_selecase_84_model_5_ptm.pdb	0.997	12026
selecase_neff25_selecase_85_model_5_ptm.pdb	0.817	11983
selecase_neff25_selecase_86_model_5_ptm.pdb	0.828	12004
selecase_neff25_selecase_87_model_5_ptm.pdb	0.848	12016
selecase_neff25_selecase_88_model_5_ptm.pdb	0.961	12013
selecase_neff25_selecase_89_model_5_ptm.pdb	0.854	12007
selecase_neff25_selecase_8_model_5_ptm.pdb	1010	11986
selecase_neff25_selecase_90_model_5_ptm.pdb	1033	11990
selecase_neff25_selecase_91_model_5_ptm.pdb	0.864	11995
selecase_neff25_selecase_92_model_5_ptm.pdb	0.805	12009
selecase_neff25_selecase_93_model_5_ptm.pdb	0.805	12012
selecase_neff25_selecase_94_model_5_ptm.pdb	0.801	11999
selecase_neff25_selecase_95_model_5_ptm.pdb	0.818	12006
selecase_neff25_selecase_96_model_5_ptm.pdb	0.806	12013
selecase_neff25_selecase_97_model_5_ptm.pdb	1292	11979
selecase_neff25_selecase_98_model_5_ptm.pdb	0.812	11993
selecase_neff25_selecase_99_model_5_ptm.pdb	0.831	12016
selecase_neff25_selecase_9_model_5_ptm.pdb	0.823	11987

## Sheet: Selecase mixture full MSA RMSDs
selecase_selecase_0_model_5_ptm.pdb	0.837	12005
selecase_selecase_10_model_5_ptm.pdb	1127	12015
selecase_selecase_11_model_5_ptm.pdb	0.806	11990
selecase_selecase_12_model_5_ptm.pdb	0.805	11981
selecase_selecase_13_model_5_ptm.pdb	0.797	11971
selecase_selecase_14_model_5_ptm.pdb	0.800	11997
selecase_selecase_15_model_5_ptm.pdb	0.819	11999
selecase_selecase_16_model_5_ptm.pdb	0.856	12082
selecase_selecase_17_model_5_ptm.pdb	0.801	11992
selecase_selecase_18_model_5_ptm.pdb	0.787	12001
selecase_selecase_19_model_5_ptm.pdb	1212	12057
selecase_selecase_1_model_5_ptm.pdb	0.786	11996
selecase_selecase_20_model_5_ptm.pdb	0.830	12004
selecase_selecase_21_model_5_ptm.pdb	0.828	11980
selecase_selecase_22_model_5_ptm.pdb	0.813	11993
selecase_selecase_23_model_5_ptm.pdb	0.774	11985
selecase_selecase_24_model_5_ptm.pdb	0.785	11998
selecase_selecase_25_model_5_ptm.pdb	0.897	12002
selecase_selecase_26_model_5_ptm.pdb	0.808	12006
selecase_selecase_27_model_5_ptm.pdb	0.774	11967
selecase_selecase_28_model_5_ptm.pdb	0.841	12033
selecase_selecase_29_model_5_ptm.pdb	0.784	11987
selecase_selecase_2_model_5_ptm.pdb	1105	11994
selecase_selecase_30_model_5_ptm.pdb	0.854	12102
selecase_selecase_31_model_5_ptm.pdb	0.817	11998
selecase_selecase_32_model_5_ptm.pdb	0.809	11990
selecase_selecase_33_model_5_ptm.pdb	1177	11982
selecase_selecase_34_model_5_ptm.pdb	0.793	12001
selecase_selecase_35_model_5_ptm.pdb	0.783	11997
selecase_selecase_36_model_5_ptm.pdb	0.835	12019
selecase_selecase_37_model_5_ptm.pdb	0.797	12000
selecase_selecase_38_model_5_ptm.pdb	1171	12019
selecase_selecase_39_model_5_ptm.pdb	0.788	11983
selecase_selecase_3_model_5_ptm.pdb	0.940	12015
selecase_selecase_40_model_5_ptm.pdb	0.855	11996
selecase_selecase_41_model_5_ptm.pdb	0.904	12019
selecase_selecase_42_model_5_ptm.pdb	0.848	11983
selecase_selecase_43_model_5_ptm.pdb	0.901	11992
selecase_selecase_44_model_5_ptm.pdb	0.818	11998
selecase_selecase_45_model_5_ptm.pdb	0.805	11996
selecase_selecase_46_model_5_ptm.pdb	0.807	11966
selecase_selecase_47_model_5_ptm.pdb	0.835	12031
selecase_selecase_48_model_5_ptm.pdb	1171	11999
selecase_selecase_49_model_5_ptm.pdb	0.801	11996
selecase_selecase_4_model_5_ptm.pdb	0.850	12005
selecase_selecase_50_model_5_ptm.pdb	0.856	12000
selecase_selecase_51_model_5_ptm.pdb	0.772	12022
selecase_selecase_52_model_5_ptm.pdb	1074	12005
selecase_selecase_53_model_5_ptm.pdb	0.880	12087
selecase_selecase_54_model_5_ptm.pdb	0.904	11965
selecase_selecase_55_model_5_ptm.pdb	0.820	11978
selecase_selecase_56_model_5_ptm.pdb	0.808	12000
selecase_selecase_57_model_5_ptm.pdb	0.804	11970
selecase_selecase_58_model_5_ptm.pdb	0.802	12008
selecase_selecase_59_model_5_ptm.pdb	0.824	11973
selecase_selecase_5_model_5_ptm.pdb	0.821	12095
selecase_selecase_60_model_5_ptm.pdb	0.801	12002
selecase_selecase_61_model_5_ptm.pdb	0.795	12001
selecase_selecase_62_model_5_ptm.pdb	0.759	11990
selecase_selecase_63_model_5_ptm.pdb	1136	12106
selecase_selecase_64_model_5_ptm.pdb	0.806	11995
selecase_selecase_65_model_5_ptm.pdb	0.819	11991
selecase_selecase_66_model_5_ptm.pdb	1193	12017
selecase_selecase_67_model_5_ptm.pdb	0.808	12004
selecase_selecase_68_model_5_ptm.pdb	0.810	11997
selecase_selecase_69_model_5_ptm.pdb	0.785	12001
selecase_selecase_6_model_5_ptm.pdb	0.804	12001
selecase_selecase_70_model_5_ptm.pdb	0.795	11982
selecase_selecase_71_model_5_ptm.pdb	0.807	12017
selecase_selecase_72_model_5_ptm.pdb	0.764	12002
selecase_selecase_73_model_5_ptm.pdb	0.785	11980
selecase_selecase_74_model_5_ptm.pdb	0.767	11989
selecase_selecase_75_model_5_ptm.pdb	0.810	12004
selecase_selecase_76_model_5_ptm.pdb	0.798	12003
selecase_selecase_77_model_5_ptm.pdb	1409	12163
selecase_selecase_78_model_5_ptm.pdb	0.793	11983
selecase_selecase_79_model_5_ptm.pdb	0.832	12007
selecase_selecase_7_model_5_ptm.pdb	0.915	12015
selecase_selecase_80_model_5_ptm.pdb	0.941	12024
selecase_selecase_81_model_5_ptm.pdb	1290	12005
selecase_selecase_82_model_5_ptm.pdb	0.841	11978
selecase_selecase_83_model_5_ptm.pdb	0.827	12005
selecase_selecase_84_model_5_ptm.pdb	0.866	12002
selecase_selecase_85_model_5_ptm.pdb	0.804	11981
selecase_selecase_86_model_5_ptm.pdb	0.809	12002
selecase_selecase_87_model_5_ptm.pdb	0.833	12020
selecase_selecase_88_model_5_ptm.pdb	0.926	12002
selecase_selecase_89_model_5_ptm.pdb	0.840	11999
selecase_selecase_8_model_5_ptm.pdb	0.853	11997
selecase_selecase_90_model_5_ptm.pdb	1211	12014
selecase_selecase_91_model_5_ptm.pdb	0.839	11989
selecase_selecase_92_model_5_ptm.pdb	0.795	12007
selecase_selecase_93_model_5_ptm.pdb	0.790	12004
selecase_selecase_94_model_5_ptm.pdb	0.788	11985
selecase_selecase_95_model_5_ptm.pdb	0.806	12000
selecase_selecase_96_model_5_ptm.pdb	1188	12019
selecase_selecase_97_model_5_ptm.pdb	1285	11979
selecase_selecase_98_model_5_ptm.pdb	0.802	11989
selecase_selecase_99_model_5_ptm.pdb	0.791	12021
selecase_selecase_9_model_5_ptm.pdb	0.809	11986

## Sheet: KaiB no MSA RMSDs
kaib_neff25_kaib_5jyt_0_model_5_ptm.pdb	9124	3120
kaib_neff25_kaib_5jyt_10_model_5_ptm.pdb	6204	9403
kaib_neff25_kaib_5jyt_11_model_5_ptm.pdb	7108	9017
kaib_neff25_kaib_5jyt_12_model_5_ptm.pdb	3683	10572
kaib_neff25_kaib_5jyt_13_model_5_ptm.pdb	8484	4327
kaib_neff25_kaib_5jyt_14_model_5_ptm.pdb	9031	3093
kaib_neff25_kaib_5jyt_15_model_5_ptm.pdb	4432	9650
kaib_neff25_kaib_5jyt_16_model_5_ptm.pdb	8811	3669
kaib_neff25_kaib_5jyt_17_model_5_ptm.pdb	5793	10029
kaib_neff25_kaib_5jyt_18_model_5_ptm.pdb	5532	9286
kaib_neff25_kaib_5jyt_19_model_5_ptm.pdb	8894	3367
kaib_neff25_kaib_5jyt_1_model_5_ptm.pdb	8952	2991
kaib_neff25_kaib_5jyt_20_model_5_ptm.pdb	7892	6812
kaib_neff25_kaib_5jyt_21_model_5_ptm.pdb	5245	8425
kaib_neff25_kaib_5jyt_22_model_5_ptm.pdb	4604	9385
kaib_neff25_kaib_5jyt_23_model_5_ptm.pdb	8734	3282
kaib_neff25_kaib_5jyt_24_model_5_ptm.pdb	4138	9322
kaib_neff25_kaib_5jyt_25_model_5_ptm.pdb	10173	16667
kaib_neff25_kaib_5jyt_26_model_5_ptm.pdb	6167	8928
kaib_neff25_kaib_5jyt_27_model_5_ptm.pdb	4461	9190
kaib_neff25_kaib_5jyt_28_model_5_ptm.pdb	7142	9079
kaib_neff25_kaib_5jyt_29_model_5_ptm.pdb	5150	9950
kaib_neff25_kaib_5jyt_2_model_5_ptm.pdb	9071	2966
kaib_neff25_kaib_5jyt_30_model_5_ptm.pdb	6616	9373
kaib_neff25_kaib_5jyt_31_model_5_ptm.pdb	8493	4682
kaib_neff25_kaib_5jyt_32_model_5_ptm.pdb	8523	4651
kaib_neff25_kaib_5jyt_33_model_5_ptm.pdb	4327	9886
kaib_neff25_kaib_5jyt_34_model_5_ptm.pdb	8778	3139
kaib_neff25_kaib_5jyt_35_model_5_ptm.pdb	5914	9855
kaib_neff25_kaib_5jyt_36_model_5_ptm.pdb	8971	3483
kaib_neff25_kaib_5jyt_37_model_5_ptm.pdb	6309	8919
kaib_neff25_kaib_5jyt_38_model_5_ptm.pdb	4181	10317
kaib_neff25_kaib_5jyt_39_model_5_ptm.pdb	6461	9618
kaib_neff25_kaib_5jyt_3_model_5_ptm.pdb	10628	13796
kaib_neff25_kaib_5jyt_40_model_5_ptm.pdb	6449	9627
kaib_neff25_kaib_5jyt_41_model_5_ptm.pdb	8474	4591
kaib_neff25_kaib_5jyt_42_model_5_ptm.pdb	8712	4498
kaib_neff25_kaib_5jyt_43_model_5_ptm.pdb	8518	9224
kaib_neff25_kaib_5jyt_44_model_5_ptm.pdb	8948	3578
kaib_neff25_kaib_5jyt_45_model_5_ptm.pdb	8742	4722
kaib_neff25_kaib_5jyt_46_model_5_ptm.pdb	6416	9547
kaib_neff25_kaib_5jyt_47_model_5_ptm.pdb	9528	3317
kaib_neff25_kaib_5jyt_48_model_5_ptm.pdb	9123	3353
kaib_neff25_kaib_5jyt_49_model_5_ptm.pdb	9058	2722
kaib_neff25_kaib_5jyt_4_model_5_ptm.pdb	4031	9643
kaib_neff25_kaib_5jyt_50_model_5_ptm.pdb	5999	9399
kaib_neff25_kaib_5jyt_51_model_5_ptm.pdb	5390	9366
kaib_neff25_kaib_5jyt_52_model_5_ptm.pdb	3395	9617
kaib_neff25_kaib_5jyt_53_model_5_ptm.pdb	5668	9352
kaib_neff25_kaib_5jyt_54_model_5_ptm.pdb	8817	4321
kaib_neff25_kaib_5jyt_55_model_5_ptm.pdb	4888	9981
kaib_neff25_kaib_5jyt_56_model_5_ptm.pdb	7892	5862
kaib_neff25_kaib_5jyt_57_model_5_ptm.pdb	9176	3037
kaib_neff25_kaib_5jyt_58_model_5_ptm.pdb	8923	2916
kaib_neff25_kaib_5jyt_59_model_5_ptm.pdb	4369	9197
kaib_neff25_kaib_5jyt_5_model_5_ptm.pdb	6375	8261
kaib_neff25_kaib_5jyt_60_model_5_ptm.pdb	8638	4087
kaib_neff25_kaib_5jyt_61_model_5_ptm.pdb	3880	10185
kaib_neff25_kaib_5jyt_62_model_5_ptm.pdb	3988	9987
kaib_neff25_kaib_5jyt_63_model_5_ptm.pdb	6523	7446
kaib_neff25_kaib_5jyt_64_model_5_ptm.pdb	7242	8220
kaib_neff25_kaib_5jyt_65_model_5_ptm.pdb	7843	9530
kaib_neff25_kaib_5jyt_66_model_5_ptm.pdb	8888	2943
kaib_neff25_kaib_5jyt_67_model_5_ptm.pdb	8594	4625
kaib_neff25_kaib_5jyt_68_model_5_ptm.pdb	4353	9713
kaib_neff25_kaib_5jyt_69_model_5_ptm.pdb	6437	9456
kaib_neff25_kaib_5jyt_6_model_5_ptm.pdb	4592	8704
kaib_neff25_kaib_5jyt_70_model_5_ptm.pdb	8920	10059
kaib_neff25_kaib_5jyt_71_model_5_ptm.pdb	8471	4202
kaib_neff25_kaib_5jyt_72_model_5_ptm.pdb	8815	4353
kaib_neff25_kaib_5jyt_73_model_5_ptm.pdb	8981	4625
kaib_neff25_kaib_5jyt_74_model_5_ptm.pdb	7943	11656
kaib_neff25_kaib_5jyt_75_model_5_ptm.pdb	9963	8250
kaib_neff25_kaib_5jyt_76_model_5_ptm.pdb	5696	9290
kaib_neff25_kaib_5jyt_77_model_5_ptm.pdb	6098	9326
kaib_neff25_kaib_5jyt_78_model_5_ptm.pdb	4409	8949
kaib_neff25_kaib_5jyt_79_model_5_ptm.pdb	3778	9669
kaib_neff25_kaib_5jyt_7_model_5_ptm.pdb	6656	9892
kaib_neff25_kaib_5jyt_80_model_5_ptm.pdb	5315	7702
kaib_neff25_kaib_5jyt_81_model_5_ptm.pdb	4875	10278
kaib_neff25_kaib_5jyt_82_model_5_ptm.pdb	8955	3287
kaib_neff25_kaib_5jyt_83_model_5_ptm.pdb	4346	8968
kaib_neff25_kaib_5jyt_84_model_5_ptm.pdb	8602	4701
kaib_neff25_kaib_5jyt_85_model_5_ptm.pdb	4569	8943
kaib_neff25_kaib_5jyt_86_model_5_ptm.pdb	8960	3042
kaib_neff25_kaib_5jyt_87_model_5_ptm.pdb	3963	8944
kaib_neff25_kaib_5jyt_88_model_5_ptm.pdb	5683	9375
kaib_neff25_kaib_5jyt_89_model_5_ptm.pdb	5990	9587
kaib_neff25_kaib_5jyt_8_model_5_ptm.pdb	8857	3595
kaib_neff25_kaib_5jyt_90_model_5_ptm.pdb	4354	9424
kaib_neff25_kaib_5jyt_91_model_5_ptm.pdb	5500	9175
kaib_neff25_kaib_5jyt_92_model_5_ptm.pdb	4099	9909
kaib_neff25_kaib_5jyt_93_model_5_ptm.pdb	8979	3276
kaib_neff25_kaib_5jyt_94_model_5_ptm.pdb	4671	9502
kaib_neff25_kaib_5jyt_95_model_5_ptm.pdb	8938	3106
kaib_neff25_kaib_5jyt_96_model_5_ptm.pdb	8581	4678
kaib_neff25_kaib_5jyt_97_model_5_ptm.pdb	5165	8619
kaib_neff25_kaib_5jyt_98_model_5_ptm.pdb	8717	4507
kaib_neff25_kaib_5jyt_99_model_5_ptm.pdb	8897	3483
kaib_neff25_kaib_5jyt_9_model_5_ptm.pdb	6304	8822
kaib_neff25_kaib_2qke_0_model_5_ptm.pdb	4571	9772
kaib_neff25_kaib_2qke_10_model_5_ptm.pdb	4923	9879
kaib_neff25_kaib_2qke_11_model_5_ptm.pdb	3330	11238
kaib_neff25_kaib_2qke_12_model_5_ptm.pdb	3270	11122
kaib_neff25_kaib_2qke_13_model_5_ptm.pdb	3183	11132
kaib_neff25_kaib_2qke_14_model_5_ptm.pdb	3043	10593
kaib_neff25_kaib_2qke_15_model_5_ptm.pdb	4279	9727
kaib_neff25_kaib_2qke_16_model_5_ptm.pdb	2777	11047
kaib_neff25_kaib_2qke_17_model_5_ptm.pdb	4131	9462
kaib_neff25_kaib_2qke_18_model_5_ptm.pdb	3540	11422
kaib_neff25_kaib_2qke_19_model_5_ptm.pdb	3380	11360
kaib_neff25_kaib_2qke_1_model_5_ptm.pdb	2011	10198
kaib_neff25_kaib_2qke_20_model_5_ptm.pdb	3210	10744
kaib_neff25_kaib_2qke_21_model_5_ptm.pdb	2946	11258
kaib_neff25_kaib_2qke_22_model_5_ptm.pdb	3236	11013
kaib_neff25_kaib_2qke_23_model_5_ptm.pdb	3393	11286
kaib_neff25_kaib_2qke_24_model_5_ptm.pdb	3726	11522
kaib_neff25_kaib_2qke_25_model_5_ptm.pdb	2237	10176
kaib_neff25_kaib_2qke_26_model_5_ptm.pdb	3655	11383
kaib_neff25_kaib_2qke_27_model_5_ptm.pdb	4210	9827
kaib_neff25_kaib_2qke_28_model_5_ptm.pdb	3504	11297
kaib_neff25_kaib_2qke_29_model_5_ptm.pdb	4997	9195
kaib_neff25_kaib_2qke_2_model_5_ptm.pdb	3277	9971
kaib_neff25_kaib_2qke_30_model_5_ptm.pdb	4155	9596
kaib_neff25_kaib_2qke_31_model_5_ptm.pdb	4580	9176
kaib_neff25_kaib_2qke_32_model_5_ptm.pdb	3360	11252
kaib_neff25_kaib_2qke_33_model_5_ptm.pdb	4182	9946
kaib_neff25_kaib_2qke_34_model_5_ptm.pdb	5220	9094
kaib_neff25_kaib_2qke_35_model_5_ptm.pdb	4182	9939
kaib_neff25_kaib_2qke_36_model_5_ptm.pdb	2389	10814
kaib_neff25_kaib_2qke_37_model_5_ptm.pdb	2981	10699
kaib_neff25_kaib_2qke_38_model_5_ptm.pdb	4613	11360
kaib_neff25_kaib_2qke_39_model_5_ptm.pdb	4030	9660
kaib_neff25_kaib_2qke_3_model_5_ptm.pdb	3301	11251
kaib_neff25_kaib_2qke_40_model_5_ptm.pdb	3399	11269
kaib_neff25_kaib_2qke_41_model_5_ptm.pdb	4617	9571
kaib_neff25_kaib_2qke_42_model_5_ptm.pdb	3096	9926
kaib_neff25_kaib_2qke_43_model_5_ptm.pdb	3986	9828
kaib_neff25_kaib_2qke_44_model_5_ptm.pdb	3228	11187
kaib_neff25_kaib_2qke_45_model_5_ptm.pdb	3203	11084
kaib_neff25_kaib_2qke_46_model_5_ptm.pdb	4637	9772
kaib_neff25_kaib_2qke_47_model_5_ptm.pdb	4123	9877
kaib_neff25_kaib_2qke_48_model_5_ptm.pdb	4324	10656
kaib_neff25_kaib_2qke_49_model_5_ptm.pdb	3040	10880
kaib_neff25_kaib_2qke_4_model_5_ptm.pdb	3227	11220
kaib_neff25_kaib_2qke_50_model_5_ptm.pdb	3088	10790
kaib_neff25_kaib_2qke_51_model_5_ptm.pdb	3256	10772
kaib_neff25_kaib_2qke_52_model_5_ptm.pdb	3081	10750
kaib_neff25_kaib_2qke_53_model_5_ptm.pdb	4220	10636
kaib_neff25_kaib_2qke_54_model_5_ptm.pdb	2417	10868
kaib_neff25_kaib_2qke_55_model_5_ptm.pdb	4118	9754
kaib_neff25_kaib_2qke_56_model_5_ptm.pdb	4253	9460
kaib_neff25_kaib_2qke_57_model_5_ptm.pdb	4252	9714
kaib_neff25_kaib_2qke_58_model_5_ptm.pdb	3570	10410
kaib_neff25_kaib_2qke_59_model_5_ptm.pdb	3152	10512
kaib_neff25_kaib_2qke_5_model_5_ptm.pdb	3102	11114
kaib_neff25_kaib_2qke_60_model_5_ptm.pdb	4016	9465
kaib_neff25_kaib_2qke_61_model_5_ptm.pdb	2358	10858
kaib_neff25_kaib_2qke_62_model_5_ptm.pdb	2648	11253
kaib_neff25_kaib_2qke_63_model_5_ptm.pdb	4019	10070
kaib_neff25_kaib_2qke_64_model_5_ptm.pdb	3531	11319
kaib_neff25_kaib_2qke_65_model_5_ptm.pdb	3183	11212
kaib_neff25_kaib_2qke_66_model_5_ptm.pdb	3221	11145
kaib_neff25_kaib_2qke_67_model_5_ptm.pdb	3398	11217
kaib_neff25_kaib_2qke_68_model_5_ptm.pdb	5179	9185
kaib_neff25_kaib_2qke_69_model_5_ptm.pdb	3274	10823
kaib_neff25_kaib_2qke_6_model_5_ptm.pdb	3265	11214
kaib_neff25_kaib_2qke_70_model_5_ptm.pdb	3043	10913
kaib_neff25_kaib_2qke_71_model_5_ptm.pdb	3329	11252
kaib_neff25_kaib_2qke_72_model_5_ptm.pdb	3266	11237
kaib_neff25_kaib_2qke_73_model_5_ptm.pdb	3361	11237
kaib_neff25_kaib_2qke_74_model_5_ptm.pdb	3575	11392
kaib_neff25_kaib_2qke_75_model_5_ptm.pdb	3580	11203
kaib_neff25_kaib_2qke_76_model_5_ptm.pdb	4243	9728
kaib_neff25_kaib_2qke_77_model_5_ptm.pdb	4099	9369
kaib_neff25_kaib_2qke_78_model_5_ptm.pdb	3418	11394
kaib_neff25_kaib_2qke_79_model_5_ptm.pdb	3338	11125
kaib_neff25_kaib_2qke_7_model_5_ptm.pdb	4268	9705
kaib_neff25_kaib_2qke_80_model_5_ptm.pdb	3311	11285
kaib_neff25_kaib_2qke_81_model_5_ptm.pdb	3192	11198
kaib_neff25_kaib_2qke_82_model_5_ptm.pdb	2411	11198
kaib_neff25_kaib_2qke_83_model_5_ptm.pdb	3365	10669
kaib_neff25_kaib_2qke_84_model_5_ptm.pdb	5476	9543
kaib_neff25_kaib_2qke_85_model_5_ptm.pdb	3366	11373
kaib_neff25_kaib_2qke_86_model_5_ptm.pdb	3243	11152
kaib_neff25_kaib_2qke_87_model_5_ptm.pdb	4660	9279
kaib_neff25_kaib_2qke_88_model_5_ptm.pdb	4923	9349
kaib_neff25_kaib_2qke_89_model_5_ptm.pdb	3529	11196
kaib_neff25_kaib_2qke_8_model_5_ptm.pdb	3201	10760
kaib_neff25_kaib_2qke_90_model_5_ptm.pdb	3264	11321
kaib_neff25_kaib_2qke_91_model_5_ptm.pdb	4025	10008
kaib_neff25_kaib_2qke_92_model_5_ptm.pdb	3506	11304
kaib_neff25_kaib_2qke_93_model_5_ptm.pdb	4185	9577
kaib_neff25_kaib_2qke_94_model_5_ptm.pdb	3688	11260
kaib_neff25_kaib_2qke_95_model_5_ptm.pdb	3778	10616
kaib_neff25_kaib_2qke_96_model_5_ptm.pdb	3230	10958
kaib_neff25_kaib_2qke_97_model_5_ptm.pdb	3343	11211
kaib_neff25_kaib_2qke_98_model_5_ptm.pdb	4016	9305
kaib_neff25_kaib_2qke_99_model_5_ptm.pdb	2988	11040
kaib_neff25_kaib_2qke_9_model_5_ptm.pdb	2604	9680

## Sheet: KaiB mixture no MSA RMSDs
kaib_neff10_kaib_0_model_5_ptm.pdb	4493	9177
kaib_neff10_kaib_10_model_5_ptm.pdb	3731	10604
kaib_neff10_kaib_11_model_5_ptm.pdb	3784	10034
kaib_neff10_kaib_12_model_5_ptm.pdb	4433	10208
kaib_neff10_kaib_13_model_5_ptm.pdb	3452	9987
kaib_neff10_kaib_14_model_5_ptm.pdb	4435	9977
kaib_neff10_kaib_15_model_5_ptm.pdb	4123	9562
kaib_neff10_kaib_16_model_5_ptm.pdb	3113	10471
kaib_neff10_kaib_17_model_5_ptm.pdb	4419	9129
kaib_neff10_kaib_18_model_5_ptm.pdb	8230	9526
kaib_neff10_kaib_19_model_5_ptm.pdb	4392	9799
kaib_neff10_kaib_1_model_5_ptm.pdb	2671	10787
kaib_neff10_kaib_20_model_5_ptm.pdb	3489	10131
kaib_neff10_kaib_21_model_5_ptm.pdb	3838	9452
kaib_neff10_kaib_22_model_5_ptm.pdb	4115	9557
kaib_neff10_kaib_23_model_5_ptm.pdb	4861	8992
kaib_neff10_kaib_24_model_5_ptm.pdb	3173	9758
kaib_neff10_kaib_25_model_5_ptm.pdb	3323	9700
kaib_neff10_kaib_26_model_5_ptm.pdb	3095	10923
kaib_neff10_kaib_27_model_5_ptm.pdb	5140	10369
kaib_neff10_kaib_28_model_5_ptm.pdb	3342	9723
kaib_neff10_kaib_29_model_5_ptm.pdb	5452	9872
kaib_neff10_kaib_2_model_5_ptm.pdb	4305	10388
kaib_neff10_kaib_30_model_5_ptm.pdb	4161	10566
kaib_neff10_kaib_31_model_5_ptm.pdb	3257	10428
kaib_neff10_kaib_32_model_5_ptm.pdb	3611	9718
kaib_neff10_kaib_33_model_5_ptm.pdb	3777	10254
kaib_neff10_kaib_34_model_5_ptm.pdb	4432	9747
kaib_neff10_kaib_35_model_5_ptm.pdb	4205	9494
kaib_neff10_kaib_36_model_5_ptm.pdb	2224	10398
kaib_neff10_kaib_37_model_5_ptm.pdb	5308	10627
kaib_neff10_kaib_38_model_5_ptm.pdb	4361	10299
kaib_neff10_kaib_39_model_5_ptm.pdb	4367	9825
kaib_neff10_kaib_3_model_5_ptm.pdb	5705	10221
kaib_neff10_kaib_40_model_5_ptm.pdb	3319	11286
kaib_neff10_kaib_41_model_5_ptm.pdb	3806	9326
kaib_neff10_kaib_42_model_5_ptm.pdb	3889	9692
kaib_neff10_kaib_43_model_5_ptm.pdb	4176	9753
kaib_neff10_kaib_44_model_5_ptm.pdb	3777	10288
kaib_neff10_kaib_45_model_5_ptm.pdb	4526	8558
kaib_neff10_kaib_46_model_5_ptm.pdb	4064	9683
kaib_neff10_kaib_47_model_5_ptm.pdb	3501	10278
kaib_neff10_kaib_48_model_5_ptm.pdb	5994	9446
kaib_neff10_kaib_49_model_5_ptm.pdb	6932	9147
kaib_neff10_kaib_4_model_5_ptm.pdb	3287	10455
kaib_neff10_kaib_50_model_5_ptm.pdb	4060	9998
kaib_neff10_kaib_51_model_5_ptm.pdb	3390	11039
kaib_neff10_kaib_52_model_5_ptm.pdb	3196	10579
kaib_neff10_kaib_53_model_5_ptm.pdb	3237	10862
kaib_neff10_kaib_54_model_5_ptm.pdb	2972	9306
kaib_neff10_kaib_55_model_5_ptm.pdb	3327	11205
kaib_neff10_kaib_56_model_5_ptm.pdb	4202	9538
kaib_neff10_kaib_57_model_5_ptm.pdb	4676	9358
kaib_neff10_kaib_58_model_5_ptm.pdb	4898	10327
kaib_neff10_kaib_59_model_5_ptm.pdb	3170	9900
kaib_neff10_kaib_5_model_5_ptm.pdb	5016	9693
kaib_neff10_kaib_60_model_5_ptm.pdb	3470	9874
kaib_neff10_kaib_61_model_5_ptm.pdb	2503	9604
kaib_neff10_kaib_62_model_5_ptm.pdb	2077	10634
kaib_neff10_kaib_63_model_5_ptm.pdb	3309	9860
kaib_neff10_kaib_64_model_5_ptm.pdb	4247	9128
kaib_neff10_kaib_65_model_5_ptm.pdb	4866	8173
kaib_neff10_kaib_66_model_5_ptm.pdb	3062	10211
kaib_neff10_kaib_67_model_5_ptm.pdb	3360	10257
kaib_neff10_kaib_68_model_5_ptm.pdb	4152	8940
kaib_neff10_kaib_69_model_5_ptm.pdb	3746	9932
kaib_neff10_kaib_6_model_5_ptm.pdb	3829	9235
kaib_neff10_kaib_70_model_5_ptm.pdb	4571	9930
kaib_neff10_kaib_71_model_5_ptm.pdb	6262	9150
kaib_neff10_kaib_72_model_5_ptm.pdb	3785	10016
kaib_neff10_kaib_73_model_5_ptm.pdb	3121	10654
kaib_neff10_kaib_74_model_5_ptm.pdb	3229	10873
kaib_neff10_kaib_75_model_5_ptm.pdb	4015	9729
kaib_neff10_kaib_76_model_5_ptm.pdb	5203	10071
kaib_neff10_kaib_77_model_5_ptm.pdb	3046	10145
kaib_neff10_kaib_78_model_5_ptm.pdb	4679	10329
kaib_neff10_kaib_79_model_5_ptm.pdb	3920	9629
kaib_neff10_kaib_7_model_5_ptm.pdb	3407	10770
kaib_neff10_kaib_80_model_5_ptm.pdb	3353	10009
kaib_neff10_kaib_81_model_5_ptm.pdb	4265	9624
kaib_neff10_kaib_82_model_5_ptm.pdb	3950	9582
kaib_neff10_kaib_83_model_5_ptm.pdb	5012	9653
kaib_neff10_kaib_84_model_5_ptm.pdb	3220	10241
kaib_neff10_kaib_85_model_5_ptm.pdb	3320	11017
kaib_neff10_kaib_86_model_5_ptm.pdb	2884	9723
kaib_neff10_kaib_87_model_5_ptm.pdb	4304	9892
kaib_neff10_kaib_88_model_5_ptm.pdb	5186	9401
kaib_neff10_kaib_89_model_5_ptm.pdb	3568	11011
kaib_neff10_kaib_8_model_5_ptm.pdb	3673	9555
kaib_neff10_kaib_90_model_5_ptm.pdb	5287	11771
kaib_neff10_kaib_91_model_5_ptm.pdb	4052	9228
kaib_neff10_kaib_92_model_5_ptm.pdb	4634	9865
kaib_neff10_kaib_93_model_5_ptm.pdb	4314	9708
kaib_neff10_kaib_94_model_5_ptm.pdb	3466	10718
kaib_neff10_kaib_95_model_5_ptm.pdb	4705	10168
kaib_neff10_kaib_96_model_5_ptm.pdb	3940	10207
kaib_neff10_kaib_97_model_5_ptm.pdb	4639	9830
kaib_neff10_kaib_98_model_5_ptm.pdb	4591	9576
kaib_neff10_kaib_99_model_5_ptm.pdb	3313	9972
kaib_neff10_kaib_9_model_5_ptm.pdb	3509	10148

## Sheet: KaiB neff10 RMSDs
kaib_0_kaib_5jyt_0_model_5_ptm.pdb	10189	8468
kaib_0_kaib_5jyt_10_model_5_ptm.pdb	8676	4107
kaib_0_kaib_5jyt_11_model_5_ptm.pdb	9266	4277
kaib_0_kaib_5jyt_12_model_5_ptm.pdb	8667	3801
kaib_0_kaib_5jyt_13_model_5_ptm.pdb	9319	6446
kaib_0_kaib_5jyt_14_model_5_ptm.pdb	8616	2943
kaib_0_kaib_5jyt_15_model_5_ptm.pdb	9878	8350
kaib_0_kaib_5jyt_16_model_5_ptm.pdb	9745	9044
kaib_0_kaib_5jyt_17_model_5_ptm.pdb	9951	7517
kaib_0_kaib_5jyt_18_model_5_ptm.pdb	8738	2821
kaib_0_kaib_5jyt_19_model_5_ptm.pdb	8710	3403
kaib_0_kaib_5jyt_1_model_5_ptm.pdb	9149	4922
kaib_0_kaib_5jyt_20_model_5_ptm.pdb	8634	4702
kaib_0_kaib_5jyt_21_model_5_ptm.pdb	8812	2990
kaib_0_kaib_5jyt_22_model_5_ptm.pdb	9334	4987
kaib_0_kaib_5jyt_23_model_5_ptm.pdb	8786	3572
kaib_0_kaib_5jyt_24_model_5_ptm.pdb	9561	5188
kaib_0_kaib_5jyt_25_model_5_ptm.pdb	9027	4317
kaib_0_kaib_5jyt_26_model_5_ptm.pdb	9565	6888
kaib_0_kaib_5jyt_27_model_5_ptm.pdb	8749	3121
kaib_0_kaib_5jyt_28_model_5_ptm.pdb	9591	6732
kaib_0_kaib_5jyt_29_model_5_ptm.pdb	8744	4230
kaib_0_kaib_5jyt_2_model_5_ptm.pdb	8940	2798
kaib_0_kaib_5jyt_30_model_5_ptm.pdb	8911	4981
kaib_0_kaib_5jyt_31_model_5_ptm.pdb	9148	5579
kaib_0_kaib_5jyt_32_model_5_ptm.pdb	9681	6897
kaib_0_kaib_5jyt_33_model_5_ptm.pdb	8309	6153
kaib_0_kaib_5jyt_34_model_5_ptm.pdb	8802	3636
kaib_0_kaib_5jyt_35_model_5_ptm.pdb	8241	4749
kaib_0_kaib_5jyt_36_model_5_ptm.pdb	9737	8989
kaib_0_kaib_5jyt_37_model_5_ptm.pdb	9625	7596
kaib_0_kaib_5jyt_38_model_5_ptm.pdb	9708	8428
kaib_0_kaib_5jyt_39_model_5_ptm.pdb	8499	3753
kaib_0_kaib_5jyt_3_model_5_ptm.pdb	9455	5621
kaib_0_kaib_5jyt_40_model_5_ptm.pdb	9433	4362
kaib_0_kaib_5jyt_41_model_5_ptm.pdb	8288	6147
kaib_0_kaib_5jyt_42_model_5_ptm.pdb	8624	4303
kaib_0_kaib_5jyt_43_model_5_ptm.pdb	9415	6967
kaib_0_kaib_5jyt_44_model_5_ptm.pdb	9232	3830
kaib_0_kaib_5jyt_45_model_5_ptm.pdb	8750	4580
kaib_0_kaib_5jyt_46_model_5_ptm.pdb	9782	8363
kaib_0_kaib_5jyt_47_model_5_ptm.pdb	9229	3692
kaib_0_kaib_5jyt_48_model_5_ptm.pdb	9867	7813
kaib_0_kaib_5jyt_49_model_5_ptm.pdb	8876	3338
kaib_0_kaib_5jyt_4_model_5_ptm.pdb	9092	3880
kaib_0_kaib_5jyt_5_model_5_ptm.pdb	8846	3486
kaib_0_kaib_5jyt_6_model_5_ptm.pdb	9615	7881
kaib_0_kaib_5jyt_7_model_5_ptm.pdb	8239	4825
kaib_0_kaib_5jyt_8_model_5_ptm.pdb	8959	3481
kaib_0_kaib_5jyt_9_model_5_ptm.pdb	8889	3343
kaib_10_kaib_5jyt_0_model_5_ptm.pdb	9764	5872
kaib_10_kaib_5jyt_10_model_5_ptm.pd	b 8.59	1 4.080
kaib_10_kaib_5jyt_11_model_5_ptm.pd	b 9.12	1 3.823
kaib_10_kaib_5jyt_12_model_5_ptm.pd	b 9.18	1 5.485
kaib_10_kaib_5jyt_13_model_5_ptm.pd	b 8.98	0 5.151
kaib_10_kaib_5jyt_14_model_5_ptm.pd	b 8.72	5 3.448
kaib_10_kaib_5jyt_15_model_5_ptm.pd	b 9.54	4 6.101
kaib_10_kaib_5jyt_16_model_5_ptm.pd	b 9.67	0 7.670
kaib_10_kaib_5jyt_17_model_5_ptm.pd	b 9.68	8 5.218
kaib_10_kaib_5jyt_18_model_5_ptm.pd	b 9.28	5 5.276
kaib_10_kaib_5jyt_19_model_5_ptm.pd	b 9.47	0 5.630
kaib_10_kaib_5jyt_1_model_5_ptm.pdb	8930	4400
kaib_10_kaib_5jyt_20_model_5_ptm.pd	b 7.78	3 7.038
kaib_10_kaib_5jyt_21_model_5_ptm.pd	b 8.84	6 2.745
kaib_10_kaib_5jyt_22_model_5_ptm.pd	b 9.27	8 5.250
kaib_10_kaib_5jyt_23_model_5_ptm.pd	b 9.43	1 5.803
kaib_10_kaib_5jyt_24_model_5_ptm.pd	b 9.39	8 4.149
kaib_10_kaib_5jyt_25_model_5_ptm.pd	b 9.06	3 4.139
kaib_10_kaib_5jyt_26_model_5_ptm.pd	b 9.83	2 8.289
kaib_10_kaib_5jyt_27_model_5_ptm.pd	b 8.93	0 3.308
kaib_10_kaib_5jyt_28_model_5_ptm.pd	b 9.53	9 4.974
kaib_10_kaib_5jyt_29_model_5_ptm.pd	b 9.73	2 8.524
kaib_10_kaib_5jyt_2_model_5_ptm.pdb	8958	2575
kaib_10_kaib_5jyt_30_model_5_ptm.pd	b 8.63	7 4.665
kaib_10_kaib_5jyt_31_model_5_ptm.pd	b 9.80	0 8.526
kaib_10_kaib_5jyt_32_model_5_ptm.pd	b 9.69	9 8.131
kaib_10_kaib_5jyt_33_model_5_ptm.pd	b 8.88	7 3.175
kaib_10_kaib_5jyt_34_model_5_ptm.pd	b 9.22	5 4.768
kaib_10_kaib_5jyt_35_model_5_ptm.pd	b 8.04	1 5.753
kaib_10_kaib_5jyt_36_model_5_ptm.pd	b 9.34	4 5.725
kaib_10_kaib_5jyt_37_model_5_ptm.pd	b 9.79	3 7.242
kaib_10_kaib_5jyt_38_model_5_ptm.pd	b 9.83	7 8.197
kaib_10_kaib_5jyt_39_model_5_ptm.pd	b 8.52	6 4.167
kaib_10_kaib_5jyt_3_model_5_ptm.pdb	9817	7772
kaib_10_kaib_5jyt_40_model_5_ptm.pd	b 8.84	6 3.074
kaib_10_kaib_5jyt_41_model_5_ptm.pd	b 8.06	9 6.220
kaib_10_kaib_5jyt_42_model_5_ptm.pd	b 8.89	2 5.127
kaib_10_kaib_5jyt_43_model_5_ptm.pd	b 9.65	8 7.649
kaib_10_kaib_5jyt_44_model_5_ptm.pd	b 9.15	7 3.619
kaib_10_kaib_5jyt_45_model_5_ptm.pd	b 8.97	1 5.057
kaib_10_kaib_5jyt_46_model_5_ptm.pd	b 9.64	3 7.603
kaib_10_kaib_5jyt_47_model_5_ptm.pd	b 8.87	0 3.840
kaib_10_kaib_5jyt_48_model_5_ptm.pd	b 9.28	2 4.620
kaib_10_kaib_5jyt_49_model_5_ptm.pd	b 9.34	0 4.562
kaib_10_kaib_5jyt_4_model_5_ptm.pdb	8902	2571
kaib_10_kaib_5jyt_5_model_5_ptm.pdb	9261	5367
kaib_10_kaib_5jyt_6_model_5_ptm.pdb	8912	3714
kaib_10_kaib_5jyt_7_model_5_ptm.pdb	7955	6284
kaib_10_kaib_5jyt_8_model_5_ptm.pdb	8930	3683
kaib_10_kaib_5jyt_9_model_5_ptm.pdb	8717	4220
kaib_11_kaib_5jyt_0_model_5_ptm.pdb	9751	8585
kaib_11_kaib_5jyt_10_model_5_ptm.pd	b 8.53	8 3.918
kaib_11_kaib_5jyt_11_model_5_ptm.pd	b 9.02	0 3.933
kaib_11_kaib_5jyt_12_model_5_ptm.pd	b 8.71	7 5.617
kaib_11_kaib_5jyt_13_model_5_ptm.pd	b 9.45	2 5.302
kaib_11_kaib_5jyt_14_model_5_ptm.pd	b 8.51	7 2.855
kaib_11_kaib_5jyt_15_model_5_ptm.pd	b 9.56	4 7.635
kaib_11_kaib_5jyt_16_model_5_ptm.pd	b 9.68	2 9.400
kaib_11_kaib_5jyt_17_model_5_ptm.pd	b 9.55	1 4.430
kaib_11_kaib_5jyt_18_model_5_ptm.pd	b 9.38	7 4.906
kaib_11_kaib_5jyt_19_model_5_ptm.pd	b 8.81	4 2.922
kaib_11_kaib_5jyt_1_model_5_ptm.pdb	9146	3887
kaib_11_kaib_5jyt_20_model_5_ptm.pd	b 8.22	5 6.106
kaib_11_kaib_5jyt_21_model_5_ptm.pd	b 8.66	6 3.273
kaib_11_kaib_5jyt_22_model_5_ptm.pd	b 9.75	7 9.040
kaib_11_kaib_5jyt_23_model_5_ptm.pd	b 9.37	7 7.233
kaib_11_kaib_5jyt_24_model_5_ptm.pd	b 13.5	88 8.182
kaib_11_kaib_5jyt_25_model_5_ptm.pd	b 8.92	9 2.779
kaib_11_kaib_5jyt_26_model_5_ptm.pd	b 9.16	6 6.494
kaib_11_kaib_5jyt_27_model_5_ptm.pd	b 8.88	0 3.286
kaib_11_kaib_5jyt_28_model_5_ptm.pd	b 9.73	3 4.524
kaib_11_kaib_5jyt_29_model_5_ptm.pd	b 8.68	1 4.017
kaib_11_kaib_5jyt_2_model_5_ptm.pdb	9956	7332
kaib_11_kaib_5jyt_30_model_5_ptm.pd	b 8.34	9 4.213
kaib_11_kaib_5jyt_31_model_5_ptm.pd	b 9.76	9 10.921
kaib_11_kaib_5jyt_32_model_5_ptm.pd	b 8.87	9 5.047
kaib_11_kaib_5jyt_33_model_5_ptm.pd	b 8.93	6 2.719
kaib_11_kaib_5jyt_34_model_5_ptm.pd	b 9.25	4 4.613
kaib_11_kaib_5jyt_35_model_5_ptm.pd	b 8.11	2 5.740
kaib_11_kaib_5jyt_36_model_5_ptm.pd	b 8.75	2 3.180
kaib_11_kaib_5jyt_37_model_5_ptm.pd	b 9.68	5 7.887
kaib_11_kaib_5jyt_38_model_5_ptm.pd	b 9.70	2 7.449
kaib_11_kaib_5jyt_39_model_5_ptm.pd	b 7.82	8 6.891
kaib_11_kaib_5jyt_3_model_5_ptm.pdb	9962	7979
kaib_11_kaib_5jyt_40_model_5_ptm.pd	b 8.83	5 2.796
kaib_11_kaib_5jyt_41_model_5_ptm.pd	b 8.01	8 6.471
kaib_11_kaib_5jyt_42_model_5_ptm.pd	b 9.21	3 6.228
kaib_11_kaib_5jyt_43_model_5_ptm.pd	b 9.29	5 4.711
kaib_11_kaib_5jyt_44_model_5_ptm.pd	b 9.18	2 3.507
kaib_11_kaib_5jyt_45_model_5_ptm.pd	b 8.56	6 4.025
kaib_11_kaib_5jyt_46_model_5_ptm.pd	b 8.48	3 3.926
kaib_11_kaib_5jyt_47_model_5_ptm.pd	b 9.25	6 2.895
kaib_11_kaib_5jyt_48_model_5_ptm.pd	b 9.53	5 7.172
kaib_11_kaib_5jyt_49_model_5_ptm.pd	b 8.78	2 2.565
kaib_11_kaib_5jyt_4_model_5_ptm.pdb	8892	2896
kaib_11_kaib_5jyt_5_model_5_ptm.pdb	9321	5331
kaib_11_kaib_5jyt_6_model_5_ptm.pdb	9201	4177
kaib_11_kaib_5jyt_7_model_5_ptm.pdb	7837	7023
kaib_11_kaib_5jyt_8_model_5_ptm.pdb	8968	2821
kaib_11_kaib_5jyt_9_model_5_ptm.pdb	8758	3457
kaib_12_kaib_5jyt_0_model_5_ptm.pdb	9543	7224
kaib_12_kaib_5jyt_10_model_5_ptm.pd	b 8.61	9 4.011
kaib_12_kaib_5jyt_11_model_5_ptm.pd	b 9.45	9 5.755
kaib_12_kaib_5jyt_12_model_5_ptm.pd	b 9.16	6 7.456
kaib_12_kaib_5jyt_13_model_5_ptm.pd	b 8.62	0 4.113
kaib_12_kaib_5jyt_14_model_5_ptm.pd	b 8.72	6 3.446
kaib_12_kaib_5jyt_15_model_5_ptm.pd	b 9.38	0 6.737
kaib_12_kaib_5jyt_16_model_5_ptm.pd	b 9.21	0 6.586
kaib_12_kaib_5jyt_17_model_5_ptm.pd	b 9.66	3 6.257
kaib_12_kaib_5jyt_18_model_5_ptm.pd	b 9.28	5 7.735
kaib_12_kaib_5jyt_19_model_5_ptm.pd	b 8.74	5 2.882
kaib_12_kaib_5jyt_1_model_5_ptm.pdb	8758	3426
kaib_12_kaib_5jyt_20_model_5_ptm.pd	b 8.04	9 6.293
kaib_12_kaib_5jyt_21_model_5_ptm.pd	b 8.84	0 3.012
kaib_12_kaib_5jyt_22_model_5_ptm.pd	b 9.19	7 5.270
kaib_12_kaib_5jyt_23_model_5_ptm.pd	b 9.27	9 6.585
kaib_12_kaib_5jyt_24_model_5_ptm.pd	b 9.46	6 5.174
kaib_12_kaib_5jyt_25_model_5_ptm.pd	b 9.36	6 7.455
kaib_12_kaib_5jyt_26_model_5_ptm.pd	b 9.11	7 6.049
kaib_12_kaib_5jyt_27_model_5_ptm.pd	b 9.02	9 3.798
kaib_12_kaib_5jyt_28_model_5_ptm.pd	b 9.56	0 7.464
kaib_12_kaib_5jyt_29_model_5_ptm.pd	b 9.03	6 6.562
kaib_12_kaib_5jyt_2_model_5_ptm.pdb	9720	8710
kaib_12_kaib_5jyt_30_model_5_ptm.pd	b 8.54	1 4.332
kaib_12_kaib_5jyt_31_model_5_ptm.pd	b 9.16	1 8.368
kaib_12_kaib_5jyt_32_model_5_ptm.pd	b 9.06	4 7.140
kaib_12_kaib_5jyt_33_model_5_ptm.pd	b 8.90	0 3.118
kaib_12_kaib_5jyt_34_model_5_ptm.pd	b 9.27	1 5.801
kaib_12_kaib_5jyt_35_model_5_ptm.pd	b 8.30	1 5.369
kaib_12_kaib_5jyt_36_model_5_ptm.pd	b 9.61	6 7.544
kaib_12_kaib_5jyt_37_model_5_ptm.pd	b 9.41	6 6.816
kaib_12_kaib_5jyt_38_model_5_ptm.pd	b 9.13	1 7.078
kaib_12_kaib_5jyt_39_model_5_ptm.pd	b 8.55	2 4.063
kaib_12_kaib_5jyt_3_model_5_ptm.pdb	9476	8980
kaib_12_kaib_5jyt_40_model_5_ptm.pd	b 8.84	8 2.420
kaib_12_kaib_5jyt_41_model_5_ptm.pd	b 8.50	5 4.226
kaib_12_kaib_5jyt_42_model_5_ptm.pd	b 9.13	0 6.489
kaib_12_kaib_5jyt_43_model_5_ptm.pd	b 9.43	7 9.011
kaib_12_kaib_5jyt_44_model_5_ptm.pd	b 8.81	7 3.131
kaib_12_kaib_5jyt_45_model_5_ptm.pd	b 8.57	4 4.375
kaib_12_kaib_5jyt_46_model_5_ptm.pd	b 8.98	8 5.644
kaib_12_kaib_5jyt_47_model_5_ptm.pd	b 9.03	5 2.953
kaib_12_kaib_5jyt_48_model_5_ptm.pd	b 9.27	6 5.360
kaib_12_kaib_5jyt_49_model_5_ptm.pd	b 9.02	8 3.363
kaib_12_kaib_5jyt_4_model_5_ptm.pdb	8998	3149
kaib_12_kaib_5jyt_5_model_5_ptm.pdb	9169	5369
kaib_12_kaib_5jyt_6_model_5_ptm.pdb	8679	3666
kaib_12_kaib_5jyt_7_model_5_ptm.pdb	8537	4240
kaib_12_kaib_5jyt_8_model_5_ptm.pdb	9011	3051
kaib_12_kaib_5jyt_9_model_5_ptm.pdb	8907	3680
kaib_13_kaib_5jyt_0_model_5_ptm.pdb	9007	2534
kaib_13_kaib_5jyt_10_model_5_ptm.pd	b 8.60	1 4.101
kaib_13_kaib_5jyt_11_model_5_ptm.pd	b 8.97	5 2.533
kaib_13_kaib_5jyt_12_model_5_ptm.pd	b 8.64	8 4.221
kaib_13_kaib_5jyt_13_model_5_ptm.pd	b 8.56	9 4.148
kaib_13_kaib_5jyt_14_model_5_ptm.pd	b 9.04	5 2.677
kaib_13_kaib_5jyt_15_model_5_ptm.pd	b 8.89	2 3.265
kaib_13_kaib_5jyt_16_model_5_ptm.pd	b 8.66	7 3.548
kaib_13_kaib_5jyt_17_model_5_ptm.pd	b 9.60	6 5.052
kaib_13_kaib_5jyt_18_model_5_ptm.pd	b 9.54	3 8.479
kaib_13_kaib_5jyt_19_model_5_ptm.pd	b 8.54	0 3.044
kaib_13_kaib_5jyt_1_model_5_ptm.pdb	9001	3085
kaib_13_kaib_5jyt_20_model_5_ptm.pd	b 8.51	7 3.964
kaib_13_kaib_5jyt_21_model_5_ptm.pd	b 8.94	3 2.738
kaib_13_kaib_5jyt_22_model_5_ptm.pd	b 9.24	7 5.144
kaib_13_kaib_5jyt_23_model_5_ptm.pd	b 8.80	9 2.946
kaib_13_kaib_5jyt_24_model_5_ptm.pd	b 9.19	0 2.705
kaib_13_kaib_5jyt_25_model_5_ptm.pd	b 8.86	8 2.684
kaib_13_kaib_5jyt_26_model_5_ptm.pd	b 8.67	3 3.838
kaib_13_kaib_5jyt_27_model_5_ptm.pd	b 8.92	5 3.340
kaib_13_kaib_5jyt_28_model_5_ptm.pd	b 9.71	2 6.570
kaib_13_kaib_5jyt_29_model_5_ptm.pd	b 8.59	4 4.059
kaib_13_kaib_5jyt_2_model_5_ptm.pdb	8946	2445
kaib_13_kaib_5jyt_30_model_5_ptm.pd	b 8.51	5 4.114
kaib_13_kaib_5jyt_31_model_5_ptm.pd	b 8.60	2 3.952
kaib_13_kaib_5jyt_32_model_5_ptm.pd	b 8.99	4 5.642
kaib_13_kaib_5jyt_33_model_5_ptm.pd	b 8.69	6 2.755
kaib_13_kaib_5jyt_34_model_5_ptm.pd	b 9.54	6 3.258
kaib_13_kaib_5jyt_35_model_5_ptm.pd	b 8.43	1 4.001
kaib_13_kaib_5jyt_36_model_5_ptm.pd	b 8.79	3 3.021
kaib_13_kaib_5jyt_37_model_5_ptm.pd	b 8.75	2 2.761
kaib_13_kaib_5jyt_38_model_5_ptm.pd	b 8.49	2 3.790
kaib_13_kaib_5jyt_39_model_5_ptm.pd	b 8.45	1 4.022
kaib_13_kaib_5jyt_3_model_5_ptm.pdb	9009	3055
kaib_13_kaib_5jyt_40_model_5_ptm.pd	b 8.97	2 2.266
kaib_13_kaib_5jyt_41_model_5_ptm.pd	b 8.55	1 4.293
kaib_13_kaib_5jyt_42_model_5_ptm.pd	b 8.97	7 5.770
kaib_13_kaib_5jyt_43_model_5_ptm.pd	b 8.77	2 2.736
kaib_13_kaib_5jyt_44_model_5_ptm.pd	b 9.19	9 3.575
kaib_13_kaib_5jyt_45_model_5_ptm.pd	b 8.57	3 4.183
kaib_13_kaib_5jyt_46_model_5_ptm.pd	b 8.45	3 4.045
kaib_13_kaib_5jyt_47_model_5_ptm.pd	b 9.03	0 2.494
kaib_13_kaib_5jyt_48_model_5_ptm.pd	b 9.03	9 2.467
kaib_13_kaib_5jyt_49_model_5_ptm.pd	b 8.92	7 2.383
kaib_13_kaib_5jyt_4_model_5_ptm.pdb	8936	2344
kaib_13_kaib_5jyt_5_model_5_ptm.pdb	9467	7869
kaib_13_kaib_5jyt_6_model_5_ptm.pdb	8598	3107
kaib_13_kaib_5jyt_7_model_5_ptm.pdb	8579	4079
kaib_13_kaib_5jyt_8_model_5_ptm.pdb	8858	3184
kaib_13_kaib_5jyt_9_model_5_ptm.pdb	9025	2596
kaib_14_kaib_5jyt_0_model_5_ptm.pdb	8878	2447
kaib_14_kaib_5jyt_10_model_5_ptm.pd	b 8.54	3 3.941
kaib_14_kaib_5jyt_11_model_5_ptm.pd	b 8.81	9 2.673
kaib_14_kaib_5jyt_12_model_5_ptm.pd	b 9.11	9 7.459
kaib_14_kaib_5jyt_13_model_5_ptm.pd	b 8.96	1 6.494
kaib_14_kaib_5jyt_14_model_5_ptm.pd	b 8.81	1 2.719
kaib_14_kaib_5jyt_15_model_5_ptm.pd	b 9.50	2 9.698
kaib_14_kaib_5jyt_16_model_5_ptm.pd	b 8.82	9 2.984
kaib_14_kaib_5jyt_17_model_5_ptm.pd	b 9.71	3 5.260
kaib_14_kaib_5jyt_18_model_5_ptm.pd	b 9.70	7 7.580
kaib_14_kaib_5jyt_19_model_5_ptm.pd	b 8.56	6 3.736
kaib_14_kaib_5jyt_1_model_5_ptm.pdb	8794	2902
kaib_14_kaib_5jyt_20_model_5_ptm.pd	b 8.55	6 3.828
kaib_14_kaib_5jyt_21_model_5_ptm.pd	b 8.80	4 2.601
kaib_14_kaib_5jyt_22_model_5_ptm.pd	b 8.83	6 3.391
kaib_14_kaib_5jyt_23_model_5_ptm.pd	b 9.26	9 4.044
kaib_14_kaib_5jyt_24_model_5_ptm.pd	b 9.69	9 6.586
kaib_14_kaib_5jyt_25_model_5_ptm.pd	b 9.28	9 6.473
kaib_14_kaib_5jyt_26_model_5_ptm.pd	b 9.30	1 8.666
kaib_14_kaib_5jyt_27_model_5_ptm.pd	b 8.83	2 2.559
kaib_14_kaib_5jyt_28_model_5_ptm.pd	b 9.58	3 5.986
kaib_14_kaib_5jyt_29_model_5_ptm.pd	b 8.56	8 4.151
kaib_14_kaib_5jyt_2_model_5_ptm.pdb	8933	4415
kaib_14_kaib_5jyt_30_model_5_ptm.pd	b 8.64	9 4.398
kaib_14_kaib_5jyt_31_model_5_ptm.pd	b 8.44	1 3.714
kaib_14_kaib_5jyt_32_model_5_ptm.pd	b 8.92	0 5.622
kaib_14_kaib_5jyt_33_model_5_ptm.pd	b 9.03	6 3.036
kaib_14_kaib_5jyt_34_model_5_ptm.pd	b 8.68	7 2.819
kaib_14_kaib_5jyt_35_model_5_ptm.pd	b 8.18	8 5.437
kaib_14_kaib_5jyt_36_model_5_ptm.pd	b 8.64	2 2.715
kaib_14_kaib_5jyt_37_model_5_ptm.pd	b 8.86	4 2.920
kaib_14_kaib_5jyt_38_model_5_ptm.pd	b 8.47	7 3.900
kaib_14_kaib_5jyt_39_model_5_ptm.pd	b 8.43	7 4.092
kaib_14_kaib_5jyt_3_model_5_ptm.pdb	9831	7891
kaib_14_kaib_5jyt_40_model_5_ptm.pd	b 7.78	5 7.845
kaib_14_kaib_5jyt_41_model_5_ptm.pd	b 8.43	3 4.175
kaib_14_kaib_5jyt_42_model_5_ptm.pd	b 8.72	5 4.879
kaib_14_kaib_5jyt_43_model_5_ptm.pd	b 9.31	3 7.281
kaib_14_kaib_5jyt_44_model_5_ptm.pd	b 8.88	1 2.672
kaib_14_kaib_5jyt_45_model_5_ptm.pd	b 8.46	5 5.115
kaib_14_kaib_5jyt_46_model_5_ptm.pd	b 8.71	3 4.406
kaib_14_kaib_5jyt_47_model_5_ptm.pd	b 9.02	2 2.366
kaib_14_kaib_5jyt_48_model_5_ptm.pd	b 9.70	4 8.642
kaib_14_kaib_5jyt_49_model_5_ptm.pd	b 8.85	1 2.567
kaib_14_kaib_5jyt_4_model_5_ptm.pdb	8874	2708
kaib_14_kaib_5jyt_5_model_5_ptm.pdb	9252	6948
kaib_14_kaib_5jyt_6_model_5_ptm.pdb	8754	2800
kaib_14_kaib_5jyt_7_model_5_ptm.pdb	8687	4490
kaib_14_kaib_5jyt_8_model_5_ptm.pdb	8800	2887
kaib_14_kaib_5jyt_9_model_5_ptm.pdb	8903	2693
kaib_15_kaib_5jyt_0_model_5_ptm.pdb	8852	2710
kaib_15_kaib_5jyt_10_model_5_ptm.pd	b 9.02	7 5.131
kaib_15_kaib_5jyt_11_model_5_ptm.pd	b 9.16	7 3.097
kaib_15_kaib_5jyt_12_model_5_ptm.pd	b 9.07	6 7.909
kaib_15_kaib_5jyt_13_model_5_ptm.pd	b 9.48	0 5.568
kaib_15_kaib_5jyt_14_model_5_ptm.pd	b 8.98	1 3.055
kaib_15_kaib_5jyt_15_model_5_ptm.pd	b 9.27	2 8.386
kaib_15_kaib_5jyt_16_model_5_ptm.pd	b 9.21	1 7.838
kaib_15_kaib_5jyt_17_model_5_ptm.pd	b 9.69	5 7.737
kaib_15_kaib_5jyt_18_model_5_ptm.pd	b 9.25	0 9.530
kaib_15_kaib_5jyt_19_model_5_ptm.pd	b 8.60	7 3.492
kaib_15_kaib_5jyt_1_model_5_ptm.pdb	9044	4124
kaib_15_kaib_5jyt_20_model_5_ptm.pd	b 8.49	7 4.714
kaib_15_kaib_5jyt_21_model_5_ptm.pd	b 8.61	6 3.672
kaib_15_kaib_5jyt_22_model_5_ptm.pd	b 8.75	7 3.362
kaib_15_kaib_5jyt_23_model_5_ptm.pd	b 8.76	5 3.285
kaib_15_kaib_5jyt_24_model_5_ptm.pd	b 9.41	0 5.267
kaib_15_kaib_5jyt_25_model_5_ptm.pd	b 9.29	5 6.894
kaib_15_kaib_5jyt_26_model_5_ptm.pd	b 8.97	1 6.092
kaib_15_kaib_5jyt_27_model_5_ptm.pd	b 8.85	3 2.936
kaib_15_kaib_5jyt_28_model_5_ptm.pd	b 9.50	3 6.765
kaib_15_kaib_5jyt_29_model_5_ptm.pd	b 8.53	4 4.087
kaib_15_kaib_5jyt_2_model_5_ptm.pdb	8834	2572
kaib_15_kaib_5jyt_30_model_5_ptm.pd	b 8.68	6 4.737
kaib_15_kaib_5jyt_31_model_5_ptm.pd	b 8.50	9 4.065
kaib_15_kaib_5jyt_32_model_5_ptm.pd	b 9.04	7 6.189
kaib_15_kaib_5jyt_33_model_5_ptm.pd	b 8.83	2 3.308
kaib_15_kaib_5jyt_34_model_5_ptm.pd	b 8.94	2 3.819
kaib_15_kaib_5jyt_35_model_5_ptm.pd	b 8.28	4 5.252
kaib_15_kaib_5jyt_36_model_5_ptm.pd	b 8.58	4 3.518
kaib_15_kaib_5jyt_37_model_5_ptm.pd	b 9.58	3 6.842
kaib_15_kaib_5jyt_38_model_5_ptm.pd	b 8.55	0 4.434
kaib_15_kaib_5jyt_39_model_5_ptm.pd	b 8.62	6 4.430
kaib_15_kaib_5jyt_3_model_5_ptm.pdb	8630	3407
kaib_15_kaib_5jyt_40_model_5_ptm.pd	b 8.99	3 2.797
kaib_15_kaib_5jyt_41_model_5_ptm.pd	b 8.49	2 4.217
kaib_15_kaib_5jyt_42_model_5_ptm.pd	b 8.65	1 4.544
kaib_15_kaib_5jyt_43_model_5_ptm.pd	b 9.47	3 9.722
kaib_15_kaib_5jyt_44_model_5_ptm.pd	b 8.81	6 2.795
kaib_15_kaib_5jyt_45_model_5_ptm.pd	b 9.04	1 5.258
kaib_15_kaib_5jyt_46_model_5_ptm.pd	b 8.50	3 4.310
kaib_15_kaib_5jyt_47_model_5_ptm.pd	b 8.93	9 2.635
kaib_15_kaib_5jyt_48_model_5_ptm.pd	b 9.53	1 9.160
kaib_15_kaib_5jyt_49_model_5_ptm.pd	b 9.16	1 2.839
kaib_15_kaib_5jyt_4_model_5_ptm.pdb	8783	2667
kaib_15_kaib_5jyt_5_model_5_ptm.pdb	9202	6835
kaib_15_kaib_5jyt_6_model_5_ptm.pdb	8582	3411
kaib_15_kaib_5jyt_7_model_5_ptm.pdb	8999	4343
kaib_15_kaib_5jyt_8_model_5_ptm.pdb	8612	3804
kaib_15_kaib_5jyt_9_model_5_ptm.pdb	8832	4034
kaib_16_kaib_5jyt_0_model_5_ptm.pdb	9019	3273
kaib_16_kaib_5jyt_10_model_5_ptm.pd	b 8.55	1 3.963
kaib_16_kaib_5jyt_11_model_5_ptm.pd	b 8.98	2 3.283
kaib_16_kaib_5jyt_12_model_5_ptm.pd	b 8.85	3 4.376
kaib_16_kaib_5jyt_13_model_5_ptm.pd	b 8.90	9 5.854
kaib_16_kaib_5jyt_14_model_5_ptm.pd	b 8.72	5 2.838
kaib_16_kaib_5jyt_15_model_5_ptm.pd	b 9.33	8 4.561
kaib_16_kaib_5jyt_16_model_5_ptm.pd	b 8.74	7 3.071
kaib_16_kaib_5jyt_17_model_5_ptm.pd	b 9.73	7 6.245
kaib_16_kaib_5jyt_18_model_5_ptm.pd	b 8.80	4 3.851
kaib_16_kaib_5jyt_19_model_5_ptm.pd	b 8.67	9 3.361
kaib_16_kaib_5jyt_1_model_5_ptm.pdb	9087	6143
kaib_16_kaib_5jyt_20_model_5_ptm.pd	b 8.45	3 3.883
kaib_16_kaib_5jyt_21_model_5_ptm.pd	b 8.80	8 3.085
kaib_16_kaib_5jyt_22_model_5_ptm.pd	b 9.36	1 4.251
kaib_16_kaib_5jyt_23_model_5_ptm.pd	b 9.23	8 4.128
kaib_16_kaib_5jyt_24_model_5_ptm.pd	b 9.38	9 4.863
kaib_16_kaib_5jyt_25_model_5_ptm.pd	b 9.37	2 4.183
kaib_16_kaib_5jyt_26_model_5_ptm.pd	b 8.56	7 4.024
kaib_16_kaib_5jyt_27_model_5_ptm.pd	b 8.86	4 3.263
kaib_16_kaib_5jyt_28_model_5_ptm.pd	b 9.31	3 5.315
kaib_16_kaib_5jyt_29_model_5_ptm.pd	b 9.16	2 5.192
kaib_16_kaib_5jyt_2_model_5_ptm.pdb	9352	6009
kaib_16_kaib_5jyt_30_model_5_ptm.pd	b 8.71	8 4.516
kaib_16_kaib_5jyt_31_model_5_ptm.pd	b 8.59	2 4.143
kaib_16_kaib_5jyt_32_model_5_ptm.pd	b 8.57	2 4.488
kaib_16_kaib_5jyt_33_model_5_ptm.pd	b 8.91	0 2.526
kaib_16_kaib_5jyt_34_model_5_ptm.pd	b 9.13	2 4.086
kaib_16_kaib_5jyt_35_model_5_ptm.pd	b 8.37	3 4.598
kaib_16_kaib_5jyt_36_model_5_ptm.pd	b 8.82	5 3.068
kaib_16_kaib_5jyt_37_model_5_ptm.pd	b 9.44	1 6.027
kaib_16_kaib_5jyt_38_model_5_ptm.pd	b 9.28	5 7.948
kaib_16_kaib_5jyt_39_model_5_ptm.pd	b 8.53	2 4.126
kaib_16_kaib_5jyt_3_model_5_ptm.pdb	8753	3415
kaib_16_kaib_5jyt_40_model_5_ptm.pd	b 8.89	5 3.027
kaib_16_kaib_5jyt_41_model_5_ptm.pd	b 8.48	3 4.946
kaib_16_kaib_5jyt_42_model_5_ptm.pd	b 9.39	5 8.248
kaib_16_kaib_5jyt_43_model_5_ptm.pd	b 8.91	7 3.115
kaib_16_kaib_5jyt_44_model_5_ptm.pd	b 8.73	9 2.958
kaib_16_kaib_5jyt_45_model_5_ptm.pd	b 8.48	8 4.013
kaib_16_kaib_5jyt_46_model_5_ptm.pd	b 8.82	1 4.486
kaib_16_kaib_5jyt_47_model_5_ptm.pd	b 9.01	6 3.011
kaib_16_kaib_5jyt_48_model_5_ptm.pd	b 9.48	2 6.825
kaib_16_kaib_5jyt_49_model_5_ptm.pd	b 8.96	7 3.210
kaib_16_kaib_5jyt_4_model_5_ptm.pdb	8915	3138
kaib_16_kaib_5jyt_5_model_5_ptm.pdb	9118	4259
kaib_16_kaib_5jyt_6_model_5_ptm.pdb	8640	3673
kaib_16_kaib_5jyt_7_model_5_ptm.pdb	8899	4241
kaib_16_kaib_5jyt_8_model_5_ptm.pdb	8939	3110
kaib_16_kaib_5jyt_9_model_5_ptm.pdb	9069	4525
kaib_17_kaib_5jyt_0_model_5_ptm.pdb	9714	9087
kaib_17_kaib_5jyt_10_model_5_ptm.pd	b 9.09	8 6.250
kaib_17_kaib_5jyt_11_model_5_ptm.pd	b 9.24	4 4.403
kaib_17_kaib_5jyt_12_model_5_ptm.pd	b 9.24	3 7.993
kaib_17_kaib_5jyt_13_model_5_ptm.pd	b 9.31	7 7.967
kaib_17_kaib_5jyt_14_model_5_ptm.pd	b 8.88	9 4.470
kaib_17_kaib_5jyt_15_model_5_ptm.pd	b 9.60	1 9.144
kaib_17_kaib_5jyt_16_model_5_ptm.pd	b 9.82	1 7.964
kaib_17_kaib_5jyt_17_model_5_ptm.pd	b 10.1	21 7.304
kaib_17_kaib_5jyt_18_model_5_ptm.pd	b 9.85	3 8.379
kaib_17_kaib_5jyt_19_model_5_ptm.pd	b 9.69	8 8.476
kaib_17_kaib_5jyt_1_model_5_ptm.pdb	9247	7334
kaib_17_kaib_5jyt_20_model_5_ptm.pd	b 8.13	8 6.465
kaib_17_kaib_5jyt_21_model_5_ptm.pd	b 8.82	1 3.662
kaib_17_kaib_5jyt_22_model_5_ptm.pd	b 9.91	0 7.543
kaib_17_kaib_5jyt_23_model_5_ptm.pd	b 9.77	5 9.095
kaib_17_kaib_5jyt_24_model_5_ptm.pd	b 9.98	6 9.049
kaib_17_kaib_5jyt_25_model_5_ptm.pd	b 9.75	7 8.362
kaib_17_kaib_5jyt_26_model_5_ptm.pd	b 9.61	0 9.812
kaib_17_kaib_5jyt_27_model_5_ptm.pd	b 9.74	2 8.834
kaib_17_kaib_5jyt_28_model_5_ptm.pd	b 9.98	5 8.436
kaib_17_kaib_5jyt_29_model_5_ptm.pd	b 9.90	9 7.629
kaib_17_kaib_5jyt_2_model_5_ptm.pdb	2016-10-01	9 7.959
kaib_17_kaib_5jyt_30_model_5_ptm.pd	b 9.77	4 10.109
kaib_17_kaib_5jyt_31_model_5_ptm.pd	b 9.54	2 9.199
kaib_17_kaib_5jyt_32_model_5_ptm.pd	b 9.73	1 9.121
kaib_17_kaib_5jyt_33_model_5_ptm.pd	b 9.05	4 3.274
kaib_17_kaib_5jyt_34_model_5_ptm.pd	b 9.70	1 8.311
kaib_17_kaib_5jyt_35_model_5_ptm.pd	b 8.15	5 6.474
kaib_17_kaib_5jyt_36_model_5_ptm.pd	b 9.74	9 6.977
kaib_17_kaib_5jyt_37_model_5_ptm.pd	b 9.80	4 8.794
kaib_17_kaib_5jyt_38_model_5_ptm.pd	b 9.73	6 9.575
kaib_17_kaib_5jyt_39_model_5_ptm.pd	b 8.45	7 3.993
kaib_17_kaib_5jyt_3_model_5_ptm.pdb	9277	5880
kaib_17_kaib_5jyt_40_model_5_ptm.pd	b 8.24	4 8.191
kaib_17_kaib_5jyt_41_model_5_ptm.pd	b 8.54	0 5.653
kaib_17_kaib_5jyt_42_model_5_ptm.pd	b 9.37	7 8.396
kaib_17_kaib_5jyt_43_model_5_ptm.pd	b 9.72	7 8.907
kaib_17_kaib_5jyt_44_model_5_ptm.pd	b 9.34	7 4.011
kaib_17_kaib_5jyt_45_model_5_ptm.pd	b 9.54	0 9.063
kaib_17_kaib_5jyt_46_model_5_ptm.pd	b 9.85	4 9.328
kaib_17_kaib_5jyt_47_model_5_ptm.pd	b 9.20	3 3.527
kaib_17_kaib_5jyt_48_model_5_ptm.pd	b 9.95	7 8.424
kaib_17_kaib_5jyt_49_model_5_ptm.pd	b 9.94	7 8.073
kaib_17_kaib_5jyt_4_model_5_ptm.pdb	9120	3758
kaib_17_kaib_5jyt_5_model_5_ptm.pdb	9837	6419
kaib_17_kaib_5jyt_6_model_5_ptm.pdb	8938	5323
kaib_17_kaib_5jyt_7_model_5_ptm.pdb	8039	6609
kaib_17_kaib_5jyt_8_model_5_ptm.pdb	9295	5023
kaib_17_kaib_5jyt_9_model_5_ptm.pdb	9428	5318
kaib_18_kaib_5jyt_0_model_5_ptm.pdb	9705	6307
kaib_18_kaib_5jyt_10_model_5_ptm.pd	b 9.09	1 4.697
kaib_18_kaib_5jyt_11_model_5_ptm.pd	b 9.96	2 8.139
kaib_18_kaib_5jyt_12_model_5_ptm.pd	b 9.17	6 8.560
kaib_18_kaib_5jyt_13_model_5_ptm.pd	b 9.18	9 8.986
kaib_18_kaib_5jyt_14_model_5_ptm.pd	b 9.18	9 3.993
kaib_18_kaib_5jyt_15_model_5_ptm.pd	b 9.66	4 8.441
kaib_18_kaib_5jyt_16_model_5_ptm.pd	b 9.42	4 9.636
kaib_18_kaib_5jyt_17_model_5_ptm.pd	b 10.1	76 8.174
kaib_18_kaib_5jyt_18_model_5_ptm.pd	b 9.57	3 6.112
kaib_18_kaib_5jyt_19_model_5_ptm.pd	b 8.76	3 3.293
kaib_18_kaib_5jyt_1_model_5_ptm.pdb	9350	6089
kaib_18_kaib_5jyt_20_model_5_ptm.pd	b 8.06	4 6.620
kaib_18_kaib_5jyt_21_model_5_ptm.pd	b 8.78	5 2.838
kaib_18_kaib_5jyt_22_model_5_ptm.pd	b 9.29	4 9.764
kaib_18_kaib_5jyt_23_model_5_ptm.pd	b 9.47	5 5.702
kaib_18_kaib_5jyt_24_model_5_ptm.pd	b 9.67	3 7.337
kaib_18_kaib_5jyt_25_model_5_ptm.pd	b 9.93	8 9.094
kaib_18_kaib_5jyt_26_model_5_ptm.pd	b 9.35	6 6.462
kaib_18_kaib_5jyt_27_model_5_ptm.pd	b 9.30	6 4.290
kaib_18_kaib_5jyt_28_model_5_ptm.pd	b 9.63	1 10.480
kaib_18_kaib_5jyt_29_model_5_ptm.pd	b 10.1	49 6.141
kaib_18_kaib_5jyt_2_model_5_ptm.pdb	9901	6900
kaib_18_kaib_5jyt_30_model_5_ptm.pd	b 8.90	4 5.087
kaib_18_kaib_5jyt_31_model_5_ptm.pd	b 9.21	3 9.918
kaib_18_kaib_5jyt_32_model_5_ptm.pd	b 9.24	6 10.481
kaib_18_kaib_5jyt_33_model_5_ptm.pd	b 8.15	1 6.800
kaib_18_kaib_5jyt_34_model_5_ptm.pd	b 9.25	2 9.633
kaib_18_kaib_5jyt_35_model_5_ptm.pd	b 8.09	4 5.940
kaib_18_kaib_5jyt_36_model_5_ptm.pd	b 8.34	0 5.337
kaib_18_kaib_5jyt_37_model_5_ptm.pd	b 10.5	79 7.477
kaib_18_kaib_5jyt_38_model_5_ptm.pd	b 9.66	2 7.718
kaib_18_kaib_5jyt_39_model_5_ptm.pd	b 8.66	8 4.077
kaib_18_kaib_5jyt_3_model_5_ptm.pdb	8952	3663
kaib_18_kaib_5jyt_40_model_5_ptm.pd	b 9.18	4 4.112
kaib_18_kaib_5jyt_41_model_5_ptm.pd	b 8.43	3 5.009
kaib_18_kaib_5jyt_42_model_5_ptm.pd	b 9.40	6 7.486
kaib_18_kaib_5jyt_43_model_5_ptm.pd	b 9.60	3 9.574
kaib_18_kaib_5jyt_44_model_5_ptm.pd	b 9.39	9 4.330
kaib_18_kaib_5jyt_45_model_5_ptm.pd	b 9.42	6 8.221
kaib_18_kaib_5jyt_46_model_5_ptm.pd	b 8.61	2 5.215
kaib_18_kaib_5jyt_47_model_5_ptm.pd	b 9.17	4 3.594
kaib_18_kaib_5jyt_48_model_5_ptm.pd	b 9.61	5 6.285
kaib_18_kaib_5jyt_49_model_5_ptm.pd	b 9.03	4 3.937
kaib_18_kaib_5jyt_4_model_5_ptm.pdb	9061	3298
kaib_18_kaib_5jyt_5_model_5_ptm.pdb	9433	9163
kaib_18_kaib_5jyt_6_model_5_ptm.pdb	8973	4261
kaib_18_kaib_5jyt_7_model_5_ptm.pdb	7840	7469
kaib_18_kaib_5jyt_8_model_5_ptm.pdb	9241	5000
kaib_18_kaib_5jyt_9_model_5_ptm.pdb	8853	3444
kaib_19_kaib_5jyt_0_model_5_ptm.pdb	9707	6930
kaib_19_kaib_5jyt_10_model_5_ptm.pd	b 8.75	4 4.072
kaib_19_kaib_5jyt_11_model_5_ptm.pd	b 9.22	1 3.172
kaib_19_kaib_5jyt_12_model_5_ptm.pd	b 8.85	4 4.057
kaib_19_kaib_5jyt_13_model_5_ptm.pd	b 9.48	8 8.336
kaib_19_kaib_5jyt_14_model_5_ptm.pd	b 9.01	4 3.427
kaib_19_kaib_5jyt_15_model_5_ptm.pd	b 9.61	0 8.006
kaib_19_kaib_5jyt_16_model_5_ptm.pd	b 9.49	9 7.848
kaib_19_kaib_5jyt_17_model_5_ptm.pd	b 9.78	2 6.802
kaib_19_kaib_5jyt_18_model_5_ptm.pd	b 8.88	6 3.611
kaib_19_kaib_5jyt_19_model_5_ptm.pd	b 8.86	3 3.081
kaib_19_kaib_5jyt_1_model_5_ptm.pdb	9087	4284
kaib_19_kaib_5jyt_20_model_5_ptm.pd	b 8.64	3 4.848
kaib_19_kaib_5jyt_21_model_5_ptm.pd	b 8.93	3 3.150
kaib_19_kaib_5jyt_22_model_5_ptm.pd	b 9.03	6 3.845
kaib_19_kaib_5jyt_23_model_5_ptm.pd	b 9.49	5 6.693
kaib_19_kaib_5jyt_24_model_5_ptm.pd	b 9.09	8 2.997
kaib_19_kaib_5jyt_25_model_5_ptm.pd	b 9.32	3 3.438
kaib_19_kaib_5jyt_26_model_5_ptm.pd	b 9.54	0 7.857
kaib_19_kaib_5jyt_27_model_5_ptm.pd	b 8.85	2 2.940
kaib_19_kaib_5jyt_28_model_5_ptm.pd	b 9.14	9 2.977
kaib_19_kaib_5jyt_29_model_5_ptm.pd	b 8.99	7 4.464
kaib_19_kaib_5jyt_2_model_5_ptm.pdb	9804	6409
kaib_19_kaib_5jyt_30_model_5_ptm.pd	b 8.83	9 4.164
kaib_19_kaib_5jyt_31_model_5_ptm.pd	b 9.43	0 7.814
kaib_19_kaib_5jyt_32_model_5_ptm.pd	b 9.50	3 7.861
kaib_19_kaib_5jyt_33_model_5_ptm.pd	b 9.03	4 2.620
kaib_19_kaib_5jyt_34_model_5_ptm.pd	b 8.94	3 3.849
kaib_19_kaib_5jyt_35_model_5_ptm.pd	b 8.22	8 5.136
kaib_19_kaib_5jyt_36_model_5_ptm.pd	b 8.88	3 3.127
kaib_19_kaib_5jyt_37_model_5_ptm.pd	b 9.57	6 7.026
kaib_19_kaib_5jyt_38_model_5_ptm.pd	b 9.48	6 7.911
kaib_19_kaib_5jyt_39_model_5_ptm.pd	b 8.53	0 3.984
kaib_19_kaib_5jyt_3_model_5_ptm.pdb	9531	6960
kaib_19_kaib_5jyt_40_model_5_ptm.pd	b 8.89	4 3.021
kaib_19_kaib_5jyt_41_model_5_ptm.pd	b 8.76	7 4.424
kaib_19_kaib_5jyt_42_model_5_ptm.pd	b 8.80	8 4.373
kaib_19_kaib_5jyt_43_model_5_ptm.pd	b 9.21	6 3.471
kaib_19_kaib_5jyt_44_model_5_ptm.pd	b 9.04	9 3.315
kaib_19_kaib_5jyt_45_model_5_ptm.pd	b 8.56	2 4.242
kaib_19_kaib_5jyt_46_model_5_ptm.pd	b 9.24	7 6.892
kaib_19_kaib_5jyt_47_model_5_ptm.pd	b 9.10	7 2.730
kaib_19_kaib_5jyt_48_model_5_ptm.pd	b 9.54	3 6.760
kaib_19_kaib_5jyt_49_model_5_ptm.pd	b 8.82	7 3.095
kaib_19_kaib_5jyt_4_model_5_ptm.pdb	9268	3416
kaib_19_kaib_5jyt_5_model_5_ptm.pdb	9346	6677
kaib_19_kaib_5jyt_6_model_5_ptm.pdb	8690	3674
kaib_19_kaib_5jyt_7_model_5_ptm.pdb	8005	5753
kaib_19_kaib_5jyt_8_model_5_ptm.pdb	8894	2756
kaib_19_kaib_5jyt_9_model_5_ptm.pdb	9015	3330
kaib_1_kaib_5jyt_0_model_5_ptm.pdb	9830	7499
kaib_1_kaib_5jyt_10_model_5_ptm.pdb	8584	3872
kaib_1_kaib_5jyt_11_model_5_ptm.pdb	8942	3070
kaib_1_kaib_5jyt_12_model_5_ptm.pdb	8888	5096
kaib_1_kaib_5jyt_13_model_5_ptm.pdb	9177	5359
kaib_1_kaib_5jyt_14_model_5_ptm.pdb	8794	2876
kaib_1_kaib_5jyt_15_model_5_ptm.pdb	9668	6349
kaib_1_kaib_5jyt_16_model_5_ptm.pdb	9401	6081
kaib_1_kaib_5jyt_17_model_5_ptm.pdb	9746	6463
kaib_1_kaib_5jyt_18_model_5_ptm.pdb	9164	5730
kaib_1_kaib_5jyt_19_model_5_ptm.pdb	8738	2760
kaib_1_kaib_5jyt_1_model_5_ptm.pdb	9134	3811
kaib_1_kaib_5jyt_20_model_5_ptm.pdb	8475	4479
kaib_1_kaib_5jyt_21_model_5_ptm.pdb	8837	2952
kaib_1_kaib_5jyt_22_model_5_ptm.pdb	9460	5499
kaib_1_kaib_5jyt_23_model_5_ptm.pdb	9676	6394
kaib_1_kaib_5jyt_24_model_5_ptm.pdb	9161	4308
kaib_1_kaib_5jyt_25_model_5_ptm.pdb	9339	4597
kaib_1_kaib_5jyt_26_model_5_ptm.pdb	9174	5238
kaib_1_kaib_5jyt_27_model_5_ptm.pdb	8843	3480
kaib_1_kaib_5jyt_28_model_5_ptm.pdb	9618	5438
kaib_1_kaib_5jyt_29_model_5_ptm.pdb	9123	5964
kaib_1_kaib_5jyt_2_model_5_ptm.pdb	9870	6458
kaib_1_kaib_5jyt_30_model_5_ptm.pdb	8670	4475
kaib_1_kaib_5jyt_31_model_5_ptm.pdb	9405	7049
kaib_1_kaib_5jyt_32_model_5_ptm.pdb	9454	9487
kaib_1_kaib_5jyt_33_model_5_ptm.pdb	8837	3308
kaib_1_kaib_5jyt_34_model_5_ptm.pdb	9362	4930
kaib_1_kaib_5jyt_35_model_5_ptm.pdb	8276	5220
kaib_1_kaib_5jyt_36_model_5_ptm.pdb	8718	2969
kaib_1_kaib_5jyt_37_model_5_ptm.pdb	9952	8097
kaib_1_kaib_5jyt_38_model_5_ptm.pdb	9617	8199
kaib_1_kaib_5jyt_39_model_5_ptm.pdb	8784	4328
kaib_1_kaib_5jyt_3_model_5_ptm.pdb	9757	7866
kaib_1_kaib_5jyt_40_model_5_ptm.pdb	8872	3328
kaib_1_kaib_5jyt_41_model_5_ptm.pdb	8667	4717
kaib_1_kaib_5jyt_42_model_5_ptm.pdb	9119	5345
kaib_1_kaib_5jyt_43_model_5_ptm.pdb	9920	8394
kaib_1_kaib_5jyt_44_model_5_ptm.pdb	9469	3817
kaib_1_kaib_5jyt_45_model_5_ptm.pdb	9157	5287
kaib_1_kaib_5jyt_46_model_5_ptm.pdb	8785	4709
kaib_1_kaib_5jyt_47_model_5_ptm.pdb	9145	3900
kaib_1_kaib_5jyt_48_model_5_ptm.pdb	9482	4838
kaib_1_kaib_5jyt_49_model_5_ptm.pdb	9181	3992
kaib_1_kaib_5jyt_4_model_5_ptm.pdb	9100	3135
kaib_1_kaib_5jyt_5_model_5_ptm.pdb	9257	4909
kaib_1_kaib_5jyt_6_model_5_ptm.pdb	8626	3467
kaib_1_kaib_5jyt_7_model_5_ptm.pdb	8412	3902
kaib_1_kaib_5jyt_8_model_5_ptm.pdb	9251	4042
kaib_1_kaib_5jyt_9_model_5_ptm.pdb	9119	4144
kaib_20_kaib_5jyt_0_model_5_ptm.pdb	9986	9136
kaib_20_kaib_5jyt_10_model_5_ptm.pd	b 8.68	5 4.442
kaib_20_kaib_5jyt_11_model_5_ptm.pd	b 9.24	1 4.068
kaib_20_kaib_5jyt_12_model_5_ptm.pd	b 9.07	5 4.504
kaib_20_kaib_5jyt_13_model_5_ptm.pd	b 9.54	7 7.110
kaib_20_kaib_5jyt_14_model_5_ptm.pd	b 8.77	6 4.215
kaib_20_kaib_5jyt_15_model_5_ptm.pd	b 9.29	5 6.474
kaib_20_kaib_5jyt_16_model_5_ptm.pd	b 9.04	0 4.493
kaib_20_kaib_5jyt_17_model_5_ptm.pd	b 10.0	38 8.886
kaib_20_kaib_5jyt_18_model_5_ptm.pd	b 9.49	6 8.115
kaib_20_kaib_5jyt_19_model_5_ptm.pd	b 8.91	7 2.988
kaib_20_kaib_5jyt_1_model_5_ptm.pdb	9036	3755
kaib_20_kaib_5jyt_20_model_5_ptm.pd	b 8.88	2 4.651
kaib_20_kaib_5jyt_21_model_5_ptm.pd	b 9.10	3 3.388
kaib_20_kaib_5jyt_22_model_5_ptm.pd	b 9.37	4 7.291
kaib_20_kaib_5jyt_23_model_5_ptm.pd	b 9.51	5 8.538
kaib_20_kaib_5jyt_24_model_5_ptm.pd	b 9.34	8 3.178
kaib_20_kaib_5jyt_25_model_5_ptm.pd	b 8.74	5 4.333
kaib_20_kaib_5jyt_26_model_5_ptm.pd	b 8.89	8 5.266
kaib_20_kaib_5jyt_27_model_5_ptm.pd	b 8.96	7 2.861
kaib_20_kaib_5jyt_28_model_5_ptm.pd	b 9.55	1 4.995
kaib_20_kaib_5jyt_29_model_5_ptm.pd	b 8.78	2 4.673
kaib_20_kaib_5jyt_2_model_5_ptm.pdb	9162	2507
kaib_20_kaib_5jyt_30_model_5_ptm.pd	b 8.56	2 4.174
kaib_20_kaib_5jyt_31_model_5_ptm.pd	b 8.98	9 4.555
kaib_20_kaib_5jyt_32_model_5_ptm.pd	b 8.89	6 4.986
kaib_20_kaib_5jyt_33_model_5_ptm.pd	b 9.25	1 2.663
kaib_20_kaib_5jyt_34_model_5_ptm.pd	b 9.64	6 7.169
kaib_20_kaib_5jyt_35_model_5_ptm.pd	b 8.83	5 4.670
kaib_20_kaib_5jyt_36_model_5_ptm.pd	b 8.71	4 4.807
kaib_20_kaib_5jyt_37_model_5_ptm.pd	b 9.64	6 5.725
kaib_20_kaib_5jyt_38_model_5_ptm.pd	b 8.79	3 4.698
kaib_20_kaib_5jyt_39_model_5_ptm.pd	b 8.62	7 4.324
kaib_20_kaib_5jyt_3_model_5_ptm.pdb	9351	4742
kaib_20_kaib_5jyt_40_model_5_ptm.pd	b 8.90	1 4.492
kaib_20_kaib_5jyt_41_model_5_ptm.pd	b 8.37	1 5.424
kaib_20_kaib_5jyt_42_model_5_ptm.pd	b 8.63	3 4.569
kaib_20_kaib_5jyt_43_model_5_ptm.pd	b 9.41	4 8.636
kaib_20_kaib_5jyt_44_model_5_ptm.pd	b 9.08	6 3.764
kaib_20_kaib_5jyt_45_model_5_ptm.pd	b 8.63	0 4.550
kaib_20_kaib_5jyt_46_model_5_ptm.pd	b 8.74	7 4.551
kaib_20_kaib_5jyt_47_model_5_ptm.pd	b 9.25	5 2.952
kaib_20_kaib_5jyt_48_model_5_ptm.pd	b 9.36	2 4.743
kaib_20_kaib_5jyt_49_model_5_ptm.pd	b 8.95	2 4.213
kaib_20_kaib_5jyt_4_model_5_ptm.pdb	8930	3449
kaib_20_kaib_5jyt_5_model_5_ptm.pdb	8960	4977
kaib_20_kaib_5jyt_6_model_5_ptm.pdb	8961	4052
kaib_20_kaib_5jyt_7_model_5_ptm.pdb	8378	6018
kaib_20_kaib_5jyt_8_model_5_ptm.pdb	9031	2811
kaib_20_kaib_5jyt_9_model_5_ptm.pdb	7791	6995
kaib_21_kaib_5jyt_0_model_5_ptm.pdb	9495	7785
kaib_21_kaib_5jyt_10_model_5_ptm.pd	b 8.77	0 4.068
kaib_21_kaib_5jyt_11_model_5_ptm.pd	b 8.87	8 2.493
kaib_21_kaib_5jyt_12_model_5_ptm.pd	b 8.93	9 5.146
kaib_21_kaib_5jyt_13_model_5_ptm.pd	b 8.78	0 5.431
kaib_21_kaib_5jyt_14_model_5_ptm.pd	b 8.70	1 4.691
kaib_21_kaib_5jyt_15_model_5_ptm.pd	b 9.37	3 6.106
kaib_21_kaib_5jyt_16_model_5_ptm.pd	b 9.20	3 6.738
kaib_21_kaib_5jyt_17_model_5_ptm.pd	b 9.54	1 6.261
kaib_21_kaib_5jyt_18_model_5_ptm.pd	b 9.07	9 5.400
kaib_21_kaib_5jyt_19_model_5_ptm.pd	b 8.57	9 3.871
kaib_21_kaib_5jyt_1_model_5_ptm.pdb	9469	9185
kaib_21_kaib_5jyt_20_model_5_ptm.pd	b 8.44	1 3.766
kaib_21_kaib_5jyt_21_model_5_ptm.pd	b 8.60	3 3.268
kaib_21_kaib_5jyt_22_model_5_ptm.pd	b 9.36	2 7.721
kaib_21_kaib_5jyt_23_model_5_ptm.pd	b 9.02	9 4.914
kaib_21_kaib_5jyt_24_model_5_ptm.pd	b 9.52	0 4.686
kaib_21_kaib_5jyt_25_model_5_ptm.pd	b 9.17	1 4.549
kaib_21_kaib_5jyt_26_model_5_ptm.pd	b 8.82	0 5.122
kaib_21_kaib_5jyt_27_model_5_ptm.pd	b 8.85	0 3.312
kaib_21_kaib_5jyt_28_model_5_ptm.pd	b 9.60	7 6.313
kaib_21_kaib_5jyt_29_model_5_ptm.pd	b 9.14	3 5.404
kaib_21_kaib_5jyt_2_model_5_ptm.pdb	9344	7136
kaib_21_kaib_5jyt_30_model_5_ptm.pd	b 8.57	4 4.313
kaib_21_kaib_5jyt_31_model_5_ptm.pd	b 8.42	9 3.699
kaib_21_kaib_5jyt_32_model_5_ptm.pd	b 9.32	7 9.621
kaib_21_kaib_5jyt_33_model_5_ptm.pd	b 8.79	6 3.531
kaib_21_kaib_5jyt_34_model_5_ptm.pd	b 9.11	0 4.766
kaib_21_kaib_5jyt_35_model_5_ptm.pd	b 8.11	3 5.514
kaib_21_kaib_5jyt_36_model_5_ptm.pd	b 8.74	1 2.786
kaib_21_kaib_5jyt_37_model_5_ptm.pd	b 9.44	7 7.598
kaib_21_kaib_5jyt_38_model_5_ptm.pd	b 9.27	0 8.626
kaib_21_kaib_5jyt_39_model_5_ptm.pd	b 8.46	9 4.007
kaib_21_kaib_5jyt_3_model_5_ptm.pdb	9317	6685
kaib_21_kaib_5jyt_40_model_5_ptm.pd	b 8.84	7 3.500
kaib_21_kaib_5jyt_41_model_5_ptm.pd	b 8.50	8 4.212
kaib_21_kaib_5jyt_42_model_5_ptm.pd	b 9.13	9 6.845
kaib_21_kaib_5jyt_43_model_5_ptm.pd	b 9.45	7 5.862
kaib_21_kaib_5jyt_44_model_5_ptm.pd	b 9.28	9 3.783
kaib_21_kaib_5jyt_45_model_5_ptm.pd	b 9.10	7 5.840
kaib_21_kaib_5jyt_46_model_5_ptm.pd	b 8.53	5 4.110
kaib_21_kaib_5jyt_47_model_5_ptm.pd	b 9.03	9 2.620
kaib_21_kaib_5jyt_48_model_5_ptm.pd	b 9.26	8 5.190
kaib_21_kaib_5jyt_49_model_5_ptm.pd	b 9.06	5 2.942
kaib_21_kaib_5jyt_4_model_5_ptm.pdb	8925	3401
kaib_21_kaib_5jyt_5_model_5_ptm.pdb	9295	5068
kaib_21_kaib_5jyt_6_model_5_ptm.pdb	8662	4124
kaib_21_kaib_5jyt_7_model_5_ptm.pdb	8435	4743
kaib_21_kaib_5jyt_8_model_5_ptm.pdb	8951	3925
kaib_21_kaib_5jyt_9_model_5_ptm.pdb	8874	3771
kaib_22_kaib_5jyt_0_model_5_ptm.pdb	9601	5301
kaib_22_kaib_5jyt_10_model_5_ptm.pd	b 9.67	8 8.486
kaib_22_kaib_5jyt_11_model_5_ptm.pd	b 8.84	7 3.895
kaib_22_kaib_5jyt_12_model_5_ptm.pd	b 9.88	6 6.926
kaib_22_kaib_5jyt_13_model_5_ptm.pd	b 10.0	18 9.783
kaib_22_kaib_5jyt_14_model_5_ptm.pd	b 8.83	4 2.873
kaib_22_kaib_5jyt_15_model_5_ptm.pd	b 9.18	3 5.154
kaib_22_kaib_5jyt_16_model_5_ptm.pd	b 9.45	2 6.030
kaib_22_kaib_5jyt_17_model_5_ptm.pd	b 9.82	6 5.212
kaib_22_kaib_5jyt_18_model_5_ptm.pd	b 9.39	8 6.136
kaib_22_kaib_5jyt_19_model_5_ptm.pd	b 8.82	1 2.846
kaib_22_kaib_5jyt_1_model_5_ptm.pdb	9126	3975
kaib_22_kaib_5jyt_20_model_5_ptm.pd	b 8.19	5 6.633
kaib_22_kaib_5jyt_21_model_5_ptm.pd	b 8.80	8 3.001
kaib_22_kaib_5jyt_22_model_5_ptm.pd	b 9.24	4 4.586
kaib_22_kaib_5jyt_23_model_5_ptm.pd	b 9.37	8 6.108
kaib_22_kaib_5jyt_24_model_5_ptm.pd	b 9.32	0 3.893
kaib_22_kaib_5jyt_25_model_5_ptm.pd	b 9.93	7 7.140
kaib_22_kaib_5jyt_26_model_5_ptm.pd	b 9.22	7 5.668
kaib_22_kaib_5jyt_27_model_5_ptm.pd	b 9.53	0 5.474
kaib_22_kaib_5jyt_28_model_5_ptm.pd	b 9.59	9 5.222
kaib_22_kaib_5jyt_29_model_5_ptm.pd	b 9.02	4 4.366
kaib_22_kaib_5jyt_2_model_5_ptm.pdb	9690	5280
kaib_22_kaib_5jyt_30_model_5_ptm.pd	b 8.90	3 4.431
kaib_22_kaib_5jyt_31_model_5_ptm.pd	b 10.0	95 8.748
kaib_22_kaib_5jyt_32_model_5_ptm.pd	b 8.56	2 4.387
kaib_22_kaib_5jyt_33_model_5_ptm.pd	b 8.87	3 3.252
kaib_22_kaib_5jyt_34_model_5_ptm.pd	b 9.23	8 4.362
kaib_22_kaib_5jyt_35_model_5_ptm.pd	b 8.25	4 5.292
kaib_22_kaib_5jyt_36_model_5_ptm.pd	b 8.68	5 3.556
kaib_22_kaib_5jyt_37_model_5_ptm.pd	b 9.85	8 6.311
kaib_22_kaib_5jyt_38_model_5_ptm.pd	b 9.85	9 7.801
kaib_22_kaib_5jyt_39_model_5_ptm.pd	b 8.49	5 3.983
kaib_22_kaib_5jyt_3_model_5_ptm.pdb	2026-10-01	9 8.016
kaib_22_kaib_5jyt_40_model_5_ptm.pd	b 8.91	0 3.857
kaib_22_kaib_5jyt_41_model_5_ptm.pd	b 8.55	2 4.076
kaib_22_kaib_5jyt_42_model_5_ptm.pd	b 9.34	8 6.254
kaib_22_kaib_5jyt_43_model_5_ptm.pd	b 9.65	3 5.691
kaib_22_kaib_5jyt_44_model_5_ptm.pd	b 9.36	6 4.127
kaib_22_kaib_5jyt_45_model_5_ptm.pd	b 9.02	0 4.950
kaib_22_kaib_5jyt_46_model_5_ptm.pd	b 10.0	84 8.171
kaib_22_kaib_5jyt_47_model_5_ptm.pd	b 8.94	1 2.826
kaib_22_kaib_5jyt_48_model_5_ptm.pd	b 9.47	4 5.119
kaib_22_kaib_5jyt_49_model_5_ptm.pd	b 8.72	1 2.781
kaib_22_kaib_5jyt_4_model_5_ptm.pdb	8768	2865
kaib_22_kaib_5jyt_5_model_5_ptm.pdb	9579	5969
kaib_22_kaib_5jyt_6_model_5_ptm.pdb	9199	5074
kaib_22_kaib_5jyt_7_model_5_ptm.pdb	8483	3973
kaib_22_kaib_5jyt_8_model_5_ptm.pdb	8931	3914
kaib_22_kaib_5jyt_9_model_5_ptm.pdb	9310	4331
kaib_23_kaib_5jyt_0_model_5_ptm.pdb	9893	8112
kaib_23_kaib_5jyt_10_model_5_ptm.pd	b 9.76	2 7.591
kaib_23_kaib_5jyt_11_model_5_ptm.pd	b 8.83	2 2.482
kaib_23_kaib_5jyt_12_model_5_ptm.pd	b 9.33	5 6.920
kaib_23_kaib_5jyt_13_model_5_ptm.pd	b 9.61	7 8.590
kaib_23_kaib_5jyt_14_model_5_ptm.pd	b 8.78	7 4.004
kaib_23_kaib_5jyt_15_model_5_ptm.pd	b 9.93	4 7.381
kaib_23_kaib_5jyt_16_model_5_ptm.pd	b 9.77	6 7.954
kaib_23_kaib_5jyt_17_model_5_ptm.pd	b 9.93	0 8.754
kaib_23_kaib_5jyt_18_model_5_ptm.pd	b 9.69	3 5.986
kaib_23_kaib_5jyt_19_model_5_ptm.pd	b 9.65	5 8.170
kaib_23_kaib_5jyt_1_model_5_ptm.pdb	9427	8872
kaib_23_kaib_5jyt_20_model_5_ptm.pd	b 8.39	2 5.453
kaib_23_kaib_5jyt_21_model_5_ptm.pd	b 8.78	3 3.989
kaib_23_kaib_5jyt_22_model_5_ptm.pd	b 9.50	5 6.465
kaib_23_kaib_5jyt_23_model_5_ptm.pd	b 9.55	5 5.128
kaib_23_kaib_5jyt_24_model_5_ptm.pd	b 10.2	30 8.186
kaib_23_kaib_5jyt_25_model_5_ptm.pd	b 8.81	2 2.870
kaib_23_kaib_5jyt_26_model_5_ptm.pd	b 9.67	7 8.490
kaib_23_kaib_5jyt_27_model_5_ptm.pd	b 9.04	2 3.579
kaib_23_kaib_5jyt_28_model_5_ptm.pd	b 10.2	18 7.723
kaib_23_kaib_5jyt_29_model_5_ptm.pd	b 9.32	3 6.677
kaib_23_kaib_5jyt_2_model_5_ptm.pdb	9936	7926
kaib_23_kaib_5jyt_30_model_5_ptm.pd	b 8.88	9 5.740
kaib_23_kaib_5jyt_31_model_5_ptm.pd	b 9.82	6 8.603
kaib_23_kaib_5jyt_32_model_5_ptm.pd	b 9.64	1 8.425
kaib_23_kaib_5jyt_33_model_5_ptm.pd	b 8.98	9 3.078
kaib_23_kaib_5jyt_34_model_5_ptm.pd	b 10.0	88 8.123
kaib_23_kaib_5jyt_35_model_5_ptm.pd	b 8.07	5 5.574
kaib_23_kaib_5jyt_36_model_5_ptm.pd	b 9.39	7 5.356
kaib_23_kaib_5jyt_37_model_5_ptm.pd	b 9.74	0 8.027
kaib_23_kaib_5jyt_38_model_5_ptm.pd	b 10.1	60 7.651
kaib_23_kaib_5jyt_39_model_5_ptm.pd	b 8.44	7 4.114
kaib_23_kaib_5jyt_3_model_5_ptm.pdb	9906	8551
kaib_23_kaib_5jyt_40_model_5_ptm.pd	b 9.82	2 4.877
kaib_23_kaib_5jyt_41_model_5_ptm.pd	b 8.17	3 5.162
kaib_23_kaib_5jyt_42_model_5_ptm.pd	b 9.74	2 8.861
kaib_23_kaib_5jyt_43_model_5_ptm.pd	b 9.88	7 8.287
kaib_23_kaib_5jyt_44_model_5_ptm.pd	b 9.46	4 4.081
kaib_23_kaib_5jyt_45_model_5_ptm.pd	b 9.35	5 6.209
kaib_23_kaib_5jyt_46_model_5_ptm.pd	b 9.98	8 6.978
kaib_23_kaib_5jyt_47_model_5_ptm.pd	b 9.16	6 2.917
kaib_23_kaib_5jyt_48_model_5_ptm.pd	b 9.89	0 8.035
kaib_23_kaib_5jyt_49_model_5_ptm.pd	b 10.0	24 7.663
kaib_23_kaib_5jyt_4_model_5_ptm.pdb	8915	2904
kaib_23_kaib_5jyt_5_model_5_ptm.pdb	9469	6864
kaib_23_kaib_5jyt_6_model_5_ptm.pdb	9374	7396
kaib_23_kaib_5jyt_7_model_5_ptm.pdb	9085	4688
kaib_23_kaib_5jyt_8_model_5_ptm.pdb	9254	6163
kaib_23_kaib_5jyt_9_model_5_ptm.pdb	9094	5315
kaib_24_kaib_5jyt_0_model_5_ptm.pdb	9523	6189
kaib_24_kaib_5jyt_10_model_5_ptm.pd	b 9.27	8 7.587
kaib_24_kaib_5jyt_11_model_5_ptm.pd	b 8.92	3 2.916
kaib_24_kaib_5jyt_12_model_5_ptm.pd	b 8.75	4 4.564
kaib_24_kaib_5jyt_13_model_5_ptm.pd	b 8.99	9 6.711
kaib_24_kaib_5jyt_14_model_5_ptm.pd	b 8.77	2 3.099
kaib_24_kaib_5jyt_15_model_5_ptm.pd	b 9.44	0 6.099
kaib_24_kaib_5jyt_16_model_5_ptm.pd	b 9.29	3 7.155
kaib_24_kaib_5jyt_17_model_5_ptm.pd	b 9.61	2 5.696
kaib_24_kaib_5jyt_18_model_5_ptm.pd	b 9.19	6 6.716
kaib_24_kaib_5jyt_19_model_5_ptm.pd	b 8.64	0 2.733
kaib_24_kaib_5jyt_1_model_5_ptm.pdb	8749	3711
kaib_24_kaib_5jyt_20_model_5_ptm.pd	b 8.60	6 3.994
kaib_24_kaib_5jyt_21_model_5_ptm.pd	b 8.75	6 3.788
kaib_24_kaib_5jyt_22_model_5_ptm.pd	b 9.38	0 6.180
kaib_24_kaib_5jyt_23_model_5_ptm.pd	b 9.39	0 5.600
kaib_24_kaib_5jyt_24_model_5_ptm.pd	b 9.46	7 5.596
kaib_24_kaib_5jyt_25_model_5_ptm.pd	b 9.36	4 6.618
kaib_24_kaib_5jyt_26_model_5_ptm.pd	b 9.10	5 6.616
kaib_24_kaib_5jyt_27_model_5_ptm.pd	b 9.39	8 6.054
kaib_24_kaib_5jyt_28_model_5_ptm.pd	b 9.47	5 5.994
kaib_24_kaib_5jyt_29_model_5_ptm.pd	b 9.04	8 6.489
kaib_24_kaib_5jyt_2_model_5_ptm.pdb	9663	6711
kaib_24_kaib_5jyt_30_model_5_ptm.pd	b 8.41	6 4.139
kaib_24_kaib_5jyt_31_model_5_ptm.pd	b 9.06	9 6.257
kaib_24_kaib_5jyt_32_model_5_ptm.pd	b 9.05	5 6.821
kaib_24_kaib_5jyt_33_model_5_ptm.pd	b 8.83	8 2.607
kaib_24_kaib_5jyt_34_model_5_ptm.pd	b 9.39	7 6.010
kaib_24_kaib_5jyt_35_model_5_ptm.pd	b 8.25	2 4.857
kaib_24_kaib_5jyt_36_model_5_ptm.pd	b 8.80	9 3.090
kaib_24_kaib_5jyt_37_model_5_ptm.pd	b 9.51	6 7.128
kaib_24_kaib_5jyt_38_model_5_ptm.pd	b 9.18	7 7.365
kaib_24_kaib_5jyt_39_model_5_ptm.pd	b 8.39	7 3.860
kaib_24_kaib_5jyt_3_model_5_ptm.pdb	9362	6917
kaib_24_kaib_5jyt_40_model_5_ptm.pd	b 8.94	4 3.745
kaib_24_kaib_5jyt_41_model_5_ptm.pd	b 8.51	9 4.360
kaib_24_kaib_5jyt_42_model_5_ptm.pd	b 9.08	2 6.366
kaib_24_kaib_5jyt_43_model_5_ptm.pd	b 9.48	7 7.066
kaib_24_kaib_5jyt_44_model_5_ptm.pd	b 9.26	6 4.036
kaib_24_kaib_5jyt_45_model_5_ptm.pd	b 9.01	2 6.557
kaib_24_kaib_5jyt_46_model_5_ptm.pd	b 8.96	7 6.222
kaib_24_kaib_5jyt_47_model_5_ptm.pd	b 8.97	2 3.217
kaib_24_kaib_5jyt_48_model_5_ptm.pd	b 9.32	7 5.969
kaib_24_kaib_5jyt_49_model_5_ptm.pd	b 9.05	1 3.732
kaib_24_kaib_5jyt_4_model_5_ptm.pdb	9072	3491
kaib_24_kaib_5jyt_5_model_5_ptm.pdb	9226	6362
kaib_24_kaib_5jyt_6_model_5_ptm.pdb	8866	4183
kaib_24_kaib_5jyt_7_model_5_ptm.pdb	8384	4049
kaib_24_kaib_5jyt_8_model_5_ptm.pdb	9312	4998
kaib_24_kaib_5jyt_9_model_5_ptm.pdb	8779	3172
kaib_25_kaib_5jyt_0_model_5_ptm.pdb	9845	7424
kaib_25_kaib_5jyt_10_model_5_ptm.pd	b 9.20	9 5.521
kaib_25_kaib_5jyt_11_model_5_ptm.pd	b 9.34	5 5.590
kaib_25_kaib_5jyt_12_model_5_ptm.pd	b 8.66	2 3.815
kaib_25_kaib_5jyt_13_model_5_ptm.pd	b 9.35	4 7.089
kaib_25_kaib_5jyt_14_model_5_ptm.pd	b 8.70	3 3.037
kaib_25_kaib_5jyt_15_model_5_ptm.pd	b 9.98	3 8.413
kaib_25_kaib_5jyt_16_model_5_ptm.pd	b 9.64	5 6.021
kaib_25_kaib_5jyt_17_model_5_ptm.pd	b 9.94	0 7.346
kaib_25_kaib_5jyt_18_model_5_ptm.pd	b 9.67	3 7.865
kaib_25_kaib_5jyt_19_model_5_ptm.pd	b 8.73	6 3.327
kaib_25_kaib_5jyt_1_model_5_ptm.pdb	8743	3297
kaib_25_kaib_5jyt_20_model_5_ptm.pd	b 8.56	3 4.343
kaib_25_kaib_5jyt_21_model_5_ptm.pd	b 8.87	3 2.844
kaib_25_kaib_5jyt_22_model_5_ptm.pd	b 9.55	8 7.047
kaib_25_kaib_5jyt_23_model_5_ptm.pd	b 9.55	3 5.816
kaib_25_kaib_5jyt_24_model_5_ptm.pd	b 9.91	1 5.833
kaib_25_kaib_5jyt_25_model_5_ptm.pd	b 9.55	4 6.811
kaib_25_kaib_5jyt_26_model_5_ptm.pd	b 9.90	2 9.332
kaib_25_kaib_5jyt_27_model_5_ptm.pd	b 8.96	2 3.510
kaib_25_kaib_5jyt_28_model_5_ptm.pd	b 9.71	3 5.911
kaib_25_kaib_5jyt_29_model_5_ptm.pd	b 8.60	7 3.821
kaib_25_kaib_5jyt_2_model_5_ptm.pdb	9718	5747
kaib_25_kaib_5jyt_30_model_5_ptm.pd	b 9.82	6 9.465
kaib_25_kaib_5jyt_31_model_5_ptm.pd	b 8.54	5 4.004
kaib_25_kaib_5jyt_32_model_5_ptm.pd	b 9.51	5 9.158
kaib_25_kaib_5jyt_33_model_5_ptm.pd	b 8.91	9 2.336
kaib_25_kaib_5jyt_34_model_5_ptm.pd	b 9.51	6 5.937
kaib_25_kaib_5jyt_35_model_5_ptm.pd	b 8.45	6 4.922
kaib_25_kaib_5jyt_36_model_5_ptm.pd	b 9.47	2 7.364
kaib_25_kaib_5jyt_37_model_5_ptm.pd	b 9.73	9 6.446
kaib_25_kaib_5jyt_38_model_5_ptm.pd	b 9.60	6 7.444
kaib_25_kaib_5jyt_39_model_5_ptm.pd	b 8.55	4 3.965
kaib_25_kaib_5jyt_3_model_5_ptm.pdb	9891	7716
kaib_25_kaib_5jyt_40_model_5_ptm.pd	b 9.68	8 6.834
kaib_25_kaib_5jyt_41_model_5_ptm.pd	b 8.33	4 4.822
kaib_25_kaib_5jyt_42_model_5_ptm.pd	b 9.39	2 7.028
kaib_25_kaib_5jyt_43_model_5_ptm.pd	b 9.67	7 8.291
kaib_25_kaib_5jyt_44_model_5_ptm.pd	b 9.13	5 3.443
kaib_25_kaib_5jyt_45_model_5_ptm.pd	b 9.16	5 5.651
kaib_25_kaib_5jyt_46_model_5_ptm.pd	b 8.59	3 4.915
kaib_25_kaib_5jyt_47_model_5_ptm.pd	b 9.06	7 2.510
kaib_25_kaib_5jyt_48_model_5_ptm.pd	b 9.69	3 6.301
kaib_25_kaib_5jyt_49_model_5_ptm.pd	b 8.91	8 2.673
kaib_25_kaib_5jyt_4_model_5_ptm.pdb	9001	3012
kaib_25_kaib_5jyt_5_model_5_ptm.pdb	9333	5791
kaib_25_kaib_5jyt_6_model_5_ptm.pdb	8872	3846
kaib_25_kaib_5jyt_7_model_5_ptm.pdb	8400	4436
kaib_25_kaib_5jyt_8_model_5_ptm.pdb	8810	2685
kaib_25_kaib_5jyt_9_model_5_ptm.pdb	8834	2966
kaib_26_kaib_5jyt_0_model_5_ptm.pdb	9456	4954
kaib_26_kaib_5jyt_10_model_5_ptm.pd	b 8.56	3 3.954
kaib_26_kaib_5jyt_11_model_5_ptm.pd	b 8.88	6 3.005
kaib_26_kaib_5jyt_12_model_5_ptm.pd	b 9.37	3 8.489
kaib_26_kaib_5jyt_13_model_5_ptm.pd	b 8.60	1 4.029
kaib_26_kaib_5jyt_14_model_5_ptm.pd	b 8.82	6 3.088
kaib_26_kaib_5jyt_15_model_5_ptm.pd	b 9.62	0 6.901
kaib_26_kaib_5jyt_16_model_5_ptm.pd	b 9.40	3 7.968
kaib_26_kaib_5jyt_17_model_5_ptm.pd	b 9.88	7 8.284
kaib_26_kaib_5jyt_18_model_5_ptm.pd	b 9.41	1 7.864
kaib_26_kaib_5jyt_19_model_5_ptm.pd	b 8.57	7 3.689
kaib_26_kaib_5jyt_1_model_5_ptm.pdb	8739	3221
kaib_26_kaib_5jyt_20_model_5_ptm.pd	b 8.68	8 3.870
kaib_26_kaib_5jyt_21_model_5_ptm.pd	b 8.78	4 2.698
kaib_26_kaib_5jyt_22_model_5_ptm.pd	b 9.49	8 6.656
kaib_26_kaib_5jyt_23_model_5_ptm.pd	b 9.47	9 5.871
kaib_26_kaib_5jyt_24_model_5_ptm.pd	b 9.72	1 8.754
kaib_26_kaib_5jyt_25_model_5_ptm.pd	b 9.31	0 3.443
kaib_26_kaib_5jyt_26_model_5_ptm.pd	b 9.33	7 6.939
kaib_26_kaib_5jyt_27_model_5_ptm.pd	b 8.80	1 2.408
kaib_26_kaib_5jyt_28_model_5_ptm.pd	b 9.62	9 8.101
kaib_26_kaib_5jyt_29_model_5_ptm.pd	b 8.68	4 3.852
kaib_26_kaib_5jyt_2_model_5_ptm.pdb	9743	6270
kaib_26_kaib_5jyt_30_model_5_ptm.pd	b 8.94	0 5.182
kaib_26_kaib_5jyt_31_model_5_ptm.pd	b 9.36	6 9.068
kaib_26_kaib_5jyt_32_model_5_ptm.pd	b 9.27	9 8.845
kaib_26_kaib_5jyt_33_model_5_ptm.pd	b 8.97	7 2.408
kaib_26_kaib_5jyt_34_model_5_ptm.pd	b 9.46	2 5.806
kaib_26_kaib_5jyt_35_model_5_ptm.pd	b 8.36	8 4.596
kaib_26_kaib_5jyt_36_model_5_ptm.pd	b 8.74	8 2.640
kaib_26_kaib_5jyt_37_model_5_ptm.pd	b 9.56	8 7.980
kaib_26_kaib_5jyt_38_model_5_ptm.pd	b 9.34	8 7.564
kaib_26_kaib_5jyt_39_model_5_ptm.pd	b 8.52	9 4.040
kaib_26_kaib_5jyt_3_model_5_ptm.pdb	9704	8056
kaib_26_kaib_5jyt_40_model_5_ptm.pd	b 9.02	6 4.125
kaib_26_kaib_5jyt_41_model_5_ptm.pd	b 8.52	8 4.746
kaib_26_kaib_5jyt_42_model_5_ptm.pd	b 9.16	7 6.586
kaib_26_kaib_5jyt_43_model_5_ptm.pd	b 9.54	5 7.756
kaib_26_kaib_5jyt_44_model_5_ptm.pd	b 8.89	5 2.985
kaib_26_kaib_5jyt_45_model_5_ptm.pd	b 9.24	8 7.853
kaib_26_kaib_5jyt_46_model_5_ptm.pd	b 9.66	3 9.609
kaib_26_kaib_5jyt_47_model_5_ptm.pd	b 8.97	5 2.815
kaib_26_kaib_5jyt_48_model_5_ptm.pd	b 9.64	9 8.545
kaib_26_kaib_5jyt_49_model_5_ptm.pd	b 8.97	3 3.586
kaib_26_kaib_5jyt_4_model_5_ptm.pdb	8935	2962
kaib_26_kaib_5jyt_5_model_5_ptm.pdb	9245	5488
kaib_26_kaib_5jyt_6_model_5_ptm.pdb	8750	3814
kaib_26_kaib_5jyt_7_model_5_ptm.pdb	8463	4465
kaib_26_kaib_5jyt_8_model_5_ptm.pdb	8996	2850
kaib_26_kaib_5jyt_9_model_5_ptm.pdb	8822	2875
kaib_27_kaib_5jyt_0_model_5_ptm.pdb	2023-09-10	8 8.044
kaib_27_kaib_5jyt_10_model_5_ptm.pd	b 8.58	3 4.218
kaib_27_kaib_5jyt_11_model_5_ptm.pd	b 9.08	1 4.008
kaib_27_kaib_5jyt_12_model_5_ptm.pd	b 8.85	3 4.429
kaib_27_kaib_5jyt_13_model_5_ptm.pd	b 9.02	5 5.784
kaib_27_kaib_5jyt_14_model_5_ptm.pd	b 8.71	5 2.662
kaib_27_kaib_5jyt_15_model_5_ptm.pd	b 9.37	5 5.034
kaib_27_kaib_5jyt_16_model_5_ptm.pd	b 9.88	9 8.699
kaib_27_kaib_5jyt_17_model_5_ptm.pd	b 9.86	5 4.694
kaib_27_kaib_5jyt_18_model_5_ptm.pd	b 9.30	6 6.188
kaib_27_kaib_5jyt_19_model_5_ptm.pd	b 8.69	9 3.351
kaib_27_kaib_5jyt_1_model_5_ptm.pdb	8858	4452
kaib_27_kaib_5jyt_20_model_5_ptm.pd	b 8.20	7 6.140
kaib_27_kaib_5jyt_21_model_5_ptm.pd	b 8.69	8 2.942
kaib_27_kaib_5jyt_22_model_5_ptm.pd	b 9.80	9 7.293
kaib_27_kaib_5jyt_23_model_5_ptm.pd	b 9.69	0 5.221
kaib_27_kaib_5jyt_24_model_5_ptm.pd	b 9.23	6 4.357
kaib_27_kaib_5jyt_25_model_5_ptm.pd	b 9.69	6 7.327
kaib_27_kaib_5jyt_26_model_5_ptm.pd	b 9.31	9 5.502
kaib_27_kaib_5jyt_27_model_5_ptm.pd	b 9.06	5 3.552
kaib_27_kaib_5jyt_28_model_5_ptm.pd	b 9.94	5 5.128
kaib_27_kaib_5jyt_29_model_5_ptm.pd	b 8.87	0 5.028
kaib_27_kaib_5jyt_2_model_5_ptm.pdb	2018-10-01	8 7.900
kaib_27_kaib_5jyt_30_model_5_ptm.pd	b 8.62	3 4.672
kaib_27_kaib_5jyt_31_model_5_ptm.pd	b 9.74	8 8.963
kaib_27_kaib_5jyt_32_model_5_ptm.pd	b 9.78	8 7.696
kaib_27_kaib_5jyt_33_model_5_ptm.pd	b 8.80	8 3.574
kaib_27_kaib_5jyt_34_model_5_ptm.pd	b 10.0	87 8.396
kaib_27_kaib_5jyt_35_model_5_ptm.pd	b 8.24	3 5.230
kaib_27_kaib_5jyt_36_model_5_ptm.pd	b 8.77	0 2.965
kaib_27_kaib_5jyt_37_model_5_ptm.pd	b 9.98	1 8.171
kaib_27_kaib_5jyt_38_model_5_ptm.pd	b 9.83	9 8.986
kaib_27_kaib_5jyt_39_model_5_ptm.pd	b 8.49	2 4.259
kaib_27_kaib_5jyt_3_model_5_ptm.pdb	9471	6537
kaib_27_kaib_5jyt_40_model_5_ptm.pd	b 8.92	5 3.434
kaib_27_kaib_5jyt_41_model_5_ptm.pd	b 8.48	1 5.337
kaib_27_kaib_5jyt_42_model_5_ptm.pd	b 9.26	1 6.645
kaib_27_kaib_5jyt_43_model_5_ptm.pd	b 10.1	24 7.854
kaib_27_kaib_5jyt_44_model_5_ptm.pd	b 9.37	2 3.820
kaib_27_kaib_5jyt_45_model_5_ptm.pd	b 9.56	9 5.877
kaib_27_kaib_5jyt_46_model_5_ptm.pd	b 9.04	5 6.198
kaib_27_kaib_5jyt_47_model_5_ptm.pd	b 9.55	7 4.289
kaib_27_kaib_5jyt_48_model_5_ptm.pd	b 9.97	1 8.130
kaib_27_kaib_5jyt_49_model_5_ptm.pd	b 9.33	6 5.093
kaib_27_kaib_5jyt_4_model_5_ptm.pdb	8720	2627
kaib_27_kaib_5jyt_5_model_5_ptm.pdb	9951	8624
kaib_27_kaib_5jyt_6_model_5_ptm.pdb	9006	4983
kaib_27_kaib_5jyt_7_model_5_ptm.pdb	9372	4425
kaib_27_kaib_5jyt_8_model_5_ptm.pdb	9064	3466
kaib_27_kaib_5jyt_9_model_5_ptm.pdb	8996	4556
kaib_28_kaib_5jyt_0_model_5_ptm.pdb	9452	5543
kaib_28_kaib_5jyt_10_model_5_ptm.pd	b 9.33	9 6.619
kaib_28_kaib_5jyt_11_model_5_ptm.pd	b 9.79	2 6.994
kaib_28_kaib_5jyt_12_model_5_ptm.pd	b 9.29	2 8.090
kaib_28_kaib_5jyt_13_model_5_ptm.pd	b 9.16	8 9.251
kaib_28_kaib_5jyt_14_model_5_ptm.pd	b 8.79	6 3.494
kaib_28_kaib_5jyt_15_model_5_ptm.pd	b 9.52	7 9.604
kaib_28_kaib_5jyt_16_model_5_ptm.pd	b 9.53	6 9.476
kaib_28_kaib_5jyt_17_model_5_ptm.pd	b 9.84	1 7.464
kaib_28_kaib_5jyt_18_model_5_ptm.pd	b 9.55	6 9.290
kaib_28_kaib_5jyt_19_model_5_ptm.pd	b 8.87	0 5.321
kaib_28_kaib_5jyt_1_model_5_ptm.pdb	9324	7925
kaib_28_kaib_5jyt_20_model_5_ptm.pd	b 7.97	9 6.776
kaib_28_kaib_5jyt_21_model_5_ptm.pd	b 8.66	7 3.151
kaib_28_kaib_5jyt_22_model_5_ptm.pd	b 9.59	3 8.602
kaib_28_kaib_5jyt_23_model_5_ptm.pd	b 9.74	2 6.359
kaib_28_kaib_5jyt_24_model_5_ptm.pd	b 9.90	9 8.173
kaib_28_kaib_5jyt_25_model_5_ptm.pd	b 9.61	9 8.248
kaib_28_kaib_5jyt_26_model_5_ptm.pd	b 9.24	0 8.020
kaib_28_kaib_5jyt_27_model_5_ptm.pd	b 8.99	1 3.401
kaib_28_kaib_5jyt_28_model_5_ptm.pd	b 9.98	8 8.209
kaib_28_kaib_5jyt_29_model_5_ptm.pd	b 9.32	7 8.806
kaib_28_kaib_5jyt_2_model_5_ptm.pdb	9702	8325
kaib_28_kaib_5jyt_30_model_5_ptm.pd	b 8.78	9 5.142
kaib_28_kaib_5jyt_31_model_5_ptm.pd	b 9.47	8 8.716
kaib_28_kaib_5jyt_32_model_5_ptm.pd	b 9.40	4 9.275
kaib_28_kaib_5jyt_33_model_5_ptm.pd	b 8.72	8 3.377
kaib_28_kaib_5jyt_34_model_5_ptm.pd	b 9.61	7 8.361
kaib_28_kaib_5jyt_35_model_5_ptm.pd	b 8.11	1 5.784
kaib_28_kaib_5jyt_36_model_5_ptm.pd	b 9.78	9 7.462
kaib_28_kaib_5jyt_37_model_5_ptm.pd	b 9.70	3 8.680
kaib_28_kaib_5jyt_38_model_5_ptm.pd	b 9.38	2 9.563
kaib_28_kaib_5jyt_39_model_5_ptm.pd	b 8.61	3 4.271
kaib_28_kaib_5jyt_3_model_5_ptm.pdb	9519	9308
kaib_28_kaib_5jyt_40_model_5_ptm.pd	b 8.90	8 3.348
kaib_28_kaib_5jyt_41_model_5_ptm.pd	b 8.50	8 6.815
kaib_28_kaib_5jyt_42_model_5_ptm.pd	b 9.08	4 7.813
kaib_28_kaib_5jyt_43_model_5_ptm.pd	b 9.63	0 8.404
kaib_28_kaib_5jyt_44_model_5_ptm.pd	b 9.34	9 3.915
kaib_28_kaib_5jyt_45_model_5_ptm.pd	b 9.05	9 8.138
kaib_28_kaib_5jyt_46_model_5_ptm.pd	b 9.83	8 7.774
kaib_28_kaib_5jyt_47_model_5_ptm.pd	b 9.08	2 4.261
kaib_28_kaib_5jyt_48_model_5_ptm.pd	b 9.59	5 8.131
kaib_28_kaib_5jyt_49_model_5_ptm.pd	b 9.01	2 4.180
kaib_28_kaib_5jyt_4_model_5_ptm.pdb	8890	3128
kaib_28_kaib_5jyt_5_model_5_ptm.pdb	9502	8664
kaib_28_kaib_5jyt_6_model_5_ptm.pdb	8823	4438
kaib_28_kaib_5jyt_7_model_5_ptm.pdb	8355	4993
kaib_28_kaib_5jyt_8_model_5_ptm.pdb	9389	5346
kaib_28_kaib_5jyt_9_model_5_ptm.pdb	9013	3863
kaib_29_kaib_5jyt_0_model_5_ptm.pdb	9561	6328
kaib_29_kaib_5jyt_10_model_5_ptm.pd	b 8.56	4 4.210
kaib_29_kaib_5jyt_11_model_5_ptm.pd	b 8.88	5 2.492
kaib_29_kaib_5jyt_12_model_5_ptm.pd	b 8.68	9 4.229
kaib_29_kaib_5jyt_13_model_5_ptm.pd	b 8.56	7 4.497
kaib_29_kaib_5jyt_14_model_5_ptm.pd	b 8.74	2 2.845
kaib_29_kaib_5jyt_15_model_5_ptm.pd	b 9.41	4 7.226
kaib_29_kaib_5jyt_16_model_5_ptm.pd	b 9.55	2 5.958
kaib_29_kaib_5jyt_17_model_5_ptm.pd	b 9.68	1 4.985
kaib_29_kaib_5jyt_18_model_5_ptm.pd	b 9.52	5 7.658
kaib_29_kaib_5jyt_19_model_5_ptm.pd	b 8.66	3 2.790
kaib_29_kaib_5jyt_1_model_5_ptm.pdb	9077	3812
kaib_29_kaib_5jyt_20_model_5_ptm.pd	b 8.51	2 5.392
kaib_29_kaib_5jyt_21_model_5_ptm.pd	b 8.80	0 2.788
kaib_29_kaib_5jyt_22_model_5_ptm.pd	b 8.77	9 3.404
kaib_29_kaib_5jyt_23_model_5_ptm.pd	b 9.52	3 8.819
kaib_29_kaib_5jyt_24_model_5_ptm.pd	b 9.05	1 3.265
kaib_29_kaib_5jyt_25_model_5_ptm.pd	b 8.78	2 2.841
kaib_29_kaib_5jyt_26_model_5_ptm.pd	b 9.14	6 7.381
kaib_29_kaib_5jyt_27_model_5_ptm.pd	b 8.69	0 2.601
kaib_29_kaib_5jyt_28_model_5_ptm.pd	b 9.01	2 2.996
kaib_29_kaib_5jyt_29_model_5_ptm.pd	b 8.62	5 4.221
kaib_29_kaib_5jyt_2_model_5_ptm.pdb	8881	2803
kaib_29_kaib_5jyt_30_model_5_ptm.pd	b 8.37	4 4.391
kaib_29_kaib_5jyt_31_model_5_ptm.pd	b 9.27	5 8.171
kaib_29_kaib_5jyt_32_model_5_ptm.pd	b 8.48	1 4.467
kaib_29_kaib_5jyt_33_model_5_ptm.pd	b 8.94	9 2.495
kaib_29_kaib_5jyt_34_model_5_ptm.pd	b 9.42	9 7.618
kaib_29_kaib_5jyt_35_model_5_ptm.pd	b 8.25	1 4.715
kaib_29_kaib_5jyt_36_model_5_ptm.pd	b 8.81	4 3.184
kaib_29_kaib_5jyt_37_model_5_ptm.pd	b 9.02	3 2.877
kaib_29_kaib_5jyt_38_model_5_ptm.pd	b 8.47	2 3.907
kaib_29_kaib_5jyt_39_model_5_ptm.pd	b 8.40	5 4.235
kaib_29_kaib_5jyt_3_model_5_ptm.pdb	8759	2885
kaib_29_kaib_5jyt_40_model_5_ptm.pd	b 8.91	3 2.952
kaib_29_kaib_5jyt_41_model_5_ptm.pd	b 8.43	6 4.242
kaib_29_kaib_5jyt_42_model_5_ptm.pd	b 9.52	1 8.318
kaib_29_kaib_5jyt_43_model_5_ptm.pd	b 9.58	7 7.886
kaib_29_kaib_5jyt_44_model_5_ptm.pd	b 9.22	4 3.403
kaib_29_kaib_5jyt_45_model_5_ptm.pd	b 8.51	4 4.127
kaib_29_kaib_5jyt_46_model_5_ptm.pd	b 8.37	5 3.933
kaib_29_kaib_5jyt_47_model_5_ptm.pd	b 8.88	3 2.753
kaib_29_kaib_5jyt_48_model_5_ptm.pd	b 8.83	1 2.877
kaib_29_kaib_5jyt_49_model_5_ptm.pd	b 8.84	9 2.784
kaib_29_kaib_5jyt_4_model_5_ptm.pdb	8755	2648
kaib_29_kaib_5jyt_5_model_5_ptm.pdb	9233	7527
kaib_29_kaib_5jyt_6_model_5_ptm.pdb	8558	3095
kaib_29_kaib_5jyt_7_model_5_ptm.pdb	8708	4218
kaib_29_kaib_5jyt_8_model_5_ptm.pdb	8891	2823
kaib_29_kaib_5jyt_9_model_5_ptm.pdb	8776	2821
kaib_2_kaib_5jyt_0_model_5_ptm.pdb	8969	2920
kaib_2_kaib_5jyt_10_model_5_ptm.pdb	8596	4257
kaib_2_kaib_5jyt_11_model_5_ptm.pdb	8893	3284
kaib_2_kaib_5jyt_12_model_5_ptm.pdb	8332	5775
kaib_2_kaib_5jyt_13_model_5_ptm.pdb	9731	5989
kaib_2_kaib_5jyt_14_model_5_ptm.pdb	8364	5822
kaib_2_kaib_5jyt_15_model_5_ptm.pdb	9457	5811
kaib_2_kaib_5jyt_16_model_5_ptm.pdb	9785	7598
kaib_2_kaib_5jyt_17_model_5_ptm.pdb	2023-04-10	3 8.163
kaib_2_kaib_5jyt_18_model_5_ptm.pdb	8857	3780
kaib_2_kaib_5jyt_19_model_5_ptm.pdb	8741	2984
kaib_2_kaib_5jyt_1_model_5_ptm.pdb	8730	3437
kaib_2_kaib_5jyt_20_model_5_ptm.pdb	8162	5716
kaib_2_kaib_5jyt_21_model_5_ptm.pdb	8821	3052
kaib_2_kaib_5jyt_22_model_5_ptm.pdb	8864	3782
kaib_2_kaib_5jyt_23_model_5_ptm.pdb	8821	3536
kaib_2_kaib_5jyt_24_model_5_ptm.pdb	9158	3228
kaib_2_kaib_5jyt_25_model_5_ptm.pdb	7684	6895
kaib_2_kaib_5jyt_26_model_5_ptm.pdb	8623	4523
kaib_2_kaib_5jyt_27_model_5_ptm.pdb	8752	2713
kaib_2_kaib_5jyt_28_model_5_ptm.pdb	9597	6561
kaib_2_kaib_5jyt_29_model_5_ptm.pdb	8898	4339
kaib_2_kaib_5jyt_2_model_5_ptm.pdb	9780	5564
kaib_2_kaib_5jyt_30_model_5_ptm.pdb	8655	4066
kaib_2_kaib_5jyt_31_model_5_ptm.pdb	8603	4024
kaib_2_kaib_5jyt_32_model_5_ptm.pdb	8936	4846
kaib_2_kaib_5jyt_33_model_5_ptm.pdb	8831	2700
kaib_2_kaib_5jyt_34_model_5_ptm.pdb	9089	4267
kaib_2_kaib_5jyt_35_model_5_ptm.pdb	8098	5396
kaib_2_kaib_5jyt_36_model_5_ptm.pdb	8640	3035
kaib_2_kaib_5jyt_37_model_5_ptm.pdb	9950	7170
kaib_2_kaib_5jyt_38_model_5_ptm.pdb	2023-03-10	4 7.683
kaib_2_kaib_5jyt_39_model_5_ptm.pdb	8533	4612
kaib_2_kaib_5jyt_3_model_5_ptm.pdb	8694	3785
kaib_2_kaib_5jyt_40_model_5_ptm.pdb	8881	3440
kaib_2_kaib_5jyt_41_model_5_ptm.pdb	8236	5535
kaib_2_kaib_5jyt_42_model_5_ptm.pdb	9679	7012
kaib_2_kaib_5jyt_43_model_5_ptm.pdb	8834	3846
kaib_2_kaib_5jyt_44_model_5_ptm.pdb	9271	3431
kaib_2_kaib_5jyt_45_model_5_ptm.pdb	8597	4278
kaib_2_kaib_5jyt_46_model_5_ptm.pdb	9854	7456
kaib_2_kaib_5jyt_47_model_5_ptm.pdb	8770	5053
kaib_2_kaib_5jyt_48_model_5_ptm.pdb	9945	7470
kaib_2_kaib_5jyt_49_model_5_ptm.pdb	9308	4800
kaib_2_kaib_5jyt_4_model_5_ptm.pdb	8813	2938
kaib_2_kaib_5jyt_5_model_5_ptm.pdb	9836	7537
kaib_2_kaib_5jyt_6_model_5_ptm.pdb	8630	3441
kaib_2_kaib_5jyt_7_model_5_ptm.pdb	8253	4781
kaib_2_kaib_5jyt_8_model_5_ptm.pdb	8900	3321
kaib_2_kaib_5jyt_9_model_5_ptm.pdb	8640	4249
kaib_30_kaib_5jyt_0_model_5_ptm.pdb	9579	7315
kaib_30_kaib_5jyt_10_model_5_ptm.pd	b 9.45	9 8.041
kaib_30_kaib_5jyt_11_model_5_ptm.pd	b 8.85	0 2.586
kaib_30_kaib_5jyt_12_model_5_ptm.pd	b 9.23	3 7.434
kaib_30_kaib_5jyt_13_model_5_ptm.pd	b 9.21	0 8.064
kaib_30_kaib_5jyt_14_model_5_ptm.pd	b 8.81	2 2.864
kaib_30_kaib_5jyt_15_model_5_ptm.pd	b 9.49	4 8.147
kaib_30_kaib_5jyt_16_model_5_ptm.pd	b 9.40	4 8.027
kaib_30_kaib_5jyt_17_model_5_ptm.pd	b 9.79	4 8.409
kaib_30_kaib_5jyt_18_model_5_ptm.pd	b 9.50	6 8.639
kaib_30_kaib_5jyt_19_model_5_ptm.pd	b 8.65	9 2.766
kaib_30_kaib_5jyt_1_model_5_ptm.pdb	9058	4423
kaib_30_kaib_5jyt_20_model_5_ptm.pd	b 8.32	6 5.572
kaib_30_kaib_5jyt_21_model_5_ptm.pd	b 8.80	4 2.989
kaib_30_kaib_5jyt_22_model_5_ptm.pd	b 9.54	5 8.793
kaib_30_kaib_5jyt_23_model_5_ptm.pd	b 9.41	1 7.590
kaib_30_kaib_5jyt_24_model_5_ptm.pd	b 9.66	7 8.121
kaib_30_kaib_5jyt_25_model_5_ptm.pd	b 9.48	1 8.476
kaib_30_kaib_5jyt_26_model_5_ptm.pd	b 9.27	8 9.023
kaib_30_kaib_5jyt_27_model_5_ptm.pd	b 8.84	4 2.969
kaib_30_kaib_5jyt_28_model_5_ptm.pd	b 9.47	4 5.738
kaib_30_kaib_5jyt_29_model_5_ptm.pd	b 9.64	5 9.309
kaib_30_kaib_5jyt_2_model_5_ptm.pdb	9664	8383
kaib_30_kaib_5jyt_30_model_5_ptm.pd	b 8.56	3 4.263
kaib_30_kaib_5jyt_31_model_5_ptm.pd	b 8.48	6 4.113
kaib_30_kaib_5jyt_32_model_5_ptm.pd	b 9.19	7 7.936
kaib_30_kaib_5jyt_33_model_5_ptm.pd	b 8.77	7 2.540
kaib_30_kaib_5jyt_34_model_5_ptm.pd	b 9.40	6 6.429
kaib_30_kaib_5jyt_35_model_5_ptm.pd	b 8.43	3 4.307
kaib_30_kaib_5jyt_36_model_5_ptm.pd	b 8.61	2 2.895
kaib_30_kaib_5jyt_37_model_5_ptm.pd	b 9.65	2 8.761
kaib_30_kaib_5jyt_38_model_5_ptm.pd	b 9.46	9 9.384
kaib_30_kaib_5jyt_39_model_5_ptm.pd	b 8.46	5 4.077
kaib_30_kaib_5jyt_3_model_5_ptm.pdb	9691	8751
kaib_30_kaib_5jyt_40_model_5_ptm.pd	b 9.06	1 3.024
kaib_30_kaib_5jyt_41_model_5_ptm.pd	b 8.35	4 4.091
kaib_30_kaib_5jyt_42_model_5_ptm.pd	b 9.31	1 8.357
kaib_30_kaib_5jyt_43_model_5_ptm.pd	b 9.52	3 7.409
kaib_30_kaib_5jyt_44_model_5_ptm.pd	b 9.28	8 3.840
kaib_30_kaib_5jyt_45_model_5_ptm.pd	b 8.52	9 4.271
kaib_30_kaib_5jyt_46_model_5_ptm.pd	b 8.43	7 3.998
kaib_30_kaib_5jyt_47_model_5_ptm.pd	b 9.00	6 2.931
kaib_30_kaib_5jyt_48_model_5_ptm.pd	b 9.55	4 8.333
kaib_30_kaib_5jyt_49_model_5_ptm.pd	b 9.04	9 3.607
kaib_30_kaib_5jyt_4_model_5_ptm.pdb	8931	2980
kaib_30_kaib_5jyt_5_model_5_ptm.pdb	9397	7092
kaib_30_kaib_5jyt_6_model_5_ptm.pdb	8523	3163
kaib_30_kaib_5jyt_7_model_5_ptm.pdb	8431	4250
kaib_30_kaib_5jyt_8_model_5_ptm.pdb	8847	3174
kaib_30_kaib_5jyt_9_model_5_ptm.pdb	8719	2688
kaib_31_kaib_5jyt_0_model_5_ptm.pdb	9536	5596
kaib_31_kaib_5jyt_10_model_5_ptm.pd	b 8.64	2 4.117
kaib_31_kaib_5jyt_11_model_5_ptm.pd	b 9.02	2 3.452
kaib_31_kaib_5jyt_12_model_5_ptm.pd	b 8.99	7 5.550
kaib_31_kaib_5jyt_13_model_5_ptm.pd	b 9.10	5 6.794
kaib_31_kaib_5jyt_14_model_5_ptm.pd	b 8.60	7 4.676
kaib_31_kaib_5jyt_15_model_5_ptm.pd	b 9.15	8 4.507
kaib_31_kaib_5jyt_16_model_5_ptm.pd	b 9.48	4 6.544
kaib_31_kaib_5jyt_17_model_5_ptm.pd	b 9.31	5 4.197
kaib_31_kaib_5jyt_18_model_5_ptm.pd	b 9.28	2 5.570
kaib_31_kaib_5jyt_19_model_5_ptm.pd	b 8.56	2 3.815
kaib_31_kaib_5jyt_1_model_5_ptm.pdb	8968	3619
kaib_31_kaib_5jyt_20_model_5_ptm.pd	b 8.73	7 3.961
kaib_31_kaib_5jyt_21_model_5_ptm.pd	b 8.87	5 2.964
kaib_31_kaib_5jyt_22_model_5_ptm.pd	b 9.22	3 5.133
kaib_31_kaib_5jyt_23_model_5_ptm.pd	b 9.31	4 6.151
kaib_31_kaib_5jyt_24_model_5_ptm.pd	b 9.34	4 5.206
kaib_31_kaib_5jyt_25_model_5_ptm.pd	b 9.31	3 5.607
kaib_31_kaib_5jyt_26_model_5_ptm.pd	b 9.16	9 6.794
kaib_31_kaib_5jyt_27_model_5_ptm.pd	b 8.88	9 3.296
kaib_31_kaib_5jyt_28_model_5_ptm.pd	b 9.51	1 5.562
kaib_31_kaib_5jyt_29_model_5_ptm.pd	b 8.97	2 5.751
kaib_31_kaib_5jyt_2_model_5_ptm.pdb	8828	2523
kaib_31_kaib_5jyt_30_model_5_ptm.pd	b 8.63	9 4.961
kaib_31_kaib_5jyt_31_model_5_ptm.pd	b 9.50	6 8.294
kaib_31_kaib_5jyt_32_model_5_ptm.pd	b 9.15	6 6.485
kaib_31_kaib_5jyt_33_model_5_ptm.pd	b 8.81	6 3.094
kaib_31_kaib_5jyt_34_model_5_ptm.pd	b 9.31	8 6.043
kaib_31_kaib_5jyt_35_model_5_ptm.pd	b 8.25	4 5.327
kaib_31_kaib_5jyt_36_model_5_ptm.pd	b 9.71	0 7.522
kaib_31_kaib_5jyt_37_model_5_ptm.pd	b 9.58	2 6.568
kaib_31_kaib_5jyt_38_model_5_ptm.pd	b 9.20	8 6.709
kaib_31_kaib_5jyt_39_model_5_ptm.pd	b 8.47	5 3.915
kaib_31_kaib_5jyt_3_model_5_ptm.pdb	9824	6110
kaib_31_kaib_5jyt_40_model_5_ptm.pd	b 8.99	1 4.010
kaib_31_kaib_5jyt_41_model_5_ptm.pd	b 8.26	6 5.533
kaib_31_kaib_5jyt_42_model_5_ptm.pd	b 8.71	0 4.444
kaib_31_kaib_5jyt_43_model_5_ptm.pd	b 9.48	9 7.152
kaib_31_kaib_5jyt_44_model_5_ptm.pd	b 8.88	9 2.904
kaib_31_kaib_5jyt_45_model_5_ptm.pd	b 8.45	6 5.423
kaib_31_kaib_5jyt_46_model_5_ptm.pd	b 9.85	0 8.898
kaib_31_kaib_5jyt_47_model_5_ptm.pd	b 8.99	8 2.426
kaib_31_kaib_5jyt_48_model_5_ptm.pd	b 9.35	7 5.138
kaib_31_kaib_5jyt_49_model_5_ptm.pd	b 9.52	9 6.010
kaib_31_kaib_5jyt_4_model_5_ptm.pdb	8993	2828
kaib_31_kaib_5jyt_5_model_5_ptm.pdb	9246	5274
kaib_31_kaib_5jyt_6_model_5_ptm.pdb	8836	3711
kaib_31_kaib_5jyt_7_model_5_ptm.pdb	8173	5547
kaib_31_kaib_5jyt_8_model_5_ptm.pdb	9035	4015
kaib_31_kaib_5jyt_9_model_5_ptm.pdb	8813	2685
kaib_32_kaib_5jyt_0_model_5_ptm.pdb	9646	8384
kaib_32_kaib_5jyt_10_model_5_ptm.pd	b 9.27	7 5.167
kaib_32_kaib_5jyt_11_model_5_ptm.pd	b 9.16	6 3.861
kaib_32_kaib_5jyt_12_model_5_ptm.pd	b 9.26	4 7.659
kaib_32_kaib_5jyt_13_model_5_ptm.pd	b 9.24	4 8.856
kaib_32_kaib_5jyt_14_model_5_ptm.pd	b 8.74	5 3.279
kaib_32_kaib_5jyt_15_model_5_ptm.pd	b 9.38	3 8.051
kaib_32_kaib_5jyt_16_model_5_ptm.pd	b 9.33	8 8.464
kaib_32_kaib_5jyt_17_model_5_ptm.pd	b 10.0	75 8.686
kaib_32_kaib_5jyt_18_model_5_ptm.pd	b 9.35	4 8.341
kaib_32_kaib_5jyt_19_model_5_ptm.pd	b 8.77	1 3.964
kaib_32_kaib_5jyt_1_model_5_ptm.pdb	8760	3019
kaib_32_kaib_5jyt_20_model_5_ptm.pd	b 8.24	3 5.449
kaib_32_kaib_5jyt_21_model_5_ptm.pd	b 8.86	7 3.400
kaib_32_kaib_5jyt_22_model_5_ptm.pd	b 9.37	3 7.791
kaib_32_kaib_5jyt_23_model_5_ptm.pd	b 9.42	9 7.956
kaib_32_kaib_5jyt_24_model_5_ptm.pd	b 9.47	5 7.244
kaib_32_kaib_5jyt_25_model_5_ptm.pd	b 9.41	8 8.170
kaib_32_kaib_5jyt_26_model_5_ptm.pd	b 9.23	3 7.926
kaib_32_kaib_5jyt_27_model_5_ptm.pd	b 9.18	3 5.973
kaib_32_kaib_5jyt_28_model_5_ptm.pd	b 9.65	4 7.482
kaib_32_kaib_5jyt_29_model_5_ptm.pd	b 8.57	8 4.078
kaib_32_kaib_5jyt_2_model_5_ptm.pdb	9604	6792
kaib_32_kaib_5jyt_30_model_5_ptm.pd	b 8.70	4 4.691
kaib_32_kaib_5jyt_31_model_5_ptm.pd	b 8.52	5 4.242
kaib_32_kaib_5jyt_32_model_5_ptm.pd	b 9.32	8 9.901
kaib_32_kaib_5jyt_33_model_5_ptm.pd	b 8.86	7 2.627
kaib_32_kaib_5jyt_34_model_5_ptm.pd	b 9.33	4 7.418
kaib_32_kaib_5jyt_35_model_5_ptm.pd	b 8.26	3 4.376
kaib_32_kaib_5jyt_36_model_5_ptm.pd	b 8.62	3 3.288
kaib_32_kaib_5jyt_37_model_5_ptm.pd	b 9.68	2 7.666
kaib_32_kaib_5jyt_38_model_5_ptm.pd	b 9.36	1 8.435
kaib_32_kaib_5jyt_39_model_5_ptm.pd	b 8.46	5 4.155
kaib_32_kaib_5jyt_3_model_5_ptm.pdb	9892	7755
kaib_32_kaib_5jyt_40_model_5_ptm.pd	b 9.24	5 4.638
kaib_32_kaib_5jyt_41_model_5_ptm.pd	b 8.51	3 4.152
kaib_32_kaib_5jyt_42_model_5_ptm.pd	b 9.31	1 9.085
kaib_32_kaib_5jyt_43_model_5_ptm.pd	b 9.59	7 8.628
kaib_32_kaib_5jyt_44_model_5_ptm.pd	b 8.84	3 3.127
kaib_32_kaib_5jyt_45_model_5_ptm.pd	b 9.23	8 8.064
kaib_32_kaib_5jyt_46_model_5_ptm.pd	b 9.24	1 7.801
kaib_32_kaib_5jyt_47_model_5_ptm.pd	b 8.89	9 2.415
kaib_32_kaib_5jyt_48_model_5_ptm.pd	b 9.45	8 8.278
kaib_32_kaib_5jyt_49_model_5_ptm.pd	b 9.49	8 6.045
kaib_32_kaib_5jyt_4_model_5_ptm.pdb	8786	2891
kaib_32_kaib_5jyt_5_model_5_ptm.pdb	9344	5278
kaib_32_kaib_5jyt_6_model_5_ptm.pdb	8602	3532
kaib_32_kaib_5jyt_7_model_5_ptm.pdb	8101	6263
kaib_32_kaib_5jyt_8_model_5_ptm.pdb	8781	3413
kaib_32_kaib_5jyt_9_model_5_ptm.pdb	8769	2884
kaib_33_kaib_5jyt_0_model_5_ptm.pdb	8987	2718
kaib_33_kaib_5jyt_10_model_5_ptm.pd	b 8.59	9 4.111
kaib_33_kaib_5jyt_11_model_5_ptm.pd	b 8.93	4 2.633
kaib_33_kaib_5jyt_12_model_5_ptm.pd	b 8.60	6 3.874
kaib_33_kaib_5jyt_13_model_5_ptm.pd	b 8.57	4 4.062
kaib_33_kaib_5jyt_14_model_5_ptm.pd	b 8.93	9 2.828
kaib_33_kaib_5jyt_15_model_5_ptm.pd	b 9.55	0 7.259
kaib_33_kaib_5jyt_16_model_5_ptm.pd	b 8.60	4 4.027
kaib_33_kaib_5jyt_17_model_5_ptm.pd	b 9.71	1 7.428
kaib_33_kaib_5jyt_18_model_5_ptm.pd	b 8.83	7 3.027
kaib_33_kaib_5jyt_19_model_5_ptm.pd	b 8.75	3 2.731
kaib_33_kaib_5jyt_1_model_5_ptm.pdb	8812	3437
kaib_33_kaib_5jyt_20_model_5_ptm.pd	b 8.64	1 4.183
kaib_33_kaib_5jyt_21_model_5_ptm.pd	b 8.92	8 2.852
kaib_33_kaib_5jyt_22_model_5_ptm.pd	b 9.59	9 6.389
kaib_33_kaib_5jyt_23_model_5_ptm.pd	b 8.70	7 3.007
kaib_33_kaib_5jyt_24_model_5_ptm.pd	b 9.19	3 2.757
kaib_33_kaib_5jyt_25_model_5_ptm.pd	b 8.80	4 2.842
kaib_33_kaib_5jyt_26_model_5_ptm.pd	b 9.03	0 6.344
kaib_33_kaib_5jyt_27_model_5_ptm.pd	b 8.75	5 2.631
kaib_33_kaib_5jyt_28_model_5_ptm.pd	b 9.07	0 2.389
kaib_33_kaib_5jyt_29_model_5_ptm.pd	b 8.58	5 4.100
kaib_33_kaib_5jyt_2_model_5_ptm.pdb	8906	2392
kaib_33_kaib_5jyt_30_model_5_ptm.pd	b 8.54	3 4.269
kaib_33_kaib_5jyt_31_model_5_ptm.pd	b 8.56	4 4.039
kaib_33_kaib_5jyt_32_model_5_ptm.pd	b 8.57	9 4.424
kaib_33_kaib_5jyt_33_model_5_ptm.pd	b 8.98	7 2.280
kaib_33_kaib_5jyt_34_model_5_ptm.pd	b 9.22	9 4.183
kaib_33_kaib_5jyt_35_model_5_ptm.pd	b 8.50	2 4.134
kaib_33_kaib_5jyt_36_model_5_ptm.pd	b 8.76	6 2.797
kaib_33_kaib_5jyt_37_model_5_ptm.pd	b 8.91	5 2.822
kaib_33_kaib_5jyt_38_model_5_ptm.pd	b 8.66	8 4.210
kaib_33_kaib_5jyt_39_model_5_ptm.pd	b 8.48	0 4.046
kaib_33_kaib_5jyt_3_model_5_ptm.pdb	8729	3333
kaib_33_kaib_5jyt_40_model_5_ptm.pd	b 8.89	2 2.613
kaib_33_kaib_5jyt_41_model_5_ptm.pd	b 8.57	6 4.271
kaib_33_kaib_5jyt_42_model_5_ptm.pd	b 8.53	2 4.161
kaib_33_kaib_5jyt_43_model_5_ptm.pd	b 8.78	6 2.767
kaib_33_kaib_5jyt_44_model_5_ptm.pd	b 8.84	3 2.917
kaib_33_kaib_5jyt_45_model_5_ptm.pd	b 8.50	9 4.216
kaib_33_kaib_5jyt_46_model_5_ptm.pd	b 8.44	4 4.091
kaib_33_kaib_5jyt_47_model_5_ptm.pd	b 9.01	2 2.490
kaib_33_kaib_5jyt_48_model_5_ptm.pd	b 9.00	5 2.502
kaib_33_kaib_5jyt_49_model_5_ptm.pd	b 8.87	6 2.547
kaib_33_kaib_5jyt_4_model_5_ptm.pdb	8982	2797
kaib_33_kaib_5jyt_5_model_5_ptm.pdb	9199	4565
kaib_33_kaib_5jyt_6_model_5_ptm.pdb	8887	2687
kaib_33_kaib_5jyt_7_model_5_ptm.pdb	8380	4288
kaib_33_kaib_5jyt_8_model_5_ptm.pdb	8851	3121
kaib_33_kaib_5jyt_9_model_5_ptm.pdb	8880	2481
kaib_34_kaib_5jyt_0_model_5_ptm.pdb	8972	2570
kaib_34_kaib_5jyt_10_model_5_ptm.pd	b 8.47	8 3.850
kaib_34_kaib_5jyt_11_model_5_ptm.pd	b 8.95	2 2.882
kaib_34_kaib_5jyt_12_model_5_ptm.pd	b 9.19	8 8.061
kaib_34_kaib_5jyt_13_model_5_ptm.pd	b 9.05	6 6.236
kaib_34_kaib_5jyt_14_model_5_ptm.pd	b 8.74	8 2.780
kaib_34_kaib_5jyt_15_model_5_ptm.pd	b 9.29	1 5.054
kaib_34_kaib_5jyt_16_model_5_ptm.pd	b 9.21	3 5.502
kaib_34_kaib_5jyt_17_model_5_ptm.pd	b 9.48	9 4.804
kaib_34_kaib_5jyt_18_model_5_ptm.pd	b 9.29	8 7.424
kaib_34_kaib_5jyt_19_model_5_ptm.pd	b 8.79	1 2.824
kaib_34_kaib_5jyt_1_model_5_ptm.pdb	8753	3100
kaib_34_kaib_5jyt_20_model_5_ptm.pd	b 8.49	1 3.837
kaib_34_kaib_5jyt_21_model_5_ptm.pd	b 8.76	3 3.526
kaib_34_kaib_5jyt_22_model_5_ptm.pd	b 9.32	0 6.564
kaib_34_kaib_5jyt_23_model_5_ptm.pd	b 9.23	9 5.786
kaib_34_kaib_5jyt_24_model_5_ptm.pd	b 9.53	7 6.872
kaib_34_kaib_5jyt_25_model_5_ptm.pd	b 9.25	4 6.860
kaib_34_kaib_5jyt_26_model_5_ptm.pd	b 9.04	0 5.801
kaib_34_kaib_5jyt_27_model_5_ptm.pd	b 8.91	8 3.412
kaib_34_kaib_5jyt_28_model_5_ptm.pd	b 9.32	7 6.003
kaib_34_kaib_5jyt_29_model_5_ptm.pd	b 9.12	7 7.652
kaib_34_kaib_5jyt_2_model_5_ptm.pdb	8917	2684
kaib_34_kaib_5jyt_30_model_5_ptm.pd	b 8.38	3 3.802
kaib_34_kaib_5jyt_31_model_5_ptm.pd	b 9.43	2 8.866
kaib_34_kaib_5jyt_32_model_5_ptm.pd	b 9.15	3 6.087
kaib_34_kaib_5jyt_33_model_5_ptm.pd	b 8.74	3 2.319
kaib_34_kaib_5jyt_34_model_5_ptm.pd	b 9.25	3 5.236
kaib_34_kaib_5jyt_35_model_5_ptm.pd	b 8.35	0 4.509
kaib_34_kaib_5jyt_36_model_5_ptm.pd	b 8.62	2 3.313
kaib_34_kaib_5jyt_37_model_5_ptm.pd	b 9.41	1 6.452
kaib_34_kaib_5jyt_38_model_5_ptm.pd	b 9.13	3 7.188
kaib_34_kaib_5jyt_39_model_5_ptm.pd	b 8.50	0 3.945
kaib_34_kaib_5jyt_3_model_5_ptm.pdb	9311	6759
kaib_34_kaib_5jyt_40_model_5_ptm.pd	b 9.01	1 3.244
kaib_34_kaib_5jyt_41_model_5_ptm.pd	b 8.42	3 3.947
kaib_34_kaib_5jyt_42_model_5_ptm.pd	b 8.64	2 4.234
kaib_34_kaib_5jyt_43_model_5_ptm.pd	b 9.36	6 5.750
kaib_34_kaib_5jyt_44_model_5_ptm.pd	b 9.23	9 3.573
kaib_34_kaib_5jyt_45_model_5_ptm.pd	b 9.01	9 5.652
kaib_34_kaib_5jyt_46_model_5_ptm.pd	b 8.39	2 4.042
kaib_34_kaib_5jyt_47_model_5_ptm.pd	b 9.01	4 2.877
kaib_34_kaib_5jyt_48_model_5_ptm.pd	b 9.29	0 5.730
kaib_34_kaib_5jyt_49_model_5_ptm.pd	b 8.75	1 2.598
kaib_34_kaib_5jyt_4_model_5_ptm.pdb	8840	3114
kaib_34_kaib_5jyt_5_model_5_ptm.pdb	9192	5024
kaib_34_kaib_5jyt_6_model_5_ptm.pdb	8760	3688
kaib_34_kaib_5jyt_7_model_5_ptm.pdb	8554	4262
kaib_34_kaib_5jyt_8_model_5_ptm.pdb	8850	2636
kaib_34_kaib_5jyt_9_model_5_ptm.pdb	8806	2814
kaib_35_kaib_5jyt_0_model_5_ptm.pdb	9471	6726
kaib_35_kaib_5jyt_10_model_5_ptm.pd	b 9.31	8 7.475
kaib_35_kaib_5jyt_11_model_5_ptm.pd	b 9.16	7 3.075
kaib_35_kaib_5jyt_12_model_5_ptm.pd	b 9.18	3 8.885
kaib_35_kaib_5jyt_13_model_5_ptm.pd	b 9.27	1 9.756
kaib_35_kaib_5jyt_14_model_5_ptm.pd	b 9.09	1 3.262
kaib_35_kaib_5jyt_15_model_5_ptm.pd	b 9.44	8 5.766
kaib_35_kaib_5jyt_16_model_5_ptm.pd	b 9.60	8 9.561
kaib_35_kaib_5jyt_17_model_5_ptm.pd	b 9.81	6 7.340
kaib_35_kaib_5jyt_18_model_5_ptm.pd	b 9.33	2 6.118
kaib_35_kaib_5jyt_19_model_5_ptm.pd	b 8.67	9 3.527
kaib_35_kaib_5jyt_1_model_5_ptm.pdb	8919	3875
kaib_35_kaib_5jyt_20_model_5_ptm.pd	b 8.30	8 3.860
kaib_35_kaib_5jyt_21_model_5_ptm.pd	b 9.36	1 3.473
kaib_35_kaib_5jyt_22_model_5_ptm.pd	b 9.27	6 6.417
kaib_35_kaib_5jyt_23_model_5_ptm.pd	b 9.56	7 6.189
kaib_35_kaib_5jyt_24_model_5_ptm.pd	b 9.38	4 5.553
kaib_35_kaib_5jyt_25_model_5_ptm.pd	b 9.45	9 8.098
kaib_35_kaib_5jyt_26_model_5_ptm.pd	b 9.21	8 7.468
kaib_35_kaib_5jyt_27_model_5_ptm.pd	b 8.74	9 2.848
kaib_35_kaib_5jyt_28_model_5_ptm.pd	b 9.54	8 8.156
kaib_35_kaib_5jyt_29_model_5_ptm.pd	b 9.74	4 5.370
kaib_35_kaib_5jyt_2_model_5_ptm.pdb	8883	2750
kaib_35_kaib_5jyt_30_model_5_ptm.pd	b 8.93	8 4.466
kaib_35_kaib_5jyt_31_model_5_ptm.pd	b 9.32	2 6.967
kaib_35_kaib_5jyt_32_model_5_ptm.pd	b 9.28	1 7.157
kaib_35_kaib_5jyt_33_model_5_ptm.pd	b 8.93	8 3.253
kaib_35_kaib_5jyt_34_model_5_ptm.pd	b 8.77	4 3.393
kaib_35_kaib_5jyt_35_model_5_ptm.pd	b 8.31	2 4.602
kaib_35_kaib_5jyt_36_model_5_ptm.pd	b 8.74	7 2.907
kaib_35_kaib_5jyt_37_model_5_ptm.pd	b 9.55	3 5.979
kaib_35_kaib_5jyt_38_model_5_ptm.pd	b 9.24	5 5.923
kaib_35_kaib_5jyt_39_model_5_ptm.pd	b 8.47	8 4.052
kaib_35_kaib_5jyt_3_model_5_ptm.pdb	9580	7159
kaib_35_kaib_5jyt_40_model_5_ptm.pd	b 7.68	6 7.932
kaib_35_kaib_5jyt_41_model_5_ptm.pd	b 8.49	1 5.103
kaib_35_kaib_5jyt_42_model_5_ptm.pd	b 9.11	6 8.347
kaib_35_kaib_5jyt_43_model_5_ptm.pd	b 9.50	5 7.384
kaib_35_kaib_5jyt_44_model_5_ptm.pd	b 9.39	2 4.071
kaib_35_kaib_5jyt_45_model_5_ptm.pd	b 9.14	5 7.705
kaib_35_kaib_5jyt_46_model_5_ptm.pd	b 9.68	0 8.120
kaib_35_kaib_5jyt_47_model_5_ptm.pd	b 8.85	0 2.695
kaib_35_kaib_5jyt_48_model_5_ptm.pd	b 9.79	3 9.739
kaib_35_kaib_5jyt_49_model_5_ptm.pd	b 8.93	7 2.947
kaib_35_kaib_5jyt_4_model_5_ptm.pdb	8769	2627
kaib_35_kaib_5jyt_5_model_5_ptm.pdb	9331	7655
kaib_35_kaib_5jyt_6_model_5_ptm.pdb	8608	3589
kaib_35_kaib_5jyt_7_model_5_ptm.pdb	8403	4550
kaib_35_kaib_5jyt_8_model_5_ptm.pdb	8724	2909
kaib_35_kaib_5jyt_9_model_5_ptm.pdb	8877	2843
kaib_36_kaib_5jyt_0_model_5_ptm.pdb	8950	2567
kaib_36_kaib_5jyt_10_model_5_ptm.pd	b 8.52	1 3.868
kaib_36_kaib_5jyt_11_model_5_ptm.pd	b 8.88	3 3.375
kaib_36_kaib_5jyt_12_model_5_ptm.pd	b 8.90	8 4.643
kaib_36_kaib_5jyt_13_model_5_ptm.pd	b 8.92	5 5.235
kaib_36_kaib_5jyt_14_model_5_ptm.pd	b 8.80	1 3.110
kaib_36_kaib_5jyt_15_model_5_ptm.pd	b 9.42	5 5.344
kaib_36_kaib_5jyt_16_model_5_ptm.pd	b 8.84	1 2.809
kaib_36_kaib_5jyt_17_model_5_ptm.pd	b 9.58	1 7.492
kaib_36_kaib_5jyt_18_model_5_ptm.pd	b 9.50	3 7.364
kaib_36_kaib_5jyt_19_model_5_ptm.pd	b 8.63	2 3.476
kaib_36_kaib_5jyt_1_model_5_ptm.pdb	8909	3530
kaib_36_kaib_5jyt_20_model_5_ptm.pd	b 8.32	7 4.824
kaib_36_kaib_5jyt_21_model_5_ptm.pd	b 8.93	1 2.740
kaib_36_kaib_5jyt_22_model_5_ptm.pd	b 9.60	1 4.491
kaib_36_kaib_5jyt_23_model_5_ptm.pd	b 9.55	9 7.336
kaib_36_kaib_5jyt_24_model_5_ptm.pd	b 9.57	5 4.649
kaib_36_kaib_5jyt_25_model_5_ptm.pd	b 8.73	3 2.518
kaib_36_kaib_5jyt_26_model_5_ptm.pd	b 8.88	1 4.769
kaib_36_kaib_5jyt_27_model_5_ptm.pd	b 8.77	4 3.572
kaib_36_kaib_5jyt_28_model_5_ptm.pd	b 9.48	1 4.384
kaib_36_kaib_5jyt_29_model_5_ptm.pd	b 8.52	4 3.721
kaib_36_kaib_5jyt_2_model_5_ptm.pdb	9635	5257
kaib_36_kaib_5jyt_30_model_5_ptm.pd	b 8.54	3 4.302
kaib_36_kaib_5jyt_31_model_5_ptm.pd	b 8.55	1 4.062
kaib_36_kaib_5jyt_32_model_5_ptm.pd	b 8.64	5 4.517
kaib_36_kaib_5jyt_33_model_5_ptm.pd	b 8.94	6 2.351
kaib_36_kaib_5jyt_34_model_5_ptm.pd	b 10.2	08 4.728
kaib_36_kaib_5jyt_35_model_5_ptm.pd	b 8.44	3 4.118
kaib_36_kaib_5jyt_36_model_5_ptm.pd	b 8.67	6 2.914
kaib_36_kaib_5jyt_37_model_5_ptm.pd	b 9.73	6 7.370
kaib_36_kaib_5jyt_38_model_5_ptm.pd	b 9.13	8 6.963
kaib_36_kaib_5jyt_39_model_5_ptm.pd	b 8.53	3 4.007
kaib_36_kaib_5jyt_3_model_5_ptm.pdb	9369	7589
kaib_36_kaib_5jyt_40_model_5_ptm.pd	b 9.17	8 2.932
kaib_36_kaib_5jyt_41_model_5_ptm.pd	b 8.43	9 3.946
kaib_36_kaib_5jyt_42_model_5_ptm.pd	b 8.80	2 5.567
kaib_36_kaib_5jyt_43_model_5_ptm.pd	b 9.57	2 8.302
kaib_36_kaib_5jyt_44_model_5_ptm.pd	b 9.19	4 3.302
kaib_36_kaib_5jyt_45_model_5_ptm.pd	b 8.54	8 4.693
kaib_36_kaib_5jyt_46_model_5_ptm.pd	b 8.55	8 4.218
kaib_36_kaib_5jyt_47_model_5_ptm.pd	b 9.07	2 2.648
kaib_36_kaib_5jyt_48_model_5_ptm.pd	b 9.67	4 7.771
kaib_36_kaib_5jyt_49_model_5_ptm.pd	b 8.90	6 2.951
kaib_36_kaib_5jyt_4_model_5_ptm.pdb	8833	3271
kaib_36_kaib_5jyt_5_model_5_ptm.pdb	8942	3813
kaib_36_kaib_5jyt_6_model_5_ptm.pdb	8575	3220
kaib_36_kaib_5jyt_7_model_5_ptm.pdb	8531	4634
kaib_36_kaib_5jyt_8_model_5_ptm.pdb	8879	3620
kaib_36_kaib_5jyt_9_model_5_ptm.pdb	8763	2709
kaib_37_kaib_5jyt_0_model_5_ptm.pdb	9641	5903
kaib_37_kaib_5jyt_10_model_5_ptm.pd	b 8.54	0 3.978
kaib_37_kaib_5jyt_11_model_5_ptm.pd	b 8.91	1 3.299
kaib_37_kaib_5jyt_12_model_5_ptm.pd	b 9.10	2 6.380
kaib_37_kaib_5jyt_13_model_5_ptm.pd	b 8.95	5 4.732
kaib_37_kaib_5jyt_14_model_5_ptm.pd	b 8.91	3 3.461
kaib_37_kaib_5jyt_15_model_5_ptm.pd	b 9.18	8 4.577
kaib_37_kaib_5jyt_16_model_5_ptm.pd	b 9.47	2 8.671
kaib_37_kaib_5jyt_17_model_5_ptm.pd	b 9.35	3 4.531
kaib_37_kaib_5jyt_18_model_5_ptm.pd	b 9.18	8 5.576
kaib_37_kaib_5jyt_19_model_5_ptm.pd	b 8.74	7 2.708
kaib_37_kaib_5jyt_1_model_5_ptm.pdb	8782	3194
kaib_37_kaib_5jyt_20_model_5_ptm.pd	b 8.18	1 6.512
kaib_37_kaib_5jyt_21_model_5_ptm.pd	b 8.62	5 3.181
kaib_37_kaib_5jyt_22_model_5_ptm.pd	b 9.42	1 5.557
kaib_37_kaib_5jyt_23_model_5_ptm.pd	b 9.83	5 7.553
kaib_37_kaib_5jyt_24_model_5_ptm.pd	b 9.29	5 4.183
kaib_37_kaib_5jyt_25_model_5_ptm.pd	b 8.82	6 2.758
kaib_37_kaib_5jyt_26_model_5_ptm.pd	b 8.98	8 5.264
kaib_37_kaib_5jyt_27_model_5_ptm.pd	b 8.82	5 3.654
kaib_37_kaib_5jyt_28_model_5_ptm.pd	b 9.30	4 4.209
kaib_37_kaib_5jyt_29_model_5_ptm.pd	b 8.84	5 4.326
kaib_37_kaib_5jyt_2_model_5_ptm.pdb	2013-10-01	4 7.766
kaib_37_kaib_5jyt_30_model_5_ptm.pd	b 8.68	5 4.479
kaib_37_kaib_5jyt_31_model_5_ptm.pd	b 9.40	6 8.536
kaib_37_kaib_5jyt_32_model_5_ptm.pd	b 9.13	2 7.233
kaib_37_kaib_5jyt_33_model_5_ptm.pd	b 8.82	7 3.599
kaib_37_kaib_5jyt_34_model_5_ptm.pd	b 9.42	6 5.720
kaib_37_kaib_5jyt_35_model_5_ptm.pd	b 8.14	1 5.402
kaib_37_kaib_5jyt_36_model_5_ptm.pd	b 8.65	6 2.908
kaib_37_kaib_5jyt_37_model_5_ptm.pd	b 9.69	1 8.360
kaib_37_kaib_5jyt_38_model_5_ptm.pd	b 9.60	9 9.216
kaib_37_kaib_5jyt_39_model_5_ptm.pd	b 8.49	6 4.966
kaib_37_kaib_5jyt_3_model_5_ptm.pdb	9592	7332
kaib_37_kaib_5jyt_40_model_5_ptm.pd	b 8.84	3 3.345
kaib_37_kaib_5jyt_41_model_5_ptm.pd	b 8.17	7 5.928
kaib_37_kaib_5jyt_42_model_5_ptm.pd	b 9.11	3 6.224
kaib_37_kaib_5jyt_43_model_5_ptm.pd	b 9.54	5 6.199
kaib_37_kaib_5jyt_44_model_5_ptm.pd	b 9.48	8 3.534
kaib_37_kaib_5jyt_45_model_5_ptm.pd	b 8.88	8 5.310
kaib_37_kaib_5jyt_46_model_5_ptm.pd	b 8.55	7 4.771
kaib_37_kaib_5jyt_47_model_5_ptm.pd	b 9.10	1 3.566
kaib_37_kaib_5jyt_48_model_5_ptm.pd	b 9.10	8 4.804
kaib_37_kaib_5jyt_49_model_5_ptm.pd	b 8.70	5 2.878
kaib_37_kaib_5jyt_4_model_5_ptm.pdb	8879	3338
kaib_37_kaib_5jyt_5_model_5_ptm.pdb	9414	4985
kaib_37_kaib_5jyt_6_model_5_ptm.pdb	8898	4396
kaib_37_kaib_5jyt_7_model_5_ptm.pdb	8269	5269
kaib_37_kaib_5jyt_8_model_5_ptm.pdb	8960	3574
kaib_37_kaib_5jyt_9_model_5_ptm.pdb	8832	3955
kaib_38_kaib_5jyt_0_model_5_ptm.pdb	9430	5742
kaib_38_kaib_5jyt_10_model_5_ptm.pd	b 8.79	1 4.479
kaib_38_kaib_5jyt_11_model_5_ptm.pd	b 8.78	8 4.141
kaib_38_kaib_5jyt_12_model_5_ptm.pd	b 8.96	7 4.243
kaib_38_kaib_5jyt_13_model_5_ptm.pd	b 8.89	5 5.048
kaib_38_kaib_5jyt_14_model_5_ptm.pd	b 8.71	6 4.305
kaib_38_kaib_5jyt_15_model_5_ptm.pd	b 9.90	0 6.474
kaib_38_kaib_5jyt_16_model_5_ptm.pd	b 8.76	9 3.269
kaib_38_kaib_5jyt_17_model_5_ptm.pd	b 9.96	2 8.551
kaib_38_kaib_5jyt_18_model_5_ptm.pd	b 9.40	3 6.813
kaib_38_kaib_5jyt_19_model_5_ptm.pd	b 8.88	4 3.054
kaib_38_kaib_5jyt_1_model_5_ptm.pdb	9026	3462
kaib_38_kaib_5jyt_20_model_5_ptm.pd	b 8.73	6 3.864
kaib_38_kaib_5jyt_21_model_5_ptm.pd	b 8.95	5 2.750
kaib_38_kaib_5jyt_22_model_5_ptm.pd	b 9.50	5 6.399
kaib_38_kaib_5jyt_23_model_5_ptm.pd	b 9.48	5 5.233
kaib_38_kaib_5jyt_24_model_5_ptm.pd	b 9.42	2 6.920
kaib_38_kaib_5jyt_25_model_5_ptm.pd	b 8.85	0 4.422
kaib_38_kaib_5jyt_26_model_5_ptm.pd	b 10.1	15 6.167
kaib_38_kaib_5jyt_27_model_5_ptm.pd	b 9.15	8 3.032
kaib_38_kaib_5jyt_28_model_5_ptm.pd	b 9.41	3 4.222
kaib_38_kaib_5jyt_29_model_5_ptm.pd	b 9.64	8 5.177
kaib_38_kaib_5jyt_2_model_5_ptm.pdb	8983	2434
kaib_38_kaib_5jyt_30_model_5_ptm.pd	b 9.07	4 5.315
kaib_38_kaib_5jyt_31_model_5_ptm.pd	b 8.60	8 4.369
kaib_38_kaib_5jyt_32_model_5_ptm.pd	b 8.70	2 4.830
kaib_38_kaib_5jyt_33_model_5_ptm.pd	b 8.91	8 2.490
kaib_38_kaib_5jyt_34_model_5_ptm.pd	b 9.45	2 6.040
kaib_38_kaib_5jyt_35_model_5_ptm.pd	b 8.78	7 4.414
kaib_38_kaib_5jyt_36_model_5_ptm.pd	b 8.57	8 4.650
kaib_38_kaib_5jyt_37_model_5_ptm.pd	b 9.70	8 6.440
kaib_38_kaib_5jyt_38_model_5_ptm.pd	b 8.86	8 4.131
kaib_38_kaib_5jyt_39_model_5_ptm.pd	b 8.65	7 3.960
kaib_38_kaib_5jyt_3_model_5_ptm.pdb	1933-10-01	4 6.032
kaib_38_kaib_5jyt_40_model_5_ptm.pd	b 7.41	4 7.729
kaib_38_kaib_5jyt_41_model_5_ptm.pd	b 8.37	1 5.501
kaib_38_kaib_5jyt_42_model_5_ptm.pd	b 8.60	9 4.146
kaib_38_kaib_5jyt_43_model_5_ptm.pd	b 9.24	2 3.911
kaib_38_kaib_5jyt_44_model_5_ptm.pd	b 9.01	8 2.775
kaib_38_kaib_5jyt_45_model_5_ptm.pd	b 8.60	4 4.476
kaib_38_kaib_5jyt_46_model_5_ptm.pd	b 9.15	0 5.519
kaib_38_kaib_5jyt_47_model_5_ptm.pd	b 8.98	9 2.594
kaib_38_kaib_5jyt_48_model_5_ptm.pd	b 8.36	5 6.570
kaib_38_kaib_5jyt_49_model_5_ptm.pd	b 8.88	0 2.608
kaib_38_kaib_5jyt_4_model_5_ptm.pdb	8919	2758
kaib_38_kaib_5jyt_5_model_5_ptm.pdb	8878	4021
kaib_38_kaib_5jyt_6_model_5_ptm.pdb	8797	3860
kaib_38_kaib_5jyt_7_model_5_ptm.pdb	8110	6811
kaib_38_kaib_5jyt_8_model_5_ptm.pdb	8767	2910
kaib_38_kaib_5jyt_9_model_5_ptm.pdb	8714	4480
kaib_39_kaib_5jyt_0_model_5_ptm.pdb	9823	7440
kaib_39_kaib_5jyt_10_model_5_ptm.pd	b 9.26	3 5.162
kaib_39_kaib_5jyt_11_model_5_ptm.pd	b 8.99	0 3.483
kaib_39_kaib_5jyt_12_model_5_ptm.pd	b 9.96	6 6.845
kaib_39_kaib_5jyt_13_model_5_ptm.pd	b 9.21	5 5.703
kaib_39_kaib_5jyt_14_model_5_ptm.pd	b 9.34	9 5.779
kaib_39_kaib_5jyt_15_model_5_ptm.pd	b 10.0	73 7.412
kaib_39_kaib_5jyt_16_model_5_ptm.pd	b 9.99	3 8.425
kaib_39_kaib_5jyt_17_model_5_ptm.pd	b 10.1	35 7.317
kaib_39_kaib_5jyt_18_model_5_ptm.pd	b 9.91	7 8.052
kaib_39_kaib_5jyt_19_model_5_ptm.pd	b 8.91	9 3.616
kaib_39_kaib_5jyt_1_model_5_ptm.pdb	9265	5618
kaib_39_kaib_5jyt_20_model_5_ptm.pd	b 9.42	1 5.903
kaib_39_kaib_5jyt_21_model_5_ptm.pd	b 8.63	4 3.918
kaib_39_kaib_5jyt_22_model_5_ptm.pd	b 9.85	0 7.717
kaib_39_kaib_5jyt_23_model_5_ptm.pd	b 9.44	6 5.255
kaib_39_kaib_5jyt_24_model_5_ptm.pd	b 9.69	6 6.221
kaib_39_kaib_5jyt_25_model_5_ptm.pd	b 9.40	0 4.973
kaib_39_kaib_5jyt_26_model_5_ptm.pd	b 10.0	51 7.409
kaib_39_kaib_5jyt_27_model_5_ptm.pd	b 9.27	6 3.976
kaib_39_kaib_5jyt_28_model_5_ptm.pd	b 9.49	7 5.248
kaib_39_kaib_5jyt_29_model_5_ptm.pd	b 9.65	6 5.752
kaib_39_kaib_5jyt_2_model_5_ptm.pdb	9468	6019
kaib_39_kaib_5jyt_30_model_5_ptm.pd	b 8.78	2 4.808
kaib_39_kaib_5jyt_31_model_5_ptm.pd	b 9.28	7 7.379
kaib_39_kaib_5jyt_32_model_5_ptm.pd	b 9.71	6 8.359
kaib_39_kaib_5jyt_33_model_5_ptm.pd	b 8.85	0 3.197
kaib_39_kaib_5jyt_34_model_5_ptm.pd	b 9.95	4 7.578
kaib_39_kaib_5jyt_35_model_5_ptm.pd	b 8.66	4 5.406
kaib_39_kaib_5jyt_36_model_5_ptm.pd	b 8.69	2 2.749
kaib_39_kaib_5jyt_37_model_5_ptm.pd	b 10.1	18 7.847
kaib_39_kaib_5jyt_38_model_5_ptm.pd	b 9.78	3 7.978
kaib_39_kaib_5jyt_39_model_5_ptm.pd	b 8.70	1 4.274
kaib_39_kaib_5jyt_3_model_5_ptm.pdb	9653	8442
kaib_39_kaib_5jyt_40_model_5_ptm.pd	b 10.0	18 7.681
kaib_39_kaib_5jyt_41_model_5_ptm.pd	b 8.48	9 5.029
kaib_39_kaib_5jyt_42_model_5_ptm.pd	b 9.36	1 6.327
kaib_39_kaib_5jyt_43_model_5_ptm.pd	b 10.1	77 7.867
kaib_39_kaib_5jyt_44_model_5_ptm.pd	b 9.43	0 3.824
kaib_39_kaib_5jyt_45_model_5_ptm.pd	b 9.07	5 5.698
kaib_39_kaib_5jyt_46_model_5_ptm.pd	b 9.55	9 6.433
kaib_39_kaib_5jyt_47_model_5_ptm.pd	b 9.03	2 3.299
kaib_39_kaib_5jyt_48_model_5_ptm.pd	b 10.0	44 7.326
kaib_39_kaib_5jyt_49_model_5_ptm.pd	b 9.60	8 6.253
kaib_39_kaib_5jyt_4_model_5_ptm.pdb	9065	4560
kaib_39_kaib_5jyt_5_model_5_ptm.pdb	9620	6279
kaib_39_kaib_5jyt_6_model_5_ptm.pdb	9108	5010
kaib_39_kaib_5jyt_7_model_5_ptm.pdb	2023-09-10	7 7.193
kaib_39_kaib_5jyt_8_model_5_ptm.pdb	9039	4737
kaib_39_kaib_5jyt_9_model_5_ptm.pdb	8721	2765
kaib_3_kaib_5jyt_0_model_5_ptm.pdb	9650	8973
kaib_3_kaib_5jyt_10_model_5_ptm.pdb	9381	7184
kaib_3_kaib_5jyt_11_model_5_ptm.pdb	9770	4694
kaib_3_kaib_5jyt_12_model_5_ptm.pdb	9585	5241
kaib_3_kaib_5jyt_13_model_5_ptm.pdb	8700	4327
kaib_3_kaib_5jyt_14_model_5_ptm.pdb	8624	3535
kaib_3_kaib_5jyt_15_model_5_ptm.pdb	1953-10-01	5 8.730
kaib_3_kaib_5jyt_16_model_5_ptm.pdb	9532	6197
kaib_3_kaib_5jyt_17_model_5_ptm.pdb	2029-10-01	2 5.702
kaib_3_kaib_5jyt_18_model_5_ptm.pdb	9648	7827
kaib_3_kaib_5jyt_19_model_5_ptm.pdb	8756	2899
kaib_3_kaib_5jyt_1_model_5_ptm.pdb	9049	3849
kaib_3_kaib_5jyt_20_model_5_ptm.pdb	8589	5329
kaib_3_kaib_5jyt_21_model_5_ptm.pdb	8833	2954
kaib_3_kaib_5jyt_22_model_5_ptm.pdb	9383	6555
kaib_3_kaib_5jyt_23_model_5_ptm.pdb	9735	7518
kaib_3_kaib_5jyt_24_model_5_ptm.pdb	16.68	2 16.602
kaib_3_kaib_5jyt_25_model_5_ptm.pdb	9287	6008
kaib_3_kaib_5jyt_26_model_5_ptm.pdb	1950-10-01	6 7.026
kaib_3_kaib_5jyt_27_model_5_ptm.pdb	8976	3842
kaib_3_kaib_5jyt_28_model_5_ptm.pdb	9750	6657
kaib_3_kaib_5jyt_29_model_5_ptm.pdb	8576	4294
kaib_3_kaib_5jyt_2_model_5_ptm.pdb	9547	5805
kaib_3_kaib_5jyt_30_model_5_ptm.pdb	9543	8563
kaib_3_kaib_5jyt_31_model_5_ptm.pdb	9331	6716
kaib_3_kaib_5jyt_32_model_5_ptm.pdb	9337	10092
kaib_3_kaib_5jyt_33_model_5_ptm.pdb	8831	5334
kaib_3_kaib_5jyt_34_model_5_ptm.pdb	9454	7691
kaib_3_kaib_5jyt_35_model_5_ptm.pdb	8376	5147
kaib_3_kaib_5jyt_36_model_5_ptm.pdb	1942-10-01	8 6.309
kaib_3_kaib_5jyt_37_model_5_ptm.pdb	9297	4493
kaib_3_kaib_5jyt_38_model_5_ptm.pdb	9924	6780
kaib_3_kaib_5jyt_39_model_5_ptm.pdb	8450	4292
kaib_3_kaib_5jyt_3_model_5_ptm.pdb	11247	7174
kaib_3_kaib_5jyt_40_model_5_ptm.pdb	7540	8176
kaib_3_kaib_5jyt_41_model_5_ptm.pdb	8472	4289
kaib_3_kaib_5jyt_42_model_5_ptm.pdb	9165	9730
kaib_3_kaib_5jyt_43_model_5_ptm.pdb	9473	9412
kaib_3_kaib_5jyt_44_model_5_ptm.pdb	9566	4359
kaib_3_kaib_5jyt_45_model_5_ptm.pdb	9394	7571
kaib_3_kaib_5jyt_46_model_5_ptm.pdb	9484	9803
kaib_3_kaib_5jyt_47_model_5_ptm.pdb	8646	5987
kaib_3_kaib_5jyt_48_model_5_ptm.pdb	9485	4868
kaib_3_kaib_5jyt_49_model_5_ptm.pdb	9768	5450
kaib_3_kaib_5jyt_4_model_5_ptm.pdb	8946	3733
kaib_3_kaib_5jyt_5_model_5_ptm.pdb	9414	7953
kaib_3_kaib_5jyt_6_model_5_ptm.pdb	9707	5102
kaib_3_kaib_5jyt_7_model_5_ptm.pdb	8171	7590
kaib_3_kaib_5jyt_8_model_5_ptm.pdb	9606	7634
kaib_3_kaib_5jyt_9_model_5_ptm.pdb	8752	4323
kaib_40_kaib_5jyt_0_model_5_ptm.pdb	9639	6386
kaib_40_kaib_5jyt_10_model_5_ptm.pd	b 9.67	6 6.244
kaib_40_kaib_5jyt_11_model_5_ptm.pd	b 9.42	5 4.380
kaib_40_kaib_5jyt_12_model_5_ptm.pd	b 9.64	7 5.925
kaib_40_kaib_5jyt_13_model_5_ptm.pd	b 10.1	57 7.583
kaib_40_kaib_5jyt_14_model_5_ptm.pd	b 10.3	28 6.727
kaib_40_kaib_5jyt_15_model_5_ptm.pd	b 9.79	0 7.270
kaib_40_kaib_5jyt_16_model_5_ptm.pd	b 10.0	91 6.013
kaib_40_kaib_5jyt_17_model_5_ptm.pd	b 10.1	12 8.243
kaib_40_kaib_5jyt_18_model_5_ptm.pd	b 9.61	3 7.038
kaib_40_kaib_5jyt_19_model_5_ptm.pd	b 8.61	3 3.463
kaib_40_kaib_5jyt_1_model_5_ptm.pdb	8885	4578
kaib_40_kaib_5jyt_20_model_5_ptm.pd	b 8.00	2 6.764
kaib_40_kaib_5jyt_21_model_5_ptm.pd	b 8.13	9 5.508
kaib_40_kaib_5jyt_22_model_5_ptm.pd	b 9.70	8 7.793
kaib_40_kaib_5jyt_23_model_5_ptm.pd	b 9.56	8 7.345
kaib_40_kaib_5jyt_24_model_5_ptm.pd	b 10.0	70 8.186
kaib_40_kaib_5jyt_25_model_5_ptm.pd	b 9.71	0 8.109
kaib_40_kaib_5jyt_26_model_5_ptm.pd	b 9.15	1 6.581
kaib_40_kaib_5jyt_27_model_5_ptm.pd	b 9.46	4 7.218
kaib_40_kaib_5jyt_28_model_5_ptm.pd	b 9.78	5 6.726
kaib_40_kaib_5jyt_29_model_5_ptm.pd	b 10.3	23 7.184
kaib_40_kaib_5jyt_2_model_5_ptm.pdb	9871	7240
kaib_40_kaib_5jyt_30_model_5_ptm.pd	b 9.80	3 6.952
kaib_40_kaib_5jyt_31_model_5_ptm.pd	b 9.92	0 7.406
kaib_40_kaib_5jyt_32_model_5_ptm.pd	b 8.97	0 6.310
kaib_40_kaib_5jyt_33_model_5_ptm.pd	b 9.43	8 3.702
kaib_40_kaib_5jyt_34_model_5_ptm.pd	b 9.98	3 6.998
kaib_40_kaib_5jyt_35_model_5_ptm.pd	b 8.14	1 6.011
kaib_40_kaib_5jyt_36_model_5_ptm.pd	b 10.3	19 6.927
kaib_40_kaib_5jyt_37_model_5_ptm.pd	b 9.89	5 7.764
kaib_40_kaib_5jyt_38_model_5_ptm.pd	b 10.3	11 7.873
kaib_40_kaib_5jyt_39_model_5_ptm.pd	b 7.74	1 7.007
kaib_40_kaib_5jyt_3_model_5_ptm.pdb	2023-10-01	0 6.541
kaib_40_kaib_5jyt_40_model_5_ptm.pd	b 10.2	91 5.972
kaib_40_kaib_5jyt_41_model_5_ptm.pd	b 8.04	8 6.211
kaib_40_kaib_5jyt_42_model_5_ptm.pd	b 9.53	7 7.928
kaib_40_kaib_5jyt_43_model_5_ptm.pd	b 9.76	0 8.288
kaib_40_kaib_5jyt_44_model_5_ptm.pd	b 9.20	7 3.856
kaib_40_kaib_5jyt_45_model_5_ptm.pd	b 9.56	7 6.593
kaib_40_kaib_5jyt_46_model_5_ptm.pd	b 10.1	42 7.009
kaib_40_kaib_5jyt_47_model_5_ptm.pd	b 9.11	8 4.137
kaib_40_kaib_5jyt_48_model_5_ptm.pd	b 9.76	6 5.620
kaib_40_kaib_5jyt_49_model_5_ptm.pd	b 10.0	67 7.132
kaib_40_kaib_5jyt_4_model_5_ptm.pdb	9548	3989
kaib_40_kaib_5jyt_5_model_5_ptm.pdb	9425	7108
kaib_40_kaib_5jyt_6_model_5_ptm.pdb	2023-06-10	5 6.476
kaib_40_kaib_5jyt_7_model_5_ptm.pdb	8073	6331
kaib_40_kaib_5jyt_8_model_5_ptm.pdb	9037	4709
kaib_40_kaib_5jyt_9_model_5_ptm.pdb	9429	4728
kaib_41_kaib_5jyt_0_model_5_ptm.pdb	9390	7045
kaib_41_kaib_5jyt_10_model_5_ptm.pd	b 9.20	9 7.024
kaib_41_kaib_5jyt_11_model_5_ptm.pd	b 9.05	2 3.530
kaib_41_kaib_5jyt_12_model_5_ptm.pd	b 8.85	6 4.835
kaib_41_kaib_5jyt_13_model_5_ptm.pd	b 8.79	2 4.567
kaib_41_kaib_5jyt_14_model_5_ptm.pd	b 8.69	4 3.599
kaib_41_kaib_5jyt_15_model_5_ptm.pd	b 8.98	1 4.221
kaib_41_kaib_5jyt_16_model_5_ptm.pd	b 8.59	0 4.064
kaib_41_kaib_5jyt_17_model_5_ptm.pd	b 9.63	2 4.431
kaib_41_kaib_5jyt_18_model_5_ptm.pd	b 8.62	0 3.685
kaib_41_kaib_5jyt_19_model_5_ptm.pd	b 8.63	3 3.647
kaib_41_kaib_5jyt_1_model_5_ptm.pdb	8881	5000
kaib_41_kaib_5jyt_20_model_5_ptm.pd	b 8.05	9 6.652
kaib_41_kaib_5jyt_21_model_5_ptm.pd	b 8.67	7 3.128
kaib_41_kaib_5jyt_22_model_5_ptm.pd	b 9.03	2 4.341
kaib_41_kaib_5jyt_23_model_5_ptm.pd	b 8.73	6 2.936
kaib_41_kaib_5jyt_24_model_5_ptm.pd	b 9.09	1 3.764
kaib_41_kaib_5jyt_25_model_5_ptm.pd	b 8.72	3 2.707
kaib_41_kaib_5jyt_26_model_5_ptm.pd	b 8.78	6 5.049
kaib_41_kaib_5jyt_27_model_5_ptm.pd	b 8.78	6 3.368
kaib_41_kaib_5jyt_28_model_5_ptm.pd	b 9.19	1 3.666
kaib_41_kaib_5jyt_29_model_5_ptm.pd	b 8.52	4 4.359
kaib_41_kaib_5jyt_2_model_5_ptm.pdb	8735	2530
kaib_41_kaib_5jyt_30_model_5_ptm.pd	b 8.45	3 4.294
kaib_41_kaib_5jyt_31_model_5_ptm.pd	b 9.08	0 6.441
kaib_41_kaib_5jyt_32_model_5_ptm.pd	b 8.51	0 4.162
kaib_41_kaib_5jyt_33_model_5_ptm.pd	b 8.89	8 3.378
kaib_41_kaib_5jyt_34_model_5_ptm.pd	b 8.97	1 4.104
kaib_41_kaib_5jyt_35_model_5_ptm.pd	b 8.22	2 5.199
kaib_41_kaib_5jyt_36_model_5_ptm.pd	b 8.54	0 3.930
kaib_41_kaib_5jyt_37_model_5_ptm.pd	b 9.91	6 6.643
kaib_41_kaib_5jyt_38_model_5_ptm.pd	b 8.70	3 4.856
kaib_41_kaib_5jyt_39_model_5_ptm.pd	b 8.50	0 4.881
kaib_41_kaib_5jyt_3_model_5_ptm.pdb	8679	3212
kaib_41_kaib_5jyt_40_model_5_ptm.pd	b 8.84	5 3.409
kaib_41_kaib_5jyt_41_model_5_ptm.pd	b 8.45	2 4.877
kaib_41_kaib_5jyt_42_model_5_ptm.pd	b 8.89	3 4.859
kaib_41_kaib_5jyt_43_model_5_ptm.pd	b 9.18	3 3.724
kaib_41_kaib_5jyt_44_model_5_ptm.pd	b 8.88	4 2.564
kaib_41_kaib_5jyt_45_model_5_ptm.pd	b 8.41	3 5.122
kaib_41_kaib_5jyt_46_model_5_ptm.pd	b 8.38	2 4.496
kaib_41_kaib_5jyt_47_model_5_ptm.pd	b 9.34	4 4.341
kaib_41_kaib_5jyt_48_model_5_ptm.pd	b 8.95	6 4.184
kaib_41_kaib_5jyt_49_model_5_ptm.pd	b 8.63	9 3.029
kaib_41_kaib_5jyt_4_model_5_ptm.pdb	8836	3495
kaib_41_kaib_5jyt_5_model_5_ptm.pdb	8911	4080
kaib_41_kaib_5jyt_6_model_5_ptm.pdb	8461	3807
kaib_41_kaib_5jyt_7_model_5_ptm.pdb	8555	4442
kaib_41_kaib_5jyt_8_model_5_ptm.pdb	8917	3550
kaib_41_kaib_5jyt_9_model_5_ptm.pdb	8971	3782
kaib_42_kaib_5jyt_0_model_5_ptm.pdb	8984	2855
kaib_42_kaib_5jyt_10_model_5_ptm.pd	b 8.74	2 4.051
kaib_42_kaib_5jyt_11_model_5_ptm.pd	b 8.93	8 2.715
kaib_42_kaib_5jyt_12_model_5_ptm.pd	b 8.94	2 4.415
kaib_42_kaib_5jyt_13_model_5_ptm.pd	b 8.61	3 4.096
kaib_42_kaib_5jyt_14_model_5_ptm.pd	b 8.93	3 3.073
kaib_42_kaib_5jyt_15_model_5_ptm.pd	b 8.95	3 3.331
kaib_42_kaib_5jyt_16_model_5_ptm.pd	b 8.80	9 2.872
kaib_42_kaib_5jyt_17_model_5_ptm.pd	b 9.85	6 7.884
kaib_42_kaib_5jyt_18_model_5_ptm.pd	b 8.93	3 3.553
kaib_42_kaib_5jyt_19_model_5_ptm.pd	b 8.82	4 2.952
kaib_42_kaib_5jyt_1_model_5_ptm.pdb	8924	3315
kaib_42_kaib_5jyt_20_model_5_ptm.pd	b 8.73	0 3.755
kaib_42_kaib_5jyt_21_model_5_ptm.pd	b 9.15	8 3.095
kaib_42_kaib_5jyt_22_model_5_ptm.pd	b 8.82	9 3.316
kaib_42_kaib_5jyt_23_model_5_ptm.pd	b 8.83	6 3.487
kaib_42_kaib_5jyt_24_model_5_ptm.pd	b 9.22	1 3.522
kaib_42_kaib_5jyt_25_model_5_ptm.pd	b 9.26	9 3.915
kaib_42_kaib_5jyt_26_model_5_ptm.pd	b 8.74	3 4.200
kaib_42_kaib_5jyt_27_model_5_ptm.pd	b 8.81	7 2.812
kaib_42_kaib_5jyt_28_model_5_ptm.pd	b 10.0	35 4.119
kaib_42_kaib_5jyt_29_model_5_ptm.pd	b 8.55	3 4.230
kaib_42_kaib_5jyt_2_model_5_ptm.pdb	8987	2679
kaib_42_kaib_5jyt_30_model_5_ptm.pd	b 8.64	7 3.841
kaib_42_kaib_5jyt_31_model_5_ptm.pd	b 9.27	8 6.962
kaib_42_kaib_5jyt_32_model_5_ptm.pd	b 9.01	5 5.645
kaib_42_kaib_5jyt_33_model_5_ptm.pd	b 8.98	8 2.547
kaib_42_kaib_5jyt_34_model_5_ptm.pd	b 9.25	8 5.013
kaib_42_kaib_5jyt_35_model_5_ptm.pd	b 8.52	7 4.434
kaib_42_kaib_5jyt_36_model_5_ptm.pd	b 8.71	0 2.961
kaib_42_kaib_5jyt_37_model_5_ptm.pd	b 9.81	2 6.656
kaib_42_kaib_5jyt_38_model_5_ptm.pd	b 8.75	0 4.003
kaib_42_kaib_5jyt_39_model_5_ptm.pd	b 8.61	3 3.978
kaib_42_kaib_5jyt_3_model_5_ptm.pdb	8951	3939
kaib_42_kaib_5jyt_40_model_5_ptm.pd	b 8.92	3 4.038
kaib_42_kaib_5jyt_41_model_5_ptm.pd	b 8.58	1 4.084
kaib_42_kaib_5jyt_42_model_5_ptm.pd	b 8.64	0 4.155
kaib_42_kaib_5jyt_43_model_5_ptm.pd	b 8.87	5 3.133
kaib_42_kaib_5jyt_44_model_5_ptm.pd	b 9.34	1 3.307
kaib_42_kaib_5jyt_45_model_5_ptm.pd	b 9.35	1 4.970
kaib_42_kaib_5jyt_46_model_5_ptm.pd	b 9.99	0 9.810
kaib_42_kaib_5jyt_47_model_5_ptm.pd	b 9.08	7 2.448
kaib_42_kaib_5jyt_48_model_5_ptm.pd	b 10.0	48 6.829
kaib_42_kaib_5jyt_49_model_5_ptm.pd	b 8.82	6 2.440
kaib_42_kaib_5jyt_4_model_5_ptm.pdb	9011	2732
kaib_42_kaib_5jyt_5_model_5_ptm.pdb	9573	7106
kaib_42_kaib_5jyt_6_model_5_ptm.pdb	8742	3360
kaib_42_kaib_5jyt_7_model_5_ptm.pdb	8299	5930
kaib_42_kaib_5jyt_8_model_5_ptm.pdb	8937	3365
kaib_42_kaib_5jyt_9_model_5_ptm.pdb	8906	2768
kaib_43_kaib_5jyt_0_model_5_ptm.pdb	8917	2459
kaib_43_kaib_5jyt_10_model_5_ptm.pd	b 9.19	5 5.638
kaib_43_kaib_5jyt_11_model_5_ptm.pd	b 8.80	3 2.602
kaib_43_kaib_5jyt_12_model_5_ptm.pd	b 9.46	1 7.352
kaib_43_kaib_5jyt_13_model_5_ptm.pd	b 9.27	0 7.029
kaib_43_kaib_5jyt_14_model_5_ptm.pd	b 8.83	9 3.105
kaib_43_kaib_5jyt_15_model_5_ptm.pd	b 9.45	9 5.471
kaib_43_kaib_5jyt_16_model_5_ptm.pd	b 9.65	1 7.599
kaib_43_kaib_5jyt_17_model_5_ptm.pd	b 9.90	2 8.645
kaib_43_kaib_5jyt_18_model_5_ptm.pd	b 9.67	0 6.507
kaib_43_kaib_5jyt_19_model_5_ptm.pd	b 9.12	3 4.277
kaib_43_kaib_5jyt_1_model_5_ptm.pdb	8756	3259
kaib_43_kaib_5jyt_20_model_5_ptm.pd	b 8.53	3 5.214
kaib_43_kaib_5jyt_21_model_5_ptm.pd	b 8.86	7 3.070
kaib_43_kaib_5jyt_22_model_5_ptm.pd	b 9.29	2 4.987
kaib_43_kaib_5jyt_23_model_5_ptm.pd	b 9.77	2 9.112
kaib_43_kaib_5jyt_24_model_5_ptm.pd	b 9.65	4 5.274
kaib_43_kaib_5jyt_25_model_5_ptm.pd	b 9.50	9 6.945
kaib_43_kaib_5jyt_26_model_5_ptm.pd	b 9.32	8 6.475
kaib_43_kaib_5jyt_27_model_5_ptm.pd	b 8.88	9 2.798
kaib_43_kaib_5jyt_28_model_5_ptm.pd	b 9.72	1 5.284
kaib_43_kaib_5jyt_29_model_5_ptm.pd	b 8.65	9 4.213
kaib_43_kaib_5jyt_2_model_5_ptm.pdb	9794	6110
kaib_43_kaib_5jyt_30_model_5_ptm.pd	b 8.49	7 4.291
kaib_43_kaib_5jyt_31_model_5_ptm.pd	b 8.64	7 4.422
kaib_43_kaib_5jyt_32_model_5_ptm.pd	b 9.06	4 5.586
kaib_43_kaib_5jyt_33_model_5_ptm.pd	b 9.06	7 3.390
kaib_43_kaib_5jyt_34_model_5_ptm.pd	b 9.63	6 7.986
kaib_43_kaib_5jyt_35_model_5_ptm.pd	b 8.36	0 4.345
kaib_43_kaib_5jyt_36_model_5_ptm.pd	b 8.93	9 4.835
kaib_43_kaib_5jyt_37_model_5_ptm.pd	b 9.62	9 6.744
kaib_43_kaib_5jyt_38_model_5_ptm.pd	b 9.17	3 6.122
kaib_43_kaib_5jyt_39_model_5_ptm.pd	b 8.53	3 4.273
kaib_43_kaib_5jyt_3_model_5_ptm.pdb	9682	8029
kaib_43_kaib_5jyt_40_model_5_ptm.pd	b 8.99	1 3.604
kaib_43_kaib_5jyt_41_model_5_ptm.pd	b 8.50	4 4.400
kaib_43_kaib_5jyt_42_model_5_ptm.pd	b 9.25	6 6.433
kaib_43_kaib_5jyt_43_model_5_ptm.pd	b 9.65	1 8.936
kaib_43_kaib_5jyt_44_model_5_ptm.pd	b 9.26	0 3.344
kaib_43_kaib_5jyt_45_model_5_ptm.pd	b 8.64	0 4.563
kaib_43_kaib_5jyt_46_model_5_ptm.pd	b 9.97	2 9.927
kaib_43_kaib_5jyt_47_model_5_ptm.pd	b 9.01	3 3.115
kaib_43_kaib_5jyt_48_model_5_ptm.pd	b 9.84	8 7.621
kaib_43_kaib_5jyt_49_model_5_ptm.pd	b 8.98	3 2.896
kaib_43_kaib_5jyt_4_model_5_ptm.pdb	9002	3002
kaib_43_kaib_5jyt_5_model_5_ptm.pdb	9450	7194
kaib_43_kaib_5jyt_6_model_5_ptm.pdb	8743	3668
kaib_43_kaib_5jyt_7_model_5_ptm.pdb	8494	4205
kaib_43_kaib_5jyt_8_model_5_ptm.pdb	9118	4178
kaib_43_kaib_5jyt_9_model_5_ptm.pdb	8889	2830
kaib_44_kaib_5jyt_0_model_5_ptm.pdb	9709	6626
kaib_44_kaib_5jyt_10_model_5_ptm.pd	b 9.16	7 5.776
kaib_44_kaib_5jyt_11_model_5_ptm.pd	b 8.86	3 2.744
kaib_44_kaib_5jyt_12_model_5_ptm.pd	b 9.24	7 6.252
kaib_44_kaib_5jyt_13_model_5_ptm.pd	b 8.76	9 4.549
kaib_44_kaib_5jyt_14_model_5_ptm.pd	b 8.82	4 3.044
kaib_44_kaib_5jyt_15_model_5_ptm.pd	b 9.61	6 6.303
kaib_44_kaib_5jyt_16_model_5_ptm.pd	b 8.89	3 3.509
kaib_44_kaib_5jyt_17_model_5_ptm.pd	b 9.69	2 5.677
kaib_44_kaib_5jyt_18_model_5_ptm.pd	b 9.52	4 6.249
kaib_44_kaib_5jyt_19_model_5_ptm.pd	b 8.62	7 3.190
kaib_44_kaib_5jyt_1_model_5_ptm.pdb	8814	3775
kaib_44_kaib_5jyt_20_model_5_ptm.pd	b 8.61	8 3.883
kaib_44_kaib_5jyt_21_model_5_ptm.pd	b 8.77	5 2.807
kaib_44_kaib_5jyt_22_model_5_ptm.pd	b 9.57	1 6.306
kaib_44_kaib_5jyt_23_model_5_ptm.pd	b 9.39	7 6.078
kaib_44_kaib_5jyt_24_model_5_ptm.pd	b 9.32	8 3.527
kaib_44_kaib_5jyt_25_model_5_ptm.pd	b 9.48	2 6.714
kaib_44_kaib_5jyt_26_model_5_ptm.pd	b 9.33	9 6.860
kaib_44_kaib_5jyt_27_model_5_ptm.pd	b 8.90	8 2.971
kaib_44_kaib_5jyt_28_model_5_ptm.pd	b 9.55	9 5.409
kaib_44_kaib_5jyt_29_model_5_ptm.pd	b 9.65	8 5.738
kaib_44_kaib_5jyt_2_model_5_ptm.pdb	9621	4869
kaib_44_kaib_5jyt_30_model_5_ptm.pd	b 8.77	9 4.420
kaib_44_kaib_5jyt_31_model_5_ptm.pd	b 9.30	1 5.919
kaib_44_kaib_5jyt_32_model_5_ptm.pd	b 8.56	0 4.412
kaib_44_kaib_5jyt_33_model_5_ptm.pd	b 8.91	1 2.756
kaib_44_kaib_5jyt_34_model_5_ptm.pd	b 9.39	5 5.926
kaib_44_kaib_5jyt_35_model_5_ptm.pd	b 8.32	3 4.848
kaib_44_kaib_5jyt_36_model_5_ptm.pd	b 8.63	0 2.907
kaib_44_kaib_5jyt_37_model_5_ptm.pd	b 9.56	3 6.158
kaib_44_kaib_5jyt_38_model_5_ptm.pd	b 8.85	0 4.406
kaib_44_kaib_5jyt_39_model_5_ptm.pd	b 8.51	8 4.117
kaib_44_kaib_5jyt_3_model_5_ptm.pdb	9596	5985
kaib_44_kaib_5jyt_40_model_5_ptm.pd	b 9.00	4 3.758
kaib_44_kaib_5jyt_41_model_5_ptm.pd	b 8.43	2 4.712
kaib_44_kaib_5jyt_42_model_5_ptm.pd	b 9.25	3 6.772
kaib_44_kaib_5jyt_43_model_5_ptm.pd	b 8.83	1 3.081
kaib_44_kaib_5jyt_44_model_5_ptm.pd	b 9.30	1 3.413
kaib_44_kaib_5jyt_45_model_5_ptm.pd	b 8.61	0 4.125
kaib_44_kaib_5jyt_46_model_5_ptm.pd	b 9.31	6 6.858
kaib_44_kaib_5jyt_47_model_5_ptm.pd	b 9.00	0 2.874
kaib_44_kaib_5jyt_48_model_5_ptm.pd	b 9.49	6 5.431
kaib_44_kaib_5jyt_49_model_5_ptm.pd	b 8.84	7 2.885
kaib_44_kaib_5jyt_4_model_5_ptm.pdb	8775	2745
kaib_44_kaib_5jyt_5_model_5_ptm.pdb	9444	6951
kaib_44_kaib_5jyt_6_model_5_ptm.pdb	8698	3407
kaib_44_kaib_5jyt_7_model_5_ptm.pdb	8521	4352
kaib_44_kaib_5jyt_8_model_5_ptm.pdb	8894	3102
kaib_44_kaib_5jyt_9_model_5_ptm.pdb	8672	2913
kaib_45_kaib_5jyt_0_model_5_ptm.pdb	9571	8331
kaib_45_kaib_5jyt_10_model_5_ptm.pd	b 9.15	8 7.801
kaib_45_kaib_5jyt_11_model_5_ptm.pd	b 10.0	15 10.066
kaib_45_kaib_5jyt_12_model_5_ptm.pd	b 8.99	3 6.364
kaib_45_kaib_5jyt_13_model_5_ptm.pd	b 9.39	9 8.775
kaib_45_kaib_5jyt_14_model_5_ptm.pd	b 8.84	9 2.976
kaib_45_kaib_5jyt_15_model_5_ptm.pd	b 9.26	0 8.024
kaib_45_kaib_5jyt_16_model_5_ptm.pd	b 9.56	7 8.960
kaib_45_kaib_5jyt_17_model_5_ptm.pd	b 9.76	5 5.539
kaib_45_kaib_5jyt_18_model_5_ptm.pd	b 8.73	5 4.095
kaib_45_kaib_5jyt_19_model_5_ptm.pd	b 8.63	9 3.018
kaib_45_kaib_5jyt_1_model_5_ptm.pdb	8729	3310
kaib_45_kaib_5jyt_20_model_5_ptm.pd	b 7.87	6 7.180
kaib_45_kaib_5jyt_21_model_5_ptm.pd	b 8.64	9 3.122
kaib_45_kaib_5jyt_22_model_5_ptm.pd	b 9.54	3 7.908
kaib_45_kaib_5jyt_23_model_5_ptm.pd	b 9.82	0 8.147
kaib_45_kaib_5jyt_24_model_5_ptm.pd	b 10.1	12 6.364
kaib_45_kaib_5jyt_25_model_5_ptm.pd	b 9.81	0 7.752
kaib_45_kaib_5jyt_26_model_5_ptm.pd	b 9.02	5 5.413
kaib_45_kaib_5jyt_27_model_5_ptm.pd	b 8.74	8 2.748
kaib_45_kaib_5jyt_28_model_5_ptm.pd	b 9.94	2 7.985
kaib_45_kaib_5jyt_29_model_5_ptm.pd	b 9.44	0 8.236
kaib_45_kaib_5jyt_2_model_5_ptm.pdb	2024-10-01	6 7.569
kaib_45_kaib_5jyt_30_model_5_ptm.pd	b 8.50	6 3.951
kaib_45_kaib_5jyt_31_model_5_ptm.pd	b 9.37	7 10.008
kaib_45_kaib_5jyt_32_model_5_ptm.pd	b 9.40	8 9.208
kaib_45_kaib_5jyt_33_model_5_ptm.pd	b 8.78	6 2.797
kaib_45_kaib_5jyt_34_model_5_ptm.pd	b 9.94	4 7.578
kaib_45_kaib_5jyt_35_model_5_ptm.pd	b 8.18	0 5.520
kaib_45_kaib_5jyt_36_model_5_ptm.pd	b 9.67	8 7.597
kaib_45_kaib_5jyt_37_model_5_ptm.pd	b 9.80	2 8.016
kaib_45_kaib_5jyt_38_model_5_ptm.pd	b 9.06	5 8.016
kaib_45_kaib_5jyt_39_model_5_ptm.pd	b 8.33	3 4.972
kaib_45_kaib_5jyt_3_model_5_ptm.pdb	9603	8753
kaib_45_kaib_5jyt_40_model_5_ptm.pd	b 8.96	9 2.734
kaib_45_kaib_5jyt_41_model_5_ptm.pd	b 8.62	6 4.725
kaib_45_kaib_5jyt_42_model_5_ptm.pd	b 9.52	5 8.522
kaib_45_kaib_5jyt_43_model_5_ptm.pd	b 9.91	7 8.011
kaib_45_kaib_5jyt_44_model_5_ptm.pd	b 9.46	5 3.917
kaib_45_kaib_5jyt_45_model_5_ptm.pd	b 9.28	0 5.837
kaib_45_kaib_5jyt_46_model_5_ptm.pd	b 9.23	7 7.655
kaib_45_kaib_5jyt_47_model_5_ptm.pd	b 8.97	2 3.748
kaib_45_kaib_5jyt_48_model_5_ptm.pd	b 9.20	8 4.562
kaib_45_kaib_5jyt_49_model_5_ptm.pd	b 9.14	0 4.173
kaib_45_kaib_5jyt_4_model_5_ptm.pdb	9045	2754
kaib_45_kaib_5jyt_5_model_5_ptm.pdb	9768	7956
kaib_45_kaib_5jyt_6_model_5_ptm.pdb	9070	4842
kaib_45_kaib_5jyt_7_model_5_ptm.pdb	8182	5998
kaib_45_kaib_5jyt_8_model_5_ptm.pdb	9053	3716
kaib_45_kaib_5jyt_9_model_5_ptm.pdb	8929	4077
[truncated: 3,000 more rows]

## Sheet: KaiB mixture neff10 RMSDs
kaib_neff10_kaib_0_model_5_ptm.pdb	8489	9134
kaib_neff10_kaib_10_model_5_ptm.pdb	6688	9179
kaib_neff10_kaib_11_model_5_ptm.pdb	7638	8103
kaib_neff10_kaib_12_model_5_ptm.pdb	9276	9814
kaib_neff10_kaib_13_model_5_ptm.pdb	7737	8500
kaib_neff10_kaib_14_model_5_ptm.pdb	7282	8333
kaib_neff10_kaib_15_model_5_ptm.pdb	8853	9777
kaib_neff10_kaib_16_model_5_ptm.pdb	8388	9611
kaib_neff10_kaib_17_model_5_ptm.pdb	7584	8607
kaib_neff10_kaib_18_model_5_ptm.pdb	7870	9183
kaib_neff10_kaib_19_model_5_ptm.pdb	7831	8451
kaib_neff10_kaib_1_model_5_ptm.pdb	7641	9353
kaib_neff10_kaib_20_model_5_ptm.pdb	7407	8748
kaib_neff10_kaib_21_model_5_ptm.pdb	3848	9634
kaib_neff10_kaib_22_model_5_ptm.pdb	7638	8340
kaib_neff10_kaib_23_model_5_ptm.pdb	4385	9231
kaib_neff10_kaib_24_model_5_ptm.pdb	3520	10245
kaib_neff10_kaib_25_model_5_ptm.pdb	4509	9951
kaib_neff10_kaib_26_model_5_ptm.pdb	8404	7182
kaib_neff10_kaib_27_model_5_ptm.pdb	8587	8471
kaib_neff10_kaib_28_model_5_ptm.pdb	7059	9243
kaib_neff10_kaib_29_model_5_ptm.pdb	6987	10208
kaib_neff10_kaib_2_model_5_ptm.pdb	8552	5764
kaib_neff10_kaib_30_model_5_ptm.pdb	8235	9645
kaib_neff10_kaib_31_model_5_ptm.pdb	7254	8646
kaib_neff10_kaib_32_model_5_ptm.pdb	7821	8081
kaib_neff10_kaib_33_model_5_ptm.pdb	8892	9676
kaib_neff10_kaib_34_model_5_ptm.pdb	6660	8301
kaib_neff10_kaib_35_model_5_ptm.pdb	5226	9195
kaib_neff10_kaib_36_model_5_ptm.pdb	8081	7380
kaib_neff10_kaib_37_model_5_ptm.pdb	4192	10343
kaib_neff10_kaib_38_model_5_ptm.pdb	8221	9075
kaib_neff10_kaib_39_model_5_ptm.pdb	7940	10891
kaib_neff10_kaib_3_model_5_ptm.pdb	7487	8487
kaib_neff10_kaib_40_model_5_ptm.pdb	9302	9939
kaib_neff10_kaib_41_model_5_ptm.pdb	7882	9473
kaib_neff10_kaib_42_model_5_ptm.pdb	8898	9851
kaib_neff10_kaib_43_model_5_ptm.pdb	5205	9786
kaib_neff10_kaib_44_model_5_ptm.pdb	7085	8079
kaib_neff10_kaib_45_model_5_ptm.pdb	8775	7287
kaib_neff10_kaib_46_model_5_ptm.pdb	8880	4907
kaib_neff10_kaib_47_model_5_ptm.pdb	8411	9707
kaib_neff10_kaib_48_model_5_ptm.pdb	9272	11092
kaib_neff10_kaib_49_model_5_ptm.pdb	7979	9417
kaib_neff10_kaib_4_model_5_ptm.pdb	5632	9718
kaib_neff10_kaib_50_model_5_ptm.pdb	5247	10399
kaib_neff10_kaib_51_model_5_ptm.pdb	7693	8915
kaib_neff10_kaib_52_model_5_ptm.pdb	3865	10786
kaib_neff10_kaib_53_model_5_ptm.pdb	7637	8505
kaib_neff10_kaib_54_model_5_ptm.pdb	8926	3121
kaib_neff10_kaib_55_model_5_ptm.pdb	5456	10260
kaib_neff10_kaib_56_model_5_ptm.pdb	8103	7027
kaib_neff10_kaib_57_model_5_ptm.pdb	7989	10028
kaib_neff10_kaib_58_model_5_ptm.pdb	9156	7684
kaib_neff10_kaib_59_model_5_ptm.pdb	8408	6396
kaib_neff10_kaib_5_model_5_ptm.pdb	7438	7978
kaib_neff10_kaib_60_model_5_ptm.pdb	8235	9519
kaib_neff10_kaib_61_model_5_ptm.pdb	8916	5533
kaib_neff10_kaib_62_model_5_ptm.pdb	6062	9312
kaib_neff10_kaib_63_model_5_ptm.pdb	9208	8098
kaib_neff10_kaib_64_model_5_ptm.pdb	9270	10074
kaib_neff10_kaib_65_model_5_ptm.pdb	8128	7393
kaib_neff10_kaib_66_model_5_ptm.pdb	5900	9659
kaib_neff10_kaib_67_model_5_ptm.pdb	8090	6458
kaib_neff10_kaib_68_model_5_ptm.pdb	8575	9119
kaib_neff10_kaib_69_model_5_ptm.pdb	8295	9279
kaib_neff10_kaib_6_model_5_ptm.pdb	3518	10125
kaib_neff10_kaib_70_model_5_ptm.pdb	9177	10189
kaib_neff10_kaib_71_model_5_ptm.pdb	8364	8831
kaib_neff10_kaib_72_model_5_ptm.pdb	9381	10419
kaib_neff10_kaib_73_model_5_ptm.pdb	9651	11079
kaib_neff10_kaib_74_model_5_ptm.pdb	8264	8141
kaib_neff10_kaib_75_model_5_ptm.pdb	7436	7750
kaib_neff10_kaib_76_model_5_ptm.pdb	8713	7932
kaib_neff10_kaib_77_model_5_ptm.pdb	9469	10222
kaib_neff10_kaib_78_model_5_ptm.pdb	8431	9604
kaib_neff10_kaib_79_model_5_ptm.pdb	8184	7327
kaib_neff10_kaib_7_model_5_ptm.pdb	5362	9530
kaib_neff10_kaib_80_model_5_ptm.pdb	8740	10549
kaib_neff10_kaib_81_model_5_ptm.pdb	6780	8773
kaib_neff10_kaib_82_model_5_ptm.pdb	8266	8153
kaib_neff10_kaib_83_model_5_ptm.pdb	7884	9065
kaib_neff10_kaib_84_model_5_ptm.pdb	7951	8311
kaib_neff10_kaib_85_model_5_ptm.pdb	7813	9829
kaib_neff10_kaib_86_model_5_ptm.pdb	8150	8344
kaib_neff10_kaib_87_model_5_ptm.pdb	4669	10025
kaib_neff10_kaib_88_model_5_ptm.pdb	8948	9807
kaib_neff10_kaib_89_model_5_ptm.pdb	8103	8887
kaib_neff10_kaib_8_model_5_ptm.pdb	8699	8081
kaib_neff10_kaib_90_model_5_ptm.pdb	8475	8563
kaib_neff10_kaib_91_model_5_ptm.pdb	7859	8618
kaib_neff10_kaib_92_model_5_ptm.pdb	7079	8907
kaib_neff10_kaib_93_model_5_ptm.pdb	4633	9997
kaib_neff10_kaib_94_model_5_ptm.pdb	7866	7900
kaib_neff10_kaib_95_model_5_ptm.pdb	8544	9451
kaib_neff10_kaib_96_model_5_ptm.pdb	8574	9135
kaib_neff10_kaib_97_model_5_ptm.pdb	5368	10228
kaib_neff10_kaib_98_model_5_ptm.pdb	8004	8917
kaib_neff10_kaib_99_model_5_ptm.pdb	7069	9188
kaib_neff10_kaib_9_model_5_ptm.pdb	8730	4948

## Sheet: KaiB neff25 RMSDs
kaib_0_kaib_5jyt_0_model_5_ptm.pdb	10189	8468
kaib_0_kaib_5jyt_10_model_5_ptm.pdb	8676	4107
kaib_0_kaib_5jyt_11_model_5_ptm.pdb	9266	4277
kaib_0_kaib_5jyt_12_model_5_ptm.pdb	8667	3801
kaib_0_kaib_5jyt_13_model_5_ptm.pdb	9319	6446
kaib_0_kaib_5jyt_14_model_5_ptm.pdb	8616	2943
kaib_0_kaib_5jyt_15_model_5_ptm.pdb	9878	8350
kaib_0_kaib_5jyt_16_model_5_ptm.pdb	9745	9044
kaib_0_kaib_5jyt_17_model_5_ptm.pdb	9951	7517
kaib_0_kaib_5jyt_18_model_5_ptm.pdb	8738	2821
kaib_0_kaib_5jyt_19_model_5_ptm.pdb	8710	3403
kaib_0_kaib_5jyt_1_model_5_ptm.pdb	9149	4922
kaib_0_kaib_5jyt_20_model_5_ptm.pdb	8634	4702
kaib_0_kaib_5jyt_21_model_5_ptm.pdb	8812	2990
kaib_0_kaib_5jyt_22_model_5_ptm.pdb	9334	4987
kaib_0_kaib_5jyt_23_model_5_ptm.pdb	8786	3572
kaib_0_kaib_5jyt_24_model_5_ptm.pdb	9561	5188
kaib_0_kaib_5jyt_25_model_5_ptm.pdb	9027	4317
kaib_0_kaib_5jyt_26_model_5_ptm.pdb	9565	6888
kaib_0_kaib_5jyt_27_model_5_ptm.pdb	8749	3121
kaib_0_kaib_5jyt_28_model_5_ptm.pdb	9591	6732
kaib_0_kaib_5jyt_29_model_5_ptm.pdb	8744	4230
kaib_0_kaib_5jyt_2_model_5_ptm.pdb	8940	2798
kaib_0_kaib_5jyt_30_model_5_ptm.pdb	8911	4981
kaib_0_kaib_5jyt_31_model_5_ptm.pdb	9148	5579
kaib_0_kaib_5jyt_32_model_5_ptm.pdb	9681	6897
kaib_0_kaib_5jyt_33_model_5_ptm.pdb	8309	6153
kaib_0_kaib_5jyt_34_model_5_ptm.pdb	8802	3636
kaib_0_kaib_5jyt_35_model_5_ptm.pdb	8241	4749
kaib_0_kaib_5jyt_36_model_5_ptm.pdb	9737	8989
kaib_0_kaib_5jyt_37_model_5_ptm.pdb	9625	7596
kaib_0_kaib_5jyt_38_model_5_ptm.pdb	9708	8428
kaib_0_kaib_5jyt_39_model_5_ptm.pdb	8499	3753
kaib_0_kaib_5jyt_3_model_5_ptm.pdb	9455	5621
kaib_0_kaib_5jyt_40_model_5_ptm.pdb	9433	4362
kaib_0_kaib_5jyt_41_model_5_ptm.pdb	8288	6147
kaib_0_kaib_5jyt_42_model_5_ptm.pdb	8624	4303
kaib_0_kaib_5jyt_43_model_5_ptm.pdb	9415	6967
kaib_0_kaib_5jyt_44_model_5_ptm.pdb	9232	3830
kaib_0_kaib_5jyt_45_model_5_ptm.pdb	8750	4580
kaib_0_kaib_5jyt_46_model_5_ptm.pdb	9782	8363
kaib_0_kaib_5jyt_47_model_5_ptm.pdb	9229	3692
kaib_0_kaib_5jyt_48_model_5_ptm.pdb	9867	7813
kaib_0_kaib_5jyt_49_model_5_ptm.pdb	8876	3338
kaib_0_kaib_5jyt_4_model_5_ptm.pdb	9092	3880
kaib_0_kaib_5jyt_5_model_5_ptm.pdb	8846	3486
kaib_0_kaib_5jyt_6_model_5_ptm.pdb	9615	7881
kaib_0_kaib_5jyt_7_model_5_ptm.pdb	8239	4825
kaib_0_kaib_5jyt_8_model_5_ptm.pdb	8959	3481
kaib_0_kaib_5jyt_9_model_5_ptm.pdb	8889	3343
kaib_10_kaib_5jyt_0_model_5_ptm.pdb	9764	5872
kaib_10_kaib_5jyt_10_model_5_ptm.pdb	8591	4080
kaib_10_kaib_5jyt_11_model_5_ptm.pdb	9121	3823
kaib_10_kaib_5jyt_12_model_5_ptm.pdb	9181	5485
kaib_10_kaib_5jyt_13_model_5_ptm.pdb	8980	5151
kaib_10_kaib_5jyt_14_model_5_ptm.pdb	8725	3448
kaib_10_kaib_5jyt_15_model_5_ptm.pdb	9544	6101
kaib_10_kaib_5jyt_16_model_5_ptm.pdb	9670	7670
kaib_10_kaib_5jyt_17_model_5_ptm.pdb	9688	5218
kaib_10_kaib_5jyt_18_model_5_ptm.pdb	9285	5276
kaib_10_kaib_5jyt_19_model_5_ptm.pdb	9470	5630
kaib_10_kaib_5jyt_1_model_5_ptm.pdb	8930	4400
kaib_10_kaib_5jyt_20_model_5_ptm.pdb	7783	7038
kaib_10_kaib_5jyt_21_model_5_ptm.pdb	8846	2745
kaib_10_kaib_5jyt_22_model_5_ptm.pdb	9278	5250
kaib_10_kaib_5jyt_23_model_5_ptm.pdb	9431	5803
kaib_10_kaib_5jyt_24_model_5_ptm.pdb	9398	4149
kaib_10_kaib_5jyt_25_model_5_ptm.pdb	9063	4139
kaib_10_kaib_5jyt_26_model_5_ptm.pdb	9832	8289
kaib_10_kaib_5jyt_27_model_5_ptm.pdb	8930	3308
kaib_10_kaib_5jyt_28_model_5_ptm.pdb	9539	4974
kaib_10_kaib_5jyt_29_model_5_ptm.pdb	9732	8524
kaib_10_kaib_5jyt_2_model_5_ptm.pdb	8958	2575
kaib_10_kaib_5jyt_30_model_5_ptm.pdb	8637	4665
kaib_10_kaib_5jyt_31_model_5_ptm.pdb	9800	8526
kaib_10_kaib_5jyt_32_model_5_ptm.pdb	9699	8131
kaib_10_kaib_5jyt_33_model_5_ptm.pdb	8887	3175
kaib_10_kaib_5jyt_34_model_5_ptm.pdb	9225	4768
kaib_10_kaib_5jyt_35_model_5_ptm.pdb	8041	5753
kaib_10_kaib_5jyt_36_model_5_ptm.pdb	9344	5725
kaib_10_kaib_5jyt_37_model_5_ptm.pdb	9793	7242
kaib_10_kaib_5jyt_38_model_5_ptm.pdb	9837	8197
kaib_10_kaib_5jyt_39_model_5_ptm.pdb	8526	4167
kaib_10_kaib_5jyt_3_model_5_ptm.pdb	9817	7772
kaib_10_kaib_5jyt_40_model_5_ptm.pdb	8846	3074
kaib_10_kaib_5jyt_41_model_5_ptm.pdb	8069	6220
kaib_10_kaib_5jyt_42_model_5_ptm.pdb	8892	5127
kaib_10_kaib_5jyt_43_model_5_ptm.pdb	9658	7649
kaib_10_kaib_5jyt_44_model_5_ptm.pdb	9157	3619
kaib_10_kaib_5jyt_45_model_5_ptm.pdb	8971	5057
kaib_10_kaib_5jyt_46_model_5_ptm.pdb	9643	7603
kaib_10_kaib_5jyt_47_model_5_ptm.pdb	8870	3840
kaib_10_kaib_5jyt_48_model_5_ptm.pdb	9282	4620
kaib_10_kaib_5jyt_49_model_5_ptm.pdb	9340	4562
kaib_10_kaib_5jyt_4_model_5_ptm.pdb	8902	2571
kaib_10_kaib_5jyt_5_model_5_ptm.pdb	9261	5367
kaib_10_kaib_5jyt_6_model_5_ptm.pdb	8912	3714
kaib_10_kaib_5jyt_7_model_5_ptm.pdb	7955	6284
kaib_10_kaib_5jyt_8_model_5_ptm.pdb	8930	3683
kaib_10_kaib_5jyt_9_model_5_ptm.pdb	8717	4220
kaib_11_kaib_5jyt_0_model_5_ptm.pdb	9751	8585
kaib_11_kaib_5jyt_10_model_5_ptm.pdb	8538	3918
kaib_11_kaib_5jyt_11_model_5_ptm.pdb	9020	3933
kaib_11_kaib_5jyt_12_model_5_ptm.pdb	8717	5617
kaib_11_kaib_5jyt_13_model_5_ptm.pdb	9452	5302
kaib_11_kaib_5jyt_14_model_5_ptm.pdb	8517	2855
kaib_11_kaib_5jyt_15_model_5_ptm.pdb	9564	7635
kaib_11_kaib_5jyt_16_model_5_ptm.pdb	9682	9400
kaib_11_kaib_5jyt_17_model_5_ptm.pdb	9551	4430
kaib_11_kaib_5jyt_18_model_5_ptm.pdb	9387	4906
kaib_11_kaib_5jyt_19_model_5_ptm.pdb	8814	2922
kaib_11_kaib_5jyt_1_model_5_ptm.pdb	9146	3887
kaib_11_kaib_5jyt_20_model_5_ptm.pdb	8225	6106
kaib_11_kaib_5jyt_21_model_5_ptm.pdb	8666	3273
kaib_11_kaib_5jyt_22_model_5_ptm.pdb	9757	9040
kaib_11_kaib_5jyt_23_model_5_ptm.pdb	9377	7233
kaib_11_kaib_5jyt_24_model_5_ptm.pdb	13588	8182
kaib_11_kaib_5jyt_25_model_5_ptm.pdb	8929	2779
kaib_11_kaib_5jyt_26_model_5_ptm.pdb	9166	6494
kaib_11_kaib_5jyt_27_model_5_ptm.pdb	8880	3286
kaib_11_kaib_5jyt_28_model_5_ptm.pdb	9733	4524
kaib_11_kaib_5jyt_29_model_5_ptm.pdb	8681	4017
kaib_11_kaib_5jyt_2_model_5_ptm.pdb	9956	7332
kaib_11_kaib_5jyt_30_model_5_ptm.pdb	8349	4213
kaib_11_kaib_5jyt_31_model_5_ptm.pdb	9769	10921
kaib_11_kaib_5jyt_32_model_5_ptm.pdb	8879	5047
kaib_11_kaib_5jyt_33_model_5_ptm.pdb	8936	2719
kaib_11_kaib_5jyt_34_model_5_ptm.pdb	9254	4613
kaib_11_kaib_5jyt_35_model_5_ptm.pdb	8112	5740
kaib_11_kaib_5jyt_36_model_5_ptm.pdb	8752	3180
kaib_11_kaib_5jyt_37_model_5_ptm.pdb	9685	7887
kaib_11_kaib_5jyt_38_model_5_ptm.pdb	9702	7449
kaib_11_kaib_5jyt_39_model_5_ptm.pdb	7828	6891
kaib_11_kaib_5jyt_3_model_5_ptm.pdb	9962	7979
kaib_11_kaib_5jyt_40_model_5_ptm.pdb	8835	2796
kaib_11_kaib_5jyt_41_model_5_ptm.pdb	8018	6471
kaib_11_kaib_5jyt_42_model_5_ptm.pdb	9213	6228
kaib_11_kaib_5jyt_43_model_5_ptm.pdb	9295	4711
kaib_11_kaib_5jyt_44_model_5_ptm.pdb	9182	3507
kaib_11_kaib_5jyt_45_model_5_ptm.pdb	8566	4025
kaib_11_kaib_5jyt_46_model_5_ptm.pdb	8483	3926
kaib_11_kaib_5jyt_47_model_5_ptm.pdb	9256	2895
kaib_11_kaib_5jyt_48_model_5_ptm.pdb	9535	7172
kaib_11_kaib_5jyt_49_model_5_ptm.pdb	8782	2565
kaib_11_kaib_5jyt_4_model_5_ptm.pdb	8892	2896
kaib_11_kaib_5jyt_5_model_5_ptm.pdb	9321	5331
kaib_11_kaib_5jyt_6_model_5_ptm.pdb	9201	4177
kaib_11_kaib_5jyt_7_model_5_ptm.pdb	7837	7023
kaib_11_kaib_5jyt_8_model_5_ptm.pdb	8968	2821
kaib_11_kaib_5jyt_9_model_5_ptm.pdb	8758	3457
kaib_12_kaib_5jyt_0_model_5_ptm.pdb	9543	7224
kaib_12_kaib_5jyt_10_model_5_ptm.pdb	8619	4011
kaib_12_kaib_5jyt_11_model_5_ptm.pdb	9459	5755
kaib_12_kaib_5jyt_12_model_5_ptm.pdb	9166	7456
kaib_12_kaib_5jyt_13_model_5_ptm.pdb	8620	4113
kaib_12_kaib_5jyt_14_model_5_ptm.pdb	8726	3446
kaib_12_kaib_5jyt_15_model_5_ptm.pdb	9380	6737
kaib_12_kaib_5jyt_16_model_5_ptm.pdb	9210	6586
kaib_12_kaib_5jyt_17_model_5_ptm.pdb	9663	6257
kaib_12_kaib_5jyt_18_model_5_ptm.pdb	9285	7735
kaib_12_kaib_5jyt_19_model_5_ptm.pdb	8745	2882
kaib_12_kaib_5jyt_1_model_5_ptm.pdb	8758	3426
kaib_12_kaib_5jyt_20_model_5_ptm.pdb	8049	6293
kaib_12_kaib_5jyt_21_model_5_ptm.pdb	8840	3012
kaib_12_kaib_5jyt_22_model_5_ptm.pdb	9197	5270
kaib_12_kaib_5jyt_23_model_5_ptm.pdb	9279	6585
kaib_12_kaib_5jyt_24_model_5_ptm.pdb	9466	5174
kaib_12_kaib_5jyt_25_model_5_ptm.pdb	9366	7455
kaib_12_kaib_5jyt_26_model_5_ptm.pdb	9117	6049
kaib_12_kaib_5jyt_27_model_5_ptm.pdb	9029	3798
kaib_12_kaib_5jyt_28_model_5_ptm.pdb	9560	7464
kaib_12_kaib_5jyt_29_model_5_ptm.pdb	9036	6562
kaib_12_kaib_5jyt_2_model_5_ptm.pdb	9720	8710
kaib_12_kaib_5jyt_30_model_5_ptm.pdb	8541	4332
kaib_12_kaib_5jyt_31_model_5_ptm.pdb	9161	8368
kaib_12_kaib_5jyt_32_model_5_ptm.pdb	9064	7140
kaib_12_kaib_5jyt_33_model_5_ptm.pdb	8900	3118
kaib_12_kaib_5jyt_34_model_5_ptm.pdb	9271	5801
kaib_12_kaib_5jyt_35_model_5_ptm.pdb	8301	5369
kaib_12_kaib_5jyt_36_model_5_ptm.pdb	9616	7544
kaib_12_kaib_5jyt_37_model_5_ptm.pdb	9416	6816
kaib_12_kaib_5jyt_38_model_5_ptm.pdb	9131	7078
kaib_12_kaib_5jyt_39_model_5_ptm.pdb	8552	4063
kaib_12_kaib_5jyt_3_model_5_ptm.pdb	9476	8980
kaib_12_kaib_5jyt_40_model_5_ptm.pdb	8848	2420
kaib_12_kaib_5jyt_41_model_5_ptm.pdb	8505	4226
kaib_12_kaib_5jyt_42_model_5_ptm.pdb	9130	6489
kaib_12_kaib_5jyt_43_model_5_ptm.pdb	9437	9011
kaib_12_kaib_5jyt_44_model_5_ptm.pdb	8817	3131
kaib_12_kaib_5jyt_45_model_5_ptm.pdb	8574	4375
kaib_12_kaib_5jyt_46_model_5_ptm.pdb	8988	5644
kaib_12_kaib_5jyt_47_model_5_ptm.pdb	9035	2953
kaib_12_kaib_5jyt_48_model_5_ptm.pdb	9276	5360
kaib_12_kaib_5jyt_49_model_5_ptm.pdb	9028	3363
kaib_12_kaib_5jyt_4_model_5_ptm.pdb	8998	3149
kaib_12_kaib_5jyt_5_model_5_ptm.pdb	9169	5369
kaib_12_kaib_5jyt_6_model_5_ptm.pdb	8679	3666
kaib_12_kaib_5jyt_7_model_5_ptm.pdb	8537	4240
kaib_12_kaib_5jyt_8_model_5_ptm.pdb	9011	3051
kaib_12_kaib_5jyt_9_model_5_ptm.pdb	8907	3680
kaib_13_kaib_5jyt_0_model_5_ptm.pdb	9007	2534
kaib_13_kaib_5jyt_10_model_5_ptm.pdb	8601	4101
kaib_13_kaib_5jyt_11_model_5_ptm.pdb	8975	2533
kaib_13_kaib_5jyt_12_model_5_ptm.pdb	8648	4221
kaib_13_kaib_5jyt_13_model_5_ptm.pdb	8569	4148
kaib_13_kaib_5jyt_14_model_5_ptm.pdb	9045	2677
kaib_13_kaib_5jyt_15_model_5_ptm.pdb	8892	3265
kaib_13_kaib_5jyt_16_model_5_ptm.pdb	8667	3548
kaib_13_kaib_5jyt_17_model_5_ptm.pdb	9606	5052
kaib_13_kaib_5jyt_18_model_5_ptm.pdb	9543	8479
kaib_13_kaib_5jyt_19_model_5_ptm.pdb	8540	3044
kaib_13_kaib_5jyt_1_model_5_ptm.pdb	9001	3085
kaib_13_kaib_5jyt_20_model_5_ptm.pdb	8517	3964
kaib_13_kaib_5jyt_21_model_5_ptm.pdb	8943	2738
kaib_13_kaib_5jyt_22_model_5_ptm.pdb	9247	5144
kaib_13_kaib_5jyt_23_model_5_ptm.pdb	8809	2946
kaib_13_kaib_5jyt_24_model_5_ptm.pdb	9190	2705
kaib_13_kaib_5jyt_25_model_5_ptm.pdb	8868	2684
kaib_13_kaib_5jyt_26_model_5_ptm.pdb	8673	3838
kaib_13_kaib_5jyt_27_model_5_ptm.pdb	8925	3340
kaib_13_kaib_5jyt_28_model_5_ptm.pdb	9712	6570
kaib_13_kaib_5jyt_29_model_5_ptm.pdb	8594	4059
kaib_13_kaib_5jyt_2_model_5_ptm.pdb	8946	2445
kaib_13_kaib_5jyt_30_model_5_ptm.pdb	8515	4114
kaib_13_kaib_5jyt_31_model_5_ptm.pdb	8602	3952
kaib_13_kaib_5jyt_32_model_5_ptm.pdb	8994	5642
kaib_13_kaib_5jyt_33_model_5_ptm.pdb	8696	2755
kaib_13_kaib_5jyt_34_model_5_ptm.pdb	9546	3258
kaib_13_kaib_5jyt_35_model_5_ptm.pdb	8431	4001
kaib_13_kaib_5jyt_36_model_5_ptm.pdb	8793	3021
kaib_13_kaib_5jyt_37_model_5_ptm.pdb	8752	2761
kaib_13_kaib_5jyt_38_model_5_ptm.pdb	8492	3790
kaib_13_kaib_5jyt_39_model_5_ptm.pdb	8451	4022
kaib_13_kaib_5jyt_3_model_5_ptm.pdb	9009	3055
kaib_13_kaib_5jyt_40_model_5_ptm.pdb	8972	2266
kaib_13_kaib_5jyt_41_model_5_ptm.pdb	8551	4293
kaib_13_kaib_5jyt_42_model_5_ptm.pdb	8977	5770
kaib_13_kaib_5jyt_43_model_5_ptm.pdb	8772	2736
kaib_13_kaib_5jyt_44_model_5_ptm.pdb	9199	3575
kaib_13_kaib_5jyt_45_model_5_ptm.pdb	8573	4183
kaib_13_kaib_5jyt_46_model_5_ptm.pdb	8453	4045
kaib_13_kaib_5jyt_47_model_5_ptm.pdb	9030	2494
kaib_13_kaib_5jyt_48_model_5_ptm.pdb	9039	2467
kaib_13_kaib_5jyt_49_model_5_ptm.pdb	8927	2383
kaib_13_kaib_5jyt_4_model_5_ptm.pdb	8936	2344
kaib_13_kaib_5jyt_5_model_5_ptm.pdb	9467	7869
kaib_13_kaib_5jyt_6_model_5_ptm.pdb	8598	3107
kaib_13_kaib_5jyt_7_model_5_ptm.pdb	8579	4079
kaib_13_kaib_5jyt_8_model_5_ptm.pdb	8858	3184
kaib_13_kaib_5jyt_9_model_5_ptm.pdb	9025	2596
kaib_14_kaib_5jyt_0_model_5_ptm.pdb	8878	2447
kaib_14_kaib_5jyt_10_model_5_ptm.pdb	8543	3941
kaib_14_kaib_5jyt_11_model_5_ptm.pdb	8819	2673
kaib_14_kaib_5jyt_12_model_5_ptm.pdb	9119	7459
kaib_14_kaib_5jyt_13_model_5_ptm.pdb	8961	6494
kaib_14_kaib_5jyt_14_model_5_ptm.pdb	8811	2719
kaib_14_kaib_5jyt_15_model_5_ptm.pdb	9502	9698
kaib_14_kaib_5jyt_16_model_5_ptm.pdb	8829	2984
kaib_14_kaib_5jyt_17_model_5_ptm.pdb	9713	5260
kaib_14_kaib_5jyt_18_model_5_ptm.pdb	9707	7580
kaib_14_kaib_5jyt_19_model_5_ptm.pdb	8566	3736
kaib_14_kaib_5jyt_1_model_5_ptm.pdb	8794	2902
kaib_14_kaib_5jyt_20_model_5_ptm.pdb	8556	3828
kaib_14_kaib_5jyt_21_model_5_ptm.pdb	8804	2601
kaib_14_kaib_5jyt_22_model_5_ptm.pdb	8836	3391
kaib_14_kaib_5jyt_23_model_5_ptm.pdb	9269	4044
kaib_14_kaib_5jyt_24_model_5_ptm.pdb	9699	6586
kaib_14_kaib_5jyt_25_model_5_ptm.pdb	9289	6473
kaib_14_kaib_5jyt_26_model_5_ptm.pdb	9301	8666
kaib_14_kaib_5jyt_27_model_5_ptm.pdb	8832	2559
kaib_14_kaib_5jyt_28_model_5_ptm.pdb	9583	5986
kaib_14_kaib_5jyt_29_model_5_ptm.pdb	8568	4151
kaib_14_kaib_5jyt_2_model_5_ptm.pdb	8933	4415
kaib_14_kaib_5jyt_30_model_5_ptm.pdb	8649	4398
kaib_14_kaib_5jyt_31_model_5_ptm.pdb	8441	3714
kaib_14_kaib_5jyt_32_model_5_ptm.pdb	8920	5622
kaib_14_kaib_5jyt_33_model_5_ptm.pdb	9036	3036
kaib_14_kaib_5jyt_34_model_5_ptm.pdb	8687	2819
kaib_14_kaib_5jyt_35_model_5_ptm.pdb	8188	5437
kaib_14_kaib_5jyt_36_model_5_ptm.pdb	8642	2715
kaib_14_kaib_5jyt_37_model_5_ptm.pdb	8864	2920
kaib_14_kaib_5jyt_38_model_5_ptm.pdb	8477	3900
kaib_14_kaib_5jyt_39_model_5_ptm.pdb	8437	4092
kaib_14_kaib_5jyt_3_model_5_ptm.pdb	9831	7891
kaib_14_kaib_5jyt_40_model_5_ptm.pdb	7785	7845
kaib_14_kaib_5jyt_41_model_5_ptm.pdb	8433	4175
kaib_14_kaib_5jyt_42_model_5_ptm.pdb	8725	4879
kaib_14_kaib_5jyt_43_model_5_ptm.pdb	9313	7281
kaib_14_kaib_5jyt_44_model_5_ptm.pdb	8881	2672
kaib_14_kaib_5jyt_45_model_5_ptm.pdb	8465	5115
kaib_14_kaib_5jyt_46_model_5_ptm.pdb	8713	4406
kaib_14_kaib_5jyt_47_model_5_ptm.pdb	9022	2366
kaib_14_kaib_5jyt_48_model_5_ptm.pdb	9704	8642
kaib_14_kaib_5jyt_49_model_5_ptm.pdb	8851	2567
kaib_14_kaib_5jyt_4_model_5_ptm.pdb	8874	2708
kaib_14_kaib_5jyt_5_model_5_ptm.pdb	9252	6948
kaib_14_kaib_5jyt_6_model_5_ptm.pdb	8754	2800
kaib_14_kaib_5jyt_7_model_5_ptm.pdb	8687	4490
kaib_14_kaib_5jyt_8_model_5_ptm.pdb	8800	2887
kaib_14_kaib_5jyt_9_model_5_ptm.pdb	8903	2693
kaib_15_kaib_5jyt_0_model_5_ptm.pdb	8852	2710
kaib_15_kaib_5jyt_10_model_5_ptm.pdb	9027	5131
kaib_15_kaib_5jyt_11_model_5_ptm.pdb	9167	3097
kaib_15_kaib_5jyt_12_model_5_ptm.pdb	9076	7909
kaib_15_kaib_5jyt_13_model_5_ptm.pdb	9480	5568
kaib_15_kaib_5jyt_14_model_5_ptm.pdb	8981	3055
kaib_15_kaib_5jyt_15_model_5_ptm.pdb	9272	8386
kaib_15_kaib_5jyt_16_model_5_ptm.pdb	9211	7838
kaib_15_kaib_5jyt_17_model_5_ptm.pdb	9695	7737
kaib_15_kaib_5jyt_18_model_5_ptm.pdb	9250	9530
kaib_15_kaib_5jyt_19_model_5_ptm.pdb	8607	3492
kaib_15_kaib_5jyt_1_model_5_ptm.pdb	9044	4124
kaib_15_kaib_5jyt_20_model_5_ptm.pdb	8497	4714
kaib_15_kaib_5jyt_21_model_5_ptm.pdb	8616	3672
kaib_15_kaib_5jyt_22_model_5_ptm.pdb	8757	3362
kaib_15_kaib_5jyt_23_model_5_ptm.pdb	8765	3285
kaib_15_kaib_5jyt_24_model_5_ptm.pdb	9410	5267
kaib_15_kaib_5jyt_25_model_5_ptm.pdb	9295	6894
kaib_15_kaib_5jyt_26_model_5_ptm.pdb	8971	6092
kaib_15_kaib_5jyt_27_model_5_ptm.pdb	8853	2936
kaib_15_kaib_5jyt_28_model_5_ptm.pdb	9503	6765
kaib_15_kaib_5jyt_29_model_5_ptm.pdb	8534	4087
kaib_15_kaib_5jyt_2_model_5_ptm.pdb	8834	2572
kaib_15_kaib_5jyt_30_model_5_ptm.pdb	8686	4737
kaib_15_kaib_5jyt_31_model_5_ptm.pdb	8509	4065
kaib_15_kaib_5jyt_32_model_5_ptm.pdb	9047	6189
kaib_15_kaib_5jyt_33_model_5_ptm.pdb	8832	3308
kaib_15_kaib_5jyt_34_model_5_ptm.pdb	8942	3819
kaib_15_kaib_5jyt_35_model_5_ptm.pdb	8284	5252
kaib_15_kaib_5jyt_36_model_5_ptm.pdb	8584	3518
kaib_15_kaib_5jyt_37_model_5_ptm.pdb	9583	6842
kaib_15_kaib_5jyt_38_model_5_ptm.pdb	8550	4434
kaib_15_kaib_5jyt_39_model_5_ptm.pdb	8626	4430
kaib_15_kaib_5jyt_3_model_5_ptm.pdb	8630	3407
kaib_15_kaib_5jyt_40_model_5_ptm.pdb	8993	2797
kaib_15_kaib_5jyt_41_model_5_ptm.pdb	8492	4217
kaib_15_kaib_5jyt_42_model_5_ptm.pdb	8651	4544
kaib_15_kaib_5jyt_43_model_5_ptm.pdb	9473	9722
kaib_15_kaib_5jyt_44_model_5_ptm.pdb	8816	2795
kaib_15_kaib_5jyt_45_model_5_ptm.pdb	9041	5258
kaib_15_kaib_5jyt_46_model_5_ptm.pdb	8503	4310
kaib_15_kaib_5jyt_47_model_5_ptm.pdb	8939	2635
kaib_15_kaib_5jyt_48_model_5_ptm.pdb	9531	9160
kaib_15_kaib_5jyt_49_model_5_ptm.pdb	9161	2839
kaib_15_kaib_5jyt_4_model_5_ptm.pdb	8783	2667
kaib_15_kaib_5jyt_5_model_5_ptm.pdb	9202	6835
kaib_15_kaib_5jyt_6_model_5_ptm.pdb	8582	3411
kaib_15_kaib_5jyt_7_model_5_ptm.pdb	8999	4343
kaib_15_kaib_5jyt_8_model_5_ptm.pdb	8612	3804
kaib_15_kaib_5jyt_9_model_5_ptm.pdb	8832	4034
kaib_16_kaib_5jyt_0_model_5_ptm.pdb	9019	3273
kaib_16_kaib_5jyt_10_model_5_ptm.pdb	8551	3963
kaib_16_kaib_5jyt_11_model_5_ptm.pdb	8982	3283
kaib_16_kaib_5jyt_12_model_5_ptm.pdb	8853	4376
kaib_16_kaib_5jyt_13_model_5_ptm.pdb	8909	5854
kaib_16_kaib_5jyt_14_model_5_ptm.pdb	8725	2838
kaib_16_kaib_5jyt_15_model_5_ptm.pdb	9338	4561
kaib_16_kaib_5jyt_16_model_5_ptm.pdb	8747	3071
kaib_16_kaib_5jyt_17_model_5_ptm.pdb	9737	6245
kaib_16_kaib_5jyt_18_model_5_ptm.pdb	8804	3851
kaib_16_kaib_5jyt_19_model_5_ptm.pdb	8679	3361
kaib_16_kaib_5jyt_1_model_5_ptm.pdb	9087	6143
kaib_16_kaib_5jyt_20_model_5_ptm.pdb	8453	3883
kaib_16_kaib_5jyt_21_model_5_ptm.pdb	8808	3085
kaib_16_kaib_5jyt_22_model_5_ptm.pdb	9361	4251
kaib_16_kaib_5jyt_23_model_5_ptm.pdb	9238	4128
kaib_16_kaib_5jyt_24_model_5_ptm.pdb	9389	4863
kaib_16_kaib_5jyt_25_model_5_ptm.pdb	9372	4183
kaib_16_kaib_5jyt_26_model_5_ptm.pdb	8567	4024
kaib_16_kaib_5jyt_27_model_5_ptm.pdb	8864	3263
kaib_16_kaib_5jyt_28_model_5_ptm.pdb	9313	5315
kaib_16_kaib_5jyt_29_model_5_ptm.pdb	9162	5192
kaib_16_kaib_5jyt_2_model_5_ptm.pdb	9352	6009
kaib_16_kaib_5jyt_30_model_5_ptm.pdb	8718	4516
kaib_16_kaib_5jyt_31_model_5_ptm.pdb	8592	4143
kaib_16_kaib_5jyt_32_model_5_ptm.pdb	8572	4488
kaib_16_kaib_5jyt_33_model_5_ptm.pdb	8910	2526
kaib_16_kaib_5jyt_34_model_5_ptm.pdb	9132	4086
kaib_16_kaib_5jyt_35_model_5_ptm.pdb	8373	4598
kaib_16_kaib_5jyt_36_model_5_ptm.pdb	8825	3068
kaib_16_kaib_5jyt_37_model_5_ptm.pdb	9441	6027
kaib_16_kaib_5jyt_38_model_5_ptm.pdb	9285	7948
kaib_16_kaib_5jyt_39_model_5_ptm.pdb	8532	4126
kaib_16_kaib_5jyt_3_model_5_ptm.pdb	8753	3415
kaib_16_kaib_5jyt_40_model_5_ptm.pdb	8895	3027
kaib_16_kaib_5jyt_41_model_5_ptm.pdb	8483	4946
kaib_16_kaib_5jyt_42_model_5_ptm.pdb	9395	8248
kaib_16_kaib_5jyt_43_model_5_ptm.pdb	8917	3115
kaib_16_kaib_5jyt_44_model_5_ptm.pdb	8739	2958
kaib_16_kaib_5jyt_45_model_5_ptm.pdb	8488	4013
kaib_16_kaib_5jyt_46_model_5_ptm.pdb	8821	4486
kaib_16_kaib_5jyt_47_model_5_ptm.pdb	9016	3011
kaib_16_kaib_5jyt_48_model_5_ptm.pdb	9482	6825
kaib_16_kaib_5jyt_49_model_5_ptm.pdb	8967	3210
kaib_16_kaib_5jyt_4_model_5_ptm.pdb	8915	3138
kaib_16_kaib_5jyt_5_model_5_ptm.pdb	9118	4259
kaib_16_kaib_5jyt_6_model_5_ptm.pdb	8640	3673
kaib_16_kaib_5jyt_7_model_5_ptm.pdb	8899	4241
kaib_16_kaib_5jyt_8_model_5_ptm.pdb	8939	3110
kaib_16_kaib_5jyt_9_model_5_ptm.pdb	9069	4525
kaib_17_kaib_5jyt_0_model_5_ptm.pdb	9714	9087
kaib_17_kaib_5jyt_10_model_5_ptm.pdb	9098	6250
kaib_17_kaib_5jyt_11_model_5_ptm.pdb	9244	4403
kaib_17_kaib_5jyt_12_model_5_ptm.pdb	9243	7993
kaib_17_kaib_5jyt_13_model_5_ptm.pdb	9317	7967
kaib_17_kaib_5jyt_14_model_5_ptm.pdb	8889	4470
kaib_17_kaib_5jyt_15_model_5_ptm.pdb	9601	9144
kaib_17_kaib_5jyt_16_model_5_ptm.pdb	9821	7964
kaib_17_kaib_5jyt_17_model_5_ptm.pdb	10121	7304
kaib_17_kaib_5jyt_18_model_5_ptm.pdb	9853	8379
kaib_17_kaib_5jyt_19_model_5_ptm.pdb	9698	8476
kaib_17_kaib_5jyt_1_model_5_ptm.pdb	9247	7334
kaib_17_kaib_5jyt_20_model_5_ptm.pdb	8138	6465
kaib_17_kaib_5jyt_21_model_5_ptm.pdb	8821	3662
kaib_17_kaib_5jyt_22_model_5_ptm.pdb	9910	7543
kaib_17_kaib_5jyt_23_model_5_ptm.pdb	9775	9095
kaib_17_kaib_5jyt_24_model_5_ptm.pdb	9986	9049
kaib_17_kaib_5jyt_25_model_5_ptm.pdb	9757	8362
kaib_17_kaib_5jyt_26_model_5_ptm.pdb	9610	9812
kaib_17_kaib_5jyt_27_model_5_ptm.pdb	9742	8834
kaib_17_kaib_5jyt_28_model_5_ptm.pdb	9985	8436
kaib_17_kaib_5jyt_29_model_5_ptm.pdb	9909	7629
kaib_17_kaib_5jyt_2_model_5_ptm.pdb	10169	7959
kaib_17_kaib_5jyt_30_model_5_ptm.pdb	9774	10109
kaib_17_kaib_5jyt_31_model_5_ptm.pdb	9542	9199
kaib_17_kaib_5jyt_32_model_5_ptm.pdb	9731	9121
kaib_17_kaib_5jyt_33_model_5_ptm.pdb	9054	3274
kaib_17_kaib_5jyt_34_model_5_ptm.pdb	9701	8311
kaib_17_kaib_5jyt_35_model_5_ptm.pdb	8155	6474
kaib_17_kaib_5jyt_36_model_5_ptm.pdb	9749	6977
kaib_17_kaib_5jyt_37_model_5_ptm.pdb	9804	8794
kaib_17_kaib_5jyt_38_model_5_ptm.pdb	9736	9575
kaib_17_kaib_5jyt_39_model_5_ptm.pdb	8457	3993
kaib_17_kaib_5jyt_3_model_5_ptm.pdb	9277	5880
kaib_17_kaib_5jyt_40_model_5_ptm.pdb	8244	8191
kaib_17_kaib_5jyt_41_model_5_ptm.pdb	8540	5653
kaib_17_kaib_5jyt_42_model_5_ptm.pdb	9377	8396
kaib_17_kaib_5jyt_43_model_5_ptm.pdb	9727	8907
kaib_17_kaib_5jyt_44_model_5_ptm.pdb	9347	4011
kaib_17_kaib_5jyt_45_model_5_ptm.pdb	9540	9063
kaib_17_kaib_5jyt_46_model_5_ptm.pdb	9854	9328
kaib_17_kaib_5jyt_47_model_5_ptm.pdb	9203	3527
kaib_17_kaib_5jyt_48_model_5_ptm.pdb	9957	8424
kaib_17_kaib_5jyt_49_model_5_ptm.pdb	9947	8073
kaib_17_kaib_5jyt_4_model_5_ptm.pdb	9120	3758
kaib_17_kaib_5jyt_5_model_5_ptm.pdb	9837	6419
kaib_17_kaib_5jyt_6_model_5_ptm.pdb	8938	5323
kaib_17_kaib_5jyt_7_model_5_ptm.pdb	8039	6609
kaib_17_kaib_5jyt_8_model_5_ptm.pdb	9295	5023
kaib_17_kaib_5jyt_9_model_5_ptm.pdb	9428	5318
kaib_18_kaib_5jyt_0_model_5_ptm.pdb	9705	6307
kaib_18_kaib_5jyt_10_model_5_ptm.pdb	9091	4697
kaib_18_kaib_5jyt_11_model_5_ptm.pdb	9962	8139
kaib_18_kaib_5jyt_12_model_5_ptm.pdb	9176	8560
kaib_18_kaib_5jyt_13_model_5_ptm.pdb	9189	8986
kaib_18_kaib_5jyt_14_model_5_ptm.pdb	9189	3993
kaib_18_kaib_5jyt_15_model_5_ptm.pdb	9664	8441
kaib_18_kaib_5jyt_16_model_5_ptm.pdb	9424	9636
kaib_18_kaib_5jyt_17_model_5_ptm.pdb	10176	8174
kaib_18_kaib_5jyt_18_model_5_ptm.pdb	9573	6112
kaib_18_kaib_5jyt_19_model_5_ptm.pdb	8763	3293
kaib_18_kaib_5jyt_1_model_5_ptm.pdb	9350	6089
kaib_18_kaib_5jyt_20_model_5_ptm.pdb	8064	6620
kaib_18_kaib_5jyt_21_model_5_ptm.pdb	8785	2838
kaib_18_kaib_5jyt_22_model_5_ptm.pdb	9294	9764
kaib_18_kaib_5jyt_23_model_5_ptm.pdb	9475	5702
kaib_18_kaib_5jyt_24_model_5_ptm.pdb	9673	7337
kaib_18_kaib_5jyt_25_model_5_ptm.pdb	9938	9094
kaib_18_kaib_5jyt_26_model_5_ptm.pdb	9356	6462
kaib_18_kaib_5jyt_27_model_5_ptm.pdb	9306	4290
kaib_18_kaib_5jyt_28_model_5_ptm.pdb	9631	10480
kaib_18_kaib_5jyt_29_model_5_ptm.pdb	10149	6141
kaib_18_kaib_5jyt_2_model_5_ptm.pdb	9901	6900
kaib_18_kaib_5jyt_30_model_5_ptm.pdb	8904	5087
kaib_18_kaib_5jyt_31_model_5_ptm.pdb	9213	9918
kaib_18_kaib_5jyt_32_model_5_ptm.pdb	9246	10481
kaib_18_kaib_5jyt_33_model_5_ptm.pdb	8151	6800
kaib_18_kaib_5jyt_34_model_5_ptm.pdb	9252	9633
kaib_18_kaib_5jyt_35_model_5_ptm.pdb	8094	5940
kaib_18_kaib_5jyt_36_model_5_ptm.pdb	8340	5337
kaib_18_kaib_5jyt_37_model_5_ptm.pdb	10579	7477
kaib_18_kaib_5jyt_38_model_5_ptm.pdb	9662	7718
kaib_18_kaib_5jyt_39_model_5_ptm.pdb	8668	4077
kaib_18_kaib_5jyt_3_model_5_ptm.pdb	8952	3663
kaib_18_kaib_5jyt_40_model_5_ptm.pdb	9184	4112
kaib_18_kaib_5jyt_41_model_5_ptm.pdb	8433	5009
kaib_18_kaib_5jyt_42_model_5_ptm.pdb	9406	7486
kaib_18_kaib_5jyt_43_model_5_ptm.pdb	9603	9574
kaib_18_kaib_5jyt_44_model_5_ptm.pdb	9399	4330
kaib_18_kaib_5jyt_45_model_5_ptm.pdb	9426	8221
kaib_18_kaib_5jyt_46_model_5_ptm.pdb	8612	5215
kaib_18_kaib_5jyt_47_model_5_ptm.pdb	9174	3594
kaib_18_kaib_5jyt_48_model_5_ptm.pdb	9615	6285
kaib_18_kaib_5jyt_49_model_5_ptm.pdb	9034	3937
kaib_18_kaib_5jyt_4_model_5_ptm.pdb	9061	3298
kaib_18_kaib_5jyt_5_model_5_ptm.pdb	9433	9163
kaib_18_kaib_5jyt_6_model_5_ptm.pdb	8973	4261
kaib_18_kaib_5jyt_7_model_5_ptm.pdb	7840	7469
kaib_18_kaib_5jyt_8_model_5_ptm.pdb	9241	5000
kaib_18_kaib_5jyt_9_model_5_ptm.pdb	8853	3444
kaib_19_kaib_5jyt_0_model_5_ptm.pdb	9707	6930
kaib_19_kaib_5jyt_10_model_5_ptm.pdb	8754	4072
kaib_19_kaib_5jyt_11_model_5_ptm.pdb	9221	3172
kaib_19_kaib_5jyt_12_model_5_ptm.pdb	8854	4057
kaib_19_kaib_5jyt_13_model_5_ptm.pdb	9488	8336
kaib_19_kaib_5jyt_14_model_5_ptm.pdb	9014	3427
kaib_19_kaib_5jyt_15_model_5_ptm.pdb	9610	8006
kaib_19_kaib_5jyt_16_model_5_ptm.pdb	9499	7848
kaib_19_kaib_5jyt_17_model_5_ptm.pdb	9782	6802
kaib_19_kaib_5jyt_18_model_5_ptm.pdb	8886	3611
kaib_19_kaib_5jyt_19_model_5_ptm.pdb	8863	3081
kaib_19_kaib_5jyt_1_model_5_ptm.pdb	9087	4284
kaib_19_kaib_5jyt_20_model_5_ptm.pdb	8643	4848
kaib_19_kaib_5jyt_21_model_5_ptm.pdb	8933	3150
kaib_19_kaib_5jyt_22_model_5_ptm.pdb	9036	3845
kaib_19_kaib_5jyt_23_model_5_ptm.pdb	9495	6693
kaib_19_kaib_5jyt_24_model_5_ptm.pdb	9098	2997
kaib_19_kaib_5jyt_25_model_5_ptm.pdb	9323	3438
kaib_19_kaib_5jyt_26_model_5_ptm.pdb	9540	7857
kaib_19_kaib_5jyt_27_model_5_ptm.pdb	8852	2940
kaib_19_kaib_5jyt_28_model_5_ptm.pdb	9149	2977
kaib_19_kaib_5jyt_29_model_5_ptm.pdb	8997	4464
kaib_19_kaib_5jyt_2_model_5_ptm.pdb	9804	6409
kaib_19_kaib_5jyt_30_model_5_ptm.pdb	8839	4164
kaib_19_kaib_5jyt_31_model_5_ptm.pdb	9430	7814
kaib_19_kaib_5jyt_32_model_5_ptm.pdb	9503	7861
kaib_19_kaib_5jyt_33_model_5_ptm.pdb	9034	2620
kaib_19_kaib_5jyt_34_model_5_ptm.pdb	8943	3849
kaib_19_kaib_5jyt_35_model_5_ptm.pdb	8228	5136
kaib_19_kaib_5jyt_36_model_5_ptm.pdb	8883	3127
kaib_19_kaib_5jyt_37_model_5_ptm.pdb	9576	7026
kaib_19_kaib_5jyt_38_model_5_ptm.pdb	9486	7911
kaib_19_kaib_5jyt_39_model_5_ptm.pdb	8530	3984
kaib_19_kaib_5jyt_3_model_5_ptm.pdb	9531	6960
kaib_19_kaib_5jyt_40_model_5_ptm.pdb	8894	3021
kaib_19_kaib_5jyt_41_model_5_ptm.pdb	8767	4424
kaib_19_kaib_5jyt_42_model_5_ptm.pdb	8808	4373
kaib_19_kaib_5jyt_43_model_5_ptm.pdb	9216	3471
kaib_19_kaib_5jyt_44_model_5_ptm.pdb	9049	3315
kaib_19_kaib_5jyt_45_model_5_ptm.pdb	8562	4242
kaib_19_kaib_5jyt_46_model_5_ptm.pdb	9247	6892
kaib_19_kaib_5jyt_47_model_5_ptm.pdb	9107	2730
kaib_19_kaib_5jyt_48_model_5_ptm.pdb	9543	6760
kaib_19_kaib_5jyt_49_model_5_ptm.pdb	8827	3095
kaib_19_kaib_5jyt_4_model_5_ptm.pdb	9268	3416
kaib_19_kaib_5jyt_5_model_5_ptm.pdb	9346	6677
kaib_19_kaib_5jyt_6_model_5_ptm.pdb	8690	3674
kaib_19_kaib_5jyt_7_model_5_ptm.pdb	8005	5753
kaib_19_kaib_5jyt_8_model_5_ptm.pdb	8894	2756
kaib_19_kaib_5jyt_9_model_5_ptm.pdb	9015	3330
kaib_1_kaib_5jyt_0_model_5_ptm.pdb	9830	7499
kaib_1_kaib_5jyt_10_model_5_ptm.pdb	8584	3872
kaib_1_kaib_5jyt_11_model_5_ptm.pdb	8942	3070
kaib_1_kaib_5jyt_12_model_5_ptm.pdb	8888	5096
kaib_1_kaib_5jyt_13_model_5_ptm.pdb	9177	5359
kaib_1_kaib_5jyt_14_model_5_ptm.pdb	8794	2876
kaib_1_kaib_5jyt_15_model_5_ptm.pdb	9668	6349
kaib_1_kaib_5jyt_16_model_5_ptm.pdb	9401	6081
kaib_1_kaib_5jyt_17_model_5_ptm.pdb	9746	6463
kaib_1_kaib_5jyt_18_model_5_ptm.pdb	9164	5730
kaib_1_kaib_5jyt_19_model_5_ptm.pdb	8738	2760
kaib_1_kaib_5jyt_1_model_5_ptm.pdb	9134	3811
kaib_1_kaib_5jyt_20_model_5_ptm.pdb	8475	4479
kaib_1_kaib_5jyt_21_model_5_ptm.pdb	8837	2952
kaib_1_kaib_5jyt_22_model_5_ptm.pdb	9460	5499
kaib_1_kaib_5jyt_23_model_5_ptm.pdb	9676	6394
kaib_1_kaib_5jyt_24_model_5_ptm.pdb	9161	4308
kaib_1_kaib_5jyt_25_model_5_ptm.pdb	9339	4597
kaib_1_kaib_5jyt_26_model_5_ptm.pdb	9174	5238
kaib_1_kaib_5jyt_27_model_5_ptm.pdb	8843	3480
kaib_1_kaib_5jyt_28_model_5_ptm.pdb	9618	5438
kaib_1_kaib_5jyt_29_model_5_ptm.pdb	9123	5964
kaib_1_kaib_5jyt_2_model_5_ptm.pdb	9870	6458
kaib_1_kaib_5jyt_30_model_5_ptm.pdb	8670	4475
kaib_1_kaib_5jyt_31_model_5_ptm.pdb	9405	7049
kaib_1_kaib_5jyt_32_model_5_ptm.pdb	9454	9487
kaib_1_kaib_5jyt_33_model_5_ptm.pdb	8837	3308
kaib_1_kaib_5jyt_34_model_5_ptm.pdb	9362	4930
kaib_1_kaib_5jyt_35_model_5_ptm.pdb	8276	5220
kaib_1_kaib_5jyt_36_model_5_ptm.pdb	8718	2969
kaib_1_kaib_5jyt_37_model_5_ptm.pdb	9952	8097
kaib_1_kaib_5jyt_38_model_5_ptm.pdb	9617	8199
kaib_1_kaib_5jyt_39_model_5_ptm.pdb	8784	4328
kaib_1_kaib_5jyt_3_model_5_ptm.pdb	9757	7866
kaib_1_kaib_5jyt_40_model_5_ptm.pdb	8872	3328
kaib_1_kaib_5jyt_41_model_5_ptm.pdb	8667	4717
kaib_1_kaib_5jyt_42_model_5_ptm.pdb	9119	5345
kaib_1_kaib_5jyt_43_model_5_ptm.pdb	9920	8394
kaib_1_kaib_5jyt_44_model_5_ptm.pdb	9469	3817
kaib_1_kaib_5jyt_45_model_5_ptm.pdb	9157	5287
kaib_1_kaib_5jyt_46_model_5_ptm.pdb	8785	4709
kaib_1_kaib_5jyt_47_model_5_ptm.pdb	9145	3900
kaib_1_kaib_5jyt_48_model_5_ptm.pdb	9482	4838
kaib_1_kaib_5jyt_49_model_5_ptm.pdb	9181	3992
kaib_1_kaib_5jyt_4_model_5_ptm.pdb	9100	3135
kaib_1_kaib_5jyt_5_model_5_ptm.pdb	9257	4909
kaib_1_kaib_5jyt_6_model_5_ptm.pdb	8626	3467
kaib_1_kaib_5jyt_7_model_5_ptm.pdb	8412	3902
kaib_1_kaib_5jyt_8_model_5_ptm.pdb	9251	4042
kaib_1_kaib_5jyt_9_model_5_ptm.pdb	9119	4144
kaib_20_kaib_5jyt_0_model_5_ptm.pdb	9986	9136
kaib_20_kaib_5jyt_10_model_5_ptm.pdb	8685	4442
kaib_20_kaib_5jyt_11_model_5_ptm.pdb	9241	4068
kaib_20_kaib_5jyt_12_model_5_ptm.pdb	9075	4504
kaib_20_kaib_5jyt_13_model_5_ptm.pdb	9547	7110
kaib_20_kaib_5jyt_14_model_5_ptm.pdb	8776	4215
kaib_20_kaib_5jyt_15_model_5_ptm.pdb	9295	6474
kaib_20_kaib_5jyt_16_model_5_ptm.pdb	9040	4493
kaib_20_kaib_5jyt_17_model_5_ptm.pdb	10038	8886
kaib_20_kaib_5jyt_18_model_5_ptm.pdb	9496	8115
kaib_20_kaib_5jyt_19_model_5_ptm.pdb	8917	2988
kaib_20_kaib_5jyt_1_model_5_ptm.pdb	9036	3755
kaib_20_kaib_5jyt_20_model_5_ptm.pdb	8882	4651
kaib_20_kaib_5jyt_21_model_5_ptm.pdb	9103	3388
kaib_20_kaib_5jyt_22_model_5_ptm.pdb	9374	7291
kaib_20_kaib_5jyt_23_model_5_ptm.pdb	9515	8538
kaib_20_kaib_5jyt_24_model_5_ptm.pdb	9348	3178
kaib_20_kaib_5jyt_25_model_5_ptm.pdb	8745	4333
kaib_20_kaib_5jyt_26_model_5_ptm.pdb	8898	5266
kaib_20_kaib_5jyt_27_model_5_ptm.pdb	8967	2861
kaib_20_kaib_5jyt_28_model_5_ptm.pdb	9551	4995
kaib_20_kaib_5jyt_29_model_5_ptm.pdb	8782	4673
kaib_20_kaib_5jyt_2_model_5_ptm.pdb	9162	2507
kaib_20_kaib_5jyt_30_model_5_ptm.pdb	8562	4174
kaib_20_kaib_5jyt_31_model_5_ptm.pdb	8989	4555
kaib_20_kaib_5jyt_32_model_5_ptm.pdb	8896	4986
kaib_20_kaib_5jyt_33_model_5_ptm.pdb	9251	2663
kaib_20_kaib_5jyt_34_model_5_ptm.pdb	9646	7169
kaib_20_kaib_5jyt_35_model_5_ptm.pdb	8835	4670
kaib_20_kaib_5jyt_36_model_5_ptm.pdb	8714	4807
kaib_20_kaib_5jyt_37_model_5_ptm.pdb	9646	5725
kaib_20_kaib_5jyt_38_model_5_ptm.pdb	8793	4698
kaib_20_kaib_5jyt_39_model_5_ptm.pdb	8627	4324
kaib_20_kaib_5jyt_3_model_5_ptm.pdb	9351	4742
kaib_20_kaib_5jyt_40_model_5_ptm.pdb	8901	4492
kaib_20_kaib_5jyt_41_model_5_ptm.pdb	8371	5424
kaib_20_kaib_5jyt_42_model_5_ptm.pdb	8633	4569
kaib_20_kaib_5jyt_43_model_5_ptm.pdb	9414	8636
kaib_20_kaib_5jyt_44_model_5_ptm.pdb	9086	3764
kaib_20_kaib_5jyt_45_model_5_ptm.pdb	8630	4550
kaib_20_kaib_5jyt_46_model_5_ptm.pdb	8747	4551
kaib_20_kaib_5jyt_47_model_5_ptm.pdb	9255	2952
kaib_20_kaib_5jyt_48_model_5_ptm.pdb	9362	4743
kaib_20_kaib_5jyt_49_model_5_ptm.pdb	8952	4213
kaib_20_kaib_5jyt_4_model_5_ptm.pdb	8930	3449
kaib_20_kaib_5jyt_5_model_5_ptm.pdb	8960	4977
kaib_20_kaib_5jyt_6_model_5_ptm.pdb	8961	4052
kaib_20_kaib_5jyt_7_model_5_ptm.pdb	8378	6018
kaib_20_kaib_5jyt_8_model_5_ptm.pdb	9031	2811
kaib_20_kaib_5jyt_9_model_5_ptm.pdb	7791	6995
kaib_21_kaib_5jyt_0_model_5_ptm.pdb	9495	7785
kaib_21_kaib_5jyt_10_model_5_ptm.pdb	8770	4068
kaib_21_kaib_5jyt_11_model_5_ptm.pdb	8878	2493
kaib_21_kaib_5jyt_12_model_5_ptm.pdb	8939	5146
kaib_21_kaib_5jyt_13_model_5_ptm.pdb	8780	5431
kaib_21_kaib_5jyt_14_model_5_ptm.pdb	8701	4691
kaib_21_kaib_5jyt_15_model_5_ptm.pdb	9373	6106
kaib_21_kaib_5jyt_16_model_5_ptm.pdb	9203	6738
kaib_21_kaib_5jyt_17_model_5_ptm.pdb	9541	6261
kaib_21_kaib_5jyt_18_model_5_ptm.pdb	9079	5400
kaib_21_kaib_5jyt_19_model_5_ptm.pdb	8579	3871
kaib_21_kaib_5jyt_1_model_5_ptm.pdb	9469	9185
kaib_21_kaib_5jyt_20_model_5_ptm.pdb	8441	3766
kaib_21_kaib_5jyt_21_model_5_ptm.pdb	8603	3268
kaib_21_kaib_5jyt_22_model_5_ptm.pdb	9362	7721
kaib_21_kaib_5jyt_23_model_5_ptm.pdb	9029	4914
kaib_21_kaib_5jyt_24_model_5_ptm.pdb	9520	4686
kaib_21_kaib_5jyt_25_model_5_ptm.pdb	9171	4549
kaib_21_kaib_5jyt_26_model_5_ptm.pdb	8820	5122
kaib_21_kaib_5jyt_27_model_5_ptm.pdb	8850	3312
kaib_21_kaib_5jyt_28_model_5_ptm.pdb	9607	6313
kaib_21_kaib_5jyt_29_model_5_ptm.pdb	9143	5404
kaib_21_kaib_5jyt_2_model_5_ptm.pdb	9344	7136
kaib_21_kaib_5jyt_30_model_5_ptm.pdb	8574	4313
kaib_21_kaib_5jyt_31_model_5_ptm.pdb	8429	3699
kaib_21_kaib_5jyt_32_model_5_ptm.pdb	9327	9621
kaib_21_kaib_5jyt_33_model_5_ptm.pdb	8796	3531
kaib_21_kaib_5jyt_34_model_5_ptm.pdb	9110	4766
kaib_21_kaib_5jyt_35_model_5_ptm.pdb	8113	5514
kaib_21_kaib_5jyt_36_model_5_ptm.pdb	8741	2786
kaib_21_kaib_5jyt_37_model_5_ptm.pdb	9447	7598
kaib_21_kaib_5jyt_38_model_5_ptm.pdb	9270	8626
kaib_21_kaib_5jyt_39_model_5_ptm.pdb	8469	4007
kaib_21_kaib_5jyt_3_model_5_ptm.pdb	9317	6685
kaib_21_kaib_5jyt_40_model_5_ptm.pdb	8847	3500
kaib_21_kaib_5jyt_41_model_5_ptm.pdb	8508	4212
kaib_21_kaib_5jyt_42_model_5_ptm.pdb	9139	6845
kaib_21_kaib_5jyt_43_model_5_ptm.pdb	9457	5862
kaib_21_kaib_5jyt_44_model_5_ptm.pdb	9289	3783
kaib_21_kaib_5jyt_45_model_5_ptm.pdb	9107	5840
kaib_21_kaib_5jyt_46_model_5_ptm.pdb	8535	4110
kaib_21_kaib_5jyt_47_model_5_ptm.pdb	9039	2620
kaib_21_kaib_5jyt_48_model_5_ptm.pdb	9268	5190
kaib_21_kaib_5jyt_49_model_5_ptm.pdb	9065	2942
kaib_21_kaib_5jyt_4_model_5_ptm.pdb	8925	3401
kaib_21_kaib_5jyt_5_model_5_ptm.pdb	9295	5068
kaib_21_kaib_5jyt_6_model_5_ptm.pdb	8662	4124
kaib_21_kaib_5jyt_7_model_5_ptm.pdb	8435	4743
kaib_21_kaib_5jyt_8_model_5_ptm.pdb	8951	3925
kaib_21_kaib_5jyt_9_model_5_ptm.pdb	8874	3771
kaib_22_kaib_5jyt_0_model_5_ptm.pdb	9601	5301
kaib_22_kaib_5jyt_10_model_5_ptm.pdb	9678	8486
kaib_22_kaib_5jyt_11_model_5_ptm.pdb	8847	3895
kaib_22_kaib_5jyt_12_model_5_ptm.pdb	9886	6926
kaib_22_kaib_5jyt_13_model_5_ptm.pdb	10018	9783
kaib_22_kaib_5jyt_14_model_5_ptm.pdb	8834	2873
kaib_22_kaib_5jyt_15_model_5_ptm.pdb	9183	5154
kaib_22_kaib_5jyt_16_model_5_ptm.pdb	9452	6030
kaib_22_kaib_5jyt_17_model_5_ptm.pdb	9826	5212
kaib_22_kaib_5jyt_18_model_5_ptm.pdb	9398	6136
kaib_22_kaib_5jyt_19_model_5_ptm.pdb	8821	2846
kaib_22_kaib_5jyt_1_model_5_ptm.pdb	9126	3975
kaib_22_kaib_5jyt_20_model_5_ptm.pdb	8195	6633
kaib_22_kaib_5jyt_21_model_5_ptm.pdb	8808	3001
kaib_22_kaib_5jyt_22_model_5_ptm.pdb	9244	4586
kaib_22_kaib_5jyt_23_model_5_ptm.pdb	9378	6108
kaib_22_kaib_5jyt_24_model_5_ptm.pdb	9320	3893
kaib_22_kaib_5jyt_25_model_5_ptm.pdb	9937	7140
kaib_22_kaib_5jyt_26_model_5_ptm.pdb	9227	5668
kaib_22_kaib_5jyt_27_model_5_ptm.pdb	9530	5474
kaib_22_kaib_5jyt_28_model_5_ptm.pdb	9599	5222
kaib_22_kaib_5jyt_29_model_5_ptm.pdb	9024	4366
kaib_22_kaib_5jyt_2_model_5_ptm.pdb	9690	5280
kaib_22_kaib_5jyt_30_model_5_ptm.pdb	8903	4431
kaib_22_kaib_5jyt_31_model_5_ptm.pdb	10095	8748
kaib_22_kaib_5jyt_32_model_5_ptm.pdb	8562	4387
kaib_22_kaib_5jyt_33_model_5_ptm.pdb	8873	3252
kaib_22_kaib_5jyt_34_model_5_ptm.pdb	9238	4362
kaib_22_kaib_5jyt_35_model_5_ptm.pdb	8254	5292
kaib_22_kaib_5jyt_36_model_5_ptm.pdb	8685	3556
kaib_22_kaib_5jyt_37_model_5_ptm.pdb	9858	6311
kaib_22_kaib_5jyt_38_model_5_ptm.pdb	9859	7801
kaib_22_kaib_5jyt_39_model_5_ptm.pdb	8495	3983
kaib_22_kaib_5jyt_3_model_5_ptm.pdb	10269	8016
kaib_22_kaib_5jyt_40_model_5_ptm.pdb	8910	3857
kaib_22_kaib_5jyt_41_model_5_ptm.pdb	8552	4076
kaib_22_kaib_5jyt_42_model_5_ptm.pdb	9348	6254
kaib_22_kaib_5jyt_43_model_5_ptm.pdb	9653	5691
kaib_22_kaib_5jyt_44_model_5_ptm.pdb	9366	4127
kaib_22_kaib_5jyt_45_model_5_ptm.pdb	9020	4950
kaib_22_kaib_5jyt_46_model_5_ptm.pdb	10084	8171
kaib_22_kaib_5jyt_47_model_5_ptm.pdb	8941	2826
kaib_22_kaib_5jyt_48_model_5_ptm.pdb	9474	5119
kaib_22_kaib_5jyt_49_model_5_ptm.pdb	8721	2781
kaib_22_kaib_5jyt_4_model_5_ptm.pdb	8768	2865
kaib_22_kaib_5jyt_5_model_5_ptm.pdb	9579	5969
kaib_22_kaib_5jyt_6_model_5_ptm.pdb	9199	5074
kaib_22_kaib_5jyt_7_model_5_ptm.pdb	8483	3973
kaib_22_kaib_5jyt_8_model_5_ptm.pdb	8931	3914
kaib_22_kaib_5jyt_9_model_5_ptm.pdb	9310	4331
kaib_23_kaib_5jyt_0_model_5_ptm.pdb	9893	8112
kaib_23_kaib_5jyt_10_model_5_ptm.pdb	9762	7591
kaib_23_kaib_5jyt_11_model_5_ptm.pdb	8832	2482
kaib_23_kaib_5jyt_12_model_5_ptm.pdb	9335	6920
kaib_23_kaib_5jyt_13_model_5_ptm.pdb	9617	8590
kaib_23_kaib_5jyt_14_model_5_ptm.pdb	8787	4004
kaib_23_kaib_5jyt_15_model_5_ptm.pdb	9934	7381
kaib_23_kaib_5jyt_16_model_5_ptm.pdb	9776	7954
kaib_23_kaib_5jyt_17_model_5_ptm.pdb	9930	8754
kaib_23_kaib_5jyt_18_model_5_ptm.pdb	9693	5986
kaib_23_kaib_5jyt_19_model_5_ptm.pdb	9655	8170
kaib_23_kaib_5jyt_1_model_5_ptm.pdb	9427	8872
kaib_23_kaib_5jyt_20_model_5_ptm.pdb	8392	5453
kaib_23_kaib_5jyt_21_model_5_ptm.pdb	8783	3989
kaib_23_kaib_5jyt_22_model_5_ptm.pdb	9505	6465
kaib_23_kaib_5jyt_23_model_5_ptm.pdb	9555	5128
kaib_23_kaib_5jyt_24_model_5_ptm.pdb	10230	8186
kaib_23_kaib_5jyt_25_model_5_ptm.pdb	8812	2870
kaib_23_kaib_5jyt_26_model_5_ptm.pdb	9677	8490
kaib_23_kaib_5jyt_27_model_5_ptm.pdb	9042	3579
kaib_23_kaib_5jyt_28_model_5_ptm.pdb	10218	7723
kaib_23_kaib_5jyt_29_model_5_ptm.pdb	9323	6677
kaib_23_kaib_5jyt_2_model_5_ptm.pdb	9936	7926
kaib_23_kaib_5jyt_30_model_5_ptm.pdb	8889	5740
kaib_23_kaib_5jyt_31_model_5_ptm.pdb	9826	8603
kaib_23_kaib_5jyt_32_model_5_ptm.pdb	9641	8425
kaib_23_kaib_5jyt_33_model_5_ptm.pdb	8989	3078
kaib_23_kaib_5jyt_34_model_5_ptm.pdb	10088	8123
kaib_23_kaib_5jyt_35_model_5_ptm.pdb	8075	5574
kaib_23_kaib_5jyt_36_model_5_ptm.pdb	9397	5356
kaib_23_kaib_5jyt_37_model_5_ptm.pdb	9740	8027
kaib_23_kaib_5jyt_38_model_5_ptm.pdb	10160	7651
kaib_23_kaib_5jyt_39_model_5_ptm.pdb	8447	4114
kaib_23_kaib_5jyt_3_model_5_ptm.pdb	9906	8551
kaib_23_kaib_5jyt_40_model_5_ptm.pdb	9822	4877
kaib_23_kaib_5jyt_41_model_5_ptm.pdb	8173	5162
kaib_23_kaib_5jyt_42_model_5_ptm.pdb	9742	8861
kaib_23_kaib_5jyt_43_model_5_ptm.pdb	9887	8287
kaib_23_kaib_5jyt_44_model_5_ptm.pdb	9464	4081
kaib_23_kaib_5jyt_45_model_5_ptm.pdb	9355	6209
kaib_23_kaib_5jyt_46_model_5_ptm.pdb	9988	6978
kaib_23_kaib_5jyt_47_model_5_ptm.pdb	9166	2917
kaib_23_kaib_5jyt_48_model_5_ptm.pdb	9890	8035
kaib_23_kaib_5jyt_49_model_5_ptm.pdb	10024	7663
kaib_23_kaib_5jyt_4_model_5_ptm.pdb	8915	2904
kaib_23_kaib_5jyt_5_model_5_ptm.pdb	9469	6864
kaib_23_kaib_5jyt_6_model_5_ptm.pdb	9374	7396
kaib_23_kaib_5jyt_7_model_5_ptm.pdb	9085	4688
kaib_23_kaib_5jyt_8_model_5_ptm.pdb	9254	6163
kaib_23_kaib_5jyt_9_model_5_ptm.pdb	9094	5315
kaib_24_kaib_5jyt_0_model_5_ptm.pdb	9523	6189
kaib_24_kaib_5jyt_10_model_5_ptm.pdb	9278	7587
kaib_24_kaib_5jyt_11_model_5_ptm.pdb	8923	2916
kaib_24_kaib_5jyt_12_model_5_ptm.pdb	8754	4564
kaib_24_kaib_5jyt_13_model_5_ptm.pdb	8999	6711
kaib_24_kaib_5jyt_14_model_5_ptm.pdb	8772	3099
kaib_24_kaib_5jyt_15_model_5_ptm.pdb	9440	6099
kaib_24_kaib_5jyt_16_model_5_ptm.pdb	9293	7155
kaib_24_kaib_5jyt_17_model_5_ptm.pdb	9612	5696
kaib_24_kaib_5jyt_18_model_5_ptm.pdb	9196	6716
kaib_24_kaib_5jyt_19_model_5_ptm.pdb	8640	2733
kaib_24_kaib_5jyt_1_model_5_ptm.pdb	8749	3711
kaib_24_kaib_5jyt_20_model_5_ptm.pdb	8606	3994
kaib_24_kaib_5jyt_21_model_5_ptm.pdb	8756	3788
kaib_24_kaib_5jyt_22_model_5_ptm.pdb	9380	6180
kaib_24_kaib_5jyt_23_model_5_ptm.pdb	9390	5600
kaib_24_kaib_5jyt_24_model_5_ptm.pdb	9467	5596
kaib_24_kaib_5jyt_25_model_5_ptm.pdb	9364	6618
kaib_24_kaib_5jyt_26_model_5_ptm.pdb	9105	6616
kaib_24_kaib_5jyt_27_model_5_ptm.pdb	9398	6054
kaib_24_kaib_5jyt_28_model_5_ptm.pdb	9475	5994
kaib_24_kaib_5jyt_29_model_5_ptm.pdb	9048	6489
kaib_24_kaib_5jyt_2_model_5_ptm.pdb	9663	6711
kaib_24_kaib_5jyt_30_model_5_ptm.pdb	8416	4139
kaib_24_kaib_5jyt_31_model_5_ptm.pdb	9069	6257
kaib_24_kaib_5jyt_32_model_5_ptm.pdb	9055	6821
kaib_24_kaib_5jyt_33_model_5_ptm.pdb	8838	2607
kaib_24_kaib_5jyt_34_model_5_ptm.pdb	9397	6010
kaib_24_kaib_5jyt_35_model_5_ptm.pdb	8252	4857
kaib_24_kaib_5jyt_36_model_5_ptm.pdb	8809	3090
kaib_24_kaib_5jyt_37_model_5_ptm.pdb	9516	7128
kaib_24_kaib_5jyt_38_model_5_ptm.pdb	9187	7365
kaib_24_kaib_5jyt_39_model_5_ptm.pdb	8397	3860
kaib_24_kaib_5jyt_3_model_5_ptm.pdb	9362	6917
kaib_24_kaib_5jyt_40_model_5_ptm.pdb	8944	3745
kaib_24_kaib_5jyt_41_model_5_ptm.pdb	8519	4360
kaib_24_kaib_5jyt_42_model_5_ptm.pdb	9082	6366
kaib_24_kaib_5jyt_43_model_5_ptm.pdb	9487	7066
kaib_24_kaib_5jyt_44_model_5_ptm.pdb	9266	4036
kaib_24_kaib_5jyt_45_model_5_ptm.pdb	9012	6557
kaib_24_kaib_5jyt_46_model_5_ptm.pdb	8967	6222
kaib_24_kaib_5jyt_47_model_5_ptm.pdb	8972	3217
kaib_24_kaib_5jyt_48_model_5_ptm.pdb	9327	5969
kaib_24_kaib_5jyt_49_model_5_ptm.pdb	9051	3732
kaib_24_kaib_5jyt_4_model_5_ptm.pdb	9072	3491
kaib_24_kaib_5jyt_5_model_5_ptm.pdb	9226	6362
kaib_24_kaib_5jyt_6_model_5_ptm.pdb	8866	4183
kaib_24_kaib_5jyt_7_model_5_ptm.pdb	8384	4049
kaib_24_kaib_5jyt_8_model_5_ptm.pdb	9312	4998
kaib_24_kaib_5jyt_9_model_5_ptm.pdb	8779	3172
kaib_25_kaib_5jyt_0_model_5_ptm.pdb	9845	7424
kaib_25_kaib_5jyt_10_model_5_ptm.pdb	9209	5521
kaib_25_kaib_5jyt_11_model_5_ptm.pdb	9345	5590
kaib_25_kaib_5jyt_12_model_5_ptm.pdb	8662	3815
kaib_25_kaib_5jyt_13_model_5_ptm.pdb	9354	7089
kaib_25_kaib_5jyt_14_model_5_ptm.pdb	8703	3037
kaib_25_kaib_5jyt_15_model_5_ptm.pdb	9983	8413
kaib_25_kaib_5jyt_16_model_5_ptm.pdb	9645	6021
kaib_25_kaib_5jyt_17_model_5_ptm.pdb	9940	7346
kaib_25_kaib_5jyt_18_model_5_ptm.pdb	9673	7865
kaib_25_kaib_5jyt_19_model_5_ptm.pdb	8736	3327
kaib_25_kaib_5jyt_1_model_5_ptm.pdb	8743	3297
kaib_25_kaib_5jyt_20_model_5_ptm.pdb	8563	4343
kaib_25_kaib_5jyt_21_model_5_ptm.pdb	8873	2844
kaib_25_kaib_5jyt_22_model_5_ptm.pdb	9558	7047
kaib_25_kaib_5jyt_23_model_5_ptm.pdb	9553	5816
kaib_25_kaib_5jyt_24_model_5_ptm.pdb	9911	5833
kaib_25_kaib_5jyt_25_model_5_ptm.pdb	9554	6811
kaib_25_kaib_5jyt_26_model_5_ptm.pdb	9902	9332
kaib_25_kaib_5jyt_27_model_5_ptm.pdb	8962	3510
kaib_25_kaib_5jyt_28_model_5_ptm.pdb	9713	5911
kaib_25_kaib_5jyt_29_model_5_ptm.pdb	8607	3821
kaib_25_kaib_5jyt_2_model_5_ptm.pdb	9718	5747
kaib_25_kaib_5jyt_30_model_5_ptm.pdb	9826	9465
kaib_25_kaib_5jyt_31_model_5_ptm.pdb	8545	4004
kaib_25_kaib_5jyt_32_model_5_ptm.pdb	9515	9158
kaib_25_kaib_5jyt_33_model_5_ptm.pdb	8919	2336
kaib_25_kaib_5jyt_34_model_5_ptm.pdb	9516	5937
kaib_25_kaib_5jyt_35_model_5_ptm.pdb	8456	4922
kaib_25_kaib_5jyt_36_model_5_ptm.pdb	9472	7364
kaib_25_kaib_5jyt_37_model_5_ptm.pdb	9739	6446
kaib_25_kaib_5jyt_38_model_5_ptm.pdb	9606	7444
kaib_25_kaib_5jyt_39_model_5_ptm.pdb	8554	3965
kaib_25_kaib_5jyt_3_model_5_ptm.pdb	9891	7716
kaib_25_kaib_5jyt_40_model_5_ptm.pdb	9688	6834
kaib_25_kaib_5jyt_41_model_5_ptm.pdb	8334	4822
kaib_25_kaib_5jyt_42_model_5_ptm.pdb	9392	7028
kaib_25_kaib_5jyt_43_model_5_ptm.pdb	9677	8291
kaib_25_kaib_5jyt_44_model_5_ptm.pdb	9135	3443
kaib_25_kaib_5jyt_45_model_5_ptm.pdb	9165	5651
kaib_25_kaib_5jyt_46_model_5_ptm.pdb	8593	4915
kaib_25_kaib_5jyt_47_model_5_ptm.pdb	9067	2510
kaib_25_kaib_5jyt_48_model_5_ptm.pdb	9693	6301
kaib_25_kaib_5jyt_49_model_5_ptm.pdb	8918	2673
kaib_25_kaib_5jyt_4_model_5_ptm.pdb	9001	3012
kaib_25_kaib_5jyt_5_model_5_ptm.pdb	9333	5791
kaib_25_kaib_5jyt_6_model_5_ptm.pdb	8872	3846
kaib_25_kaib_5jyt_7_model_5_ptm.pdb	8400	4436
kaib_25_kaib_5jyt_8_model_5_ptm.pdb	8810	2685
kaib_25_kaib_5jyt_9_model_5_ptm.pdb	8834	2966
kaib_26_kaib_5jyt_0_model_5_ptm.pdb	9456	4954
kaib_26_kaib_5jyt_10_model_5_ptm.pdb	8563	3954
kaib_26_kaib_5jyt_11_model_5_ptm.pdb	8886	3005
kaib_26_kaib_5jyt_12_model_5_ptm.pdb	9373	8489
kaib_26_kaib_5jyt_13_model_5_ptm.pdb	8601	4029
kaib_26_kaib_5jyt_14_model_5_ptm.pdb	8826	3088
kaib_26_kaib_5jyt_15_model_5_ptm.pdb	9620	6901
kaib_26_kaib_5jyt_16_model_5_ptm.pdb	9403	7968
kaib_26_kaib_5jyt_17_model_5_ptm.pdb	9887	8284
kaib_26_kaib_5jyt_18_model_5_ptm.pdb	9411	7864
kaib_26_kaib_5jyt_19_model_5_ptm.pdb	8577	3689
kaib_26_kaib_5jyt_1_model_5_ptm.pdb	8739	3221
kaib_26_kaib_5jyt_20_model_5_ptm.pdb	8688	3870
kaib_26_kaib_5jyt_21_model_5_ptm.pdb	8784	2698
kaib_26_kaib_5jyt_22_model_5_ptm.pdb	9498	6656
kaib_26_kaib_5jyt_23_model_5_ptm.pdb	9479	5871
kaib_26_kaib_5jyt_24_model_5_ptm.pdb	9721	8754
kaib_26_kaib_5jyt_25_model_5_ptm.pdb	9310	3443
kaib_26_kaib_5jyt_26_model_5_ptm.pdb	9337	6939
kaib_26_kaib_5jyt_27_model_5_ptm.pdb	8801	2408
kaib_26_kaib_5jyt_28_model_5_ptm.pdb	9629	8101
kaib_26_kaib_5jyt_29_model_5_ptm.pdb	8684	3852
kaib_26_kaib_5jyt_2_model_5_ptm.pdb	9743	6270
kaib_26_kaib_5jyt_30_model_5_ptm.pdb	8940	5182
kaib_26_kaib_5jyt_31_model_5_ptm.pdb	9366	9068
kaib_26_kaib_5jyt_32_model_5_ptm.pdb	9279	8845
kaib_26_kaib_5jyt_33_model_5_ptm.pdb	8977	2408
kaib_26_kaib_5jyt_34_model_5_ptm.pdb	9462	5806
kaib_26_kaib_5jyt_35_model_5_ptm.pdb	8368	4596
kaib_26_kaib_5jyt_36_model_5_ptm.pdb	8748	2640
kaib_26_kaib_5jyt_37_model_5_ptm.pdb	9568	7980
kaib_26_kaib_5jyt_38_model_5_ptm.pdb	9348	7564
kaib_26_kaib_5jyt_39_model_5_ptm.pdb	8529	4040
kaib_26_kaib_5jyt_3_model_5_ptm.pdb	9704	8056
kaib_26_kaib_5jyt_40_model_5_ptm.pdb	9026	4125
kaib_26_kaib_5jyt_41_model_5_ptm.pdb	8528	4746
kaib_26_kaib_5jyt_42_model_5_ptm.pdb	9167	6586
kaib_26_kaib_5jyt_43_model_5_ptm.pdb	9545	7756
kaib_26_kaib_5jyt_44_model_5_ptm.pdb	8895	2985
kaib_26_kaib_5jyt_45_model_5_ptm.pdb	9248	7853
kaib_26_kaib_5jyt_46_model_5_ptm.pdb	9663	9609
kaib_26_kaib_5jyt_47_model_5_ptm.pdb	8975	2815
kaib_26_kaib_5jyt_48_model_5_ptm.pdb	9649	8545
kaib_26_kaib_5jyt_49_model_5_ptm.pdb	8973	3586
kaib_26_kaib_5jyt_4_model_5_ptm.pdb	8935	2962
kaib_26_kaib_5jyt_5_model_5_ptm.pdb	9245	5488
kaib_26_kaib_5jyt_6_model_5_ptm.pdb	8750	3814
kaib_26_kaib_5jyt_7_model_5_ptm.pdb	8463	4465
kaib_26_kaib_5jyt_8_model_5_ptm.pdb	8996	2850
kaib_26_kaib_5jyt_9_model_5_ptm.pdb	8822	2875
kaib_27_kaib_5jyt_0_model_5_ptm.pdb	10098	8044
kaib_27_kaib_5jyt_10_model_5_ptm.pdb	8583	4218
kaib_27_kaib_5jyt_11_model_5_ptm.pdb	9081	4008
kaib_27_kaib_5jyt_12_model_5_ptm.pdb	8853	4429
kaib_27_kaib_5jyt_13_model_5_ptm.pdb	9025	5784
kaib_27_kaib_5jyt_14_model_5_ptm.pdb	8715	2662
kaib_27_kaib_5jyt_15_model_5_ptm.pdb	9375	5034
kaib_27_kaib_5jyt_16_model_5_ptm.pdb	9889	8699
kaib_27_kaib_5jyt_17_model_5_ptm.pdb	9865	4694
kaib_27_kaib_5jyt_18_model_5_ptm.pdb	9306	6188
kaib_27_kaib_5jyt_19_model_5_ptm.pdb	8699	3351
kaib_27_kaib_5jyt_1_model_5_ptm.pdb	8858	4452
kaib_27_kaib_5jyt_20_model_5_ptm.pdb	8207	6140
kaib_27_kaib_5jyt_21_model_5_ptm.pdb	8698	2942
kaib_27_kaib_5jyt_22_model_5_ptm.pdb	9809	7293
kaib_27_kaib_5jyt_23_model_5_ptm.pdb	9690	5221
kaib_27_kaib_5jyt_24_model_5_ptm.pdb	9236	4357
kaib_27_kaib_5jyt_25_model_5_ptm.pdb	9696	7327
kaib_27_kaib_5jyt_26_model_5_ptm.pdb	9319	5502
kaib_27_kaib_5jyt_27_model_5_ptm.pdb	9065	3552
kaib_27_kaib_5jyt_28_model_5_ptm.pdb	9945	5128
kaib_27_kaib_5jyt_29_model_5_ptm.pdb	8870	5028
kaib_27_kaib_5jyt_2_model_5_ptm.pdb	10188	7900
kaib_27_kaib_5jyt_30_model_5_ptm.pdb	8623	4672
kaib_27_kaib_5jyt_31_model_5_ptm.pdb	9748	8963
kaib_27_kaib_5jyt_32_model_5_ptm.pdb	9788	7696
kaib_27_kaib_5jyt_33_model_5_ptm.pdb	8808	3574
kaib_27_kaib_5jyt_34_model_5_ptm.pdb	10087	8396
kaib_27_kaib_5jyt_35_model_5_ptm.pdb	8243	5230
kaib_27_kaib_5jyt_36_model_5_ptm.pdb	8770	2965
kaib_27_kaib_5jyt_37_model_5_ptm.pdb	9981	8171
kaib_27_kaib_5jyt_38_model_5_ptm.pdb	9839	8986
kaib_27_kaib_5jyt_39_model_5_ptm.pdb	8492	4259
kaib_27_kaib_5jyt_3_model_5_ptm.pdb	9471	6537
kaib_27_kaib_5jyt_40_model_5_ptm.pdb	8925	3434
kaib_27_kaib_5jyt_41_model_5_ptm.pdb	8481	5337
kaib_27_kaib_5jyt_42_model_5_ptm.pdb	9261	6645
kaib_27_kaib_5jyt_43_model_5_ptm.pdb	10124	7854
kaib_27_kaib_5jyt_44_model_5_ptm.pdb	9372	3820
kaib_27_kaib_5jyt_45_model_5_ptm.pdb	9569	5877
kaib_27_kaib_5jyt_46_model_5_ptm.pdb	9045	6198
kaib_27_kaib_5jyt_47_model_5_ptm.pdb	9557	4289
kaib_27_kaib_5jyt_48_model_5_ptm.pdb	9971	8130
kaib_27_kaib_5jyt_49_model_5_ptm.pdb	9336	5093
kaib_27_kaib_5jyt_4_model_5_ptm.pdb	8720	2627
kaib_27_kaib_5jyt_5_model_5_ptm.pdb	9951	8624
kaib_27_kaib_5jyt_6_model_5_ptm.pdb	9006	4983
kaib_27_kaib_5jyt_7_model_5_ptm.pdb	9372	4425
kaib_27_kaib_5jyt_8_model_5_ptm.pdb	9064	3466
kaib_27_kaib_5jyt_9_model_5_ptm.pdb	8996	4556
kaib_28_kaib_5jyt_0_model_5_ptm.pdb	9452	5543
kaib_28_kaib_5jyt_10_model_5_ptm.pdb	9339	6619
kaib_28_kaib_5jyt_11_model_5_ptm.pdb	9792	6994
kaib_28_kaib_5jyt_12_model_5_ptm.pdb	9292	8090
kaib_28_kaib_5jyt_13_model_5_ptm.pdb	9168	9251
kaib_28_kaib_5jyt_14_model_5_ptm.pdb	8796	3494
kaib_28_kaib_5jyt_15_model_5_ptm.pdb	9527	9604
kaib_28_kaib_5jyt_16_model_5_ptm.pdb	9536	9476
kaib_28_kaib_5jyt_17_model_5_ptm.pdb	9841	7464
kaib_28_kaib_5jyt_18_model_5_ptm.pdb	9556	9290
kaib_28_kaib_5jyt_19_model_5_ptm.pdb	8870	5321
kaib_28_kaib_5jyt_1_model_5_ptm.pdb	9324	7925
kaib_28_kaib_5jyt_20_model_5_ptm.pdb	7979	6776
kaib_28_kaib_5jyt_21_model_5_ptm.pdb	8667	3151
kaib_28_kaib_5jyt_22_model_5_ptm.pdb	9593	8602
kaib_28_kaib_5jyt_23_model_5_ptm.pdb	9742	6359
kaib_28_kaib_5jyt_24_model_5_ptm.pdb	9909	8173
kaib_28_kaib_5jyt_25_model_5_ptm.pdb	9619	8248
kaib_28_kaib_5jyt_26_model_5_ptm.pdb	9240	8020
kaib_28_kaib_5jyt_27_model_5_ptm.pdb	8991	3401
kaib_28_kaib_5jyt_28_model_5_ptm.pdb	9988	8209
kaib_28_kaib_5jyt_29_model_5_ptm.pdb	9327	8806
kaib_28_kaib_5jyt_2_model_5_ptm.pdb	9702	8325
kaib_28_kaib_5jyt_30_model_5_ptm.pdb	8789	5142
kaib_28_kaib_5jyt_31_model_5_ptm.pdb	9478	8716
kaib_28_kaib_5jyt_32_model_5_ptm.pdb	9404	9275
kaib_28_kaib_5jyt_33_model_5_ptm.pdb	8728	3377
kaib_28_kaib_5jyt_34_model_5_ptm.pdb	9617	8361
kaib_28_kaib_5jyt_35_model_5_ptm.pdb	8111	5784
kaib_28_kaib_5jyt_36_model_5_ptm.pdb	9789	7462
kaib_28_kaib_5jyt_37_model_5_ptm.pdb	9703	8680
kaib_28_kaib_5jyt_38_model_5_ptm.pdb	9382	9563
kaib_28_kaib_5jyt_39_model_5_ptm.pdb	8613	4271
kaib_28_kaib_5jyt_3_model_5_ptm.pdb	9519	9308
kaib_28_kaib_5jyt_40_model_5_ptm.pdb	8908	3348
kaib_28_kaib_5jyt_41_model_5_ptm.pdb	8508	6815
kaib_28_kaib_5jyt_42_model_5_ptm.pdb	9084	7813
kaib_28_kaib_5jyt_43_model_5_ptm.pdb	9630	8404
kaib_28_kaib_5jyt_44_model_5_ptm.pdb	9349	3915
kaib_28_kaib_5jyt_45_model_5_ptm.pdb	9059	8138
kaib_28_kaib_5jyt_46_model_5_ptm.pdb	9838	7774
kaib_28_kaib_5jyt_47_model_5_ptm.pdb	9082	4261
kaib_28_kaib_5jyt_48_model_5_ptm.pdb	9595	8131
kaib_28_kaib_5jyt_49_model_5_ptm.pdb	9012	4180
kaib_28_kaib_5jyt_4_model_5_ptm.pdb	8890	3128
kaib_28_kaib_5jyt_5_model_5_ptm.pdb	9502	8664
kaib_28_kaib_5jyt_6_model_5_ptm.pdb	8823	4438
kaib_28_kaib_5jyt_7_model_5_ptm.pdb	8355	4993
kaib_28_kaib_5jyt_8_model_5_ptm.pdb	9389	5346
kaib_28_kaib_5jyt_9_model_5_ptm.pdb	9013	3863
kaib_29_kaib_5jyt_0_model_5_ptm.pdb	9561	6328
kaib_29_kaib_5jyt_10_model_5_ptm.pdb	8564	4210
kaib_29_kaib_5jyt_11_model_5_ptm.pdb	8885	2492
kaib_29_kaib_5jyt_12_model_5_ptm.pdb	8689	4229
kaib_29_kaib_5jyt_13_model_5_ptm.pdb	8567	4497
kaib_29_kaib_5jyt_14_model_5_ptm.pdb	8742	2845
kaib_29_kaib_5jyt_15_model_5_ptm.pdb	9414	7226
kaib_29_kaib_5jyt_16_model_5_ptm.pdb	9552	5958
kaib_29_kaib_5jyt_17_model_5_ptm.pdb	9681	4985
kaib_29_kaib_5jyt_18_model_5_ptm.pdb	9525	7658
kaib_29_kaib_5jyt_19_model_5_ptm.pdb	8663	2790
kaib_29_kaib_5jyt_1_model_5_ptm.pdb	9077	3812
kaib_29_kaib_5jyt_20_model_5_ptm.pdb	8512	5392
kaib_29_kaib_5jyt_21_model_5_ptm.pdb	8800	2788
kaib_29_kaib_5jyt_22_model_5_ptm.pdb	8779	3404
kaib_29_kaib_5jyt_23_model_5_ptm.pdb	9523	8819
kaib_29_kaib_5jyt_24_model_5_ptm.pdb	9051	3265
kaib_29_kaib_5jyt_25_model_5_ptm.pdb	8782	2841
kaib_29_kaib_5jyt_26_model_5_ptm.pdb	9146	7381
kaib_29_kaib_5jyt_27_model_5_ptm.pdb	8690	2601
kaib_29_kaib_5jyt_28_model_5_ptm.pdb	9012	2996
kaib_29_kaib_5jyt_29_model_5_ptm.pdb	8625	4221
kaib_29_kaib_5jyt_2_model_5_ptm.pdb	8881	2803
kaib_29_kaib_5jyt_30_model_5_ptm.pdb	8374	4391
kaib_29_kaib_5jyt_31_model_5_ptm.pdb	9275	8171
kaib_29_kaib_5jyt_32_model_5_ptm.pdb	8481	4467
kaib_29_kaib_5jyt_33_model_5_ptm.pdb	8949	2495
kaib_29_kaib_5jyt_34_model_5_ptm.pdb	9429	7618
kaib_29_kaib_5jyt_35_model_5_ptm.pdb	8251	4715
kaib_29_kaib_5jyt_36_model_5_ptm.pdb	8814	3184
kaib_29_kaib_5jyt_37_model_5_ptm.pdb	9023	2877
kaib_29_kaib_5jyt_38_model_5_ptm.pdb	8472	3907
kaib_29_kaib_5jyt_39_model_5_ptm.pdb	8405	4235
kaib_29_kaib_5jyt_3_model_5_ptm.pdb	8759	2885
kaib_29_kaib_5jyt_40_model_5_ptm.pdb	8913	2952
kaib_29_kaib_5jyt_41_model_5_ptm.pdb	8436	4242
kaib_29_kaib_5jyt_42_model_5_ptm.pdb	9521	8318
kaib_29_kaib_5jyt_43_model_5_ptm.pdb	9587	7886
kaib_29_kaib_5jyt_44_model_5_ptm.pdb	9224	3403
kaib_29_kaib_5jyt_45_model_5_ptm.pdb	8514	4127
kaib_29_kaib_5jyt_46_model_5_ptm.pdb	8375	3933
kaib_29_kaib_5jyt_47_model_5_ptm.pdb	8883	2753
kaib_29_kaib_5jyt_48_model_5_ptm.pdb	8831	2877
kaib_29_kaib_5jyt_49_model_5_ptm.pdb	8849	2784
kaib_29_kaib_5jyt_4_model_5_ptm.pdb	8755	2648
kaib_29_kaib_5jyt_5_model_5_ptm.pdb	9233	7527
kaib_29_kaib_5jyt_6_model_5_ptm.pdb	8558	3095
kaib_29_kaib_5jyt_7_model_5_ptm.pdb	8708	4218
kaib_29_kaib_5jyt_8_model_5_ptm.pdb	8891	2823
kaib_29_kaib_5jyt_9_model_5_ptm.pdb	8776	2821
kaib_2_kaib_5jyt_0_model_5_ptm.pdb	8969	2920
kaib_2_kaib_5jyt_10_model_5_ptm.pdb	8596	4257
kaib_2_kaib_5jyt_11_model_5_ptm.pdb	8893	3284
kaib_2_kaib_5jyt_12_model_5_ptm.pdb	8332	5775
kaib_2_kaib_5jyt_13_model_5_ptm.pdb	9731	5989
kaib_2_kaib_5jyt_14_model_5_ptm.pdb	8364	5822
kaib_2_kaib_5jyt_15_model_5_ptm.pdb	9457	5811
kaib_2_kaib_5jyt_16_model_5_ptm.pdb	9785	7598
kaib_2_kaib_5jyt_17_model_5_ptm.pdb	10043	8163
kaib_2_kaib_5jyt_18_model_5_ptm.pdb	8857	3780
kaib_2_kaib_5jyt_19_model_5_ptm.pdb	8741	2984
kaib_2_kaib_5jyt_1_model_5_ptm.pdb	8730	3437
kaib_2_kaib_5jyt_20_model_5_ptm.pdb	8162	5716
kaib_2_kaib_5jyt_21_model_5_ptm.pdb	8821	3052
kaib_2_kaib_5jyt_22_model_5_ptm.pdb	8864	3782
kaib_2_kaib_5jyt_23_model_5_ptm.pdb	8821	3536
kaib_2_kaib_5jyt_24_model_5_ptm.pdb	9158	3228
kaib_2_kaib_5jyt_25_model_5_ptm.pdb	7684	6895
kaib_2_kaib_5jyt_26_model_5_ptm.pdb	8623	4523
kaib_2_kaib_5jyt_27_model_5_ptm.pdb	8752	2713
kaib_2_kaib_5jyt_28_model_5_ptm.pdb	9597	6561
kaib_2_kaib_5jyt_29_model_5_ptm.pdb	8898	4339
kaib_2_kaib_5jyt_2_model_5_ptm.pdb	9780	5564
kaib_2_kaib_5jyt_30_model_5_ptm.pdb	8655	4066
kaib_2_kaib_5jyt_31_model_5_ptm.pdb	8603	4024
kaib_2_kaib_5jyt_32_model_5_ptm.pdb	8936	4846
kaib_2_kaib_5jyt_33_model_5_ptm.pdb	8831	2700
kaib_2_kaib_5jyt_34_model_5_ptm.pdb	9089	4267
kaib_2_kaib_5jyt_35_model_5_ptm.pdb	8098	5396
kaib_2_kaib_5jyt_36_model_5_ptm.pdb	8640	3035
kaib_2_kaib_5jyt_37_model_5_ptm.pdb	9950	7170
kaib_2_kaib_5jyt_38_model_5_ptm.pdb	10034	7683
kaib_2_kaib_5jyt_39_model_5_ptm.pdb	8533	4612
kaib_2_kaib_5jyt_3_model_5_ptm.pdb	8694	3785
kaib_2_kaib_5jyt_40_model_5_ptm.pdb	8881	3440
kaib_2_kaib_5jyt_41_model_5_ptm.pdb	8236	5535
kaib_2_kaib_5jyt_42_model_5_ptm.pdb	9679	7012
kaib_2_kaib_5jyt_43_model_5_ptm.pdb	8834	3846
kaib_2_kaib_5jyt_44_model_5_ptm.pdb	9271	3431
kaib_2_kaib_5jyt_45_model_5_ptm.pdb	8597	4278
kaib_2_kaib_5jyt_46_model_5_ptm.pdb	9854	7456
kaib_2_kaib_5jyt_47_model_5_ptm.pdb	8770	5053
kaib_2_kaib_5jyt_48_model_5_ptm.pdb	9945	7470
kaib_2_kaib_5jyt_49_model_5_ptm.pdb	9308	4800
kaib_2_kaib_5jyt_4_model_5_ptm.pdb	8813	2938
kaib_2_kaib_5jyt_5_model_5_ptm.pdb	9836	7537
kaib_2_kaib_5jyt_6_model_5_ptm.pdb	8630	3441
kaib_2_kaib_5jyt_7_model_5_ptm.pdb	8253	4781
kaib_2_kaib_5jyt_8_model_5_ptm.pdb	8900	3321
kaib_2_kaib_5jyt_9_model_5_ptm.pdb	8640	4249
kaib_30_kaib_5jyt_0_model_5_ptm.pdb	9579	7315
kaib_30_kaib_5jyt_10_model_5_ptm.pdb	9459	8041
kaib_30_kaib_5jyt_11_model_5_ptm.pdb	8850	2586
kaib_30_kaib_5jyt_12_model_5_ptm.pdb	9233	7434
kaib_30_kaib_5jyt_13_model_5_ptm.pdb	9210	8064
kaib_30_kaib_5jyt_14_model_5_ptm.pdb	8812	2864
kaib_30_kaib_5jyt_15_model_5_ptm.pdb	9494	8147
kaib_30_kaib_5jyt_16_model_5_ptm.pdb	9404	8027
kaib_30_kaib_5jyt_17_model_5_ptm.pdb	9794	8409
kaib_30_kaib_5jyt_18_model_5_ptm.pdb	9506	8639
kaib_30_kaib_5jyt_19_model_5_ptm.pdb	8659	2766
kaib_30_kaib_5jyt_1_model_5_ptm.pdb	9058	4423
kaib_30_kaib_5jyt_20_model_5_ptm.pdb	8326	5572
kaib_30_kaib_5jyt_21_model_5_ptm.pdb	8804	2989
kaib_30_kaib_5jyt_22_model_5_ptm.pdb	9545	8793
kaib_30_kaib_5jyt_23_model_5_ptm.pdb	9411	7590
kaib_30_kaib_5jyt_24_model_5_ptm.pdb	9667	8121
kaib_30_kaib_5jyt_25_model_5_ptm.pdb	9481	8476
kaib_30_kaib_5jyt_26_model_5_ptm.pdb	9278	9023
kaib_30_kaib_5jyt_27_model_5_ptm.pdb	8844	2969
kaib_30_kaib_5jyt_28_model_5_ptm.pdb	9474	5738
kaib_30_kaib_5jyt_29_model_5_ptm.pdb	9645	9309
kaib_30_kaib_5jyt_2_model_5_ptm.pdb	9664	8383
kaib_30_kaib_5jyt_30_model_5_ptm.pdb	8563	4263
kaib_30_kaib_5jyt_31_model_5_ptm.pdb	8486	4113
kaib_30_kaib_5jyt_32_model_5_ptm.pdb	9197	7936
kaib_30_kaib_5jyt_33_model_5_ptm.pdb	8777	2540
kaib_30_kaib_5jyt_34_model_5_ptm.pdb	9406	6429
kaib_30_kaib_5jyt_35_model_5_ptm.pdb	8433	4307
kaib_30_kaib_5jyt_36_model_5_ptm.pdb	8612	2895
kaib_30_kaib_5jyt_37_model_5_ptm.pdb	9652	8761
kaib_30_kaib_5jyt_38_model_5_ptm.pdb	9469	9384
kaib_30_kaib_5jyt_39_model_5_ptm.pdb	8465	4077
kaib_30_kaib_5jyt_3_model_5_ptm.pdb	9691	8751
kaib_30_kaib_5jyt_40_model_5_ptm.pdb	9061	3024
kaib_30_kaib_5jyt_41_model_5_ptm.pdb	8354	4091
kaib_30_kaib_5jyt_42_model_5_ptm.pdb	9311	8357
kaib_30_kaib_5jyt_43_model_5_ptm.pdb	9523	7409
kaib_30_kaib_5jyt_44_model_5_ptm.pdb	9288	3840
kaib_30_kaib_5jyt_45_model_5_ptm.pdb	8529	4271
kaib_30_kaib_5jyt_46_model_5_ptm.pdb	8437	3998
kaib_30_kaib_5jyt_47_model_5_ptm.pdb	9006	2931
kaib_30_kaib_5jyt_48_model_5_ptm.pdb	9554	8333
kaib_30_kaib_5jyt_49_model_5_ptm.pdb	9049	3607
kaib_30_kaib_5jyt_4_model_5_ptm.pdb	8931	2980
kaib_30_kaib_5jyt_5_model_5_ptm.pdb	9397	7092
kaib_30_kaib_5jyt_6_model_5_ptm.pdb	8523	3163
kaib_30_kaib_5jyt_7_model_5_ptm.pdb	8431	4250
kaib_30_kaib_5jyt_8_model_5_ptm.pdb	8847	3174
kaib_30_kaib_5jyt_9_model_5_ptm.pdb	8719	2688
kaib_31_kaib_5jyt_0_model_5_ptm.pdb	9536	5596
kaib_31_kaib_5jyt_10_model_5_ptm.pdb	8642	4117
kaib_31_kaib_5jyt_11_model_5_ptm.pdb	9022	3452
kaib_31_kaib_5jyt_12_model_5_ptm.pdb	8997	5550
kaib_31_kaib_5jyt_13_model_5_ptm.pdb	9105	6794
kaib_31_kaib_5jyt_14_model_5_ptm.pdb	8607	4676
kaib_31_kaib_5jyt_15_model_5_ptm.pdb	9158	4507
kaib_31_kaib_5jyt_16_model_5_ptm.pdb	9484	6544
kaib_31_kaib_5jyt_17_model_5_ptm.pdb	9315	4197
kaib_31_kaib_5jyt_18_model_5_ptm.pdb	9282	5570
kaib_31_kaib_5jyt_19_model_5_ptm.pdb	8562	3815
kaib_31_kaib_5jyt_1_model_5_ptm.pdb	8968	3619
kaib_31_kaib_5jyt_20_model_5_ptm.pdb	8737	3961
kaib_31_kaib_5jyt_21_model_5_ptm.pdb	8875	2964
kaib_31_kaib_5jyt_22_model_5_ptm.pdb	9223	5133
kaib_31_kaib_5jyt_23_model_5_ptm.pdb	9314	6151
kaib_31_kaib_5jyt_24_model_5_ptm.pdb	9344	5206
kaib_31_kaib_5jyt_25_model_5_ptm.pdb	9313	5607
kaib_31_kaib_5jyt_26_model_5_ptm.pdb	9169	6794
kaib_31_kaib_5jyt_27_model_5_ptm.pdb	8889	3296
kaib_31_kaib_5jyt_28_model_5_ptm.pdb	9511	5562
kaib_31_kaib_5jyt_29_model_5_ptm.pdb	8972	5751
kaib_31_kaib_5jyt_2_model_5_ptm.pdb	8828	2523
kaib_31_kaib_5jyt_30_model_5_ptm.pdb	8639	4961
kaib_31_kaib_5jyt_31_model_5_ptm.pdb	9506	8294
kaib_31_kaib_5jyt_32_model_5_ptm.pdb	9156	6485
kaib_31_kaib_5jyt_33_model_5_ptm.pdb	8816	3094
kaib_31_kaib_5jyt_34_model_5_ptm.pdb	9318	6043
kaib_31_kaib_5jyt_35_model_5_ptm.pdb	8254	5327
kaib_31_kaib_5jyt_36_model_5_ptm.pdb	9710	7522
kaib_31_kaib_5jyt_37_model_5_ptm.pdb	9582	6568
kaib_31_kaib_5jyt_38_model_5_ptm.pdb	9208	6709
kaib_31_kaib_5jyt_39_model_5_ptm.pdb	8475	3915
kaib_31_kaib_5jyt_3_model_5_ptm.pdb	9824	6110
kaib_31_kaib_5jyt_40_model_5_ptm.pdb	8991	4010
kaib_31_kaib_5jyt_41_model_5_ptm.pdb	8266	5533
kaib_31_kaib_5jyt_42_model_5_ptm.pdb	8710	4444
kaib_31_kaib_5jyt_43_model_5_ptm.pdb	9489	7152
kaib_31_kaib_5jyt_44_model_5_ptm.pdb	8889	2904
kaib_31_kaib_5jyt_45_model_5_ptm.pdb	8456	5423
kaib_31_kaib_5jyt_46_model_5_ptm.pdb	9850	8898
kaib_31_kaib_5jyt_47_model_5_ptm.pdb	8998	2426
kaib_31_kaib_5jyt_48_model_5_ptm.pdb	9357	5138
kaib_31_kaib_5jyt_49_model_5_ptm.pdb	9529	6010
kaib_31_kaib_5jyt_4_model_5_ptm.pdb	8993	2828
kaib_31_kaib_5jyt_5_model_5_ptm.pdb	9246	5274
kaib_31_kaib_5jyt_6_model_5_ptm.pdb	8836	3711
kaib_31_kaib_5jyt_7_model_5_ptm.pdb	8173	5547
kaib_31_kaib_5jyt_8_model_5_ptm.pdb	9035	4015
kaib_31_kaib_5jyt_9_model_5_ptm.pdb	8813	2685
kaib_32_kaib_5jyt_0_model_5_ptm.pdb	9646	8384
kaib_32_kaib_5jyt_10_model_5_ptm.pdb	9277	5167
kaib_32_kaib_5jyt_11_model_5_ptm.pdb	9166	3861
kaib_32_kaib_5jyt_12_model_5_ptm.pdb	9264	7659
kaib_32_kaib_5jyt_13_model_5_ptm.pdb	9244	8856
kaib_32_kaib_5jyt_14_model_5_ptm.pdb	8745	3279
kaib_32_kaib_5jyt_15_model_5_ptm.pdb	9383	8051
kaib_32_kaib_5jyt_16_model_5_ptm.pdb	9338	8464
kaib_32_kaib_5jyt_17_model_5_ptm.pdb	10075	8686
kaib_32_kaib_5jyt_18_model_5_ptm.pdb	9354	8341
kaib_32_kaib_5jyt_19_model_5_ptm.pdb	8771	3964
kaib_32_kaib_5jyt_1_model_5_ptm.pdb	8760	3019
kaib_32_kaib_5jyt_20_model_5_ptm.pdb	8243	5449
kaib_32_kaib_5jyt_21_model_5_ptm.pdb	8867	3400
kaib_32_kaib_5jyt_22_model_5_ptm.pdb	9373	7791
kaib_32_kaib_5jyt_23_model_5_ptm.pdb	9429	7956
kaib_32_kaib_5jyt_24_model_5_ptm.pdb	9475	7244
kaib_32_kaib_5jyt_25_model_5_ptm.pdb	9418	8170
kaib_32_kaib_5jyt_26_model_5_ptm.pdb	9233	7926
kaib_32_kaib_5jyt_27_model_5_ptm.pdb	9183	5973
kaib_32_kaib_5jyt_28_model_5_ptm.pdb	9654	7482
kaib_32_kaib_5jyt_29_model_5_ptm.pdb	8578	4078
kaib_32_kaib_5jyt_2_model_5_ptm.pdb	9604	6792
kaib_32_kaib_5jyt_30_model_5_ptm.pdb	8704	4691
kaib_32_kaib_5jyt_31_model_5_ptm.pdb	8525	4242
kaib_32_kaib_5jyt_32_model_5_ptm.pdb	9328	9901
kaib_32_kaib_5jyt_33_model_5_ptm.pdb	8867	2627
kaib_32_kaib_5jyt_34_model_5_ptm.pdb	9334	7418
kaib_32_kaib_5jyt_35_model_5_ptm.pdb	8263	4376
kaib_32_kaib_5jyt_36_model_5_ptm.pdb	8623	3288
kaib_32_kaib_5jyt_37_model_5_ptm.pdb	9682	7666
kaib_32_kaib_5jyt_38_model_5_ptm.pdb	9361	8435
kaib_32_kaib_5jyt_39_model_5_ptm.pdb	8465	4155
kaib_32_kaib_5jyt_3_model_5_ptm.pdb	9892	7755
kaib_32_kaib_5jyt_40_model_5_ptm.pdb	9245	4638
kaib_32_kaib_5jyt_41_model_5_ptm.pdb	8513	4152
kaib_32_kaib_5jyt_42_model_5_ptm.pdb	9311	9085
kaib_32_kaib_5jyt_43_model_5_ptm.pdb	9597	8628
kaib_32_kaib_5jyt_44_model_5_ptm.pdb	8843	3127
kaib_32_kaib_5jyt_45_model_5_ptm.pdb	9238	8064
kaib_32_kaib_5jyt_46_model_5_ptm.pdb	9241	7801
kaib_32_kaib_5jyt_47_model_5_ptm.pdb	8899	2415
kaib_32_kaib_5jyt_48_model_5_ptm.pdb	9458	8278
kaib_32_kaib_5jyt_49_model_5_ptm.pdb	9498	6045
kaib_32_kaib_5jyt_4_model_5_ptm.pdb	8786	2891
kaib_32_kaib_5jyt_5_model_5_ptm.pdb	9344	5278
kaib_32_kaib_5jyt_6_model_5_ptm.pdb	8602	3532
kaib_32_kaib_5jyt_7_model_5_ptm.pdb	8101	6263
kaib_32_kaib_5jyt_8_model_5_ptm.pdb	8781	3413
kaib_32_kaib_5jyt_9_model_5_ptm.pdb	8769	2884
kaib_33_kaib_5jyt_0_model_5_ptm.pdb	8987	2718
kaib_33_kaib_5jyt_10_model_5_ptm.pdb	8599	4111
kaib_33_kaib_5jyt_11_model_5_ptm.pdb	8934	2633
kaib_33_kaib_5jyt_12_model_5_ptm.pdb	8606	3874
kaib_33_kaib_5jyt_13_model_5_ptm.pdb	8574	4062
kaib_33_kaib_5jyt_14_model_5_ptm.pdb	8939	2828
kaib_33_kaib_5jyt_15_model_5_ptm.pdb	9550	7259
kaib_33_kaib_5jyt_16_model_5_ptm.pdb	8604	4027
kaib_33_kaib_5jyt_17_model_5_ptm.pdb	9711	7428
kaib_33_kaib_5jyt_18_model_5_ptm.pdb	8837	3027
kaib_33_kaib_5jyt_19_model_5_ptm.pdb	8753	2731
kaib_33_kaib_5jyt_1_model_5_ptm.pdb	8812	3437
kaib_33_kaib_5jyt_20_model_5_ptm.pdb	8641	4183
kaib_33_kaib_5jyt_21_model_5_ptm.pdb	8928	2852
kaib_33_kaib_5jyt_22_model_5_ptm.pdb	9599	6389
kaib_33_kaib_5jyt_23_model_5_ptm.pdb	8707	3007
kaib_33_kaib_5jyt_24_model_5_ptm.pdb	9193	2757
kaib_33_kaib_5jyt_25_model_5_ptm.pdb	8804	2842
kaib_33_kaib_5jyt_26_model_5_ptm.pdb	9030	6344
kaib_33_kaib_5jyt_27_model_5_ptm.pdb	8755	2631
kaib_33_kaib_5jyt_28_model_5_ptm.pdb	9070	2389
kaib_33_kaib_5jyt_29_model_5_ptm.pdb	8585	4100
kaib_33_kaib_5jyt_2_model_5_ptm.pdb	8906	2392
kaib_33_kaib_5jyt_30_model_5_ptm.pdb	8543	4269
kaib_33_kaib_5jyt_31_model_5_ptm.pdb	8564	4039
kaib_33_kaib_5jyt_32_model_5_ptm.pdb	8579	4424
kaib_33_kaib_5jyt_33_model_5_ptm.pdb	8987	2280
kaib_33_kaib_5jyt_34_model_5_ptm.pdb	9229	4183
kaib_33_kaib_5jyt_35_model_5_ptm.pdb	8502	4134
kaib_33_kaib_5jyt_36_model_5_ptm.pdb	8766	2797
kaib_33_kaib_5jyt_37_model_5_ptm.pdb	8915	2822
kaib_33_kaib_5jyt_38_model_5_ptm.pdb	8668	4210
kaib_33_kaib_5jyt_39_model_5_ptm.pdb	8480	4046
kaib_33_kaib_5jyt_3_model_5_ptm.pdb	8729	3333
kaib_33_kaib_5jyt_40_model_5_ptm.pdb	8892	2613
kaib_33_kaib_5jyt_41_model_5_ptm.pdb	8576	4271
kaib_33_kaib_5jyt_42_model_5_ptm.pdb	8532	4161
kaib_33_kaib_5jyt_43_model_5_ptm.pdb	8786	2767
kaib_33_kaib_5jyt_44_model_5_ptm.pdb	8843	2917
kaib_33_kaib_5jyt_45_model_5_ptm.pdb	8509	4216
kaib_33_kaib_5jyt_46_model_5_ptm.pdb	8444	4091
kaib_33_kaib_5jyt_47_model_5_ptm.pdb	9012	2490
kaib_33_kaib_5jyt_48_model_5_ptm.pdb	9005	2502
kaib_33_kaib_5jyt_49_model_5_ptm.pdb	8876	2547
kaib_33_kaib_5jyt_4_model_5_ptm.pdb	8982	2797
kaib_33_kaib_5jyt_5_model_5_ptm.pdb	9199	4565
kaib_33_kaib_5jyt_6_model_5_ptm.pdb	8887	2687
kaib_33_kaib_5jyt_7_model_5_ptm.pdb	8380	4288
kaib_33_kaib_5jyt_8_model_5_ptm.pdb	8851	3121
kaib_33_kaib_5jyt_9_model_5_ptm.pdb	8880	2481
kaib_34_kaib_5jyt_0_model_5_ptm.pdb	8972	2570
kaib_34_kaib_5jyt_10_model_5_ptm.pdb	8478	3850
kaib_34_kaib_5jyt_11_model_5_ptm.pdb	8952	2882
kaib_34_kaib_5jyt_12_model_5_ptm.pdb	9198	8061
kaib_34_kaib_5jyt_13_model_5_ptm.pdb	9056	6236
kaib_34_kaib_5jyt_14_model_5_ptm.pdb	8748	2780
kaib_34_kaib_5jyt_15_model_5_ptm.pdb	9291	5054
kaib_34_kaib_5jyt_16_model_5_ptm.pdb	9213	5502
kaib_34_kaib_5jyt_17_model_5_ptm.pdb	9489	4804
kaib_34_kaib_5jyt_18_model_5_ptm.pdb	9298	7424
kaib_34_kaib_5jyt_19_model_5_ptm.pdb	8791	2824
kaib_34_kaib_5jyt_1_model_5_ptm.pdb	8753	3100
kaib_34_kaib_5jyt_20_model_5_ptm.pdb	8491	3837
kaib_34_kaib_5jyt_21_model_5_ptm.pdb	8763	3526
kaib_34_kaib_5jyt_22_model_5_ptm.pdb	9320	6564
kaib_34_kaib_5jyt_23_model_5_ptm.pdb	9239	5786
kaib_34_kaib_5jyt_24_model_5_ptm.pdb	9537	6872
kaib_34_kaib_5jyt_25_model_5_ptm.pdb	9254	6860
kaib_34_kaib_5jyt_26_model_5_ptm.pdb	9040	5801
kaib_34_kaib_5jyt_27_model_5_ptm.pdb	8918	3412
kaib_34_kaib_5jyt_28_model_5_ptm.pdb	9327	6003
kaib_34_kaib_5jyt_29_model_5_ptm.pdb	9127	7652
kaib_34_kaib_5jyt_2_model_5_ptm.pdb	8917	2684
kaib_34_kaib_5jyt_30_model_5_ptm.pdb	8383	3802
kaib_34_kaib_5jyt_31_model_5_ptm.pdb	9432	8866
kaib_34_kaib_5jyt_32_model_5_ptm.pdb	9153	6087
kaib_34_kaib_5jyt_33_model_5_ptm.pdb	8743	2319
kaib_34_kaib_5jyt_34_model_5_ptm.pdb	9253	5236
kaib_34_kaib_5jyt_35_model_5_ptm.pdb	8350	4509
kaib_34_kaib_5jyt_36_model_5_ptm.pdb	8622	3313
kaib_34_kaib_5jyt_37_model_5_ptm.pdb	9411	6452
kaib_34_kaib_5jyt_38_model_5_ptm.pdb	9133	7188
kaib_34_kaib_5jyt_39_model_5_ptm.pdb	8500	3945
kaib_34_kaib_5jyt_3_model_5_ptm.pdb	9311	6759
kaib_34_kaib_5jyt_40_model_5_ptm.pdb	9011	3244
kaib_34_kaib_5jyt_41_model_5_ptm.pdb	8423	3947
kaib_34_kaib_5jyt_42_model_5_ptm.pdb	8642	4234
kaib_34_kaib_5jyt_43_model_5_ptm.pdb	9366	5750
kaib_34_kaib_5jyt_44_model_5_ptm.pdb	9239	3573
kaib_34_kaib_5jyt_45_model_5_ptm.pdb	9019	5652
kaib_34_kaib_5jyt_46_model_5_ptm.pdb	8392	4042
kaib_34_kaib_5jyt_47_model_5_ptm.pdb	9014	2877
kaib_34_kaib_5jyt_48_model_5_ptm.pdb	9290	5730
kaib_34_kaib_5jyt_49_model_5_ptm.pdb	8751	2598
kaib_34_kaib_5jyt_4_model_5_ptm.pdb	8840	3114
kaib_34_kaib_5jyt_5_model_5_ptm.pdb	9192	5024
kaib_34_kaib_5jyt_6_model_5_ptm.pdb	8760	3688
kaib_34_kaib_5jyt_7_model_5_ptm.pdb	8554	4262
kaib_34_kaib_5jyt_8_model_5_ptm.pdb	8850	2636
kaib_34_kaib_5jyt_9_model_5_ptm.pdb	8806	2814
kaib_35_kaib_5jyt_0_model_5_ptm.pdb	9471	6726
kaib_35_kaib_5jyt_10_model_5_ptm.pdb	9318	7475
kaib_35_kaib_5jyt_11_model_5_ptm.pdb	9167	3075
kaib_35_kaib_5jyt_12_model_5_ptm.pdb	9183	8885
kaib_35_kaib_5jyt_13_model_5_ptm.pdb	9271	9756
kaib_35_kaib_5jyt_14_model_5_ptm.pdb	9091	3262
kaib_35_kaib_5jyt_15_model_5_ptm.pdb	9448	5766
kaib_35_kaib_5jyt_16_model_5_ptm.pdb	9608	9561
kaib_35_kaib_5jyt_17_model_5_ptm.pdb	9816	7340
kaib_35_kaib_5jyt_18_model_5_ptm.pdb	9332	6118
kaib_35_kaib_5jyt_19_model_5_ptm.pdb	8679	3527
kaib_35_kaib_5jyt_1_model_5_ptm.pdb	8919	3875
kaib_35_kaib_5jyt_20_model_5_ptm.pdb	8308	3860
kaib_35_kaib_5jyt_21_model_5_ptm.pdb	9361	3473
kaib_35_kaib_5jyt_22_model_5_ptm.pdb	9276	6417
kaib_35_kaib_5jyt_23_model_5_ptm.pdb	9567	6189
kaib_35_kaib_5jyt_24_model_5_ptm.pdb	9384	5553
kaib_35_kaib_5jyt_25_model_5_ptm.pdb	9459	8098
kaib_35_kaib_5jyt_26_model_5_ptm.pdb	9218	7468
kaib_35_kaib_5jyt_27_model_5_ptm.pdb	8749	2848
kaib_35_kaib_5jyt_28_model_5_ptm.pdb	9548	8156
kaib_35_kaib_5jyt_29_model_5_ptm.pdb	9744	5370
kaib_35_kaib_5jyt_2_model_5_ptm.pdb	8883	2750
kaib_35_kaib_5jyt_30_model_5_ptm.pdb	8938	4466
kaib_35_kaib_5jyt_31_model_5_ptm.pdb	9322	6967
kaib_35_kaib_5jyt_32_model_5_ptm.pdb	9281	7157
kaib_35_kaib_5jyt_33_model_5_ptm.pdb	8938	3253
kaib_35_kaib_5jyt_34_model_5_ptm.pdb	8774	3393
kaib_35_kaib_5jyt_35_model_5_ptm.pdb	8312	4602
kaib_35_kaib_5jyt_36_model_5_ptm.pdb	8747	2907
kaib_35_kaib_5jyt_37_model_5_ptm.pdb	9553	5979
kaib_35_kaib_5jyt_38_model_5_ptm.pdb	9245	5923
kaib_35_kaib_5jyt_39_model_5_ptm.pdb	8478	4052
kaib_35_kaib_5jyt_3_model_5_ptm.pdb	9580	7159
kaib_35_kaib_5jyt_40_model_5_ptm.pdb	7686	7932
kaib_35_kaib_5jyt_41_model_5_ptm.pdb	8491	5103
kaib_35_kaib_5jyt_42_model_5_ptm.pdb	9116	8347
kaib_35_kaib_5jyt_43_model_5_ptm.pdb	9505	7384
kaib_35_kaib_5jyt_44_model_5_ptm.pdb	9392	4071
kaib_35_kaib_5jyt_45_model_5_ptm.pdb	9145	7705
kaib_35_kaib_5jyt_46_model_5_ptm.pdb	9680	8120
kaib_35_kaib_5jyt_47_model_5_ptm.pdb	8850	2695
kaib_35_kaib_5jyt_48_model_5_ptm.pdb	9793	9739
kaib_35_kaib_5jyt_49_model_5_ptm.pdb	8937	2947
kaib_35_kaib_5jyt_4_model_5_ptm.pdb	8769	2627
kaib_35_kaib_5jyt_5_model_5_ptm.pdb	9331	7655
kaib_35_kaib_5jyt_6_model_5_ptm.pdb	8608	3589
kaib_35_kaib_5jyt_7_model_5_ptm.pdb	8403	4550
kaib_35_kaib_5jyt_8_model_5_ptm.pdb	8724	2909
kaib_35_kaib_5jyt_9_model_5_ptm.pdb	8877	2843
kaib_36_kaib_5jyt_0_model_5_ptm.pdb	8950	2567
kaib_36_kaib_5jyt_10_model_5_ptm.pdb	8521	3868
kaib_36_kaib_5jyt_11_model_5_ptm.pdb	8883	3375
kaib_36_kaib_5jyt_12_model_5_ptm.pdb	8908	4643
kaib_36_kaib_5jyt_13_model_5_ptm.pdb	8925	5235
kaib_36_kaib_5jyt_14_model_5_ptm.pdb	8801	3110
kaib_36_kaib_5jyt_15_model_5_ptm.pdb	9425	5344
kaib_36_kaib_5jyt_16_model_5_ptm.pdb	8841	2809
kaib_36_kaib_5jyt_17_model_5_ptm.pdb	9581	7492
kaib_36_kaib_5jyt_18_model_5_ptm.pdb	9503	7364
kaib_36_kaib_5jyt_19_model_5_ptm.pdb	8632	3476
kaib_36_kaib_5jyt_1_model_5_ptm.pdb	8909	3530
kaib_36_kaib_5jyt_20_model_5_ptm.pdb	8327	4824
kaib_36_kaib_5jyt_21_model_5_ptm.pdb	8931	2740
kaib_36_kaib_5jyt_22_model_5_ptm.pdb	9601	4491
kaib_36_kaib_5jyt_23_model_5_ptm.pdb	9559	7336
kaib_36_kaib_5jyt_24_model_5_ptm.pdb	9575	4649
kaib_36_kaib_5jyt_25_model_5_ptm.pdb	8733	2518
kaib_36_kaib_5jyt_26_model_5_ptm.pdb	8881	4769
kaib_36_kaib_5jyt_27_model_5_ptm.pdb	8774	3572
kaib_36_kaib_5jyt_28_model_5_ptm.pdb	9481	4384
kaib_36_kaib_5jyt_29_model_5_ptm.pdb	8524	3721
kaib_36_kaib_5jyt_2_model_5_ptm.pdb	9635	5257
kaib_36_kaib_5jyt_30_model_5_ptm.pdb	8543	4302
kaib_36_kaib_5jyt_31_model_5_ptm.pdb	8551	4062
kaib_36_kaib_5jyt_32_model_5_ptm.pdb	8645	4517
kaib_36_kaib_5jyt_33_model_5_ptm.pdb	8946	2351
kaib_36_kaib_5jyt_34_model_5_ptm.pdb	10208	4728
kaib_36_kaib_5jyt_35_model_5_ptm.pdb	8443	4118
kaib_36_kaib_5jyt_36_model_5_ptm.pdb	8676	2914
kaib_36_kaib_5jyt_37_model_5_ptm.pdb	9736	7370
kaib_36_kaib_5jyt_38_model_5_ptm.pdb	9138	6963
kaib_36_kaib_5jyt_39_model_5_ptm.pdb	8533	4007
kaib_36_kaib_5jyt_3_model_5_ptm.pdb	9369	7589
kaib_36_kaib_5jyt_40_model_5_ptm.pdb	9178	2932
kaib_36_kaib_5jyt_41_model_5_ptm.pdb	8439	3946
kaib_36_kaib_5jyt_42_model_5_ptm.pdb	8802	5567
kaib_36_kaib_5jyt_43_model_5_ptm.pdb	9572	8302
kaib_36_kaib_5jyt_44_model_5_ptm.pdb	9194	3302
kaib_36_kaib_5jyt_45_model_5_ptm.pdb	8548	4693
kaib_36_kaib_5jyt_46_model_5_ptm.pdb	8558	4218
kaib_36_kaib_5jyt_47_model_5_ptm.pdb	9072	2648
kaib_36_kaib_5jyt_48_model_5_ptm.pdb	9674	7771
kaib_36_kaib_5jyt_49_model_5_ptm.pdb	8906	2951
kaib_36_kaib_5jyt_4_model_5_ptm.pdb	8833	3271
kaib_36_kaib_5jyt_5_model_5_ptm.pdb	8942	3813
kaib_36_kaib_5jyt_6_model_5_ptm.pdb	8575	3220
kaib_36_kaib_5jyt_7_model_5_ptm.pdb	8531	4634
kaib_36_kaib_5jyt_8_model_5_ptm.pdb	8879	3620
kaib_36_kaib_5jyt_9_model_5_ptm.pdb	8763	2709
kaib_37_kaib_5jyt_0_model_5_ptm.pdb	9641	5903
kaib_37_kaib_5jyt_10_model_5_ptm.pdb	8540	3978
kaib_37_kaib_5jyt_11_model_5_ptm.pdb	8911	3299
kaib_37_kaib_5jyt_12_model_5_ptm.pdb	9102	6380
kaib_37_kaib_5jyt_13_model_5_ptm.pdb	8955	4732
kaib_37_kaib_5jyt_14_model_5_ptm.pdb	8913	3461
kaib_37_kaib_5jyt_15_model_5_ptm.pdb	9188	4577
kaib_37_kaib_5jyt_16_model_5_ptm.pdb	9472	8671
kaib_37_kaib_5jyt_17_model_5_ptm.pdb	9353	4531
kaib_37_kaib_5jyt_18_model_5_ptm.pdb	9188	5576
kaib_37_kaib_5jyt_19_model_5_ptm.pdb	8747	2708
kaib_37_kaib_5jyt_1_model_5_ptm.pdb	8782	3194
kaib_37_kaib_5jyt_20_model_5_ptm.pdb	8181	6512
kaib_37_kaib_5jyt_21_model_5_ptm.pdb	8625	3181
kaib_37_kaib_5jyt_22_model_5_ptm.pdb	9421	5557
kaib_37_kaib_5jyt_23_model_5_ptm.pdb	9835	7553
kaib_37_kaib_5jyt_24_model_5_ptm.pdb	9295	4183
kaib_37_kaib_5jyt_25_model_5_ptm.pdb	8826	2758
kaib_37_kaib_5jyt_26_model_5_ptm.pdb	8988	5264
kaib_37_kaib_5jyt_27_model_5_ptm.pdb	8825	3654
kaib_37_kaib_5jyt_28_model_5_ptm.pdb	9304	4209
kaib_37_kaib_5jyt_29_model_5_ptm.pdb	8845	4326
kaib_37_kaib_5jyt_2_model_5_ptm.pdb	10134	7766
kaib_37_kaib_5jyt_30_model_5_ptm.pdb	8685	4479
kaib_37_kaib_5jyt_31_model_5_ptm.pdb	9406	8536
kaib_37_kaib_5jyt_32_model_5_ptm.pdb	9132	7233
kaib_37_kaib_5jyt_33_model_5_ptm.pdb	8827	3599
kaib_37_kaib_5jyt_34_model_5_ptm.pdb	9426	5720
kaib_37_kaib_5jyt_35_model_5_ptm.pdb	8141	5402
kaib_37_kaib_5jyt_36_model_5_ptm.pdb	8656	2908
kaib_37_kaib_5jyt_37_model_5_ptm.pdb	9691	8360
kaib_37_kaib_5jyt_38_model_5_ptm.pdb	9609	9216
kaib_37_kaib_5jyt_39_model_5_ptm.pdb	8496	4966
kaib_37_kaib_5jyt_3_model_5_ptm.pdb	9592	7332
kaib_37_kaib_5jyt_40_model_5_ptm.pdb	8843	3345
kaib_37_kaib_5jyt_41_model_5_ptm.pdb	8177	5928
kaib_37_kaib_5jyt_42_model_5_ptm.pdb	9113	6224
kaib_37_kaib_5jyt_43_model_5_ptm.pdb	9545	6199
kaib_37_kaib_5jyt_44_model_5_ptm.pdb	9488	3534
kaib_37_kaib_5jyt_45_model_5_ptm.pdb	8888	5310
kaib_37_kaib_5jyt_46_model_5_ptm.pdb	8557	4771
kaib_37_kaib_5jyt_47_model_5_ptm.pdb	9101	3566
kaib_37_kaib_5jyt_48_model_5_ptm.pdb	9108	4804
kaib_37_kaib_5jyt_49_model_5_ptm.pdb	8705	2878
kaib_37_kaib_5jyt_4_model_5_ptm.pdb	8879	3338
kaib_37_kaib_5jyt_5_model_5_ptm.pdb	9414	4985
kaib_37_kaib_5jyt_6_model_5_ptm.pdb	8898	4396
kaib_37_kaib_5jyt_7_model_5_ptm.pdb	8269	5269
kaib_37_kaib_5jyt_8_model_5_ptm.pdb	8960	3574
kaib_37_kaib_5jyt_9_model_5_ptm.pdb	8832	3955
kaib_38_kaib_5jyt_0_model_5_ptm.pdb	9430	5742
kaib_38_kaib_5jyt_10_model_5_ptm.pdb	8791	4479
kaib_38_kaib_5jyt_11_model_5_ptm.pdb	8788	4141
kaib_38_kaib_5jyt_12_model_5_ptm.pdb	8967	4243
kaib_38_kaib_5jyt_13_model_5_ptm.pdb	8895	5048
kaib_38_kaib_5jyt_14_model_5_ptm.pdb	8716	4305
kaib_38_kaib_5jyt_15_model_5_ptm.pdb	9900	6474
kaib_38_kaib_5jyt_16_model_5_ptm.pdb	8769	3269
kaib_38_kaib_5jyt_17_model_5_ptm.pdb	9962	8551
kaib_38_kaib_5jyt_18_model_5_ptm.pdb	9403	6813
kaib_38_kaib_5jyt_19_model_5_ptm.pdb	8884	3054
kaib_38_kaib_5jyt_1_model_5_ptm.pdb	9026	3462
kaib_38_kaib_5jyt_20_model_5_ptm.pdb	8736	3864
kaib_38_kaib_5jyt_21_model_5_ptm.pdb	8955	2750
kaib_38_kaib_5jyt_22_model_5_ptm.pdb	9505	6399
kaib_38_kaib_5jyt_23_model_5_ptm.pdb	9485	5233
kaib_38_kaib_5jyt_24_model_5_ptm.pdb	9422	6920
kaib_38_kaib_5jyt_25_model_5_ptm.pdb	8850	4422
kaib_38_kaib_5jyt_26_model_5_ptm.pdb	10115	6167
kaib_38_kaib_5jyt_27_model_5_ptm.pdb	9158	3032
kaib_38_kaib_5jyt_28_model_5_ptm.pdb	9413	4222
kaib_38_kaib_5jyt_29_model_5_ptm.pdb	9648	5177
kaib_38_kaib_5jyt_2_model_5_ptm.pdb	8983	2434
kaib_38_kaib_5jyt_30_model_5_ptm.pdb	9074	5315
kaib_38_kaib_5jyt_31_model_5_ptm.pdb	8608	4369
kaib_38_kaib_5jyt_32_model_5_ptm.pdb	8702	4830
kaib_38_kaib_5jyt_33_model_5_ptm.pdb	8918	2490
kaib_38_kaib_5jyt_34_model_5_ptm.pdb	9452	6040
kaib_38_kaib_5jyt_35_model_5_ptm.pdb	8787	4414
kaib_38_kaib_5jyt_36_model_5_ptm.pdb	8578	4650
kaib_38_kaib_5jyt_37_model_5_ptm.pdb	9708	6440
kaib_38_kaib_5jyt_38_model_5_ptm.pdb	8868	4131
kaib_38_kaib_5jyt_39_model_5_ptm.pdb	8657	3960
kaib_38_kaib_5jyt_3_model_5_ptm.pdb	10334	6032
kaib_38_kaib_5jyt_40_model_5_ptm.pdb	7414	7729
kaib_38_kaib_5jyt_41_model_5_ptm.pdb	8371	5501
kaib_38_kaib_5jyt_42_model_5_ptm.pdb	8609	4146
kaib_38_kaib_5jyt_43_model_5_ptm.pdb	9242	3911
kaib_38_kaib_5jyt_44_model_5_ptm.pdb	9018	2775
kaib_38_kaib_5jyt_45_model_5_ptm.pdb	8604	4476
kaib_38_kaib_5jyt_46_model_5_ptm.pdb	9150	5519
kaib_38_kaib_5jyt_47_model_5_ptm.pdb	8989	2594
kaib_38_kaib_5jyt_48_model_5_ptm.pdb	8365	6570
kaib_38_kaib_5jyt_49_model_5_ptm.pdb	8880	2608
kaib_38_kaib_5jyt_4_model_5_ptm.pdb	8919	2758
kaib_38_kaib_5jyt_5_model_5_ptm.pdb	8878	4021
kaib_38_kaib_5jyt_6_model_5_ptm.pdb	8797	3860
kaib_38_kaib_5jyt_7_model_5_ptm.pdb	8110	6811
kaib_38_kaib_5jyt_8_model_5_ptm.pdb	8767	2910
kaib_38_kaib_5jyt_9_model_5_ptm.pdb	8714	4480
kaib_39_kaib_5jyt_0_model_5_ptm.pdb	9823	7440
kaib_39_kaib_5jyt_10_model_5_ptm.pdb	9263	5162
kaib_39_kaib_5jyt_11_model_5_ptm.pdb	8990	3483
kaib_39_kaib_5jyt_12_model_5_ptm.pdb	9966	6845
kaib_39_kaib_5jyt_13_model_5_ptm.pdb	9215	5703
kaib_39_kaib_5jyt_14_model_5_ptm.pdb	9349	5779
kaib_39_kaib_5jyt_15_model_5_ptm.pdb	10073	7412
kaib_39_kaib_5jyt_16_model_5_ptm.pdb	9993	8425
kaib_39_kaib_5jyt_17_model_5_ptm.pdb	10135	7317
kaib_39_kaib_5jyt_18_model_5_ptm.pdb	9917	8052
kaib_39_kaib_5jyt_19_model_5_ptm.pdb	8919	3616
kaib_39_kaib_5jyt_1_model_5_ptm.pdb	9265	5618
kaib_39_kaib_5jyt_20_model_5_ptm.pdb	9421	5903
kaib_39_kaib_5jyt_21_model_5_ptm.pdb	8634	3918
kaib_39_kaib_5jyt_22_model_5_ptm.pdb	9850	7717
kaib_39_kaib_5jyt_23_model_5_ptm.pdb	9446	5255
kaib_39_kaib_5jyt_24_model_5_ptm.pdb	9696	6221
kaib_39_kaib_5jyt_25_model_5_ptm.pdb	9400	4973
kaib_39_kaib_5jyt_26_model_5_ptm.pdb	10051	7409
kaib_39_kaib_5jyt_27_model_5_ptm.pdb	9276	3976
kaib_39_kaib_5jyt_28_model_5_ptm.pdb	9497	5248
kaib_39_kaib_5jyt_29_model_5_ptm.pdb	9656	5752
kaib_39_kaib_5jyt_2_model_5_ptm.pdb	9468	6019
kaib_39_kaib_5jyt_30_model_5_ptm.pdb	8782	4808
kaib_39_kaib_5jyt_31_model_5_ptm.pdb	9287	7379
kaib_39_kaib_5jyt_32_model_5_ptm.pdb	9716	8359
kaib_39_kaib_5jyt_33_model_5_ptm.pdb	8850	3197
kaib_39_kaib_5jyt_34_model_5_ptm.pdb	9954	7578
kaib_39_kaib_5jyt_35_model_5_ptm.pdb	8664	5406
kaib_39_kaib_5jyt_36_model_5_ptm.pdb	8692	2749
kaib_39_kaib_5jyt_37_model_5_ptm.pdb	10118	7847
kaib_39_kaib_5jyt_38_model_5_ptm.pdb	9783	7978
kaib_39_kaib_5jyt_39_model_5_ptm.pdb	8701	4274
kaib_39_kaib_5jyt_3_model_5_ptm.pdb	9653	8442
kaib_39_kaib_5jyt_40_model_5_ptm.pdb	10018	7681
kaib_39_kaib_5jyt_41_model_5_ptm.pdb	8489	5029
kaib_39_kaib_5jyt_42_model_5_ptm.pdb	9361	6327
kaib_39_kaib_5jyt_43_model_5_ptm.pdb	10177	7867
kaib_39_kaib_5jyt_44_model_5_ptm.pdb	9430	3824
kaib_39_kaib_5jyt_45_model_5_ptm.pdb	9075	5698
kaib_39_kaib_5jyt_46_model_5_ptm.pdb	9559	6433
kaib_39_kaib_5jyt_47_model_5_ptm.pdb	9032	3299
kaib_39_kaib_5jyt_48_model_5_ptm.pdb	10044	7326
kaib_39_kaib_5jyt_49_model_5_ptm.pdb	9608	6253
kaib_39_kaib_5jyt_4_model_5_ptm.pdb	9065	4560
kaib_39_kaib_5jyt_5_model_5_ptm.pdb	9620	6279
kaib_39_kaib_5jyt_6_model_5_ptm.pdb	9108	5010
kaib_39_kaib_5jyt_7_model_5_ptm.pdb	10097	7193
kaib_39_kaib_5jyt_8_model_5_ptm.pdb	9039	4737
kaib_39_kaib_5jyt_9_model_5_ptm.pdb	8721	2765
kaib_3_kaib_5jyt_0_model_5_ptm.pdb	9650	8973
kaib_3_kaib_5jyt_10_model_5_ptm.pdb	9381	7184
kaib_3_kaib_5jyt_11_model_5_ptm.pdb	9770	4694
kaib_3_kaib_5jyt_12_model_5_ptm.pdb	9585	5241
kaib_3_kaib_5jyt_13_model_5_ptm.pdb	8700	4327
kaib_3_kaib_5jyt_14_model_5_ptm.pdb	8624	3535
kaib_3_kaib_5jyt_15_model_5_ptm.pdb	10535	8730
kaib_3_kaib_5jyt_16_model_5_ptm.pdb	9532	6197
kaib_3_kaib_5jyt_17_model_5_ptm.pdb	10292	5702
kaib_3_kaib_5jyt_18_model_5_ptm.pdb	9648	7827
kaib_3_kaib_5jyt_19_model_5_ptm.pdb	8756	2899
kaib_3_kaib_5jyt_1_model_5_ptm.pdb	9049	3849
kaib_3_kaib_5jyt_20_model_5_ptm.pdb	8589	5329
kaib_3_kaib_5jyt_21_model_5_ptm.pdb	8833	2954
kaib_3_kaib_5jyt_22_model_5_ptm.pdb	9383	6555
kaib_3_kaib_5jyt_23_model_5_ptm.pdb	9735	7518
kaib_3_kaib_5jyt_24_model_5_ptm.pdb	16682	16602
kaib_3_kaib_5jyt_25_model_5_ptm.pdb	9287	6008
kaib_3_kaib_5jyt_26_model_5_ptm.pdb	10506	7026
kaib_3_kaib_5jyt_27_model_5_ptm.pdb	8976	3842
kaib_3_kaib_5jyt_28_model_5_ptm.pdb	9750	6657
kaib_3_kaib_5jyt_29_model_5_ptm.pdb	8576	4294
kaib_3_kaib_5jyt_2_model_5_ptm.pdb	9547	5805
kaib_3_kaib_5jyt_30_model_5_ptm.pdb	9543	8563
kaib_3_kaib_5jyt_31_model_5_ptm.pdb	9331	6716
kaib_3_kaib_5jyt_32_model_5_ptm.pdb	9337	10092
kaib_3_kaib_5jyt_33_model_5_ptm.pdb	8831	5334
kaib_3_kaib_5jyt_34_model_5_ptm.pdb	9454	7691
kaib_3_kaib_5jyt_35_model_5_ptm.pdb	8376	5147
kaib_3_kaib_5jyt_36_model_5_ptm.pdb	10428	6309
kaib_3_kaib_5jyt_37_model_5_ptm.pdb	9297	4493
kaib_3_kaib_5jyt_38_model_5_ptm.pdb	9924	6780
kaib_3_kaib_5jyt_39_model_5_ptm.pdb	8450	4292
kaib_3_kaib_5jyt_3_model_5_ptm.pdb	11247	7174
kaib_3_kaib_5jyt_40_model_5_ptm.pdb	7540	8176
kaib_3_kaib_5jyt_41_model_5_ptm.pdb	8472	4289
kaib_3_kaib_5jyt_42_model_5_ptm.pdb	9165	9730
kaib_3_kaib_5jyt_43_model_5_ptm.pdb	9473	9412
kaib_3_kaib_5jyt_44_model_5_ptm.pdb	9566	4359
kaib_3_kaib_5jyt_45_model_5_ptm.pdb	9394	7571
kaib_3_kaib_5jyt_46_model_5_ptm.pdb	9484	9803
kaib_3_kaib_5jyt_47_model_5_ptm.pdb	8646	5987
kaib_3_kaib_5jyt_48_model_5_ptm.pdb	9485	4868
kaib_3_kaib_5jyt_49_model_5_ptm.pdb	9768	5450
kaib_3_kaib_5jyt_4_model_5_ptm.pdb	8946	3733
kaib_3_kaib_5jyt_5_model_5_ptm.pdb	9414	7953
kaib_3_kaib_5jyt_6_model_5_ptm.pdb	9707	5102
kaib_3_kaib_5jyt_7_model_5_ptm.pdb	8171	7590
kaib_3_kaib_5jyt_8_model_5_ptm.pdb	9606	7634
kaib_3_kaib_5jyt_9_model_5_ptm.pdb	8752	4323
kaib_40_kaib_5jyt_0_model_5_ptm.pdb	9639	6386
kaib_40_kaib_5jyt_10_model_5_ptm.pdb	9676	6244
kaib_40_kaib_5jyt_11_model_5_ptm.pdb	9425	4380
kaib_40_kaib_5jyt_12_model_5_ptm.pdb	9647	5925
kaib_40_kaib_5jyt_13_model_5_ptm.pdb	10157	7583
kaib_40_kaib_5jyt_14_model_5_ptm.pdb	10328	6727
kaib_40_kaib_5jyt_15_model_5_ptm.pdb	9790	7270
kaib_40_kaib_5jyt_16_model_5_ptm.pdb	10091	6013
kaib_40_kaib_5jyt_17_model_5_ptm.pdb	10112	8243
kaib_40_kaib_5jyt_18_model_5_ptm.pdb	9613	7038
kaib_40_kaib_5jyt_19_model_5_ptm.pdb	8613	3463
kaib_40_kaib_5jyt_1_model_5_ptm.pdb	8885	4578
kaib_40_kaib_5jyt_20_model_5_ptm.pdb	8002	6764
kaib_40_kaib_5jyt_21_model_5_ptm.pdb	8139	5508
kaib_40_kaib_5jyt_22_model_5_ptm.pdb	9708	7793
kaib_40_kaib_5jyt_23_model_5_ptm.pdb	9568	7345
kaib_40_kaib_5jyt_24_model_5_ptm.pdb	10070	8186
kaib_40_kaib_5jyt_25_model_5_ptm.pdb	9710	8109
kaib_40_kaib_5jyt_26_model_5_ptm.pdb	9151	6581
kaib_40_kaib_5jyt_27_model_5_ptm.pdb	9464	7218
kaib_40_kaib_5jyt_28_model_5_ptm.pdb	9785	6726
kaib_40_kaib_5jyt_29_model_5_ptm.pdb	10323	7184
kaib_40_kaib_5jyt_2_model_5_ptm.pdb	9871	7240
kaib_40_kaib_5jyt_30_model_5_ptm.pdb	9803	6952
kaib_40_kaib_5jyt_31_model_5_ptm.pdb	9920	7406
kaib_40_kaib_5jyt_32_model_5_ptm.pdb	8970	6310
kaib_40_kaib_5jyt_33_model_5_ptm.pdb	9438	3702
kaib_40_kaib_5jyt_34_model_5_ptm.pdb	9983	6998
kaib_40_kaib_5jyt_35_model_5_ptm.pdb	8141	6011
kaib_40_kaib_5jyt_36_model_5_ptm.pdb	10319	6927
kaib_40_kaib_5jyt_37_model_5_ptm.pdb	9895	7764
kaib_40_kaib_5jyt_38_model_5_ptm.pdb	10311	7873
kaib_40_kaib_5jyt_39_model_5_ptm.pdb	7741	7007
kaib_40_kaib_5jyt_3_model_5_ptm.pdb	10230	6541
kaib_40_kaib_5jyt_40_model_5_ptm.pdb	10291	5972
kaib_40_kaib_5jyt_41_model_5_ptm.pdb	8048	6211
kaib_40_kaib_5jyt_42_model_5_ptm.pdb	9537	7928
kaib_40_kaib_5jyt_43_model_5_ptm.pdb	9760	8288
kaib_40_kaib_5jyt_44_model_5_ptm.pdb	9207	3856
kaib_40_kaib_5jyt_45_model_5_ptm.pdb	9567	6593
kaib_40_kaib_5jyt_46_model_5_ptm.pdb	10142	7009
kaib_40_kaib_5jyt_47_model_5_ptm.pdb	9118	4137
kaib_40_kaib_5jyt_48_model_5_ptm.pdb	9766	5620
kaib_40_kaib_5jyt_49_model_5_ptm.pdb	10067	7132
kaib_40_kaib_5jyt_4_model_5_ptm.pdb	9548	3989
kaib_40_kaib_5jyt_5_model_5_ptm.pdb	9425	7108
kaib_40_kaib_5jyt_6_model_5_ptm.pdb	10065	6476
kaib_40_kaib_5jyt_7_model_5_ptm.pdb	8073	6331
kaib_40_kaib_5jyt_8_model_5_ptm.pdb	9037	4709
kaib_40_kaib_5jyt_9_model_5_ptm.pdb	9429	4728
kaib_41_kaib_5jyt_0_model_5_ptm.pdb	9390	7045
kaib_41_kaib_5jyt_10_model_5_ptm.pdb	9209	7024
kaib_41_kaib_5jyt_11_model_5_ptm.pdb	9052	3530
kaib_41_kaib_5jyt_12_model_5_ptm.pdb	8856	4835
kaib_41_kaib_5jyt_13_model_5_ptm.pdb	8792	4567
kaib_41_kaib_5jyt_14_model_5_ptm.pdb	8694	3599
kaib_41_kaib_5jyt_15_model_5_ptm.pdb	8981	4221
kaib_41_kaib_5jyt_16_model_5_ptm.pdb	8590	4064
kaib_41_kaib_5jyt_17_model_5_ptm.pdb	9632	4431
kaib_41_kaib_5jyt_18_model_5_ptm.pdb	8620	3685
kaib_41_kaib_5jyt_19_model_5_ptm.pdb	8633	3647
kaib_41_kaib_5jyt_1_model_5_ptm.pdb	8881	5000
kaib_41_kaib_5jyt_20_model_5_ptm.pdb	8059	6652
kaib_41_kaib_5jyt_21_model_5_ptm.pdb	8677	3128
kaib_41_kaib_5jyt_22_model_5_ptm.pdb	9032	4341
kaib_41_kaib_5jyt_23_model_5_ptm.pdb	8736	2936
kaib_41_kaib_5jyt_24_model_5_ptm.pdb	9091	3764
kaib_41_kaib_5jyt_25_model_5_ptm.pdb	8723	2707
kaib_41_kaib_5jyt_26_model_5_ptm.pdb	8786	5049
kaib_41_kaib_5jyt_27_model_5_ptm.pdb	8786	3368
kaib_41_kaib_5jyt_28_model_5_ptm.pdb	9191	3666
kaib_41_kaib_5jyt_29_model_5_ptm.pdb	8524	4359
kaib_41_kaib_5jyt_2_model_5_ptm.pdb	8735	2530
kaib_41_kaib_5jyt_30_model_5_ptm.pdb	8453	4294
kaib_41_kaib_5jyt_31_model_5_ptm.pdb	9080	6441
kaib_41_kaib_5jyt_32_model_5_ptm.pdb	8510	4162
kaib_41_kaib_5jyt_33_model_5_ptm.pdb	8898	3378
kaib_41_kaib_5jyt_34_model_5_ptm.pdb	8971	4104
kaib_41_kaib_5jyt_35_model_5_ptm.pdb	8222	5199
kaib_41_kaib_5jyt_36_model_5_ptm.pdb	8540	3930
kaib_41_kaib_5jyt_37_model_5_ptm.pdb	9916	6643
kaib_41_kaib_5jyt_38_model_5_ptm.pdb	8703	4856
kaib_41_kaib_5jyt_39_model_5_ptm.pdb	8500	4881
kaib_41_kaib_5jyt_3_model_5_ptm.pdb	8679	3212
kaib_41_kaib_5jyt_40_model_5_ptm.pdb	8845	3409
kaib_41_kaib_5jyt_41_model_5_ptm.pdb	8452	4877
kaib_41_kaib_5jyt_42_model_5_ptm.pdb	8893	4859
kaib_41_kaib_5jyt_43_model_5_ptm.pdb	9183	3724
kaib_41_kaib_5jyt_44_model_5_ptm.pdb	8884	2564
kaib_41_kaib_5jyt_45_model_5_ptm.pdb	8413	5122
kaib_41_kaib_5jyt_46_model_5_ptm.pdb	8382	4496
kaib_41_kaib_5jyt_47_model_5_ptm.pdb	9344	4341
kaib_41_kaib_5jyt_48_model_5_ptm.pdb	8956	4184
kaib_41_kaib_5jyt_49_model_5_ptm.pdb	8639	3029
kaib_41_kaib_5jyt_4_model_5_ptm.pdb	8836	3495
kaib_41_kaib_5jyt_5_model_5_ptm.pdb	8911	4080
kaib_41_kaib_5jyt_6_model_5_ptm.pdb	8461	3807
kaib_41_kaib_5jyt_7_model_5_ptm.pdb	8555	4442
kaib_41_kaib_5jyt_8_model_5_ptm.pdb	8917	3550
kaib_41_kaib_5jyt_9_model_5_ptm.pdb	8971	3782
kaib_42_kaib_5jyt_0_model_5_ptm.pdb	8984	2855
kaib_42_kaib_5jyt_10_model_5_ptm.pdb	8742	4051
kaib_42_kaib_5jyt_11_model_5_ptm.pdb	8938	2715
kaib_42_kaib_5jyt_12_model_5_ptm.pdb	8942	4415
kaib_42_kaib_5jyt_13_model_5_ptm.pdb	8613	4096
kaib_42_kaib_5jyt_14_model_5_ptm.pdb	8933	3073
kaib_42_kaib_5jyt_15_model_5_ptm.pdb	8953	3331
kaib_42_kaib_5jyt_16_model_5_ptm.pdb	8809	2872
kaib_42_kaib_5jyt_17_model_5_ptm.pdb	9856	7884
kaib_42_kaib_5jyt_18_model_5_ptm.pdb	8933	3553
kaib_42_kaib_5jyt_19_model_5_ptm.pdb	8824	2952
kaib_42_kaib_5jyt_1_model_5_ptm.pdb	8924	3315
kaib_42_kaib_5jyt_20_model_5_ptm.pdb	8730	3755
kaib_42_kaib_5jyt_21_model_5_ptm.pdb	9158	3095
kaib_42_kaib_5jyt_22_model_5_ptm.pdb	8829	3316
kaib_42_kaib_5jyt_23_model_5_ptm.pdb	8836	3487
kaib_42_kaib_5jyt_24_model_5_ptm.pdb	9221	3522
kaib_42_kaib_5jyt_25_model_5_ptm.pdb	9269	3915
kaib_42_kaib_5jyt_26_model_5_ptm.pdb	8743	4200
kaib_42_kaib_5jyt_27_model_5_ptm.pdb	8817	2812
kaib_42_kaib_5jyt_28_model_5_ptm.pdb	10035	4119
kaib_42_kaib_5jyt_29_model_5_ptm.pdb	8553	4230
kaib_42_kaib_5jyt_2_model_5_ptm.pdb	8987	2679
kaib_42_kaib_5jyt_30_model_5_ptm.pdb	8647	3841
kaib_42_kaib_5jyt_31_model_5_ptm.pdb	9278	6962
kaib_42_kaib_5jyt_32_model_5_ptm.pdb	9015	5645
kaib_42_kaib_5jyt_33_model_5_ptm.pdb	8988	2547
kaib_42_kaib_5jyt_34_model_5_ptm.pdb	9258	5013
kaib_42_kaib_5jyt_35_model_5_ptm.pdb	8527	4434
kaib_42_kaib_5jyt_36_model_5_ptm.pdb	8710	2961
kaib_42_kaib_5jyt_37_model_5_ptm.pdb	9812	6656
kaib_42_kaib_5jyt_38_model_5_ptm.pdb	8750	4003
kaib_42_kaib_5jyt_39_model_5_ptm.pdb	8613	3978
kaib_42_kaib_5jyt_3_model_5_ptm.pdb	8951	3939
kaib_42_kaib_5jyt_40_model_5_ptm.pdb	8923	4038
kaib_42_kaib_5jyt_41_model_5_ptm.pdb	8581	4084
kaib_42_kaib_5jyt_42_model_5_ptm.pdb	8640	4155
kaib_42_kaib_5jyt_43_model_5_ptm.pdb	8875	3133
kaib_42_kaib_5jyt_44_model_5_ptm.pdb	9341	3307
kaib_42_kaib_5jyt_45_model_5_ptm.pdb	9351	4970
kaib_42_kaib_5jyt_46_model_5_ptm.pdb	9990	9810
kaib_42_kaib_5jyt_47_model_5_ptm.pdb	9087	2448
kaib_42_kaib_5jyt_48_model_5_ptm.pdb	10048	6829
kaib_42_kaib_5jyt_49_model_5_ptm.pdb	8826	2440
kaib_42_kaib_5jyt_4_model_5_ptm.pdb	9011	2732
kaib_42_kaib_5jyt_5_model_5_ptm.pdb	9573	7106
kaib_42_kaib_5jyt_6_model_5_ptm.pdb	8742	3360
kaib_42_kaib_5jyt_7_model_5_ptm.pdb	8299	5930
kaib_42_kaib_5jyt_8_model_5_ptm.pdb	8937	3365
kaib_42_kaib_5jyt_9_model_5_ptm.pdb	8906	2768
kaib_43_kaib_5jyt_0_model_5_ptm.pdb	8917	2459
kaib_43_kaib_5jyt_10_model_5_ptm.pdb	9195	5638
kaib_43_kaib_5jyt_11_model_5_ptm.pdb	8803	2602
kaib_43_kaib_5jyt_12_model_5_ptm.pdb	9461	7352
kaib_43_kaib_5jyt_13_model_5_ptm.pdb	9270	7029
kaib_43_kaib_5jyt_14_model_5_ptm.pdb	8839	3105
kaib_43_kaib_5jyt_15_model_5_ptm.pdb	9459	5471
kaib_43_kaib_5jyt_16_model_5_ptm.pdb	9651	7599
kaib_43_kaib_5jyt_17_model_5_ptm.pdb	9902	8645
kaib_43_kaib_5jyt_18_model_5_ptm.pdb	9670	6507
kaib_43_kaib_5jyt_19_model_5_ptm.pdb	9123	4277
kaib_43_kaib_5jyt_1_model_5_ptm.pdb	8756	3259
kaib_43_kaib_5jyt_20_model_5_ptm.pdb	8533	5214
kaib_43_kaib_5jyt_21_model_5_ptm.pdb	8867	3070
kaib_43_kaib_5jyt_22_model_5_ptm.pdb	9292	4987
kaib_43_kaib_5jyt_23_model_5_ptm.pdb	9772	9112
kaib_43_kaib_5jyt_24_model_5_ptm.pdb	9654	5274
kaib_43_kaib_5jyt_25_model_5_ptm.pdb	9509	6945
kaib_43_kaib_5jyt_26_model_5_ptm.pdb	9328	6475
kaib_43_kaib_5jyt_27_model_5_ptm.pdb	8889	2798
kaib_43_kaib_5jyt_28_model_5_ptm.pdb	9721	5284
kaib_43_kaib_5jyt_29_model_5_ptm.pdb	8659	4213
kaib_43_kaib_5jyt_2_model_5_ptm.pdb	9794	6110
kaib_43_kaib_5jyt_30_model_5_ptm.pdb	8497	4291
kaib_43_kaib_5jyt_31_model_5_ptm.pdb	8647	4422
kaib_43_kaib_5jyt_32_model_5_ptm.pdb	9064	5586
kaib_43_kaib_5jyt_33_model_5_ptm.pdb	9067	3390
kaib_43_kaib_5jyt_34_model_5_ptm.pdb	9636	7986
kaib_43_kaib_5jyt_35_model_5_ptm.pdb	8360	4345
kaib_43_kaib_5jyt_36_model_5_ptm.pdb	8939	4835
kaib_43_kaib_5jyt_37_model_5_ptm.pdb	9629	6744
kaib_43_kaib_5jyt_38_model_5_ptm.pdb	9173	6122
kaib_43_kaib_5jyt_39_model_5_ptm.pdb	8533	4273
kaib_43_kaib_5jyt_3_model_5_ptm.pdb	9682	8029
kaib_43_kaib_5jyt_40_model_5_ptm.pdb	8991	3604
kaib_43_kaib_5jyt_41_model_5_ptm.pdb	8504	4400
kaib_43_kaib_5jyt_42_model_5_ptm.pdb	9256	6433
kaib_43_kaib_5jyt_43_model_5_ptm.pdb	9651	8936
kaib_43_kaib_5jyt_44_model_5_ptm.pdb	9260	3344
kaib_43_kaib_5jyt_45_model_5_ptm.pdb	8640	4563
kaib_43_kaib_5jyt_46_model_5_ptm.pdb	9972	9927
kaib_43_kaib_5jyt_47_model_5_ptm.pdb	9013	3115
kaib_43_kaib_5jyt_48_model_5_ptm.pdb	9848	7621
kaib_43_kaib_5jyt_49_model_5_ptm.pdb	8983	2896
kaib_43_kaib_5jyt_4_model_5_ptm.pdb	9002	3002
kaib_43_kaib_5jyt_5_model_5_ptm.pdb	9450	7194
kaib_43_kaib_5jyt_6_model_5_ptm.pdb	8743	3668
kaib_43_kaib_5jyt_7_model_5_ptm.pdb	8494	4205
kaib_43_kaib_5jyt_8_model_5_ptm.pdb	9118	4178
kaib_43_kaib_5jyt_9_model_5_ptm.pdb	8889	2830
kaib_44_kaib_5jyt_0_model_5_ptm.pdb	9709	6626
kaib_44_kaib_5jyt_10_model_5_ptm.pdb	9167	5776
kaib_44_kaib_5jyt_11_model_5_ptm.pdb	8863	2744
kaib_44_kaib_5jyt_12_model_5_ptm.pdb	9247	6252
kaib_44_kaib_5jyt_13_model_5_ptm.pdb	8769	4549
kaib_44_kaib_5jyt_14_model_5_ptm.pdb	8824	3044
kaib_44_kaib_5jyt_15_model_5_ptm.pdb	9616	6303
kaib_44_kaib_5jyt_16_model_5_ptm.pdb	8893	3509
kaib_44_kaib_5jyt_17_model_5_ptm.pdb	9692	5677
kaib_44_kaib_5jyt_18_model_5_ptm.pdb	9524	6249
kaib_44_kaib_5jyt_19_model_5_ptm.pdb	8627	3190
kaib_44_kaib_5jyt_1_model_5_ptm.pdb	8814	3775
kaib_44_kaib_5jyt_20_model_5_ptm.pdb	8618	3883
kaib_44_kaib_5jyt_21_model_5_ptm.pdb	8775	2807
kaib_44_kaib_5jyt_22_model_5_ptm.pdb	9571	6306
kaib_44_kaib_5jyt_23_model_5_ptm.pdb	9397	6078
kaib_44_kaib_5jyt_24_model_5_ptm.pdb	9328	3527
kaib_44_kaib_5jyt_25_model_5_ptm.pdb	9482	6714
kaib_44_kaib_5jyt_26_model_5_ptm.pdb	9339	6860
kaib_44_kaib_5jyt_27_model_5_ptm.pdb	8908	2971
kaib_44_kaib_5jyt_28_model_5_ptm.pdb	9559	5409
kaib_44_kaib_5jyt_29_model_5_ptm.pdb	9658	5738
kaib_44_kaib_5jyt_2_model_5_ptm.pdb	9621	4869
kaib_44_kaib_5jyt_30_model_5_ptm.pdb	8779	4420
kaib_44_kaib_5jyt_31_model_5_ptm.pdb	9301	5919
kaib_44_kaib_5jyt_32_model_5_ptm.pdb	8560	4412
kaib_44_kaib_5jyt_33_model_5_ptm.pdb	8911	2756
kaib_44_kaib_5jyt_34_model_5_ptm.pdb	9395	5926
kaib_44_kaib_5jyt_35_model_5_ptm.pdb	8323	4848
kaib_44_kaib_5jyt_36_model_5_ptm.pdb	8630	2907
kaib_44_kaib_5jyt_37_model_5_ptm.pdb	9563	6158
kaib_44_kaib_5jyt_38_model_5_ptm.pdb	8850	4406
kaib_44_kaib_5jyt_39_model_5_ptm.pdb	8518	4117
kaib_44_kaib_5jyt_3_model_5_ptm.pdb	9596	5985
kaib_44_kaib_5jyt_40_model_5_ptm.pdb	9004	3758
kaib_44_kaib_5jyt_41_model_5_ptm.pdb	8432	4712
kaib_44_kaib_5jyt_42_model_5_ptm.pdb	9253	6772
kaib_44_kaib_5jyt_43_model_5_ptm.pdb	8831	3081
kaib_44_kaib_5jyt_44_model_5_ptm.pdb	9301	3413
kaib_44_kaib_5jyt_45_model_5_ptm.pdb	8610	4125
kaib_44_kaib_5jyt_46_model_5_ptm.pdb	9316	6858
kaib_44_kaib_5jyt_47_model_5_ptm.pdb	9000	2874
kaib_44_kaib_5jyt_48_model_5_ptm.pdb	9496	5431
kaib_44_kaib_5jyt_49_model_5_ptm.pdb	8847	2885
kaib_44_kaib_5jyt_4_model_5_ptm.pdb	8775	2745
kaib_44_kaib_5jyt_5_model_5_ptm.pdb	9444	6951
kaib_44_kaib_5jyt_6_model_5_ptm.pdb	8698	3407
kaib_44_kaib_5jyt_7_model_5_ptm.pdb	8521	4352
kaib_44_kaib_5jyt_8_model_5_ptm.pdb	8894	3102
kaib_44_kaib_5jyt_9_model_5_ptm.pdb	8672	2913
kaib_45_kaib_5jyt_0_model_5_ptm.pdb	9571	8331
kaib_45_kaib_5jyt_10_model_5_ptm.pdb	9158	7801
kaib_45_kaib_5jyt_11_model_5_ptm.pdb	10015	10066
kaib_45_kaib_5jyt_12_model_5_ptm.pdb	8993	6364
kaib_45_kaib_5jyt_13_model_5_ptm.pdb	9399	8775
kaib_45_kaib_5jyt_14_model_5_ptm.pdb	8849	2976
kaib_45_kaib_5jyt_15_model_5_ptm.pdb	9260	8024
kaib_45_kaib_5jyt_16_model_5_ptm.pdb	9567	8960
kaib_45_kaib_5jyt_17_model_5_ptm.pdb	9765	5539
kaib_45_kaib_5jyt_18_model_5_ptm.pdb	8735	4095
kaib_45_kaib_5jyt_19_model_5_ptm.pdb	8639	3018
kaib_45_kaib_5jyt_1_model_5_ptm.pdb	8729	3310
kaib_45_kaib_5jyt_20_model_5_ptm.pdb	7876	7180
kaib_45_kaib_5jyt_21_model_5_ptm.pdb	8649	3122
kaib_45_kaib_5jyt_22_model_5_ptm.pdb	9543	7908
kaib_45_kaib_5jyt_23_model_5_ptm.pdb	9820	8147
kaib_45_kaib_5jyt_24_model_5_ptm.pdb	10112	6364
kaib_45_kaib_5jyt_25_model_5_ptm.pdb	9810	7752
kaib_45_kaib_5jyt_26_model_5_ptm.pdb	9025	5413
kaib_45_kaib_5jyt_27_model_5_ptm.pdb	8748	2748
kaib_45_kaib_5jyt_28_model_5_ptm.pdb	9942	7985
kaib_45_kaib_5jyt_29_model_5_ptm.pdb	9440	8236
kaib_45_kaib_5jyt_2_model_5_ptm.pdb	10246	7569
kaib_45_kaib_5jyt_30_model_5_ptm.pdb	8506	3951
kaib_45_kaib_5jyt_31_model_5_ptm.pdb	9377	10008
kaib_45_kaib_5jyt_32_model_5_ptm.pdb	9408	9208
kaib_45_kaib_5jyt_33_model_5_ptm.pdb	8786	2797
kaib_45_kaib_5jyt_34_model_5_ptm.pdb	9944	7578
kaib_45_kaib_5jyt_35_model_5_ptm.pdb	8180	5520
kaib_45_kaib_5jyt_36_model_5_ptm.pdb	9678	7597
kaib_45_kaib_5jyt_37_model_5_ptm.pdb	9802	8016
kaib_45_kaib_5jyt_38_model_5_ptm.pdb	9065	8016
kaib_45_kaib_5jyt_39_model_5_ptm.pdb	8333	4972
kaib_45_kaib_5jyt_3_model_5_ptm.pdb	9603	8753
kaib_45_kaib_5jyt_40_model_5_ptm.pdb	8969	2734
kaib_45_kaib_5jyt_41_model_5_ptm.pdb	8626	4725
kaib_45_kaib_5jyt_42_model_5_ptm.pdb	9525	8522
kaib_45_kaib_5jyt_43_model_5_ptm.pdb	9917	8011
kaib_45_kaib_5jyt_44_model_5_ptm.pdb	9465	3917
kaib_45_kaib_5jyt_45_model_5_ptm.pdb	9280	5837
kaib_45_kaib_5jyt_46_model_5_ptm.pdb	9237	7655
kaib_45_kaib_5jyt_47_model_5_ptm.pdb	8972	3748
kaib_45_kaib_5jyt_48_model_5_ptm.pdb	9208	4562
kaib_45_kaib_5jyt_49_model_5_ptm.pdb	9140	4173
kaib_45_kaib_5jyt_4_model_5_ptm.pdb	9045	2754
kaib_45_kaib_5jyt_5_model_5_ptm.pdb	9768	7956
kaib_45_kaib_5jyt_6_model_5_ptm.pdb	9070	4842
kaib_45_kaib_5jyt_7_model_5_ptm.pdb	8182	5998
kaib_45_kaib_5jyt_8_model_5_ptm.pdb	9053	3716
kaib_45_kaib_5jyt_9_model_5_ptm.pdb	8929	4077
[truncated: 3,000 more rows]

## Sheet: KaiB mixture neff25 RMSDs
kaib_neff25_kaib_0_model_5_ptm.pdb	8253	8615
kaib_neff25_kaib_10_model_5_ptm.pdb	6102	9332
kaib_neff25_kaib_11_model_5_ptm.pdb	9106	4353
kaib_neff25_kaib_12_model_5_ptm.pdb	8079	7401
kaib_neff25_kaib_13_model_5_ptm.pdb	7702	7093
kaib_neff25_kaib_14_model_5_ptm.pdb	8826	5425
kaib_neff25_kaib_15_model_5_ptm.pdb	7407	9002
kaib_neff25_kaib_16_model_5_ptm.pdb	8140	6496
kaib_neff25_kaib_17_model_5_ptm.pdb	8451	5561
kaib_neff25_kaib_18_model_5_ptm.pdb	7844	7026
kaib_neff25_kaib_19_model_5_ptm.pdb	8638	8548
kaib_neff25_kaib_1_model_5_ptm.pdb	10063	10566
kaib_neff25_kaib_20_model_5_ptm.pdb	8309	5521
kaib_neff25_kaib_21_model_5_ptm.pdb	8538	4507
kaib_neff25_kaib_22_model_5_ptm.pdb	8449	9319
kaib_neff25_kaib_23_model_5_ptm.pdb	8351	5660
kaib_neff25_kaib_24_model_5_ptm.pdb	8872	9410
kaib_neff25_kaib_25_model_5_ptm.pdb	5996	9849
kaib_neff25_kaib_26_model_5_ptm.pdb	8537	4714
kaib_neff25_kaib_27_model_5_ptm.pdb	8223	9205
kaib_neff25_kaib_28_model_5_ptm.pdb	8701	6281
kaib_neff25_kaib_29_model_5_ptm.pdb	7936	6450
kaib_neff25_kaib_2_model_5_ptm.pdb	8710	4145
kaib_neff25_kaib_30_model_5_ptm.pdb	8361	9730
kaib_neff25_kaib_31_model_5_ptm.pdb	7791	8165
kaib_neff25_kaib_32_model_5_ptm.pdb	7994	6577
kaib_neff25_kaib_33_model_5_ptm.pdb	7895	5704
kaib_neff25_kaib_34_model_5_ptm.pdb	8805	5212
kaib_neff25_kaib_35_model_5_ptm.pdb	7798	6800
kaib_neff25_kaib_36_model_5_ptm.pdb	8827	4937
kaib_neff25_kaib_37_model_5_ptm.pdb	8288	6675
kaib_neff25_kaib_38_model_5_ptm.pdb	7633	8242
kaib_neff25_kaib_39_model_5_ptm.pdb	9251	10544
kaib_neff25_kaib_3_model_5_ptm.pdb	8046	6431
kaib_neff25_kaib_40_model_5_ptm.pdb	8895	9169
kaib_neff25_kaib_41_model_5_ptm.pdb	8615	9189
kaib_neff25_kaib_42_model_5_ptm.pdb	7891	6876
kaib_neff25_kaib_43_model_5_ptm.pdb	8139	5817
kaib_neff25_kaib_44_model_5_ptm.pdb	9043	8181
kaib_neff25_kaib_45_model_5_ptm.pdb	8035	6057
kaib_neff25_kaib_46_model_5_ptm.pdb	8001	6471
kaib_neff25_kaib_47_model_5_ptm.pdb	8246	9419
kaib_neff25_kaib_48_model_5_ptm.pdb	8283	9196
kaib_neff25_kaib_49_model_5_ptm.pdb	8287	4865
kaib_neff25_kaib_4_model_5_ptm.pdb	5261	9928
kaib_neff25_kaib_50_model_5_ptm.pdb	7785	7440
kaib_neff25_kaib_51_model_5_ptm.pdb	8781	5162
kaib_neff25_kaib_52_model_5_ptm.pdb	7889	8652
kaib_neff25_kaib_53_model_5_ptm.pdb	8115	6443
kaib_neff25_kaib_54_model_5_ptm.pdb	8869	4991
kaib_neff25_kaib_55_model_5_ptm.pdb	8826	4520
kaib_neff25_kaib_56_model_5_ptm.pdb	8727	4880
kaib_neff25_kaib_57_model_5_ptm.pdb	8999	4924
kaib_neff25_kaib_58_model_5_ptm.pdb	9966	11138
kaib_neff25_kaib_59_model_5_ptm.pdb	9064	3695
kaib_neff25_kaib_5_model_5_ptm.pdb	8017	6375
kaib_neff25_kaib_60_model_5_ptm.pdb	8147	6001
kaib_neff25_kaib_61_model_5_ptm.pdb	8668	4761
kaib_neff25_kaib_62_model_5_ptm.pdb	8998	3543
kaib_neff25_kaib_63_model_5_ptm.pdb	7912	6382
kaib_neff25_kaib_64_model_5_ptm.pdb	8177	6929
kaib_neff25_kaib_65_model_5_ptm.pdb	8135	6622
kaib_neff25_kaib_66_model_5_ptm.pdb	6265	9285
kaib_neff25_kaib_67_model_5_ptm.pdb	8178	5304
kaib_neff25_kaib_68_model_5_ptm.pdb	8018	6889
kaib_neff25_kaib_69_model_5_ptm.pdb	8515	5202
kaib_neff25_kaib_6_model_5_ptm.pdb	7612	8549
kaib_neff25_kaib_70_model_5_ptm.pdb	8871	10442
kaib_neff25_kaib_71_model_5_ptm.pdb	7921	7069
kaib_neff25_kaib_72_model_5_ptm.pdb	8015	6411
kaib_neff25_kaib_73_model_5_ptm.pdb	7971	9710
kaib_neff25_kaib_74_model_5_ptm.pdb	7956	6905
kaib_neff25_kaib_75_model_5_ptm.pdb	8593	4644
kaib_neff25_kaib_76_model_5_ptm.pdb	8827	6124
kaib_neff25_kaib_77_model_5_ptm.pdb	7960	9383
kaib_neff25_kaib_78_model_5_ptm.pdb	9003	5846
kaib_neff25_kaib_79_model_5_ptm.pdb	8660	5515
kaib_neff25_kaib_7_model_5_ptm.pdb	8066	6849
kaib_neff25_kaib_80_model_5_ptm.pdb	8230	6760
kaib_neff25_kaib_81_model_5_ptm.pdb	8048	7073
kaib_neff25_kaib_82_model_5_ptm.pdb	9084	3218
kaib_neff25_kaib_83_model_5_ptm.pdb	8675	9352
kaib_neff25_kaib_84_model_5_ptm.pdb	7990	6933
kaib_neff25_kaib_85_model_5_ptm.pdb	7936	6879
kaib_neff25_kaib_86_model_5_ptm.pdb	7862	7255
kaib_neff25_kaib_87_model_5_ptm.pdb	8449	6713
kaib_neff25_kaib_88_model_5_ptm.pdb	7802	6432
kaib_neff25_kaib_89_model_5_ptm.pdb	7765	7656
kaib_neff25_kaib_8_model_5_ptm.pdb	8705	4978
kaib_neff25_kaib_90_model_5_ptm.pdb	8183	6621
kaib_neff25_kaib_91_model_5_ptm.pdb	9062	3858
kaib_neff25_kaib_92_model_5_ptm.pdb	8158	6721
kaib_neff25_kaib_93_model_5_ptm.pdb	7361	9001
kaib_neff25_kaib_94_model_5_ptm.pdb	7782	7245
kaib_neff25_kaib_95_model_5_ptm.pdb	8113	8008
kaib_neff25_kaib_96_model_5_ptm.pdb	7950	6297
kaib_neff25_kaib_97_model_5_ptm.pdb	7770	8593
kaib_neff25_kaib_98_model_5_ptm.pdb	8395	5949
kaib_neff25_kaib_99_model_5_ptm.pdb	8284	6735
kaib_neff25_kaib_9_model_5_ptm.pdb	9072	9758

[truncated: 6 more sheets: KaiB full MSA RMSDs, KaiB mixture full MSAs RMSDs, Selecase neff25 RMSDs, Selecase full MSA RMSDs, Selecase mixture no MSA RMSDs, Selecase mixture neff10 RMSDs]
