# Supplementary material for: Protein structure prediction with in-cell photo-crosslinking mass spectrometry and deep learning
Source: Nat Biotechnol. 2023 Mar 20;41(12):1810–9. doi: 10.1038/s41587-023-01704-z (PMC10713450; doi:10.1038/s41587-023-01704-z)
Supplement: Supplementary file 16 — AlphaLink and OmegaFold TM scores for CAPS14 targets. [file 41587_2023_1704_MOESM16_ESM.xlsx]

## Sheet: AlphaLink
T1024_T1024_0_LEU_10A_CA_model_5_ptm.pdb	0.9830
T1024_T1024_1_LEU_10A_CA_model_5_ptm.pdb	0.9842
T1024_T1024_2_LEU_10A_CA_model_5_ptm.pdb	0.9611
T1024_T1024_3_LEU_10A_CA_model_5_ptm.pdb	0.9847
T1024_T1024_4_LEU_10A_CA_model_5_ptm.pdb	0.9805
T1024_T1024_5_LEU_10A_CA_model_5_ptm.pdb	0.9865
T1024_T1024_6_LEU_10A_CA_model_5_ptm.pdb	0.9823
T1024_T1024_7_LEU_10A_CA_model_5_ptm.pdb	0.9839
T1024_T1024_8_LEU_10A_CA_model_5_ptm.pdb	0.9837
T1024_T1024_9_LEU_10A_CA_model_5_ptm.pdb	0.9810
T1025_T1025_0_LEU_10A_CA_model_5_ptm.pdb	0.9344
T1025_T1025_1_LEU_10A_CA_model_5_ptm.pdb	0.9586
T1025_T1025_2_LEU_10A_CA_model_5_ptm.pdb	0.9398
T1025_T1025_3_LEU_10A_CA_model_5_ptm.pdb	0.9276
T1025_T1025_4_LEU_10A_CA_model_5_ptm.pdb	0.9461
T1025_T1025_5_LEU_10A_CA_model_5_ptm.pdb	0.9318
T1025_T1025_6_LEU_10A_CA_model_5_ptm.pdb	0.9264
T1025_T1025_7_LEU_10A_CA_model_5_ptm.pdb	0.9507
T1025_T1025_8_LEU_10A_CA_model_5_ptm.pdb	0.9480
T1025_T1025_9_LEU_10A_CA_model_5_ptm.pdb	0.9310
T1026_T1026_0_LEU_10A_CA_model_5_ptm.pdb	0.9464
T1026_T1026_1_LEU_10A_CA_model_5_ptm.pdb	0.9473
T1026_T1026_2_LEU_10A_CA_model_5_ptm.pdb	0.9360
T1026_T1026_3_LEU_10A_CA_model_5_ptm.pdb	0.9437
T1026_T1026_4_LEU_10A_CA_model_5_ptm.pdb	0.9461
T1026_T1026_5_LEU_10A_CA_model_5_ptm.pdb	0.9543
T1026_T1026_6_LEU_10A_CA_model_5_ptm.pdb	0.9321
T1026_T1026_7_LEU_10A_CA_model_5_ptm.pdb	0.9357
T1026_T1026_8_LEU_10A_CA_model_5_ptm.pdb	0.9478
T1026_T1026_9_LEU_10A_CA_model_5_ptm.pdb	0.9405
T1027_T1027_0_LEU_10A_CA_model_5_ptm.pdb	0.5940
T1027_T1027_1_LEU_10A_CA_model_5_ptm.pdb	0.5973
T1027_T1027_2_LEU_10A_CA_model_5_ptm.pdb	0.5957
T1027_T1027_3_LEU_10A_CA_model_5_ptm.pdb	0.6090
T1027_T1027_4_LEU_10A_CA_model_5_ptm.pdb	0.5654
T1027_T1027_5_LEU_10A_CA_model_5_ptm.pdb	0.5904
T1027_T1027_6_LEU_10A_CA_model_5_ptm.pdb	0.6103
T1027_T1027_7_LEU_10A_CA_model_5_ptm.pdb	0.5963
T1027_T1027_8_LEU_10A_CA_model_5_ptm.pdb	0.5931
T1027_T1027_9_LEU_10A_CA_model_5_ptm.pdb	0.5563
T1029_T1029_0_LEU_10A_CA_model_5_ptm.pdb	0.4678
T1029_T1029_1_LEU_10A_CA_model_5_ptm.pdb	0.4673
T1029_T1029_2_LEU_10A_CA_model_5_ptm.pdb	0.4674
T1029_T1029_3_LEU_10A_CA_model_5_ptm.pdb	0.4674
T1029_T1029_4_LEU_10A_CA_model_5_ptm.pdb	0.4681
T1029_T1029_5_LEU_10A_CA_model_5_ptm.pdb	0.4668
T1029_T1029_6_LEU_10A_CA_model_5_ptm.pdb	0.4677
T1029_T1029_7_LEU_10A_CA_model_5_ptm.pdb	0.4677
T1029_T1029_8_LEU_10A_CA_model_5_ptm.pdb	0.4676
T1029_T1029_9_LEU_10A_CA_model_5_ptm.pdb	0.4671
T1030_T1030_0_LEU_10A_CA_model_5_ptm.pdb	0.7498
T1030_T1030_1_LEU_10A_CA_model_5_ptm.pdb	0.7589
T1030_T1030_2_LEU_10A_CA_model_5_ptm.pdb	0.7567
T1030_T1030_3_LEU_10A_CA_model_5_ptm.pdb	0.8167
T1030_T1030_4_LEU_10A_CA_model_5_ptm.pdb	0.7466
T1030_T1030_5_LEU_10A_CA_model_5_ptm.pdb	0.7452
T1030_T1030_6_LEU_10A_CA_model_5_ptm.pdb	0.7549
T1030_T1030_7_LEU_10A_CA_model_5_ptm.pdb	0.7439
T1030_T1030_8_LEU_10A_CA_model_5_ptm.pdb	0.7475
T1030_T1030_9_LEU_10A_CA_model_5_ptm.pdb	0.7416
T1031_T1031_0_LEU_10A_CA_model_5_ptm.pdb	0.5603
T1031_T1031_1_LEU_10A_CA_model_5_ptm.pdb	0.6329
T1031_T1031_2_LEU_10A_CA_model_5_ptm.pdb	0.5532
T1031_T1031_3_LEU_10A_CA_model_5_ptm.pdb	0.6890
T1031_T1031_4_LEU_10A_CA_model_5_ptm.pdb	0.2743
T1031_T1031_5_LEU_10A_CA_model_5_ptm.pdb	0.6717
T1031_T1031_6_LEU_10A_CA_model_5_ptm.pdb	0.4045
T1031_T1031_7_LEU_10A_CA_model_5_ptm.pdb	0.5035
T1031_T1031_8_LEU_10A_CA_model_5_ptm.pdb	0.6255
T1031_T1031_9_LEU_10A_CA_model_5_ptm.pdb	0.6737
T1032_T1032_0_LEU_10A_CA_model_5_ptm.pdb	0.6565
T1032_T1032_1_LEU_10A_CA_model_5_ptm.pdb	0.5732
T1032_T1032_2_LEU_10A_CA_model_5_ptm.pdb	0.7468
T1032_T1032_3_LEU_10A_CA_model_5_ptm.pdb	0.6989
T1032_T1032_4_LEU_10A_CA_model_5_ptm.pdb	0.7498
T1032_T1032_5_LEU_10A_CA_model_5_ptm.pdb	0.6849
T1032_T1032_6_LEU_10A_CA_model_5_ptm.pdb	0.7246
T1032_T1032_7_LEU_10A_CA_model_5_ptm.pdb	0.3418
T1032_T1032_8_LEU_10A_CA_model_5_ptm.pdb	0.6112
T1032_T1032_9_LEU_10A_CA_model_5_ptm.pdb	0.6652
T1033_T1033_0_LEU_10A_CA_model_5_ptm.pdb	0.4294
T1033_T1033_1_LEU_10A_CA_model_5_ptm.pdb	0.4336
T1033_T1033_2_LEU_10A_CA_model_5_ptm.pdb	0.4374
T1033_T1033_3_LEU_10A_CA_model_5_ptm.pdb	0.4426
T1033_T1033_4_LEU_10A_CA_model_5_ptm.pdb	0.4312
T1033_T1033_5_LEU_10A_CA_model_5_ptm.pdb	0.4369
T1033_T1033_6_LEU_10A_CA_model_5_ptm.pdb	0.2801
T1033_T1033_7_LEU_10A_CA_model_5_ptm.pdb	0.4295
T1033_T1033_8_LEU_10A_CA_model_5_ptm.pdb	0.2594
T1033_T1033_9_LEU_10A_CA_model_5_ptm.pdb	0.2618
T1034_T1034_0_LEU_10A_CA_model_5_ptm.pdb	0.9236
T1034_T1034_1_LEU_10A_CA_model_5_ptm.pdb	0.8993
T1034_T1034_2_LEU_10A_CA_model_5_ptm.pdb	0.9094
T1034_T1034_3_LEU_10A_CA_model_5_ptm.pdb	0.9219
T1034_T1034_4_LEU_10A_CA_model_5_ptm.pdb	0.9161
T1034_T1034_5_LEU_10A_CA_model_5_ptm.pdb	0.9223
T1034_T1034_6_LEU_10A_CA_model_5_ptm.pdb	0.9349
T1034_T1034_7_LEU_10A_CA_model_5_ptm.pdb	0.9307
T1034_T1034_8_LEU_10A_CA_model_5_ptm.pdb	0.9292
T1034_T1034_9_LEU_10A_CA_model_5_ptm.pdb	0.9049
T1035_T1035_0_LEU_10A_CA_model_5_ptm.pdb	0.8690
T1035_T1035_1_LEU_10A_CA_model_5_ptm.pdb	0.8775
T1035_T1035_2_LEU_10A_CA_model_5_ptm.pdb	0.8611
T1035_T1035_3_LEU_10A_CA_model_5_ptm.pdb	0.8605
T1035_T1035_4_LEU_10A_CA_model_5_ptm.pdb	0.8649
T1035_T1035_5_LEU_10A_CA_model_5_ptm.pdb	0.8712
T1035_T1035_6_LEU_10A_CA_model_5_ptm.pdb	0.8605
T1035_T1035_7_LEU_10A_CA_model_5_ptm.pdb	0.8514
T1035_T1035_8_LEU_10A_CA_model_5_ptm.pdb	0.8634
T1035_T1035_9_LEU_10A_CA_model_5_ptm.pdb	0.8630
T1036s1_T1036s1_0_LEU_10A_CA_model_5_ptm.pdb	0.5200
T1036s1_T1036s1_1_LEU_10A_CA_model_5_ptm.pdb	0.3939
T1036s1_T1036s1_2_LEU_10A_CA_model_5_ptm.pdb	0.5558
T1036s1_T1036s1_3_LEU_10A_CA_model_5_ptm.pdb	0.3863
T1036s1_T1036s1_4_LEU_10A_CA_model_5_ptm.pdb	0.5670
T1036s1_T1036s1_5_LEU_10A_CA_model_5_ptm.pdb	0.4254
T1036s1_T1036s1_6_LEU_10A_CA_model_5_ptm.pdb	0.4130
T1036s1_T1036s1_7_LEU_10A_CA_model_5_ptm.pdb	0.4593
T1036s1_T1036s1_8_LEU_10A_CA_model_5_ptm.pdb	0.4260
T1036s1_T1036s1_9_LEU_10A_CA_model_5_ptm.pdb	0.4450
T1037_T1037_0_LEU_10A_CA_model_5_ptm.pdb	0.7709
T1037_T1037_1_LEU_10A_CA_model_5_ptm.pdb	0.8246
T1037_T1037_2_LEU_10A_CA_model_5_ptm.pdb	0.8725
T1037_T1037_3_LEU_10A_CA_model_5_ptm.pdb	0.7789
T1037_T1037_4_LEU_10A_CA_model_5_ptm.pdb	0.8375
T1037_T1037_5_LEU_10A_CA_model_5_ptm.pdb	0.7967
T1037_T1037_6_LEU_10A_CA_model_5_ptm.pdb	0.7361
T1037_T1037_7_LEU_10A_CA_model_5_ptm.pdb	0.8546
T1037_T1037_8_LEU_10A_CA_model_5_ptm.pdb	0.8249
T1037_T1037_9_LEU_10A_CA_model_5_ptm.pdb	0.8233
T1038_T1038_0_LEU_10A_CA_model_5_ptm.pdb	0.3424
T1038_T1038_1_LEU_10A_CA_model_5_ptm.pdb	0.3256
T1038_T1038_2_LEU_10A_CA_model_5_ptm.pdb	0.3597
T1038_T1038_3_LEU_10A_CA_model_5_ptm.pdb	0.3284
T1038_T1038_4_LEU_10A_CA_model_5_ptm.pdb	0.3462
T1038_T1038_5_LEU_10A_CA_model_5_ptm.pdb	0.3288
T1038_T1038_6_LEU_10A_CA_model_5_ptm.pdb	0.3527
T1038_T1038_7_LEU_10A_CA_model_5_ptm.pdb	0.3375
T1038_T1038_8_LEU_10A_CA_model_5_ptm.pdb	0.3467
T1038_T1038_9_LEU_10A_CA_model_5_ptm.pdb	0.3572
T1039_T1039_0_LEU_10A_CA_model_5_ptm.pdb	0.9090
T1039_T1039_1_LEU_10A_CA_model_5_ptm.pdb	0.8660
T1039_T1039_2_LEU_10A_CA_model_5_ptm.pdb	0.8961
T1039_T1039_3_LEU_10A_CA_model_5_ptm.pdb	0.7811
T1039_T1039_4_LEU_10A_CA_model_5_ptm.pdb	0.8629
T1039_T1039_5_LEU_10A_CA_model_5_ptm.pdb	0.8399
T1039_T1039_6_LEU_10A_CA_model_5_ptm.pdb	0.8672
T1039_T1039_7_LEU_10A_CA_model_5_ptm.pdb	0.7790
T1039_T1039_8_LEU_10A_CA_model_5_ptm.pdb	0.8152
T1039_T1039_9_LEU_10A_CA_model_5_ptm.pdb	0.8475
T1040_T1040_0_LEU_10A_CA_model_5_ptm.pdb	0.5596
T1040_T1040_1_LEU_10A_CA_model_5_ptm.pdb	0.5611
T1040_T1040_2_LEU_10A_CA_model_5_ptm.pdb	0.5186
T1040_T1040_3_LEU_10A_CA_model_5_ptm.pdb	0.5501
T1040_T1040_4_LEU_10A_CA_model_5_ptm.pdb	0.5822
T1040_T1040_5_LEU_10A_CA_model_5_ptm.pdb	0.5596
T1040_T1040_6_LEU_10A_CA_model_5_ptm.pdb	0.4592
T1040_T1040_7_LEU_10A_CA_model_5_ptm.pdb	0.4872
T1040_T1040_8_LEU_10A_CA_model_5_ptm.pdb	0.5586
T1040_T1040_9_LEU_10A_CA_model_5_ptm.pdb	0.5676
T1041_T1041_0_LEU_10A_CA_model_5_ptm.pdb	0.6128
T1041_T1041_1_LEU_10A_CA_model_5_ptm.pdb	0.6231
T1041_T1041_2_LEU_10A_CA_model_5_ptm.pdb	0.5923
T1041_T1041_3_LEU_10A_CA_model_5_ptm.pdb	0.5989
T1041_T1041_4_LEU_10A_CA_model_5_ptm.pdb	0.6133
T1041_T1041_5_LEU_10A_CA_model_5_ptm.pdb	0.6368
T1041_T1041_6_LEU_10A_CA_model_5_ptm.pdb	0.5353
T1041_T1041_7_LEU_10A_CA_model_5_ptm.pdb	0.5698
T1041_T1041_8_LEU_10A_CA_model_5_ptm.pdb	0.5158
T1041_T1041_9_LEU_10A_CA_model_5_ptm.pdb	0.5812
T1042_T1042_0_LEU_10A_CA_model_5_ptm.pdb	0.5901
T1042_T1042_1_LEU_10A_CA_model_5_ptm.pdb	0.7157
T1042_T1042_2_LEU_10A_CA_model_5_ptm.pdb	0.7249
T1042_T1042_3_LEU_10A_CA_model_5_ptm.pdb	0.6947
T1042_T1042_4_LEU_10A_CA_model_5_ptm.pdb	0.7444
T1042_T1042_5_LEU_10A_CA_model_5_ptm.pdb	0.6647
T1042_T1042_6_LEU_10A_CA_model_5_ptm.pdb	0.7033
T1042_T1042_7_LEU_10A_CA_model_5_ptm.pdb	0.7066
T1042_T1042_8_LEU_10A_CA_model_5_ptm.pdb	0.7408
T1042_T1042_9_LEU_10A_CA_model_5_ptm.pdb	0.6775
T1043_T1043_0_LEU_10A_CA_model_5_ptm.pdb	0.2234
T1043_T1043_1_LEU_10A_CA_model_5_ptm.pdb	0.6001
T1043_T1043_2_LEU_10A_CA_model_5_ptm.pdb	0.2924
T1043_T1043_3_LEU_10A_CA_model_5_ptm.pdb	0.2996
T1043_T1043_4_LEU_10A_CA_model_5_ptm.pdb	0.2609
T1043_T1043_5_LEU_10A_CA_model_5_ptm.pdb	0.3392
T1043_T1043_6_LEU_10A_CA_model_5_ptm.pdb	0.3312
T1043_T1043_7_LEU_10A_CA_model_5_ptm.pdb	0.2663
T1043_T1043_8_LEU_10A_CA_model_5_ptm.pdb	0.3161
T1043_T1043_9_LEU_10A_CA_model_5_ptm.pdb	0.2943
T1045s1_T1045s1_0_LEU_10A_CA_model_5_ptm.pdb	0.9341
T1045s1_T1045s1_1_LEU_10A_CA_model_5_ptm.pdb	0.9361
T1045s1_T1045s1_2_LEU_10A_CA_model_5_ptm.pdb	0.9308
T1045s1_T1045s1_3_LEU_10A_CA_model_5_ptm.pdb	0.9254
T1045s1_T1045s1_4_LEU_10A_CA_model_5_ptm.pdb	0.9446
T1045s1_T1045s1_5_LEU_10A_CA_model_5_ptm.pdb	0.9326
T1045s1_T1045s1_6_LEU_10A_CA_model_5_ptm.pdb	0.9344
T1045s1_T1045s1_7_LEU_10A_CA_model_5_ptm.pdb	0.9483
T1045s1_T1045s1_8_LEU_10A_CA_model_5_ptm.pdb	0.9410
T1045s1_T1045s1_9_LEU_10A_CA_model_5_ptm.pdb	0.9303
T1045s2_T1045s2_0_LEU_10A_CA_model_5_ptm.pdb	0.8630
T1045s2_T1045s2_1_LEU_10A_CA_model_5_ptm.pdb	0.9332
T1045s2_T1045s2_2_LEU_10A_CA_model_5_ptm.pdb	0.9212
T1045s2_T1045s2_3_LEU_10A_CA_model_5_ptm.pdb	0.9329
T1045s2_T1045s2_4_LEU_10A_CA_model_5_ptm.pdb	0.9376
T1045s2_T1045s2_5_LEU_10A_CA_model_5_ptm.pdb	0.9390
T1045s2_T1045s2_6_LEU_10A_CA_model_5_ptm.pdb	0.9409
T1045s2_T1045s2_7_LEU_10A_CA_model_5_ptm.pdb	0.9259
T1045s2_T1045s2_8_LEU_10A_CA_model_5_ptm.pdb	0.9337
T1045s2_T1045s2_9_LEU_10A_CA_model_5_ptm.pdb	0.9360
T1046s1_T1046s1_0_LEU_10A_CA_model_5_ptm.pdb	0.8445
T1046s1_T1046s1_1_LEU_10A_CA_model_5_ptm.pdb	0.8444
T1046s1_T1046s1_2_LEU_10A_CA_model_5_ptm.pdb	0.8444
T1046s1_T1046s1_3_LEU_10A_CA_model_5_ptm.pdb	0.9474
T1046s1_T1046s1_4_LEU_10A_CA_model_5_ptm.pdb	0.9460
T1046s1_T1046s1_5_LEU_10A_CA_model_5_ptm.pdb	0.8826
T1046s1_T1046s1_6_LEU_10A_CA_model_5_ptm.pdb	0.8445
T1046s1_T1046s1_7_LEU_10A_CA_model_5_ptm.pdb	0.9468
T1046s1_T1046s1_8_LEU_10A_CA_model_5_ptm.pdb	0.9460
T1046s1_T1046s1_9_LEU_10A_CA_model_5_ptm.pdb	0.9461
T1046s2_T1046s2_0_LEU_10A_CA_model_5_ptm.pdb	0.9629
T1046s2_T1046s2_1_LEU_10A_CA_model_5_ptm.pdb	0.9649
T1046s2_T1046s2_2_LEU_10A_CA_model_5_ptm.pdb	0.9689
T1046s2_T1046s2_3_LEU_10A_CA_model_5_ptm.pdb	0.9628
T1046s2_T1046s2_4_LEU_10A_CA_model_5_ptm.pdb	0.9621
T1046s2_T1046s2_5_LEU_10A_CA_model_5_ptm.pdb	0.9705
T1046s2_T1046s2_6_LEU_10A_CA_model_5_ptm.pdb	0.9602
T1046s2_T1046s2_7_LEU_10A_CA_model_5_ptm.pdb	0.9677
T1046s2_T1046s2_8_LEU_10A_CA_model_5_ptm.pdb	0.9673
T1046s2_T1046s2_9_LEU_10A_CA_model_5_ptm.pdb	0.9688
T1047s1_T1047s1_0_LEU_10A_CA_model_5_ptm.pdb	0.4343
T1047s1_T1047s1_1_LEU_10A_CA_model_5_ptm.pdb	0.4483
T1047s1_T1047s1_2_LEU_10A_CA_model_5_ptm.pdb	0.4396
T1047s1_T1047s1_3_LEU_10A_CA_model_5_ptm.pdb	0.4459
T1047s1_T1047s1_4_LEU_10A_CA_model_5_ptm.pdb	0.4278
T1047s1_T1047s1_5_LEU_10A_CA_model_5_ptm.pdb	0.4405
T1047s1_T1047s1_6_LEU_10A_CA_model_5_ptm.pdb	0.4381
T1047s1_T1047s1_7_LEU_10A_CA_model_5_ptm.pdb	0.4432
T1047s1_T1047s1_8_LEU_10A_CA_model_5_ptm.pdb	0.4321
T1047s1_T1047s1_9_LEU_10A_CA_model_5_ptm.pdb	0.4584
T1047s2_T1047s2_0_LEU_10A_CA_model_5_ptm.pdb	0.5624
T1047s2_T1047s2_1_LEU_10A_CA_model_5_ptm.pdb	0.5503
T1047s2_T1047s2_2_LEU_10A_CA_model_5_ptm.pdb	0.5486
T1047s2_T1047s2_3_LEU_10A_CA_model_5_ptm.pdb	0.5495
T1047s2_T1047s2_4_LEU_10A_CA_model_5_ptm.pdb	0.5478
T1047s2_T1047s2_5_LEU_10A_CA_model_5_ptm.pdb	0.5581
T1047s2_T1047s2_6_LEU_10A_CA_model_5_ptm.pdb	0.5560
T1047s2_T1047s2_7_LEU_10A_CA_model_5_ptm.pdb	0.5646
T1047s2_T1047s2_8_LEU_10A_CA_model_5_ptm.pdb	0.5406
T1047s2_T1047s2_9_LEU_10A_CA_model_5_ptm.pdb	0.5398
T1049_T1049_0_LEU_10A_CA_model_5_ptm.pdb	0.8989
T1049_T1049_1_LEU_10A_CA_model_5_ptm.pdb	0.9163
T1049_T1049_2_LEU_10A_CA_model_5_ptm.pdb	0.9122
T1049_T1049_3_LEU_10A_CA_model_5_ptm.pdb	0.9084
T1049_T1049_4_LEU_10A_CA_model_5_ptm.pdb	0.9015
T1049_T1049_5_LEU_10A_CA_model_5_ptm.pdb	0.9083
T1049_T1049_6_LEU_10A_CA_model_5_ptm.pdb	0.9030
T1049_T1049_7_LEU_10A_CA_model_5_ptm.pdb	0.9282
T1049_T1049_8_LEU_10A_CA_model_5_ptm.pdb	0.9062
T1049_T1049_9_LEU_10A_CA_model_5_ptm.pdb	0.8797
T1053_T1053_0_LEU_10A_CA_model_5_ptm.pdb	0.9335
T1053_T1053_1_LEU_10A_CA_model_5_ptm.pdb	0.8802
T1053_T1053_2_LEU_10A_CA_model_5_ptm.pdb	0.8886
T1053_T1053_3_LEU_10A_CA_model_5_ptm.pdb	0.9245
T1053_T1053_4_LEU_10A_CA_model_5_ptm.pdb	0.9448
T1053_T1053_5_LEU_10A_CA_model_5_ptm.pdb	0.9206
T1053_T1053_6_LEU_10A_CA_model_5_ptm.pdb	0.9015
T1053_T1053_7_LEU_10A_CA_model_5_ptm.pdb	0.8963
T1053_T1053_8_LEU_10A_CA_model_5_ptm.pdb	0.9279
T1053_T1053_9_LEU_10A_CA_model_5_ptm.pdb	0.9303
T1054_T1054_0_LEU_10A_CA_model_5_ptm.pdb	0.9053
T1054_T1054_1_LEU_10A_CA_model_5_ptm.pdb	0.9071
T1054_T1054_2_LEU_10A_CA_model_5_ptm.pdb	0.9020
T1054_T1054_3_LEU_10A_CA_model_5_ptm.pdb	0.9070
T1054_T1054_4_LEU_10A_CA_model_5_ptm.pdb	0.9045
T1054_T1054_5_LEU_10A_CA_model_5_ptm.pdb	0.9066
T1054_T1054_6_LEU_10A_CA_model_5_ptm.pdb	0.9036
T1054_T1054_7_LEU_10A_CA_model_5_ptm.pdb	0.9139
T1054_T1054_8_LEU_10A_CA_model_5_ptm.pdb	0.9062
T1054_T1054_9_LEU_10A_CA_model_5_ptm.pdb	0.9106
T1055_T1055_0_LEU_10A_CA_model_5_ptm.pdb	0.8924
T1055_T1055_1_LEU_10A_CA_model_5_ptm.pdb	0.9006
T1055_T1055_2_LEU_10A_CA_model_5_ptm.pdb	0.8958
T1055_T1055_3_LEU_10A_CA_model_5_ptm.pdb	0.8994
T1055_T1055_4_LEU_10A_CA_model_5_ptm.pdb	0.8978
T1055_T1055_5_LEU_10A_CA_model_5_ptm.pdb	0.9042
T1055_T1055_6_LEU_10A_CA_model_5_ptm.pdb	0.8560
T1055_T1055_7_LEU_10A_CA_model_5_ptm.pdb	0.8913
T1055_T1055_8_LEU_10A_CA_model_5_ptm.pdb	0.8997
T1055_T1055_9_LEU_10A_CA_model_5_ptm.pdb	0.9054
T1056_T1056_0_LEU_10A_CA_model_5_ptm.pdb	0.7560
T1056_T1056_1_LEU_10A_CA_model_5_ptm.pdb	0.7587
T1056_T1056_2_LEU_10A_CA_model_5_ptm.pdb	0.7321
T1056_T1056_3_LEU_10A_CA_model_5_ptm.pdb	0.7063
T1056_T1056_4_LEU_10A_CA_model_5_ptm.pdb	0.7133
T1056_T1056_5_LEU_10A_CA_model_5_ptm.pdb	0.7340
T1056_T1056_6_LEU_10A_CA_model_5_ptm.pdb	0.6934
T1056_T1056_7_LEU_10A_CA_model_5_ptm.pdb	0.7034
T1056_T1056_8_LEU_10A_CA_model_5_ptm.pdb	0.6639
T1056_T1056_9_LEU_10A_CA_model_5_ptm.pdb	0.7470
T1057_T1057_0_LEU_10A_CA_model_5_ptm.pdb	0.9635
T1057_T1057_1_LEU_10A_CA_model_5_ptm.pdb	0.9645
T1057_T1057_2_LEU_10A_CA_model_5_ptm.pdb	0.9411
T1057_T1057_3_LEU_10A_CA_model_5_ptm.pdb	0.9584
T1057_T1057_4_LEU_10A_CA_model_5_ptm.pdb	0.9619
T1057_T1057_5_LEU_10A_CA_model_5_ptm.pdb	0.9457
T1057_T1057_6_LEU_10A_CA_model_5_ptm.pdb	0.9613
T1057_T1057_7_LEU_10A_CA_model_5_ptm.pdb	0.9644
T1057_T1057_8_LEU_10A_CA_model_5_ptm.pdb	0.9696
T1057_T1057_9_LEU_10A_CA_model_5_ptm.pdb	0.9607
T1058_T1058_0_LEU_10A_CA_model_5_ptm.pdb	0.8926
T1058_T1058_1_LEU_10A_CA_model_5_ptm.pdb	0.8882
T1058_T1058_2_LEU_10A_CA_model_5_ptm.pdb	0.8541
T1058_T1058_3_LEU_10A_CA_model_5_ptm.pdb	0.9063
T1058_T1058_4_LEU_10A_CA_model_5_ptm.pdb	0.8876
T1058_T1058_5_LEU_10A_CA_model_5_ptm.pdb	0.9087
T1058_T1058_6_LEU_10A_CA_model_5_ptm.pdb	0.8653
T1058_T1058_7_LEU_10A_CA_model_5_ptm.pdb	0.9122
T1058_T1058_8_LEU_10A_CA_model_5_ptm.pdb	0.9087
T1058_T1058_9_LEU_10A_CA_model_5_ptm.pdb	0.9024
T1060s2_T1060s2_0_LEU_10A_CA_model_5_ptm.pdb	0.8139
T1060s2_T1060s2_1_LEU_10A_CA_model_5_ptm.pdb	0.7828
T1060s2_T1060s2_2_LEU_10A_CA_model_5_ptm.pdb	0.7923
T1060s2_T1060s2_3_LEU_10A_CA_model_5_ptm.pdb	0.8405
T1060s2_T1060s2_4_LEU_10A_CA_model_5_ptm.pdb	0.7833
T1060s2_T1060s2_5_LEU_10A_CA_model_5_ptm.pdb	0.8076
T1060s2_T1060s2_6_LEU_10A_CA_model_5_ptm.pdb	0.8356
T1060s2_T1060s2_7_LEU_10A_CA_model_5_ptm.pdb	0.8440
T1060s2_T1060s2_8_LEU_10A_CA_model_5_ptm.pdb	0.8126
T1060s2_T1060s2_9_LEU_10A_CA_model_5_ptm.pdb	0.7974
T1060s3_T1060s3_0_LEU_10A_CA_model_5_ptm.pdb	0.8863
T1060s3_T1060s3_1_LEU_10A_CA_model_5_ptm.pdb	0.8827
T1060s3_T1060s3_2_LEU_10A_CA_model_5_ptm.pdb	0.8802
T1060s3_T1060s3_3_LEU_10A_CA_model_5_ptm.pdb	0.9039
T1060s3_T1060s3_4_LEU_10A_CA_model_5_ptm.pdb	0.8867
T1060s3_T1060s3_5_LEU_10A_CA_model_5_ptm.pdb	0.8880
T1060s3_T1060s3_6_LEU_10A_CA_model_5_ptm.pdb	0.8849
T1060s3_T1060s3_7_LEU_10A_CA_model_5_ptm.pdb	0.9053
T1060s3_T1060s3_8_LEU_10A_CA_model_5_ptm.pdb	0.8866
T1060s3_T1060s3_9_LEU_10A_CA_model_5_ptm.pdb	0.8824
T1064_T1064_0_LEU_10A_CA_model_5_ptm.pdb	0.8212
T1064_T1064_1_LEU_10A_CA_model_5_ptm.pdb	0.8218
T1064_T1064_2_LEU_10A_CA_model_5_ptm.pdb	0.8136
T1064_T1064_3_LEU_10A_CA_model_5_ptm.pdb	0.5596
T1064_T1064_4_LEU_10A_CA_model_5_ptm.pdb	0.4260
T1064_T1064_5_LEU_10A_CA_model_5_ptm.pdb	0.8233
T1064_T1064_6_LEU_10A_CA_model_5_ptm.pdb	0.7510
T1064_T1064_7_LEU_10A_CA_model_5_ptm.pdb	0.7857
T1064_T1064_8_LEU_10A_CA_model_5_ptm.pdb	0.8254
T1064_T1064_9_LEU_10A_CA_model_5_ptm.pdb	0.2477
T1065s1_T1065s1_0_LEU_10A_CA_model_5_ptm.pdb	0.9543
T1065s1_T1065s1_1_LEU_10A_CA_model_5_ptm.pdb	0.9543
T1065s1_T1065s1_2_LEU_10A_CA_model_5_ptm.pdb	0.9562
T1065s1_T1065s1_3_LEU_10A_CA_model_5_ptm.pdb	0.9555
T1065s1_T1065s1_4_LEU_10A_CA_model_5_ptm.pdb	0.9554
T1065s1_T1065s1_5_LEU_10A_CA_model_5_ptm.pdb	0.9552
T1065s1_T1065s1_6_LEU_10A_CA_model_5_ptm.pdb	0.9557
T1065s1_T1065s1_7_LEU_10A_CA_model_5_ptm.pdb	0.9556
T1065s1_T1065s1_8_LEU_10A_CA_model_5_ptm.pdb	0.9567
T1065s1_T1065s1_9_LEU_10A_CA_model_5_ptm.pdb	0.9492
T1065s2_T1065s2_0_LEU_10A_CA_model_5_ptm.pdb	0.9268
T1065s2_T1065s2_1_LEU_10A_CA_model_5_ptm.pdb	0.9201
T1065s2_T1065s2_2_LEU_10A_CA_model_5_ptm.pdb	0.9368
T1065s2_T1065s2_3_LEU_10A_CA_model_5_ptm.pdb	0.9323
T1065s2_T1065s2_4_LEU_10A_CA_model_5_ptm.pdb	0.9353
T1065s2_T1065s2_5_LEU_10A_CA_model_5_ptm.pdb	0.9191
T1065s2_T1065s2_6_LEU_10A_CA_model_5_ptm.pdb	0.9263
T1065s2_T1065s2_7_LEU_10A_CA_model_5_ptm.pdb	0.9233
T1065s2_T1065s2_8_LEU_10A_CA_model_5_ptm.pdb	0.9309
T1065s2_T1065s2_9_LEU_10A_CA_model_5_ptm.pdb	0.9191
T1067_T1067_0_LEU_10A_CA_model_5_ptm.pdb	0.7048
T1067_T1067_1_LEU_10A_CA_model_5_ptm.pdb	0.8136
T1067_T1067_2_LEU_10A_CA_model_5_ptm.pdb	0.7686
T1067_T1067_3_LEU_10A_CA_model_5_ptm.pdb	0.8077
T1067_T1067_4_LEU_10A_CA_model_5_ptm.pdb	0.8268
T1067_T1067_5_LEU_10A_CA_model_5_ptm.pdb	0.8301
T1067_T1067_6_LEU_10A_CA_model_5_ptm.pdb	0.8291
T1067_T1067_7_LEU_10A_CA_model_5_ptm.pdb	0.7919
T1067_T1067_8_LEU_10A_CA_model_5_ptm.pdb	0.8169
T1067_T1067_9_LEU_10A_CA_model_5_ptm.pdb	0.8648
T1068_T1068_0_LEU_10A_CA_model_5_ptm.pdb	0.9259
T1068_T1068_1_LEU_10A_CA_model_5_ptm.pdb	0.9656
T1068_T1068_2_LEU_10A_CA_model_5_ptm.pdb	0.9702
T1068_T1068_3_LEU_10A_CA_model_5_ptm.pdb	0.9780
T1068_T1068_4_LEU_10A_CA_model_5_ptm.pdb	0.9472
T1068_T1068_5_LEU_10A_CA_model_5_ptm.pdb	0.9425
T1068_T1068_6_LEU_10A_CA_model_5_ptm.pdb	0.9673
T1068_T1068_7_LEU_10A_CA_model_5_ptm.pdb	0.9705
T1068_T1068_8_LEU_10A_CA_model_5_ptm.pdb	0.9508
T1068_T1068_9_LEU_10A_CA_model_5_ptm.pdb	0.9400
T1070_T1070_0_LEU_10A_CA_model_5_ptm.pdb	0.3534
T1070_T1070_1_LEU_10A_CA_model_5_ptm.pdb	0.3564
T1070_T1070_2_LEU_10A_CA_model_5_ptm.pdb	0.3663
T1070_T1070_3_LEU_10A_CA_model_5_ptm.pdb	0.3670
T1070_T1070_4_LEU_10A_CA_model_5_ptm.pdb	0.4166
T1070_T1070_5_LEU_10A_CA_model_5_ptm.pdb	0.3507
T1070_T1070_6_LEU_10A_CA_model_5_ptm.pdb	0.3552
T1070_T1070_7_LEU_10A_CA_model_5_ptm.pdb	0.5793
T1070_T1070_8_LEU_10A_CA_model_5_ptm.pdb	0.4175
T1070_T1070_9_LEU_10A_CA_model_5_ptm.pdb	0.3586
T1073_T1073_0_LEU_10A_CA_model_5_ptm.pdb	0.7774
T1073_T1073_1_LEU_10A_CA_model_5_ptm.pdb	0.7786
T1073_T1073_2_LEU_10A_CA_model_5_ptm.pdb	0.7692
T1073_T1073_3_LEU_10A_CA_model_5_ptm.pdb	0.7791
T1073_T1073_4_LEU_10A_CA_model_5_ptm.pdb	0.7840
T1073_T1073_5_LEU_10A_CA_model_5_ptm.pdb	0.7721
T1073_T1073_6_LEU_10A_CA_model_5_ptm.pdb	0.7859
T1073_T1073_7_LEU_10A_CA_model_5_ptm.pdb	0.7771
T1073_T1073_8_LEU_10A_CA_model_5_ptm.pdb	0.7692
T1073_T1073_9_LEU_10A_CA_model_5_ptm.pdb	0.7852
T1074_T1074_0_LEU_10A_CA_model_5_ptm.pdb	0.9272
T1074_T1074_1_LEU_10A_CA_model_5_ptm.pdb	0.9112
T1074_T1074_2_LEU_10A_CA_model_5_ptm.pdb	0.9249
T1074_T1074_3_LEU_10A_CA_model_5_ptm.pdb	0.9264
T1074_T1074_4_LEU_10A_CA_model_5_ptm.pdb	0.9340
T1074_T1074_5_LEU_10A_CA_model_5_ptm.pdb	0.9335
T1074_T1074_6_LEU_10A_CA_model_5_ptm.pdb	0.9299
T1074_T1074_7_LEU_10A_CA_model_5_ptm.pdb	0.9202
T1074_T1074_8_LEU_10A_CA_model_5_ptm.pdb	0.9288
T1074_T1074_9_LEU_10A_CA_model_5_ptm.pdb	0.9270
T1076_T1076_0_LEU_10A_CA_model_5_ptm.pdb	0.9073
T1076_T1076_1_LEU_10A_CA_model_5_ptm.pdb	0.9110
T1076_T1076_2_LEU_10A_CA_model_5_ptm.pdb	0.8784
T1076_T1076_3_LEU_10A_CA_model_5_ptm.pdb	0.8526
T1076_T1076_4_LEU_10A_CA_model_5_ptm.pdb	0.9342
T1076_T1076_5_LEU_10A_CA_model_5_ptm.pdb	0.9237
T1076_T1076_6_LEU_10A_CA_model_5_ptm.pdb	0.9136
T1076_T1076_7_LEU_10A_CA_model_5_ptm.pdb	0.8527
T1076_T1076_8_LEU_10A_CA_model_5_ptm.pdb	0.9154
T1076_T1076_9_LEU_10A_CA_model_5_ptm.pdb	0.9185
T1078_T1078_0_LEU_10A_CA_model_5_ptm.pdb	0.9016
T1078_T1078_1_LEU_10A_CA_model_5_ptm.pdb	0.8937
T1078_T1078_2_LEU_10A_CA_model_5_ptm.pdb	0.9080
T1078_T1078_3_LEU_10A_CA_model_5_ptm.pdb	0.9012
T1078_T1078_4_LEU_10A_CA_model_5_ptm.pdb	0.9386
T1078_T1078_5_LEU_10A_CA_model_5_ptm.pdb	0.9019
T1078_T1078_6_LEU_10A_CA_model_5_ptm.pdb	0.9169
T1078_T1078_7_LEU_10A_CA_model_5_ptm.pdb	0.9043
T1078_T1078_8_LEU_10A_CA_model_5_ptm.pdb	0.9063
T1078_T1078_9_LEU_10A_CA_model_5_ptm.pdb	0.9044
T1079_T1079_0_LEU_10A_CA_model_5_ptm.pdb	0.9689
T1079_T1079_1_LEU_10A_CA_model_5_ptm.pdb	0.9679
T1079_T1079_2_LEU_10A_CA_model_5_ptm.pdb	0.9320
T1079_T1079_3_LEU_10A_CA_model_5_ptm.pdb	0.9711
T1079_T1079_4_LEU_10A_CA_model_5_ptm.pdb	0.9765
T1079_T1079_5_LEU_10A_CA_model_5_ptm.pdb	0.9379
T1079_T1079_6_LEU_10A_CA_model_5_ptm.pdb	0.9201
T1079_T1079_7_LEU_10A_CA_model_5_ptm.pdb	0.9715
T1079_T1079_8_LEU_10A_CA_model_5_ptm.pdb	0.9682
T1079_T1079_9_LEU_10A_CA_model_5_ptm.pdb	0.9425
T1082_T1082_0_LEU_10A_CA_model_5_ptm.pdb	0.9423
T1082_T1082_1_LEU_10A_CA_model_5_ptm.pdb	0.9364
T1082_T1082_2_LEU_10A_CA_model_5_ptm.pdb	0.9421
T1082_T1082_3_LEU_10A_CA_model_5_ptm.pdb	0.9381
T1082_T1082_4_LEU_10A_CA_model_5_ptm.pdb	0.9364
T1082_T1082_5_LEU_10A_CA_model_5_ptm.pdb	0.9415
T1082_T1082_6_LEU_10A_CA_model_5_ptm.pdb	0.9352
T1082_T1082_7_LEU_10A_CA_model_5_ptm.pdb	0.9384
T1082_T1082_8_LEU_10A_CA_model_5_ptm.pdb	0.9393
T1082_T1082_9_LEU_10A_CA_model_5_ptm.pdb	0.9369
T1083_T1083_0_LEU_10A_CA_model_5_ptm.pdb	0.8311
T1083_T1083_1_LEU_10A_CA_model_5_ptm.pdb	0.8750
T1083_T1083_2_LEU_10A_CA_model_5_ptm.pdb	0.8302
T1083_T1083_3_LEU_10A_CA_model_5_ptm.pdb	0.8303
T1083_T1083_4_LEU_10A_CA_model_5_ptm.pdb	0.8305
T1083_T1083_5_LEU_10A_CA_model_5_ptm.pdb	0.8296
T1083_T1083_6_LEU_10A_CA_model_5_ptm.pdb	0.8268
T1083_T1083_7_LEU_10A_CA_model_5_ptm.pdb	0.8735
T1083_T1083_8_LEU_10A_CA_model_5_ptm.pdb	0.8742
T1083_T1083_9_LEU_10A_CA_model_5_ptm.pdb	0.8283
T1087_T1087_0_LEU_10A_CA_model_5_ptm.pdb	0.8265
T1087_T1087_1_LEU_10A_CA_model_5_ptm.pdb	0.8228
T1087_T1087_2_LEU_10A_CA_model_5_ptm.pdb	0.8245
T1087_T1087_3_LEU_10A_CA_model_5_ptm.pdb	0.8234
T1087_T1087_4_LEU_10A_CA_model_5_ptm.pdb	0.8257
T1087_T1087_5_LEU_10A_CA_model_5_ptm.pdb	0.8257
T1087_T1087_6_LEU_10A_CA_model_5_ptm.pdb	0.8257
T1087_T1087_7_LEU_10A_CA_model_5_ptm.pdb	0.8250
T1087_T1087_8_LEU_10A_CA_model_5_ptm.pdb	0.8264
T1087_T1087_9_LEU_10A_CA_model_5_ptm.pdb	0.8260
T1088_T1088_0_LEU_10A_CA_model_5_ptm.pdb	0.8009
T1088_T1088_1_LEU_10A_CA_model_5_ptm.pdb	0.7992
T1088_T1088_2_LEU_10A_CA_model_5_ptm.pdb	0.8000
T1088_T1088_3_LEU_10A_CA_model_5_ptm.pdb	0.7999
T1088_T1088_4_LEU_10A_CA_model_5_ptm.pdb	0.8008
T1088_T1088_5_LEU_10A_CA_model_5_ptm.pdb	0.8023
T1088_T1088_6_LEU_10A_CA_model_5_ptm.pdb	0.8011
T1088_T1088_7_LEU_10A_CA_model_5_ptm.pdb	0.8010
T1088_T1088_8_LEU_10A_CA_model_5_ptm.pdb	0.7992
T1088_T1088_9_LEU_10A_CA_model_5_ptm.pdb	0.8007
T1089_T1089_0_LEU_10A_CA_model_5_ptm.pdb	0.9725
T1089_T1089_1_LEU_10A_CA_model_5_ptm.pdb	0.9647
T1089_T1089_2_LEU_10A_CA_model_5_ptm.pdb	0.9544
T1089_T1089_3_LEU_10A_CA_model_5_ptm.pdb	0.9588
T1089_T1089_4_LEU_10A_CA_model_5_ptm.pdb	0.9421
T1089_T1089_5_LEU_10A_CA_model_5_ptm.pdb	0.9439
T1089_T1089_6_LEU_10A_CA_model_5_ptm.pdb	0.9544
T1089_T1089_7_LEU_10A_CA_model_5_ptm.pdb	0.9577
T1089_T1089_8_LEU_10A_CA_model_5_ptm.pdb	0.9560
T1089_T1089_9_LEU_10A_CA_model_5_ptm.pdb	0.9511
T1090_T1090_0_LEU_10A_CA_model_5_ptm.pdb	0.8963
T1090_T1090_1_LEU_10A_CA_model_5_ptm.pdb	0.8782
T1090_T1090_2_LEU_10A_CA_model_5_ptm.pdb	0.8940
T1090_T1090_3_LEU_10A_CA_model_5_ptm.pdb	0.8823
T1090_T1090_4_LEU_10A_CA_model_5_ptm.pdb	0.8937
T1090_T1090_5_LEU_10A_CA_model_5_ptm.pdb	0.8699
T1090_T1090_6_LEU_10A_CA_model_5_ptm.pdb	0.8759
T1090_T1090_7_LEU_10A_CA_model_5_ptm.pdb	0.8504
T1090_T1090_8_LEU_10A_CA_model_5_ptm.pdb	0.8804
T1090_T1090_9_LEU_10A_CA_model_5_ptm.pdb	0.8429
T1092_T1092_0_LEU_10A_CA_model_5_ptm.pdb	0.3946
T1092_T1092_1_LEU_10A_CA_model_5_ptm.pdb	0.4019
T1092_T1092_2_LEU_10A_CA_model_5_ptm.pdb	0.3906
T1092_T1092_3_LEU_10A_CA_model_5_ptm.pdb	0.4306
T1092_T1092_4_LEU_10A_CA_model_5_ptm.pdb	0.4239
T1092_T1092_5_LEU_10A_CA_model_5_ptm.pdb	0.4110
T1092_T1092_6_LEU_10A_CA_model_5_ptm.pdb	0.4940
T1092_T1092_7_LEU_10A_CA_model_5_ptm.pdb	0.3996
T1092_T1092_8_LEU_10A_CA_model_5_ptm.pdb	0.4603
T1092_T1092_9_LEU_10A_CA_model_5_ptm.pdb	0.3993
T1093_T1093_0_LEU_10A_CA_model_5_ptm.pdb	0.4655
T1093_T1093_1_LEU_10A_CA_model_5_ptm.pdb	0.4073
T1093_T1093_2_LEU_10A_CA_model_5_ptm.pdb	0.4610
T1093_T1093_3_LEU_10A_CA_model_5_ptm.pdb	0.3649
T1093_T1093_4_LEU_10A_CA_model_5_ptm.pdb	0.5617
T1093_T1093_5_LEU_10A_CA_model_5_ptm.pdb	0.3958
T1093_T1093_6_LEU_10A_CA_model_5_ptm.pdb	0.4306
T1093_T1093_7_LEU_10A_CA_model_5_ptm.pdb	0.2238
T1093_T1093_8_LEU_10A_CA_model_5_ptm.pdb	0.2460
T1093_T1093_9_LEU_10A_CA_model_5_ptm.pdb	0.3749
T1094_T1094_0_LEU_10A_CA_model_5_ptm.pdb	0.6722
T1094_T1094_1_LEU_10A_CA_model_5_ptm.pdb	0.7905
T1094_T1094_2_LEU_10A_CA_model_5_ptm.pdb	0.7619
T1094_T1094_3_LEU_10A_CA_model_5_ptm.pdb	0.7956
T1094_T1094_4_LEU_10A_CA_model_5_ptm.pdb	0.7975
T1094_T1094_5_LEU_10A_CA_model_5_ptm.pdb	0.8122
T1094_T1094_6_LEU_10A_CA_model_5_ptm.pdb	0.8397
T1094_T1094_7_LEU_10A_CA_model_5_ptm.pdb	0.8054
T1094_T1094_8_LEU_10A_CA_model_5_ptm.pdb	0.8225
T1094_T1094_9_LEU_10A_CA_model_5_ptm.pdb	0.8407
T1095_T1095_0_LEU_10A_CA_model_5_ptm.pdb	0.6274
T1095_T1095_1_LEU_10A_CA_model_5_ptm.pdb	0.6594
T1095_T1095_2_LEU_10A_CA_model_5_ptm.pdb	0.6317
T1095_T1095_3_LEU_10A_CA_model_5_ptm.pdb	0.6774
T1095_T1095_4_LEU_10A_CA_model_5_ptm.pdb	0.5273
T1095_T1095_5_LEU_10A_CA_model_5_ptm.pdb	0.6598
T1095_T1095_6_LEU_10A_CA_model_5_ptm.pdb	0.5178
T1095_T1095_7_LEU_10A_CA_model_5_ptm.pdb	0.6620
T1095_T1095_8_LEU_10A_CA_model_5_ptm.pdb	0.5282
T1095_T1095_9_LEU_10A_CA_model_5_ptm.pdb	0.6831
T1096_T1096_0_LEU_10A_CA_model_5_ptm.pdb	0.5523
T1096_T1096_1_LEU_10A_CA_model_5_ptm.pdb	0.5406
T1096_T1096_2_LEU_10A_CA_model_5_ptm.pdb	0.5470
T1096_T1096_3_LEU_10A_CA_model_5_ptm.pdb	0.5503
T1096_T1096_4_LEU_10A_CA_model_5_ptm.pdb	0.5546
T1096_T1096_5_LEU_10A_CA_model_5_ptm.pdb	0.5538
T1096_T1096_6_LEU_10A_CA_model_5_ptm.pdb	0.5520
T1096_T1096_7_LEU_10A_CA_model_5_ptm.pdb	0.5244
T1096_T1096_8_LEU_10A_CA_model_5_ptm.pdb	0.4710
T1096_T1096_9_LEU_10A_CA_model_5_ptm.pdb	0.5463
T1098_T1098_0_LEU_10A_CA_model_5_ptm.pdb	0.7246
T1098_T1098_1_LEU_10A_CA_model_5_ptm.pdb	0.7155
T1098_T1098_2_LEU_10A_CA_model_5_ptm.pdb	0.7210
T1098_T1098_3_LEU_10A_CA_model_5_ptm.pdb	0.7200
T1098_T1098_4_LEU_10A_CA_model_5_ptm.pdb	0.7229
T1098_T1098_5_LEU_10A_CA_model_5_ptm.pdb	0.7209
T1098_T1098_6_LEU_10A_CA_model_5_ptm.pdb	0.7149
T1098_T1098_7_LEU_10A_CA_model_5_ptm.pdb	0.7168
T1098_T1098_8_LEU_10A_CA_model_5_ptm.pdb	0.7227
T1098_T1098_9_LEU_10A_CA_model_5_ptm.pdb	0.7178
T1099_T1099_0_LEU_10A_CA_model_5_ptm.pdb	0.8386
T1099_T1099_1_LEU_10A_CA_model_5_ptm.pdb	0.7921
T1099_T1099_2_LEU_10A_CA_model_5_ptm.pdb	0.8359
T1099_T1099_3_LEU_10A_CA_model_5_ptm.pdb	0.7968
T1099_T1099_4_LEU_10A_CA_model_5_ptm.pdb	0.8384
T1099_T1099_5_LEU_10A_CA_model_5_ptm.pdb	0.8400
T1099_T1099_6_LEU_10A_CA_model_5_ptm.pdb	0.7990
T1099_T1099_7_LEU_10A_CA_model_5_ptm.pdb	0.8382
T1099_T1099_8_LEU_10A_CA_model_5_ptm.pdb	0.8112
T1099_T1099_9_LEU_10A_CA_model_5_ptm.pdb	0.7942
T1100_T1100_0_LEU_10A_CA_model_5_ptm.pdb	0.8852
T1100_T1100_1_LEU_10A_CA_model_5_ptm.pdb	0.8266
T1100_T1100_2_LEU_10A_CA_model_5_ptm.pdb	0.8643
T1100_T1100_3_LEU_10A_CA_model_5_ptm.pdb	0.8806
T1100_T1100_4_LEU_10A_CA_model_5_ptm.pdb	0.8859
T1100_T1100_5_LEU_10A_CA_model_5_ptm.pdb	0.8461
T1100_T1100_6_LEU_10A_CA_model_5_ptm.pdb	0.8782
T1100_T1100_7_LEU_10A_CA_model_5_ptm.pdb	0.8956
T1100_T1100_8_LEU_10A_CA_model_5_ptm.pdb	0.8893
T1100_T1100_9_LEU_10A_CA_model_5_ptm.pdb	0.6164
T1101_T1101_0_LEU_10A_CA_model_5_ptm.pdb	0.9010
T1101_T1101_1_LEU_10A_CA_model_5_ptm.pdb	0.9036
T1101_T1101_2_LEU_10A_CA_model_5_ptm.pdb	0.8797
T1101_T1101_3_LEU_10A_CA_model_5_ptm.pdb	0.9095
T1101_T1101_4_LEU_10A_CA_model_5_ptm.pdb	0.9065
T1101_T1101_5_LEU_10A_CA_model_5_ptm.pdb	0.9034
T1101_T1101_6_LEU_10A_CA_model_5_ptm.pdb	0.8967
T1101_T1101_7_LEU_10A_CA_model_5_ptm.pdb	0.9046
T1101_T1101_8_LEU_10A_CA_model_5_ptm.pdb	0.8953
T1101_T1101_9_LEU_10A_CA_model_5_ptm.pdb	0.9033

## Sheet: OmegaFold
T1024	0.6813
T1025	0.9288
T1026	0.9655
T1027	0.7002
T1028	0.9535
T1029	0.3743
T1030	0.7504
T1032	0.7717
T1033	0.8768
T1034	0.9511
T1035	0.7644
T1036s1	0.1887
T1037	0.5444
T1038	0.4409
T1039	0.9295
T1040	0.5684
T1042	0.2941
T1043	0.2018
T1045s1	0.9651
T1045s2	0.9387
T1046s1	0.9612
T1046s2	0.9445
T1047s1	0.6417
T1047s2	0.6709
T1048	0.7629
T1049	0.3984
T1050	0.9350
T1052	0.4153
T1053	0.2815
T1054	0.9250
T1055	0.3744
T1056	0.8226
T1057	0.9598
T1058	0.9317
T1060s2	0.3943
T1060s3	0.9141
T1062	0.4632
T1064	0.7165
T1065s1	0.9618
T1065s2	0.9767
T1067	0.8861
T1068	0.4238
T1070	0.4246
T1072s1	0.7685
T1073	0.7773
T1074	0.4554
T1076	0.9733
T1078	0.4419
T1079	0.9864
T1082	0.9430
T1083	0.8372
T1084	0.8631
T1087	0.7762
T1088	0.7970
T1089	0.9430
T1090	0.2261
T1092	0.3471
T1093	0.1956
T1094	0.1855
T1095	0.3412
T1096	0.2163
T1098	0.7147
T1099	0.8656
T1100	0.8334
T1101	0.9191
