# Supplementary material for: Protein structure prediction with in-cell photo-crosslinking mass spectrometry and deep learning
Source: Nat Biotechnol. 2023 Mar 20;41(12):1810–9. doi: 10.1038/s41587-023-01704-z (PMC10713450; doi:10.1038/s41587-023-01704-z)
Supplement: Supplementary file 17 — Prediction time (s) for AlphaLink and AlphaFold2 for CASP14 targets. [file 41587_2023_1704_MOESM17_ESM.xlsx]

## Sheet: AlphaFold2
T1024	29.7301
T1025	17.8551
T1026	10.9191
T1027	10.5587
T1029	8.59291
T1030	17.2246
T1031	7.09361
T1032	19.9801
T1033	7.33094
T1034	10.7494
T1035	7.45171
T1036s1	75.0771
T1037	32.1985
T1038	12.2814
T1039	10.3063
T1040	9.21342
T1041	15.804
T1042	18.6395
T1043	9.37846
T1045s1	10.048
T1045s2	10.8294
T1046s1	6.25606
T1046s2	9.5332
T1047s1	13.8395
T1047s2	23.6857
T1049	10.1771
T1053	64.1859
T1054	11.9206
T1055	9.33916
T1056	13.3662
T1057	21.5865
T1058	29.1434
T1060s2	20.2427
T1060s3	8.9708
T1064	7.87706
T1065s1	8.41857
T1065s2	7.36426
T1067	18.2552
T1068	15.3201
T1070	21.9238
T1073	16.7594
T1074	12.0836
T1076	53.593
T1078	9.98385
T1079	50.1404
T1082	7.16651
T1083	7.80521
T1087	7.99402
T1088	14.7261
T1089	29.4205
T1090	13.583
T1092	34.9071
T1093	82.4889
T1094	60.5608
T1095	94.3645
T1096	38.7575
T1098	55.5008
T1099	19.4125
T1100	23.5099
T1101	23.1049

## Sheet: AlphaLink
T1024	38.4536
T1025	23.4994
T1026	14.4833
T1027	13.7583
T1029	10.8277
T1030	23.391
T1031	8.87125
T1032	26.644
T1033	9.25772
T1034	13.6145
T1035	9.39452
T1036s1	98.939
T1037	43.6821
T1038	16.8686
T1039	13.3544
T1040	12.2871
T1041	21.7351
T1042	27.136
T1043	12.4233
T1045s1	13.7636
T1045s2	15.2014
T1046s1	7.73225
T1046s2	12.709
T1047s1	19.7434
T1047s2	38.9127
T1049	13.5598
T1053	100.956
T1054	16.2593
T1055	12.5128
T1056	19.2507
T1057	30.7331
T1058	44.4522
T1060s2	28.8369
T1060s3	11.6359
T1064	11.8385
T1065s1	11.0347
T1065s2	9.12044
T1067	25.3339
T1068	20.0965
T1070	37.069
T1073	23.5176
T1074	17.1119
T1076	84.8407
T1078	12.8781
T1079	73.5751
T1082	8.95253
T1083	9.75041
T1087	10.3468
T1088	19.7935
T1089	45.4928
T1090	18.3138
T1092	56.8669
T1093	115.968
T1094	64.798
T1095	131.395
T1096	56.9488
T1098	84.081
T1099	25.907
T1100	34.8194
T1101	35.2835
