# Supplementary material for: Protein structure prediction with in-cell photo-crosslinking mass spectrometry and deep learning
Source: Nat Biotechnol. 2023 Mar 20;41(12):1810–9. doi: 10.1038/s41587-023-01704-z (PMC10713450; doi:10.1038/s41587-023-01704-z)
Supplement: Supplementary file 18 — AlphaLink and AlphaFold2 TM scores on CASP14 targets (Neff = 10). AlphaLink predictions were made with sulfo-SDA (distogram and soft-label representation). [file 41587_2023_1704_MOESM18_ESM.xlsx]

## Sheet: AlphaFold2
T1024	0.9678
T1025	0.9347
T1026	0.8817
T1027	0.5497
T1029	0.4667
T1030	0.7314
T1031	0.3247
T1032	0.2905
T1033	0.2605
T1034	0.9134
T1035	0.8618
T1036s1	0.3982
T1037	0.7595
T1038	0.4265
T1039	0.8686
T1040	0.5626
T1041	0.4337
T1042	0.5575
T1043	0.2064
T1045s1	0.9033
T1045s2	0.9348
T1046s1	0.9333
T1046s2	0.9530
T1047s1	0.4309
T1047s2	0.5440
T1049	0.8968
T1053	0.5426
T1054	0.9262
T1055	0.8589
T1056	0.6471
T1057	0.9315
T1058	0.7918
T1060s2	0.7987
T1060s3	0.8906
T1064	0.2799
T1065s1	0.9506
T1065s2	0.9526
T1067	0.7477
T1068	0.9669
T1070	0.3531
T1073	0.7749
T1074	0.8976
T1076	0.8491
T1078	0.9022
T1079	0.8548
T1082	0.9499
T1083	0.8390
T1087	0.8306
T1088	0.7695
T1089	0.9105
T1090	0.8094
T1092	0.3974
T1093	0.2044
T1094	0.4601
T1095	0.5107
T1096	0.5127
T1098	0.7202
T1099	0.8319
T1100	0.7306
T1101	0.7263

## Sheet: AlphaLink
T1024	0.9784
T1024	0.9802
T1024	0.9795
T1024	0.9792
T1024	0.9799
T1024	0.9796
T1024	0.9777
T1024	0.9777
T1024	0.9833
T1024	0.9805
T1025	0.9301
T1025	0.9303
T1025	0.9303
T1025	0.9284
T1025	0.9281
T1025	0.9324
T1025	0.9281
T1025	0.9300
T1025	0.9304
T1025	0.9271
T1026	0.9294
T1026	0.9487
T1026	0.9336
T1026	0.9464
T1026	0.9475
T1026	0.9452
T1026	0.9549
T1026	0.9416
T1026	0.8740
T1026	0.9474
T1027	0.6159
T1027	0.5498
T1027	0.5990
T1027	0.6068
T1027	0.5490
T1027	0.5472
T1027	0.5196
T1027	0.5382
T1027	0.5318
T1027	0.5628
T1030	0.8031
T1030	0.8097
T1030	0.7823
T1030	0.7700
T1030	0.7702
T1030	0.7895
T1030	0.7723
T1030	0.7769
T1030	0.7902
T1030	0.7602
T1031	0.3322
T1031	0.6123
T1031	0.5651
T1031	0.6522
T1031	0.5740
T1031	0.6400
T1031	0.6086
T1031	0.5022
T1031	0.5705
T1031	0.2776
T1032	0.3784
T1032	0.6840
T1032	0.6977
T1032	0.5366
T1032	0.4953
T1032	0.4920
T1032	0.6737
T1032	0.6594
T1032	0.6821
T1032	0.7558
T1033	0.7972
T1033	0.4318
T1033	0.2568
T1033	0.7332
T1033	0.4288
T1033	0.4318
T1033	0.4350
T1033	0.3478
T1033	0.4415
T1033	0.8180
T1034	0.9411
T1034	0.9392
T1034	0.9272
T1034	0.9294
T1034	0.9389
T1034	0.9436
T1034	0.9304
T1034	0.9463
T1034	0.9258
T1034	0.9255
T1035	0.8628
T1035	0.8646
T1035	0.8667
T1035	0.8642
T1035	0.8598
T1035	0.8561
T1035	0.8549
T1035	0.8529
T1035	0.8651
T1035	0.8648
T1036s1	0.5297
T1036s1	0.4848
T1036s1	0.4275
T1036s1	0.4784
T1036s1	0.4961
T1036s1	0.4901
T1036s1	0.6561
T1036s1	0.4018
T1036s1	0.4438
T1036s1	0.4438
T1037	0.8731
T1037	0.8769
T1037	0.8605
T1037	0.8952
T1037	0.8352
T1037	0.8543
T1037	0.8514
T1037	0.8453
T1037	0.8353
T1037	0.8739
T1038	0.3243
T1038	0.4718
T1038	0.3337
T1038	0.8584
T1038	0.3705
T1038	0.4436
T1038	0.4819
T1038	0.8618
T1038	0.3473
T1038	0.4417
T1039	0.7966
T1039	0.8762
T1039	0.8618
T1039	0.8157
T1039	0.8684
T1039	0.8585
T1039	0.8694
T1039	0.8739
T1039	0.7730
T1039	0.8695
T1040	0.5780
T1040	0.5944
T1040	0.5032
T1040	0.5897
T1040	0.4909
T1040	0.5745
T1040	0.5851
T1040	0.5857
T1040	0.5726
T1040	0.5734
T1041	0.8083
T1041	0.4332
T1041	0.6995
T1041	0.6910
T1041	0.7120
T1041	0.6837
T1041	0.5812
T1041	0.5903
T1041	0.6968
T1041	0.6640
T1042	0.6838
T1042	0.7306
T1042	0.7312
T1042	0.7163
T1042	0.6826
T1042	0.7759
T1042	0.6920
T1042	0.6727
T1042	0.7046
T1042	0.6961
T1043	0.2576
T1043	0.3067
T1043	0.2451
T1043	0.2513
T1043	0.2546
T1043	0.2332
T1043	0.2401
T1043	0.2442
T1043	0.2464
T1043	0.2495
T1045s1	0.9484
T1045s1	0.9323
T1045s1	0.9417
T1045s1	0.9620
T1045s1	0.9328
T1045s1	0.9431
T1045s1	0.9441
T1045s1	0.9319
T1045s1	0.9388
T1045s1	0.9385
T1045s2	0.9278
T1045s2	0.9272
T1045s2	0.9288
T1045s2	0.9294
T1045s2	0.9276
T1045s2	0.9299
T1045s2	0.9260
T1045s2	0.9276
T1045s2	0.9267
T1045s2	0.9292
T1046s1	0.9473
T1046s1	0.9462
T1046s1	0.8417
T1046s1	0.8439
T1046s1	0.9497
T1046s1	0.8805
T1046s1	0.8450
T1046s1	0.8619
T1046s1	0.8966
T1046s1	0.9312
T1046s2	0.9692
T1046s2	0.9622
T1046s2	0.9673
T1046s2	0.9604
T1046s2	0.9671
T1046s2	0.9684
T1046s2	0.9590
T1046s2	0.9655
T1046s2	0.9702
T1046s2	0.9702
T1047s1	0.4532
T1047s1	0.4514
T1047s1	0.4512
T1047s1	0.4513
T1047s1	0.4526
T1047s1	0.4512
T1047s1	0.4516
T1047s1	0.4513
T1047s1	0.4512
T1047s1	0.4516
T1047s2	0.5753
T1047s2	0.5937
T1047s2	0.5977
T1047s2	0.7359
T1047s2	0.5668
T1047s2	0.5982
T1047s2	0.6107
T1047s2	0.5796
T1047s2	0.6015
T1047s2	0.6264
T1048	0.8379
T1048	0.8489
T1048	0.8342
T1048	0.8333
T1048	0.8467
T1048	0.8435
T1048	0.8489
T1048	0.8350
T1048	0.8550
T1048	0.8358
T1049	0.8961
T1049	0.8796
T1049	0.8960
T1049	0.8673
T1049	0.9130
T1049	0.9110
T1049	0.8985
T1049	0.8637
T1049	0.8616
T1049	0.8585
T1053	0.9097
T1053	0.9249
T1053	0.9475
T1053	0.9510
T1053	0.8975
T1053	0.9641
T1053	0.9303
T1053	0.9260
T1053	0.8898
T1053	0.9140
T1054	0.9212
T1054	0.9181
T1054	0.9168
T1054	0.9216
T1054	0.9216
T1054	0.9180
T1054	0.9178
T1054	0.9204
T1054	0.9216
T1054	0.9215
T1055	0.9030
T1055	0.9065
T1055	0.9054
T1055	0.9042
T1055	0.9044
T1055	0.8385
T1055	0.9064
T1055	0.9049
T1055	0.9058
T1055	0.9056
T1056	0.7426
T1056	0.7588
T1056	0.7413
T1056	0.7334
T1056	0.7462
T1056	0.7802
T1056	0.7619
T1056	0.7447
T1056	0.7480
T1056	0.7565
T1057	0.9548
T1057	0.9655
T1057	0.9586
T1057	0.9634
T1057	0.9559
T1057	0.9568
T1057	0.9541
T1057	0.9589
T1057	0.9549
T1057	0.9571
T1058	0.7772
T1058	0.7675
T1058	0.7970
T1058	0.7948
T1058	0.7705
T1058	0.7796
T1058	0.7796
T1058	0.7775
T1058	0.7880
T1058	0.7844
T1060s2	0.8094
T1060s2	0.8201
T1060s2	0.8073
T1060s2	0.8003
T1060s2	0.7937
T1060s2	0.7603
T1060s2	0.8118
T1060s2	0.8105
T1060s2	0.8027
T1060s2	0.7921
T1060s3	0.8890
T1060s3	0.8874
T1060s3	0.8880
T1060s3	0.8906
T1060s3	0.8864
T1060s3	0.8875
T1060s3	0.8880
T1060s3	0.8871
T1060s3	0.8878
T1060s3	0.8870
T1064	0.2621
T1064	0.2670
T1064	0.2631
T1064	0.2276
T1064	0.2586
T1064	0.2676
T1064	0.2900
T1064	0.2358
T1064	0.2676
T1064	0.2744
T1065s1	0.9584
T1065s1	0.9597
T1065s1	0.9585
T1065s1	0.9480
T1065s1	0.9556
T1065s1	0.9574
T1065s1	0.9604
T1065s1	0.9603
T1065s1	0.9509
T1065s1	0.9586
T1065s2	0.9629
T1065s2	0.9563
T1065s2	0.9619
T1065s2	0.9605
T1065s2	0.9630
T1065s2	0.9625
T1065s2	0.9642
T1065s2	0.9523
T1065s2	0.9631
T1065s2	0.9626
T1067	0.8384
T1067	0.8347
T1067	0.8413
T1067	0.8429
T1067	0.8433
T1067	0.8484
T1067	0.8323
T1067	0.8420
T1067	0.8391
T1067	0.8684
T1068	0.9432
T1068	0.9445
T1068	0.9693
T1068	0.9648
T1068	0.9375
T1068	0.9479
T1068	0.9410
T1068	0.9445
T1068	0.9424
T1068	0.9380
T1070	0.3606
T1070	0.3573
T1070	0.3515
T1070	0.3559
T1070	0.3505
T1070	0.3478
T1070	0.3540
T1070	0.3557
T1070	0.3584
T1070	0.3550
T1072s1	0.7031
T1072s1	0.7023
T1072s1	0.7416
T1072s1	0.7326
T1072s1	0.7289
T1072s1	0.7158
T1072s1	0.6962
T1072s1	0.7348
T1072s1	0.7205
T1072s1	0.6946
T1073	0.7729
T1073	0.7748
T1073	0.7758
T1073	0.7771
T1073	0.7761
T1073	0.7782
T1073	0.7771
T1073	0.7781
T1073	0.7752
T1073	0.7765
T1074	0.9027
T1074	0.9282
T1074	0.9314
T1074	0.9254
T1074	0.9321
T1074	0.9323
T1074	0.9315
T1074	0.9353
T1074	0.8958
T1074	0.9315
T1076	0.9374
T1076	0.9274
T1076	0.9463
T1076	0.9146
T1076	0.9127
T1076	0.9499
T1076	0.9516
T1076	0.9201
T1076	0.9344
T1076	0.9120
T1078	0.9072
T1078	0.9070
T1078	0.9095
T1078	0.9051
T1078	0.9073
T1078	0.9067
T1078	0.9080
T1078	0.9044
T1078	0.9049
T1078	0.9094
T1079	0.9780
T1079	0.9705
T1079	0.9618
T1079	0.9695
T1079	0.9752
T1079	0.9657
T1079	0.9464
T1079	0.9565
T1079	0.9721
T1079	0.9738
T1082	0.9380
T1082	0.9361
T1082	0.9365
T1082	0.9393
T1082	0.9381
T1082	0.9375
T1082	0.9365
T1082	0.9375
T1082	0.9363
T1082	0.9375
T1083	0.8291
T1083	0.8297
T1083	0.8321
T1083	0.8325
T1083	0.8304
T1083	0.8329
T1083	0.8309
T1083	0.8305
T1083	0.8309
T1083	0.8310
T1084	0.9190
T1084	0.9180
T1084	0.9173
T1084	0.9168
T1084	0.9144
T1084	0.9183
T1084	0.9189
T1084	0.9184
T1084	0.9159
T1084	0.9156
T1087	0.8190
T1087	0.8184
T1087	0.4682
T1087	0.8216
T1087	0.8201
T1087	0.8198
T1087	0.8221
T1087	0.4759
T1087	0.8181
T1087	0.8159
T1088	0.6687
T1088	0.6674
T1088	0.6682
T1088	0.6668
T1088	0.6683
T1088	0.6694
T1088	0.6688
T1088	0.6694
T1088	0.6673
T1088	0.6675
T1089	0.9406
T1089	0.9527
T1089	0.9606
T1089	0.9382
T1089	0.9455
T1089	0.9536
T1089	0.9552
T1089	0.9459
T1089	0.9499
T1089	0.9519
T1090	0.8008
T1090	0.8669
T1090	0.8933
T1090	0.7689
T1090	0.8527
T1090	0.8639
T1090	0.8685
T1090	0.8535
T1090	0.8534
T1090	0.8322
T1092	0.4716
T1092	0.4477
T1092	0.4397
T1092	0.3691
T1092	0.4059
T1092	0.4717
T1092	0.4394
T1092	0.4193
T1092	0.4208
T1092	0.4646
T1093	0.5954
T1093	0.6828
T1093	0.6323
T1093	0.7798
T1093	0.7197
T1093	0.7246
T1093	0.5454
T1093	0.8391
T1093	0.5559
T1093	0.5587
T1094	0.8092
T1094	0.8106
T1094	0.8161
T1094	0.7968
T1094	0.8030
T1094	0.8651
T1094	0.8537
T1094	0.8422
T1094	0.8363
T1094	0.8065
T1095	0.8035
T1095	0.7243
T1095	0.7412
T1095	0.7607
T1095	0.7754
T1095	0.7271
T1095	0.7810
T1095	0.7398
T1095	0.7451
T1095	0.6904
T1096	0.5558
T1096	0.5565
T1096	0.5423
T1096	0.5618
T1096	0.5706
T1096	0.5655
T1096	0.5485
T1096	0.5605
T1096	0.5544
T1096	0.5570
T1098	0.7126
T1098	0.7080
T1098	0.7162
T1098	0.7164
T1098	0.7094
T1098	0.7141
T1098	0.7090
T1098	0.7088
T1098	0.7151
T1098	0.7155
T1099	0.8173
T1099	0.8495
T1099	0.8465
T1099	0.8202
T1099	0.8248
T1099	0.8013
T1099	0.8126
T1099	0.8355
T1099	0.8141
T1099	0.8452
T1100	0.8582
T1100	0.8771
T1100	0.8715
T1100	0.8882
T1100	0.8671
T1100	0.8293
T1100	0.8939
T1100	0.6819
T1100	0.6680
T1100	0.8962
T1101	0.9162
T1101	0.9179
T1101	0.8980
T1101	0.9160
T1101	0.9137
T1101	0.9232
T1101	0.9187
T1101	0.9141
T1101	0.9150
T1101	0.9140

## Sheet: AlphaLink Distogram
T1024	0.9771
T1024	0.9756
T1024	0.9804
T1024	0.9779
T1024	0.9788
T1024	0.9794
T1024	0.9773
T1024	0.9781
T1024	0.9780
T1024	0.9776
T1025	0.9087
T1025	0.9220
T1025	0.9142
T1025	0.9103
T1025	0.9224
T1025	0.9165
T1025	0.9157
T1025	0.9184
T1025	0.9084
T1025	0.9133
T1026	0.9412
T1026	0.9526
T1026	0.9018
T1026	0.9408
T1026	0.9458
T1026	0.9421
T1026	0.9325
T1026	0.9424
T1026	0.9332
T1026	0.9447
T1027	0.5597
T1027	0.5505
T1027	0.5486
T1027	0.5988
T1027	0.5466
T1027	0.5332
T1027	0.6031
T1027	0.5307
T1027	0.5330
T1027	0.5545
T1030	0.7774
T1030	0.8046
T1030	0.8182
T1030	0.7891
T1030	0.7923
T1030	0.7976
T1030	0.7911
T1030	0.7942
T1030	0.7892
T1030	0.7913
T1031	0.3376
T1031	0.4440
T1031	0.3425
T1031	0.4587
T1031	0.4729
T1031	0.6553
T1031	0.4526
T1031	0.7493
T1031	0.5826
T1031	0.4442
T1032	0.2138
T1032	0.3026
T1032	0.2499
T1032	0.2400
T1032	0.2659
T1032	0.3184
T1032	0.3067
T1032	0.2866
T1032	0.2429
T1032	0.2759
T1033	0.2587
T1033	0.4515
T1033	0.2612
T1033	0.2558
T1033	0.2597
T1033	0.2614
T1033	0.2645
T1033	0.2597
T1033	0.2600
T1033	0.2640
T1034	0.9358
T1034	0.9382
T1034	0.9416
T1034	0.9291
T1034	0.9432
T1034	0.9360
T1034	0.9397
T1034	0.9388
T1034	0.9321
T1034	0.9362
T1035	0.8571
T1035	0.8515
T1035	0.8528
T1035	0.8563
T1035	0.8550
T1035	0.8553
T1035	0.8566
T1035	0.8610
T1035	0.8603
T1035	0.8625
T1036s1	0.4625
T1036s1	0.4944
T1036s1	0.3963
T1036s1	0.3909
T1036s1	0.3658
T1036s1	0.4617
T1036s1	0.5054
T1036s1	0.4196
T1036s1	0.3543
T1036s1	0.4030
T1037	0.8881
T1037	0.8722
T1037	0.8746
T1037	0.8728
T1037	0.8973
T1037	0.8574
T1037	0.8781
T1037	0.8853
T1037	0.8852
T1037	0.8675
T1038	0.7693
T1038	0.8421
T1038	0.6021
T1038	0.4721
T1038	0.8656
T1038	0.5798
T1038	0.8261
T1038	0.4413
T1038	0.6150
T1038	0.6652
T1039	0.8397
T1039	0.8656
T1039	0.8571
T1039	0.8138
T1039	0.8410
T1039	0.7865
T1039	0.8372
T1039	0.8456
T1039	0.8152
T1039	0.8069
T1040	0.5575
T1040	0.5733
T1040	0.5541
T1040	0.5416
T1040	0.5514
T1040	0.5673
T1040	0.5725
T1040	0.5579
T1040	0.5568
T1040	0.5728
T1041	0.8248
T1041	0.7978
T1041	0.7849
T1041	0.6959
T1041	0.7834
T1041	0.7275
T1041	0.7815
T1041	0.8421
T1041	0.7830
T1041	0.6620
T1042	0.6052
T1042	0.6210
T1042	0.6476
T1042	0.6160
T1042	0.4707
T1042	0.5897
T1042	0.5336
T1042	0.6632
T1042	0.5848
T1042	0.7535
T1043	0.2227
T1043	0.1789
T1043	0.2161
T1043	0.2753
T1043	0.2343
T1043	0.2419
T1043	0.2412
T1043	0.2479
T1043	0.2644
T1043	0.2561
T1045s1	0.9283
T1045s1	0.9274
T1045s1	0.9236
T1045s1	0.9492
T1045s1	0.9229
T1045s1	0.9375
T1045s1	0.9345
T1045s1	0.9354
T1045s1	0.9402
T1045s1	0.9276
T1045s2	0.9237
T1045s2	0.9374
T1045s2	0.9198
T1045s2	0.9298
T1045s2	0.9247
T1045s2	0.9395
T1045s2	0.9225
T1045s2	0.9219
T1045s2	0.9239
T1045s2	0.9192
T1046s1	0.8704
T1046s1	0.7666
T1046s1	0.7833
T1046s1	0.9473
T1046s1	0.8800
T1046s1	0.8790
T1046s1	0.8705
T1046s1	0.7752
T1046s1	0.8757
T1046s1	0.8840
T1046s2	0.9745
T1046s2	0.9698
T1046s2	0.9713
T1046s2	0.9557
T1046s2	0.9668
T1046s2	0.9642
T1046s2	0.9528
T1046s2	0.9694
T1046s2	0.9583
T1046s2	0.9718
T1047s1	0.4415
T1047s1	0.4510
T1047s1	0.4433
T1047s1	0.4476
T1047s1	0.4475
T1047s1	0.4510
T1047s1	0.4483
T1047s1	0.4426
T1047s1	0.4481
T1047s1	0.4519
T1047s2	0.6099
T1047s2	0.7270
T1047s2	0.6399
T1047s2	0.6786
T1047s2	0.6223
T1047s2	0.6843
T1047s2	0.6906
T1047s2	0.5970
T1047s2	0.6493
T1047s2	0.7661
T1048	0.8273
T1048	0.8029
T1048	0.8182
T1048	0.8309
T1048	0.8379
T1048	0.8291
T1048	0.8304
T1048	0.8342
T1048	0.8297
T1048	0.8369
T1049	0.8940
T1049	0.8937
T1049	0.8861
T1049	0.8930
T1049	0.8956
T1049	0.9035
T1049	0.8981
T1049	0.9018
T1049	0.8930
T1049	0.8831
T1053	0.9344
T1053	0.9588
T1053	0.9492
T1053	0.9213
T1053	0.9420
T1053	0.9412
T1053	0.9427
T1053	0.9649
T1053	0.9280
T1053	0.9476
T1054	0.9278
T1054	0.9287
T1054	0.9244
T1054	0.9150
T1054	0.9250
T1054	0.9244
T1054	0.9190
T1054	0.9173
T1054	0.9188
T1054	0.9223
T1055	0.8640
T1055	0.9062
T1055	0.8650
T1055	0.9055
T1055	0.8601
T1055	0.8578
T1055	0.9054
T1055	0.8635
T1055	0.9059
T1055	0.9066
T1056	0.6955
T1056	0.7138
T1056	0.7032
T1056	0.7047
T1056	0.7379
T1056	0.7050
T1056	0.7212
T1056	0.7087
T1056	0.7646
T1056	0.6572
T1057	0.9567
T1057	0.9672
T1057	0.9362
T1057	0.9507
T1057	0.9623
T1057	0.9573
T1057	0.9584
T1057	0.9611
T1057	0.9604
T1057	0.9591
T1058	0.8776
T1058	0.8654
T1058	0.8439
T1058	0.8407
T1058	0.8775
T1058	0.8812
T1058	0.8722
T1058	0.8771
T1058	0.8736
T1058	0.8350
T1060s2	0.8009
T1060s2	0.8188
T1060s2	0.7989
T1060s2	0.8151
T1060s2	0.8308
T1060s2	0.7936
T1060s2	0.7766
T1060s2	0.7923
T1060s2	0.7940
T1060s2	0.7943
T1060s3	0.8861
T1060s3	0.8917
T1060s3	0.8933
T1060s3	0.8912
T1060s3	0.8968
T1060s3	0.8920
T1060s3	0.8935
T1060s3	0.8868
T1060s3	0.8863
T1060s3	0.8884
T1064	0.2514
T1064	0.2236
T1064	0.2566
T1064	0.2761
T1064	0.3128
T1064	0.2843
T1064	0.2526
T1064	0.2324
T1064	0.2810
T1064	0.2848
T1065s1	0.9459
T1065s1	0.9465
T1065s1	0.9457
T1065s1	0.9459
T1065s1	0.9439
T1065s1	0.9444
T1065s1	0.9451
T1065s1	0.9453
T1065s1	0.9465
T1065s1	0.9466
T1065s2	0.9683
T1065s2	0.9695
T1065s2	0.9675
T1065s2	0.9686
T1065s2	0.9702
T1065s2	0.9686
T1065s2	0.9698
T1065s2	0.9694
T1065s2	0.9697
T1065s2	0.9688
T1067	0.8215
T1067	0.8116
T1067	0.8110
T1067	0.7986
T1067	0.8208
T1067	0.7931
T1067	0.7599
T1067	0.8196
T1067	0.7893
T1067	0.7934
T1068	0.9574
T1068	0.9640
T1068	0.9691
T1068	0.9483
T1068	0.9496
T1068	0.9725
T1068	0.9563
T1068	0.9565
T1068	0.9454
T1068	0.9575
T1070	0.3449
T1070	0.3647
T1070	0.3604
T1070	0.3465
T1070	0.3553
T1070	0.4069
T1070	0.3958
T1070	0.3604
T1070	0.3730
T1070	0.3707
T1072s1	0.7119
T1072s1	0.6932
T1072s1	0.7203
T1072s1	0.7182
T1072s1	0.7033
T1072s1	0.7112
T1072s1	0.6892
T1072s1	0.7019
T1072s1	0.7055
T1072s1	0.6925
T1073	0.7187
T1073	0.7737
T1073	0.7639
T1073	0.7733
T1073	0.7633
T1073	0.7453
T1073	0.7751
T1073	0.7147
T1073	0.7391
T1073	0.7672
T1074	0.9138
T1074	0.9267
T1074	0.9263
T1074	0.9273
T1074	0.9153
T1074	0.9241
T1074	0.9236
T1074	0.9252
T1074	0.9198
T1074	0.9250
T1076	0.9326
T1076	0.9267
T1076	0.9333
T1076	0.9299
T1076	0.9348
T1076	0.9272
T1076	0.9502
T1076	0.9345
T1076	0.9269
T1076	0.9236
T1078	0.9057
T1078	0.9076
T1078	0.9060
T1078	0.9087
T1078	0.9057
T1078	0.9045
T1078	0.9091
T1078	0.9119
T1078	0.9088
T1078	0.9082
T1079	0.9734
T1079	0.9714
T1079	0.9707
T1079	0.9743
T1079	0.9587
T1079	0.9432
T1079	0.9368
T1079	0.9222
T1079	0.9168
T1079	0.9716
T1082	0.9296
T1082	0.9246
T1082	0.9254
T1082	0.9254
T1082	0.9357
T1082	0.9349
T1082	0.9310
T1082	0.9345
T1082	0.9396
T1082	0.9286
T1083	0.8328
T1083	0.8387
T1083	0.8384
T1083	0.8358
T1083	0.8362
T1083	0.8316
T1083	0.8361
T1083	0.8311
T1083	0.8364
T1083	0.8357
T1084	0.9125
T1084	0.9100
T1084	0.9077
T1084	0.9111
T1084	0.9117
T1084	0.9125
T1084	0.9109
T1084	0.9142
T1084	0.9105
T1084	0.9129
T1087	0.8206
T1087	0.8250
T1087	0.8185
T1087	0.8202
T1087	0.8199
T1087	0.8182
T1087	0.8229
T1087	0.8196
T1087	0.8217
T1087	0.8177
T1088	0.6600
T1088	0.6605
T1088	0.6618
T1088	0.6620
T1088	0.6616
T1088	0.6623
T1088	0.6615
T1088	0.6628
T1088	0.6597
T1088	0.6634
T1089	0.9525
T1089	0.9741
T1089	0.9483
T1089	0.8611
T1089	0.8464
T1089	0.9456
T1089	0.9535
T1089	0.9388
T1089	0.8640
T1089	0.9472
T1090	0.5401
T1090	0.6878
T1090	0.5487
T1090	0.5573
T1090	0.6952
T1090	0.6802
T1090	0.5547
T1090	0.5393
T1090	0.6583
T1090	0.5418
T1092	0.3539
T1092	0.4048
T1092	0.3567
T1092	0.4625
T1092	0.4016
T1092	0.4249
T1092	0.3588
T1092	0.3878
T1092	0.4021
T1092	0.4277
T1093	0.7059
T1093	0.7663
T1093	0.7444
T1093	0.7696
T1093	0.7146
T1093	0.7278
T1093	0.6938
T1093	0.7427
T1093	0.8153
T1093	0.6853
T1094	0.7571
T1094	0.7928
T1094	0.7759
T1094	0.7470
T1094	0.7801
T1094	0.7558
T1094	0.7728
T1094	0.7882
T1094	0.8354
T1094	0.7779
T1095	0.7543
T1095	0.7626
T1095	0.7638
T1095	0.7248
T1095	0.7787
T1095	0.7909
T1095	0.7544
T1095	0.7464
T1095	0.7731
T1095	0.7563
T1096	0.5302
T1096	0.5433
T1096	0.5469
T1096	0.5543
T1096	0.5504
T1096	0.5395
T1096	0.5585
T1096	0.5505
T1096	0.5499
T1096	0.5461
T1098	0.7184
T1098	0.7148
T1098	0.7161
T1098	0.7129
T1098	0.7164
T1098	0.7181
T1098	0.7095
T1098	0.7116
T1098	0.7145
T1098	0.7225
T1099	0.7830
T1099	0.8112
T1099	0.8357
T1099	0.8230
T1099	0.8340
T1099	0.8325
T1099	0.8282
T1099	0.8191
T1099	0.8350
T1099	0.8419
T1100	0.6434
T1100	0.6238
T1100	0.5688
T1100	0.5314
T1100	0.6514
T1100	0.5617
T1100	0.3919
T1100	0.5732
T1100	0.6134
T1100	0.5513
T1101	0.8153
T1101	0.9098
T1101	0.9140
T1101	0.9281
T1101	0.9025
T1101	0.7855
T1101	0.9290
T1101	0.9009
T1101	0.9183
T1101	0.8993
