# Supplementary material for: Protein structure prediction with in-cell photo-crosslinking mass spectrometry and deep learning
Source: Nat Biotechnol. 2023 Mar 20;41(12):1810–9. doi: 10.1038/s41587-023-01704-z (PMC10713450; doi:10.1038/s41587-023-01704-z)
Supplement: Supplementary file 19 — lDDT-CA and pLDDT for AlphaFold2 and AlphaLink on the outer membrane proteins with crystal structures. [file 41587_2023_1704_MOESM19_ESM.xlsx]

## Sheet: AlphaFold2 lDDT-CA
1a3a_D_0 0.9091
1a3a_D_1 0.8934
1a3a_D_2 0.8971
1a3a_D_3 0.8932
1a3a_D_4 0.9158
1a3a_D_5 0.9114
1a3a_D_6 0.9161
1a3a_D_7 0.8986
1a3a_D_8 0.8778
1a3a_D_9 0.8535
1c5k_A_0 0.9443
1c5k_A_1 0.8791
1c5k_A_2 0.9322
1c5k_A_3 0.9552
1c5k_A_4 0.945
1c5k_A_5 0.9469
1c5k_A_6 0.8784
1c5k_A_7 0.9544
1c5k_A_8 0.9022
1c5k_A_9 0.7918
1fep_A_0 0.5475
1fep_A_1 0.4235
1fep_A_2 0.6559
1fep_A_3 0.5931
1fep_A_4 0.4644
1fep_A_5 0.575
1fep_A_6 0.4367
1fep_A_7 0.5546
1fep_A_8 0.7063
1fep_A_9 0.7422
1pb1_A_0 0.8613
1pb1_A_1 0.8786
1pb1_A_2 0.9052
1pb1_A_3 0.8068
1pb1_A_4 0.895
1pb1_A_5 0.8842
1pb1_A_6 0.6284
1pb1_A_7 0.9173
1pb1_A_8 0.8771
1pb1_A_9 0.8976
1qfg_A_0 0.7829
1qfg_A_1 0.7453
1qfg_A_2 0.5974
1qfg_A_3 0.7784
1qfg_A_4 0.7198
1qfg_A_5 0.846
1qfg_A_6 0.7487
1qfg_A_7 0.8195
1qfg_A_8 0.7837
1qfg_A_9 0.6707
2guf_A_0 0.8373
2guf_A_1 0.7619
2guf_A_2 0.6505
2guf_A_3 0.5391
2guf_A_4 0.671
2guf_A_5 0.8129
2guf_A_6 0.7698
2guf_A_7 0.7106
2guf_A_8 0.8198
2guf_A_9 0.8208
2hqs_H_0 0.9371
2hqs_H_1 0.9633
2hqs_H_2 0.9566
2hqs_H_3 0.9679
2hqs_H_4 0.9612
2hqs_H_5 0.9479
2hqs_H_6 0.9309
2hqs_H_7 0.9655
2hqs_H_8 0.924
2hqs_H_9 0.9677
2j1n_C_0 0.4948
2j1n_C_1 0.5369
2j1n_C_2 0.5403
2j1n_C_3 0.8084
2j1n_C_4 0.5543
2j1n_C_5 0.797
2j1n_C_6 0.6107
2j1n_C_7 0.3315
2j1n_C_8 0.499
2j1n_C_9 0.5691
2qcu_B_0 0.6485
2qcu_B_1 0.8515
2qcu_B_2 0.8483
2qcu_B_3 0.8309
2qcu_B_4 0.8316
2qcu_B_5 0.8418
2qcu_B_6 0.8897
2qcu_B_7 0.8087
2qcu_B_8 0.8562
2qcu_B_9 0.843
2qzs_A_0 0.9454
2qzs_A_1 0.9124
2qzs_A_2 0.9519
2qzs_A_3 0.9438
2qzs_A_4 0.9519
2qzs_A_5 0.9333
2qzs_A_6 0.9419
2qzs_A_7 0.8966
2qzs_A_8 0.9138
2qzs_A_9 0.9343
3bp3_B_0 0.956
3bp3_B_1 0.9569
3bp3_B_2 0.9575
3bp3_B_3 0.9561
3bp3_B_4 0.958
3bp3_B_5 0.9619
3bp3_B_6 0.9412
3bp3_B_7 0.9614
3bp3_B_8 0.9651
3bp3_B_9 0.9607
3tch_A_0 0.8114
3tch_A_1 0.9101
3tch_A_2 0.7957
3tch_A_3 0.843
3tch_A_4 0.8122
3tch_A_5 0.9054
3tch_A_6 0.8499
3tch_A_7 0.6659
3tch_A_8 0.8432
3tch_A_9 0.8676
4rhb_C_0 0.5812
4rhb_C_1 0.7709
4rhb_C_2 0.7235
4rhb_C_3 0.7403
4rhb_C_4 0.7759
4rhb_C_5 0.7674
4rhb_C_6 0.7775
4rhb_C_7 0.7859
4rhb_C_8 0.7454
4rhb_C_9 0.7367
4yah_X_0 0.8837
4yah_X_1 0.9021
4yah_X_2 0.8864
4yah_X_3 0.9209
4yah_X_4 0.9061
4yah_X_5 0.9036
4yah_X_6 0.9153
4yah_X_7 0.9111
4yah_X_8 0.8848
4yah_X_9 0.9049
5d0o_A_0 0.7201
5d0o_A_1 0.7627
5d0o_A_2 0.8664
5d0o_A_3 0.7768
5d0o_A_4 0.6662
5d0o_A_5 0.8028
5d0o_A_6 0.8003
5d0o_A_7 0.652
5d0o_A_8 0.8166
5d0o_A_9 0.7236
5d0o_B_0 0.8723
5d0o_B_1 0.8216
5d0o_B_2 0.8757
5d0o_B_3 0.8727
5d0o_B_4 0.8778
5d0o_B_5 0.835
5d0o_B_6 0.8744
5d0o_B_7 0.8705
5d0o_B_8 0.8744
5d0o_B_9 0.8636
6bpn_A_0 0.7995
6bpn_A_1 0.7737
6bpn_A_2 0.5547
6bpn_A_3 0.6827
6bpn_A_4 0.7792
6bpn_A_5 0.7522
6bpn_A_6 0.6958
6bpn_A_7 0.7523
6bpn_A_8 0.4272
6bpn_A_9 0.7698
6oqr_C_0 0.7458
6oqr_C_1 0.689
6oqr_C_2 0.7349
6oqr_C_3 0.7243
6oqr_C_4 0.7741
6oqr_C_5 0.73
6oqr_C_6 0.8496
6oqr_C_7 0.6715
6oqr_C_8 0.8415
6oqr_C_9 0.8301
6oqr_Y_0 0.949
6oqr_Y_1 0.9511
6oqr_Y_2 0.9509
6oqr_Y_3 0.9516
6oqr_Y_4 0.9424
6oqr_Y_5 0.9516
6oqr_Y_6 0.937
6oqr_Y_7 0.945
6oqr_Y_8 0.9524
6oqr_Y_9 0.9527
6wxi_C_0 0.8661
6wxi_C_1 0.9241
6wxi_C_2 0.8785
6wxi_C_3 0.8881
6wxi_C_4 0.887
6wxi_C_5 0.8923
6wxi_C_6 0.8547
6wxi_C_7 0.922
6wxi_C_8 0.8526
6wxi_C_9 0.9285
6zhv_C_0 0.7571
6zhv_C_1 0.8271
6zhv_C_2 0.8455
6zhv_C_3 0.786
6zhv_C_4 0.7676
6zhv_C_5 0.5236
6zhv_C_6 0.809
6zhv_C_7 0.7828
6zhv_C_8 0.8208
6zhv_C_9 0.7809
7cge_L_0 0.9088
7cge_L_1 0.7365
7cge_L_2 0.9051
7cge_L_3 0.7263
7cge_L_4 0.7323
7cge_L_5 0.906
7cge_L_6 0.7238
7cge_L_7 0.9089
7cge_L_8 0.9123
7cge_L_9 0.727

## Sheet: AlphaFold2 plddt
1a3a_D_0_1a3a_D	64.1715
1a3a_D_1_1a3a_D	64.6241
1a3a_D_2_1a3a_D	63.1997
1a3a_D_3_1a3a_D	73.6318
1a3a_D_4_1a3a_D	60.7283
1a3a_D_5_1a3a_D	77.9296
1a3a_D_6_1a3a_D	64.6869
1a3a_D_7_1a3a_D	69.945
1a3a_D_8_1a3a_D	63.363
1a3a_D_9_1a3a_D	68.4509
1bxw_A_0_1bxw_A	73.8325
1bxw_A_1_1bxw_A	74.2797
1bxw_A_2_1bxw_A	44.4644
1bxw_A_3_1bxw_A	42.7238
1bxw_A_4_1bxw_A	73.3636
1bxw_A_5_1bxw_A	75.4027
1bxw_A_6_1bxw_A	69.5222
1bxw_A_7_1bxw_A	75.9158
1bxw_A_8_1bxw_A	74.3032
1bxw_A_9_1bxw_A	72.8533
1c5k_A_0_1c5k_A	89.4275
1c5k_A_1_1c5k_A	82.5997
1c5k_A_2_1c5k_A	87.3369
1c5k_A_3_1c5k_A	87.5283
1c5k_A_4_1c5k_A	86.9281
1c5k_A_5_1c5k_A	87.8221
1c5k_A_6_1c5k_A	79.8041
1c5k_A_7_1c5k_A	88.4439
1c5k_A_8_1c5k_A	83.243
1c5k_A_9_1c5k_A	73.9415
1fep_A_0_1fep_A	54.454
1fep_A_1_1fep_A	49.5849
1fep_A_2_1fep_A	63.9762
1fep_A_3_1fep_A	54.2066
1fep_A_4_1fep_A	48.4017
1fep_A_5_1fep_A	52.7717
1fep_A_6_1fep_A	48.6509
1fep_A_7_1fep_A	55.7814
1fep_A_8_1fep_A	64.785
1fep_A_9_1fep_A	68.45
1grl_G_0_1grl_G	67.0682
1grl_G_1_1grl_G	81.3099
1grl_G_2_1grl_G	78.9405
1grl_G_3_1grl_G	66.9563
1grl_G_4_1grl_G	79.8926
1grl_G_5_1grl_G	78.565
1grl_G_6_1grl_G	62.6786
1grl_G_7_1grl_G	75.3618
1grl_G_8_1grl_G	70.8029
1grl_G_9_1grl_G	80.5477
1i78_B_0_1i78_B	84.2555
1i78_B_1_1i78_B	78.9391
1i78_B_2_1i78_B	83.4139
1i78_B_3_1i78_B	82.1029
1i78_B_4_1i78_B	81.2522
1i78_B_5_1i78_B	80.8452
1i78_B_6_1i78_B	82.981
1i78_B_7_1i78_B	85.9457
1i78_B_8_1i78_B	81.4953
1i78_B_9_1i78_B	81.2674
1igw_D_0_1igw_D	71.9305
1igw_D_1_1igw_D	78.9512
1igw_D_2_1igw_D	78.2942
1igw_D_3_1igw_D	75.7427
1igw_D_4_1igw_D	81.1092
1igw_D_5_1igw_D	75.7677
1igw_D_6_1igw_D	75.4117
1igw_D_7_1igw_D	71.9448
1igw_D_8_1igw_D	77.3151
1igw_D_9_1igw_D	78.693
1lv7_A_0_1lv7_A	69.2586
1lv7_A_1_1lv7_A	69.3414
1lv7_A_2_1lv7_A	69.1935
1lv7_A_3_1lv7_A	67.5167
1lv7_A_4_1lv7_A	69.9329
1lv7_A_5_1lv7_A	66.6346
1lv7_A_6_1lv7_A	64.7348
1lv7_A_7_1lv7_A	69.6082
1lv7_A_8_1lv7_A	71.0835
1lv7_A_9_1lv7_A	70.9291
1pb1_A_0_1pb1_A	80.0675
1pb1_A_1_1pb1_A	80.8663
1pb1_A_2_1pb1_A	84.5164
1pb1_A_3_1pb1_A	73.9596
1pb1_A_4_1pb1_A	85.7089
1pb1_A_5_1pb1_A	82.5408
1pb1_A_6_1pb1_A	57.041
1pb1_A_7_1pb1_A	87.5145
1pb1_A_8_1pb1_A	83.6152
1pb1_A_9_1pb1_A	82.6812
1qfg_A_0_1qfg_A	74.6415
1qfg_A_1_1qfg_A	71.7634
1qfg_A_2_1qfg_A	55.5502
1qfg_A_3_1qfg_A	72.1453
1qfg_A_4_1qfg_A	66.4088
1qfg_A_5_1qfg_A	81.5092
1qfg_A_6_1qfg_A	69.5763
1qfg_A_7_1qfg_A	76.4724
1qfg_A_8_1qfg_A	73.6314
1qfg_A_9_1qfg_A	62.8711
2f1m_D_0_2f1m_D	81.7785
2f1m_D_1_2f1m_D	82.5161
2f1m_D_2_2f1m_D	82.5899
2f1m_D_3_2f1m_D	82.2102
2f1m_D_4_2f1m_D	82.7022
2f1m_D_5_2f1m_D	81.8208
2f1m_D_6_2f1m_D	82.4613
2f1m_D_7_2f1m_D	82.8349
2f1m_D_8_2f1m_D	81.5028
2f1m_D_9_2f1m_D	81.1155
2grx_A_0_2grx_A	64.7936
2grx_A_1_2grx_A	80.416
2grx_A_2_2grx_A	72.3085
2grx_A_3_2grx_A	76.1503
2grx_A_4_2grx_A	71.4175
2grx_A_5_2grx_A	74.0871
2grx_A_6_2grx_A	65.6659
2grx_A_7_2grx_A	75.6222
2grx_A_8_2grx_A	74.1706
2grx_A_9_2grx_A	75.1203
2guf_A_0_2guf_A	77.154
2guf_A_1_2guf_A	65.6476
2guf_A_2_2guf_A	57.2987
2guf_A_3_2guf_A	47.4193
2guf_A_4_2guf_A	64.4431
2guf_A_5_2guf_A	74.4115
2guf_A_6_2guf_A	70.0196
2guf_A_7_2guf_A	68.5221
2guf_A_8_2guf_A	74.001
2guf_A_9_2guf_A	72.0501
2hdi_A_0_2hdi_A	59.4533
2hdi_A_1_2hdi_A	72.6473
2hdi_A_2_2hdi_A	65.1766
2hdi_A_3_2hdi_A	49.2923
2hdi_A_4_2hdi_A	59.0788
2hdi_A_5_2hdi_A	58.1226
2hdi_A_6_2hdi_A	56.3048
2hdi_A_7_2hdi_A	52.8605
2hdi_A_8_2hdi_A	46.9844
2hdi_A_9_2hdi_A	70.7486
2hqs_H_0_2hqs_H	79.4384
2hqs_H_1_2hqs_H	79.5229
2hqs_H_2_2hqs_H	80.2777
2hqs_H_3_2hqs_H	80.4636
2hqs_H_4_2hqs_H	79.9573
2hqs_H_5_2hqs_H	80.6817
2hqs_H_6_2hqs_H	77.3607
2hqs_H_7_2hqs_H	81.8712
2hqs_H_8_2hqs_H	76.4267
2hqs_H_9_2hqs_H	79.3536
2j1n_C_0_2j1n_C	44.3209
2j1n_C_1_2j1n_C	44.7872
2j1n_C_2_2j1n_C	40.6318
2j1n_C_3_2j1n_C	71.4915
2j1n_C_4_2j1n_C	45.0196
2j1n_C_5_2j1n_C	68.6733
2j1n_C_6_2j1n_C	55.0591
2j1n_C_7_2j1n_C	37.6335
2j1n_C_8_2j1n_C	40.9127
2j1n_C_9_2j1n_C	46.1014
2qcu_B_0_2qcu_B	63.9771
2qcu_B_1_2qcu_B	86.4376
2qcu_B_2_2qcu_B	83.2959
2qcu_B_3_2qcu_B	83.401
2qcu_B_4_2qcu_B	82.6978
2qcu_B_5_2qcu_B	83.3042
2qcu_B_6_2qcu_B	87.718
2qcu_B_7_2qcu_B	78.4319
2qcu_B_8_2qcu_B	84.4192
2qcu_B_9_2qcu_B	80.6342
2qzs_A_0_2qzs_A	93.7866
2qzs_A_1_2qzs_A	89.4102
2qzs_A_2_2qzs_A	93.9235
2qzs_A_3_2qzs_A	92.6926
2qzs_A_4_2qzs_A	93.1649
2qzs_A_5_2qzs_A	91.9576
2qzs_A_6_2qzs_A	92.2433
2qzs_A_7_2qzs_A	88.3626
2qzs_A_8_2qzs_A	90.3351
2qzs_A_9_2qzs_A	92.9452
3bp3_B_0_3bp3_B	70.6564
3bp3_B_1_3bp3_B	74.6664
3bp3_B_2_3bp3_B	73.9402
3bp3_B_3_3bp3_B	58.4941
3bp3_B_4_3bp3_B	71.9871
3bp3_B_5_3bp3_B	71.8298
3bp3_B_6_3bp3_B	76.481
3bp3_B_7_3bp3_B	69.6895
3bp3_B_8_3bp3_B	72.5345
3bp3_B_9_3bp3_B	73.0342
3tch_A_0_3tch_A	75.2947
3tch_A_1_3tch_A	85.4172
3tch_A_2_3tch_A	74.857
3tch_A_3_3tch_A	78.9476
3tch_A_4_3tch_A	79.0973
3tch_A_5_3tch_A	84.2867
3tch_A_6_3tch_A	79.4943
3tch_A_7_3tch_A	63.7711
3tch_A_8_3tch_A	77.9769
3tch_A_9_3tch_A	80.258
4jne_B_0_4jne_B	79.8277
4jne_B_1_4jne_B	83.0112
4jne_B_2_4jne_B	75.8902
4jne_B_3_4jne_B	66.2543
4jne_B_4_4jne_B	76.3118
4jne_B_5_4jne_B	76.799
4jne_B_6_4jne_B	71.5002
4jne_B_7_4jne_B	79.3844
4jne_B_8_4jne_B	77.3373
4jne_B_9_4jne_B	79.8619
4rhb_C_0_4rhb_C	59.7875
4rhb_C_1_4rhb_C	69.2781
4rhb_C_2_4rhb_C	67.996
4rhb_C_3_4rhb_C	70.1287
4rhb_C_4_4rhb_C	72.1473
4rhb_C_5_4rhb_C	70.2059
4rhb_C_6_4rhb_C	70.8573
4rhb_C_7_4rhb_C	70.7168
4rhb_C_8_4rhb_C	67.7315
4rhb_C_9_4rhb_C	68.6527
4yah_X_0_4yah_X	87.6076
4yah_X_1_4yah_X	88.4221
4yah_X_2_4yah_X	88.6693
4yah_X_3_4yah_X	88.1444
4yah_X_4_4yah_X	87.6368
4yah_X_5_4yah_X	87.762
4yah_X_6_4yah_X	88.0872
4yah_X_7_4yah_X	88.7657
4yah_X_8_4yah_X	88.1019
4yah_X_9_4yah_X	86.146
4ybb_L_0_4ybb_L	89.2907
4ybb_L_1_4ybb_L	91.9266
4ybb_L_2_4ybb_L	63.2816
4ybb_L_3_4ybb_L	36.5301
4ybb_L_4_4ybb_L	85.412
4ybb_L_5_4ybb_L	74
4ybb_L_6_4ybb_L	75.7212
4ybb_L_7_4ybb_L	90.1079
4ybb_L_8_4ybb_L	81.1948
4ybb_L_9_4ybb_L	68.4024
5d0o_A_0_5d0o_A	70.4565
5d0o_A_1_5d0o_A	71.9714
5d0o_A_2_5d0o_A	78.5396
5d0o_A_3_5d0o_A	73.4696
5d0o_A_4_5d0o_A	64.6518
5d0o_A_5_5d0o_A	74.1566
5d0o_A_6_5d0o_A	74.5427
5d0o_A_7_5d0o_A	65.1886
5d0o_A_8_5d0o_A	74.0914
5d0o_A_9_5d0o_A	69.6868
5d0o_B_0_5d0o_B	83.5727
5d0o_B_1_5d0o_B	82.5058
5d0o_B_2_5d0o_B	83.9457
5d0o_B_3_5d0o_B	84.7917
5d0o_B_4_5d0o_B	85.7916
5d0o_B_5_5d0o_B	80.5294
5d0o_B_6_5d0o_B	85.5061
5d0o_B_7_5d0o_B	85.5731
5d0o_B_8_5d0o_B	83.8448
5d0o_B_9_5d0o_B	83.8743
5j43_E_0_5j43_E	82.6933
5j43_E_1_5j43_E	86.1098
5j43_E_2_5j43_E	81.4368
5j43_E_3_5j43_E	88.4646
5j43_E_4_5j43_E	84.7262
5j43_E_5_5j43_E	86.1855
5j43_E_6_5j43_E	85.1001
5j43_E_7_5j43_E	81.0092
5j43_E_8_5j43_E	75.4351
5j43_E_9_5j43_E	82.8536
6bpn_A_0_6bpn_A	67.5332
6bpn_A_1_6bpn_A	64.5839
6bpn_A_2_6bpn_A	47.2993
6bpn_A_3_6bpn_A	57.4279
6bpn_A_4_6bpn_A	65.6605
6bpn_A_5_6bpn_A	64.311
6bpn_A_6_6bpn_A	60.7506
6bpn_A_7_6bpn_A	63.1892
6bpn_A_8_6bpn_A	44.0943
6bpn_A_9_6bpn_A	66.1171
6oqr_C_0_6oqr_C	68.514
6oqr_C_1_6oqr_C	69.2103
6oqr_C_2_6oqr_C	65.6998
6oqr_C_3_6oqr_C	67.4137
6oqr_C_4_6oqr_C	72.0403
6oqr_C_5_6oqr_C	72.0178
6oqr_C_6_6oqr_C	78.0396
6oqr_C_7_6oqr_C	63.3296
6oqr_C_8_6oqr_C	75.9794
6oqr_C_9_6oqr_C	76.8086
6oqr_F_0_6oqr_F	60.8198
6oqr_F_1_6oqr_F	81.1371
6oqr_F_2_6oqr_F	72.3518
6oqr_F_3_6oqr_F	59.7181
6oqr_F_4_6oqr_F	85.6191
6oqr_F_5_6oqr_F	85.8789
6oqr_F_6_6oqr_F	85.7259
6oqr_F_7_6oqr_F	55.2603
6oqr_F_8_6oqr_F	87.118
6oqr_F_9_6oqr_F	68.913
6oqr_Y_0_6oqr_Y	82.5796
6oqr_Y_1_6oqr_Y	84.7685
6oqr_Y_2_6oqr_Y	84.9875
6oqr_Y_3_6oqr_Y	84.9746
6oqr_Y_4_6oqr_Y	83.2439
6oqr_Y_5_6oqr_Y	81.857
6oqr_Y_6_6oqr_Y	83.5187
6oqr_Y_7_6oqr_Y	83.9418
6oqr_Y_8_6oqr_Y	81.892
6oqr_Y_9_6oqr_Y	83.5405
6wxi_C_0_6wxi_C	76.3635
6wxi_C_1_6wxi_C	77.5175
6wxi_C_2_6wxi_C	75.1907
6wxi_C_3_6wxi_C	75.0461
6wxi_C_4_6wxi_C	76.7459
6wxi_C_5_6wxi_C	77.7014
6wxi_C_6_6wxi_C	74.891
6wxi_C_7_6wxi_C	78.4338
6wxi_C_8_6wxi_C	73.9964
6wxi_C_9_6wxi_C	77.641
6zhv_C_0_6zhv_C	64.9232
6zhv_C_1_6zhv_C	65.974
6zhv_C_2_6zhv_C	73.7396
6zhv_C_3_6zhv_C	73.5851
6zhv_C_4_6zhv_C	68.8124
6zhv_C_5_6zhv_C	40.5342
6zhv_C_6_6zhv_C	71.9403
6zhv_C_7_6zhv_C	71.296
6zhv_C_8_6zhv_C	70.0838
6zhv_C_9_6zhv_C	67.5256
7cge_L_0_7cge_L	73.3785
7cge_L_1_7cge_L	68.2222
7cge_L_2_7cge_L	74.5053
7cge_L_3_7cge_L	63.8504
7cge_L_4_7cge_L	63.9402
7cge_L_5_7cge_L	76.1534
7cge_L_6_7cge_L	68.0076
7cge_L_7_7cge_L	76.0825
7cge_L_8_7cge_L	75.2311
7cge_L_9_7cge_L	67.3906
7n1p_J_0_7n1p_J	73.8895
7n1p_J_1_7n1p_J	69.5995
7n1p_J_2_7n1p_J	78.3511
7n1p_J_3_7n1p_J	72.609
7n1p_J_4_7n1p_J	80.3121
7n1p_J_5_7n1p_J	74.8307
7n1p_J_6_7n1p_J	80.3512
7n1p_J_7_7n1p_J	78.9869
7n1p_J_8_7n1p_J	80.0397
7n1p_J_9_7n1p_J	77.3119

## Sheet: AlphaLink lDDT-CA
1a3a_D_0	0.9299
1a3a_D_1	0.9339
1a3a_D_2	0.9308
1a3a_D_3	0.9122
1a3a_D_4	0.9338
1a3a_D_5	0.9316
1a3a_D_6	0.915
1a3a_D_7	0.9056
1a3a_D_8	0.9128
1a3a_D_9	0.9094
1c5k_A_0	0.9347
1c5k_A_1	0.9422
1c5k_A_2	0.9254
1c5k_A_3	0.9499
1c5k_A_4	0.9431
1c5k_A_5	0.9527
1c5k_A_6	0.886
1c5k_A_7	0.9531
1c5k_A_8	0.9398
1c5k_A_9	0.8665
1fep_A_0	0.7056
1fep_A_1	0.6132
1fep_A_2	0.6071
1fep_A_3	0.6977
1fep_A_4	0.6386
1fep_A_5	0.6912
1fep_A_6	0.4986
1fep_A_7	0.5884
1fep_A_8	0.728
1fep_A_9	0.7522
1pb1_A_0	0.8849
1pb1_A_1	0.8872
1pb1_A_2	0.8923
1pb1_A_3	0.8673
1pb1_A_4	0.8993
1pb1_A_5	0.9006
1pb1_A_6	0.6646
1pb1_A_7	0.9155
1pb1_A_8	0.8827
1pb1_A_9	0.9036
1qfg_A_0	0.7344
1qfg_A_1	0.74
1qfg_A_2	0.7243
1qfg_A_3	0.7876
1qfg_A_4	0.7353
1qfg_A_5	0.7943
1qfg_A_6	0.7979
1qfg_A_7	0.8082
1qfg_A_8	0.7975
1qfg_A_9	0.7516
2guf_A_0	0.7184
2guf_A_1	0.8187
2guf_A_2	0.6254
2guf_A_3	0.6978
2guf_A_4	0.7169
2guf_A_5	0.8337
2guf_A_6	0.7514
2guf_A_7	0.8069
2guf_A_8	0.8306
2guf_A_9	0.8001
2hqs_H_0	0.915
2hqs_H_1	0.9663
2hqs_H_2	0.9327
2hqs_H_3	0.9687
2hqs_H_4	0.9672
2hqs_H_5	0.9659
2hqs_H_6	0.9268
2hqs_H_7	0.966
2hqs_H_8	0.9123
2hqs_H_9	0.9687
2j1n_C_0	0.567
2j1n_C_1	0.5626
2j1n_C_2	0.7351
2j1n_C_3	0.7649
2j1n_C_4	0.6563
2j1n_C_5	0.7642
2j1n_C_6	0.8077
2j1n_C_7	0.3257
2j1n_C_8	0.7441
2j1n_C_9	0.6243
2qcu_B_0	0.8596
2qcu_B_1	0.8701
2qcu_B_2	0.8486
2qcu_B_3	0.8614
2qcu_B_4	0.8777
2qcu_B_5	0.8734
2qcu_B_6	0.8936
2qcu_B_7	0.8011
2qcu_B_8	0.8874
2qcu_B_9	0.8948
2qzs_A_0	0.9503
2qzs_A_1	0.9356
2qzs_A_2	0.9459
2qzs_A_3	0.9466
2qzs_A_4	0.9461
2qzs_A_5	0.9208
2qzs_A_6	0.936
2qzs_A_7	0.9251
2qzs_A_8	0.9301
2qzs_A_9	0.9319
3bp3_B_0	0.9475
3bp3_B_1	0.9616
3bp3_B_2	0.9608
3bp3_B_3	0.9419
3bp3_B_4	0.9566
3bp3_B_5	0.9652
3bp3_B_6	0.9286
3bp3_B_7	0.9528
3bp3_B_8	0.9508
3bp3_B_9	0.9598
3tch_A_0	0.8255
3tch_A_1	0.8671
3tch_A_2	0.8369
3tch_A_3	0.8616
3tch_A_4	0.8491
3tch_A_5	0.8916
3tch_A_6	0.8359
3tch_A_7	0.7593
3tch_A_8	0.8775
3tch_A_9	0.8848
4rhb_C_0	0.693
4rhb_C_1	0.8292
4rhb_C_2	0.7989
4rhb_C_3	0.7638
4rhb_C_4	0.7825
4rhb_C_5	0.8341
4rhb_C_6	0.8365
4rhb_C_7	0.779
4rhb_C_8	0.8174
4rhb_C_9	0.6967
4yah_X_0	0.9065
4yah_X_1	0.8772
4yah_X_2	0.8957
4yah_X_3	0.8901
4yah_X_4	0.8704
4yah_X_5	0.8774
4yah_X_6	0.8832
4yah_X_7	0.9134
4yah_X_8	0.9188
4yah_X_9	0.8597
5d0o_A_0	0.728
5d0o_A_1	0.7301
5d0o_A_2	0.7344
5d0o_A_3	0.7467
5d0o_A_4	0.7508
5d0o_A_5	0.6773
5d0o_A_6	0.7561
5d0o_A_7	0.7089
5d0o_A_8	0.7698
5d0o_A_9	0.6928
5d0o_B_0	0.8939
5d0o_B_1	0.8277
5d0o_B_2	0.8855
5d0o_B_3	0.8821
5d0o_B_4	0.8823
5d0o_B_5	0.87
5d0o_B_6	0.8786
5d0o_B_7	0.8874
5d0o_B_8	0.8748
5d0o_B_9	0.8821
6bpn_A_0	0.7859
6bpn_A_1	0.7782
6bpn_A_2	0.7325
6bpn_A_3	0.7612
6bpn_A_4	0.7452
6bpn_A_5	0.773
6bpn_A_6	0.7446
6bpn_A_7	0.8071
6bpn_A_8	0.6916
6bpn_A_9	0.733
6oqr_C_0	0.6442
6oqr_C_1	0.6491
6oqr_C_2	0.8531
6oqr_C_3	0.6472
6oqr_C_4	0.8326
6oqr_C_5	0.751
6oqr_C_6	0.7531
6oqr_C_7	0.728
6oqr_C_8	0.7236
6oqr_C_9	0.6697
6oqr_Y_0	0.9527
6oqr_Y_1	0.952
6oqr_Y_2	0.9345
6oqr_Y_3	0.952
6oqr_Y_4	0.9511
6oqr_Y_5	0.9313
6oqr_Y_6	0.9341
6oqr_Y_7	0.9468
6oqr_Y_8	0.9524
6oqr_Y_9	0.9333
6wxi_C_0	0.8971
6wxi_C_1	0.9163
6wxi_C_2	0.9011
6wxi_C_3	0.8811
6wxi_C_4	0.9045
6wxi_C_5	0.9023
6wxi_C_6	0.8955
6wxi_C_7	0.9156
6wxi_C_8	0.9354
6wxi_C_9	0.9386
6zhv_C_0	0.7362
6zhv_C_1	0.7982
6zhv_C_2	0.7497
6zhv_C_3	0.7094
6zhv_C_4	0.7522
6zhv_C_5	0.3924
6zhv_C_6	0.7925
6zhv_C_7	0.6415
6zhv_C_8	0.7994
6zhv_C_9	0.5207
7cge_L_0	0.9125
7cge_L_1	0.7397
7cge_L_2	0.9066
7cge_L_3	0.9053
7cge_L_4	0.9098
7cge_L_5	0.9117
7cge_L_6	0.7269
7cge_L_7	0.9073
7cge_L_8	0.9116
7cge_L_9	0.7286

## Sheet: Sheet4
1a3a_D_0_1a3a_D	64.1671
1a3a_D_1_1a3a_D	64.6304
1a3a_D_2_1a3a_D	63.186
1a3a_D_3_1a3a_D	73.6778
1a3a_D_4_1a3a_D	60.698
1a3a_D_5_1a3a_D	77.9249
1a3a_D_6_1a3a_D	64.1777
1a3a_D_7_1a3a_D	70.0055
1a3a_D_8_1a3a_D	63.3601
1a3a_D_9_1a3a_D	68.544
1bxw_A_0_1bxw_A	73.8731
1bxw_A_1_1bxw_A	65.2759
1bxw_A_2_1bxw_A	40.3766
1bxw_A_3_1bxw_A	40.0357
1bxw_A_4_1bxw_A	64.7711
1bxw_A_5_1bxw_A	63.4107
1bxw_A_6_1bxw_A	61.7907
1bxw_A_7_1bxw_A	65.6138
1bxw_A_8_1bxw_A	62.6446
1bxw_A_9_1bxw_A	65.4537
1c5k_A_0_1c5k_A	89.4541
1c5k_A_1_1c5k_A	82.6015
1c5k_A_2_1c5k_A	87.3522
1c5k_A_3_1c5k_A	87.5411
1c5k_A_4_1c5k_A	86.9301
1c5k_A_5_1c5k_A	87.8237
1c5k_A_6_1c5k_A	80.2114
1c5k_A_7_1c5k_A	88.4399
1c5k_A_8_1c5k_A	83.2467
1c5k_A_9_1c5k_A	73.9648
1fep_A_0_1fep_A	54.4683
1fep_A_1_1fep_A	49.5828
1fep_A_2_1fep_A	64.0218
1fep_A_3_1fep_A	54.2363
1fep_A_4_1fep_A	48.4887
1fep_A_5_1fep_A	52.6823
1fep_A_6_1fep_A	48.7235
1fep_A_7_1fep_A	55.8207
1fep_A_8_1fep_A	64.6203
1fep_A_9_1fep_A	68.5926
1grl_G_0_1grl_G	67.8314
1grl_G_1_1grl_G	81.3225
1grl_G_2_1grl_G	78.9454
1grl_G_3_1grl_G	65.3962
1grl_G_4_1grl_G	80.0552
1grl_G_5_1grl_G	78.4106
1grl_G_6_1grl_G	63.9527
1grl_G_7_1grl_G	75.9766
1grl_G_8_1grl_G	72.0788
1grl_G_9_1grl_G	80.1918
1i78_B_0_1i78_B	84.261
1i78_B_1_1i78_B	78.9623
1i78_B_2_1i78_B	83.4909
1i78_B_3_1i78_B	82.1044
1i78_B_4_1i78_B	81.2748
1i78_B_5_1i78_B	80.8484
1i78_B_6_1i78_B	82.9777
1i78_B_7_1i78_B	85.9419
1i78_B_8_1i78_B	81.4765
1i78_B_9_1i78_B	81.2703
1igw_D_0_1igw_D	72.1537
1igw_D_1_1igw_D	79.0803
1igw_D_2_1igw_D	78.2675
1igw_D_3_1igw_D	75.7604
1igw_D_4_1igw_D	81.0514
1igw_D_5_1igw_D	75.7625
1igw_D_6_1igw_D	75.3906
1igw_D_7_1igw_D	71.9473
1igw_D_8_1igw_D	77.3051
1igw_D_9_1igw_D	78.6885
1lv7_A_0_1lv7_A	68.9081
1lv7_A_1_1lv7_A	69.3316
1lv7_A_2_1lv7_A	69.2366
1lv7_A_3_1lv7_A	67.5246
1lv7_A_4_1lv7_A	69.9426
1lv7_A_5_1lv7_A	66.6365
1lv7_A_6_1lv7_A	64.4096
1lv7_A_7_1lv7_A	69.6036
1lv7_A_8_1lv7_A	71.1234
1lv7_A_9_1lv7_A	70.9311
1pb1_A_0_1pb1_A	80.0318
1pb1_A_1_1pb1_A	80.9063
1pb1_A_2_1pb1_A	84.4932
1pb1_A_3_1pb1_A	68.7535
1pb1_A_4_1pb1_A	85.7164
1pb1_A_5_1pb1_A	82.549
1pb1_A_6_1pb1_A	57.0981
1pb1_A_7_1pb1_A	87.5139
1pb1_A_8_1pb1_A	83.6073
1pb1_A_9_1pb1_A	82.6333
1qfg_A_0_1qfg_A	74.4169
1qfg_A_1_1qfg_A	72.2014
1qfg_A_2_1qfg_A	60.6458
1qfg_A_3_1qfg_A	72.1004
1qfg_A_4_1qfg_A	65.1431
1qfg_A_5_1qfg_A	80.7673
1qfg_A_6_1qfg_A	68.3038
1qfg_A_7_1qfg_A	76.6741
1qfg_A_8_1qfg_A	73.9907
1qfg_A_9_1qfg_A	69.6739
2f1m_D_0_2f1m_D	81.784
2f1m_D_1_2f1m_D	82.5349
2f1m_D_2_2f1m_D	82.5694
2f1m_D_3_2f1m_D	82.2178
2f1m_D_4_2f1m_D	82.6805
2f1m_D_5_2f1m_D	81.8191
2f1m_D_6_2f1m_D	82.4304
2f1m_D_7_2f1m_D	82.8438
2f1m_D_8_2f1m_D	81.4773
2f1m_D_9_2f1m_D	81.1153
2grx_A_0_2grx_A	69.774
2grx_A_1_2grx_A	78.7202
2grx_A_2_2grx_A	70.7458
2grx_A_3_2grx_A	78.3737
2grx_A_4_2grx_A	70.3722
2grx_A_5_2grx_A	75.0408
2grx_A_6_2grx_A	67.1033
2grx_A_7_2grx_A	77.298
2grx_A_8_2grx_A	73.3036
2grx_A_9_2grx_A	73.9641
2guf_A_0_2guf_A	77.1627
2guf_A_1_2guf_A	65.6248
2guf_A_2_2guf_A	57.3071
2guf_A_3_2guf_A	47.4207
2guf_A_4_2guf_A	64.3629
2guf_A_5_2guf_A	74.4704
2guf_A_6_2guf_A	70.0078
2guf_A_7_2guf_A	68.4266
2guf_A_8_2guf_A	74.0022
2guf_A_9_2guf_A	72.0057
2hdi_A_0_2hdi_A	59.4339
2hdi_A_1_2hdi_A	72.7548
2hdi_A_2_2hdi_A	65.5421
2hdi_A_3_2hdi_A	49.6042
2hdi_A_4_2hdi_A	59.2457
2hdi_A_5_2hdi_A	56.2553
2hdi_A_6_2hdi_A	56.0678
2hdi_A_7_2hdi_A	54.3765
2hdi_A_8_2hdi_A	47.7799
2hdi_A_9_2hdi_A	68.7907
2hqs_H_0_2hqs_H	79.4466
2hqs_H_1_2hqs_H	79.5481
2hqs_H_2_2hqs_H	80.2729
2hqs_H_3_2hqs_H	80.4669
2hqs_H_4_2hqs_H	79.9733
2hqs_H_5_2hqs_H	80.6788
2hqs_H_6_2hqs_H	77.561
2hqs_H_7_2hqs_H	81.8718
2hqs_H_8_2hqs_H	76.4492
2hqs_H_9_2hqs_H	79.3743
2j1n_C_0_2j1n_C	44.8112
2j1n_C_1_2j1n_C	44.8242
2j1n_C_2_2j1n_C	43.1013
2j1n_C_3_2j1n_C	73.0056
2j1n_C_4_2j1n_C	44.6542
2j1n_C_5_2j1n_C	70.7358
2j1n_C_6_2j1n_C	55.3631
2j1n_C_7_2j1n_C	38.4272
2j1n_C_8_2j1n_C	40.9785
2j1n_C_9_2j1n_C	46.5487
2qcu_B_0_2qcu_B	64.32
2qcu_B_1_2qcu_B	86.2659
2qcu_B_2_2qcu_B	83.2997
2qcu_B_3_2qcu_B	83.3889
2qcu_B_4_2qcu_B	82.6057
2qcu_B_5_2qcu_B	83.0762
2qcu_B_6_2qcu_B	87.7163
2qcu_B_7_2qcu_B	78.4265
2qcu_B_8_2qcu_B	84.452
2qcu_B_9_2qcu_B	80.7465
2qzs_A_0_2qzs_A	93.7838
2qzs_A_1_2qzs_A	89.4097
2qzs_A_2_2qzs_A	93.9293
2qzs_A_3_2qzs_A	92.6941
2qzs_A_4_2qzs_A	93.1614
2qzs_A_5_2qzs_A	91.9606
2qzs_A_6_2qzs_A	92.2421
2qzs_A_7_2qzs_A	88.3603
2qzs_A_8_2qzs_A	90.4276
2qzs_A_9_2qzs_A	92.919
3bp3_B_0_3bp3_B	70.5503
3bp3_B_1_3bp3_B	74.6843
3bp3_B_2_3bp3_B	73.9314
3bp3_B_3_3bp3_B	58.4938
3bp3_B_4_3bp3_B	71.9816
3bp3_B_5_3bp3_B	71.8232
3bp3_B_6_3bp3_B	76.4804
3bp3_B_7_3bp3_B	69.8863
3bp3_B_8_3bp3_B	72.5586
3bp3_B_9_3bp3_B	73.0319
3tch_A_0_3tch_A	75.3647
3tch_A_1_3tch_A	85.3402
3tch_A_2_3tch_A	75.5051
3tch_A_3_3tch_A	78.8163
3tch_A_4_3tch_A	79.1417
3tch_A_5_3tch_A	84.3162
3tch_A_6_3tch_A	79.7125
3tch_A_7_3tch_A	64.1017
3tch_A_8_3tch_A	77.0885
3tch_A_9_3tch_A	80.2147
4jne_B_0_4jne_B	79.9829
4jne_B_1_4jne_B	83.0864
4jne_B_2_4jne_B	76.2343
4jne_B_3_4jne_B	66.9508
4jne_B_4_4jne_B	76.2779
4jne_B_5_4jne_B	77.0299
4jne_B_6_4jne_B	71.7689
4jne_B_7_4jne_B	79.4253
4jne_B_8_4jne_B	77.2323
4jne_B_9_4jne_B	79.9492
4rhb_C_0_4rhb_C	59.7474
4rhb_C_1_4rhb_C	69.2799
4rhb_C_2_4rhb_C	68.1366
4rhb_C_3_4rhb_C	70.1337
4rhb_C_4_4rhb_C	72.1553
4rhb_C_5_4rhb_C	70.2161
4rhb_C_6_4rhb_C	70.8613
4rhb_C_7_4rhb_C	70.7452
4rhb_C_8_4rhb_C	67.8211
4rhb_C_9_4rhb_C	68.616
4yah_X_0_4yah_X	88.4946
4yah_X_1_4yah_X	88.8093
4yah_X_2_4yah_X	88.6568
4yah_X_3_4yah_X	88.0032
4yah_X_4_4yah_X	87.973
4yah_X_5_4yah_X	88.0001
4yah_X_6_4yah_X	87.9496
4yah_X_7_4yah_X	87.9779
4yah_X_8_4yah_X	88.2159
4yah_X_9_4yah_X	86.3406
4ybb_L_0_4ybb_L	89.3181
4ybb_L_1_4ybb_L	91.3792
4ybb_L_2_4ybb_L	68.7228
4ybb_L_3_4ybb_L	34.8496
4ybb_L_4_4ybb_L	83.9914
4ybb_L_5_4ybb_L	73.6435
4ybb_L_6_4ybb_L	72.5706
4ybb_L_7_4ybb_L	90.6039
4ybb_L_8_4ybb_L	82.058
4ybb_L_9_4ybb_L	69.8995
5d0o_A_0_5d0o_A	70.5132
5d0o_A_1_5d0o_A	70.9166
5d0o_A_2_5d0o_A	78.5092
5d0o_A_3_5d0o_A	73.4645
5d0o_A_4_5d0o_A	64.6576
5d0o_A_5_5d0o_A	74.1423
5d0o_A_6_5d0o_A	74.528
5d0o_A_7_5d0o_A	65.1831
5d0o_A_8_5d0o_A	74.1683
5d0o_A_9_5d0o_A	69.6594
5d0o_B_0_5d0o_B	83.5683
5d0o_B_1_5d0o_B	82.5103
5d0o_B_2_5d0o_B	83.9976
5d0o_B_3_5d0o_B	84.7938
5d0o_B_4_5d0o_B	85.7913
5d0o_B_5_5d0o_B	80.5379
5d0o_B_6_5d0o_B	85.5043
5d0o_B_7_5d0o_B	85.5749
5d0o_B_8_5d0o_B	83.8411
5d0o_B_9_5d0o_B	83.8808
5j43_E_0_5j43_E	82.853
5j43_E_1_5j43_E	86.1972
5j43_E_2_5j43_E	81.4459
5j43_E_3_5j43_E	88.4624
5j43_E_4_5j43_E	84.7344
5j43_E_5_5j43_E	86.1968
5j43_E_6_5j43_E	85.033
5j43_E_7_5j43_E	80.9905
5j43_E_8_5j43_E	75.3816
5j43_E_9_5j43_E	82.8911
6bpn_A_0_6bpn_A	67.5331
6bpn_A_1_6bpn_A	64.5864
6bpn_A_2_6bpn_A	47.2976
6bpn_A_3_6bpn_A	57.3527
6bpn_A_4_6bpn_A	65.6562
6bpn_A_5_6bpn_A	64.3199
6bpn_A_6_6bpn_A	60.7326
6bpn_A_7_6bpn_A	63.1736
6bpn_A_8_6bpn_A	44.13
6bpn_A_9_6bpn_A	66.0935
6oqr_C_0_6oqr_C	68.5489
6oqr_C_1_6oqr_C	69.0892
6oqr_C_2_6oqr_C	66.0814
6oqr_C_3_6oqr_C	67.4037
6oqr_C_4_6oqr_C	72.4715
6oqr_C_5_6oqr_C	69.9522
6oqr_C_6_6oqr_C	77.9669
6oqr_C_7_6oqr_C	63.3253
6oqr_C_8_6oqr_C	76.0271
6oqr_C_9_6oqr_C	76.69
6oqr_F_0_6oqr_F	60.8028
6oqr_F_1_6oqr_F	81.1788
6oqr_F_2_6oqr_F	72.4265
6oqr_F_3_6oqr_F	59.5981
6oqr_F_4_6oqr_F	85.6177
6oqr_F_5_6oqr_F	85.9101
6oqr_F_6_6oqr_F	85.7205
6oqr_F_7_6oqr_F	55.2161
6oqr_F_8_6oqr_F	87.1267
6oqr_F_9_6oqr_F	68.9166
6oqr_Y_0_6oqr_Y	82.5814
6oqr_Y_1_6oqr_Y	84.7602
6oqr_Y_2_6oqr_Y	84.9849
6oqr_Y_3_6oqr_Y	84.9665
6oqr_Y_4_6oqr_Y	83.217
6oqr_Y_5_6oqr_Y	81.8555
6oqr_Y_6_6oqr_Y	83.5174
6oqr_Y_7_6oqr_Y	83.9409
6oqr_Y_8_6oqr_Y	81.8936
6oqr_Y_9_6oqr_Y	83.5398
6wxi_C_0_6wxi_C	76.365
6wxi_C_1_6wxi_C	77.5312
6wxi_C_2_6wxi_C	75.2043
6wxi_C_3_6wxi_C	75.0582
6wxi_C_4_6wxi_C	76.7519
6wxi_C_5_6wxi_C	77.6976
6wxi_C_6_6wxi_C	74.8761
6wxi_C_7_6wxi_C	78.4353
6wxi_C_8_6wxi_C	73.9961
6wxi_C_9_6wxi_C	77.6437
6zhv_C_0_6zhv_C	64.9727
6zhv_C_1_6zhv_C	65.44
6zhv_C_2_6zhv_C	73.7865
6zhv_C_3_6zhv_C	73.9455
6zhv_C_4_6zhv_C	68.369
6zhv_C_5_6zhv_C	40.0544
6zhv_C_6_6zhv_C	71.8009
6zhv_C_7_6zhv_C	72.5697
6zhv_C_8_6zhv_C	70.8256
6zhv_C_9_6zhv_C	68.5992
7cge_L_0_7cge_L	73.3575
7cge_L_1_7cge_L	68.2234
7cge_L_2_7cge_L	74.5194
7cge_L_3_7cge_L	63.8436
7cge_L_4_7cge_L	63.769
7cge_L_5_7cge_L	76.1508
7cge_L_6_7cge_L	68.0298
7cge_L_7_7cge_L	76.0893
7cge_L_8_7cge_L	75.2392
7cge_L_9_7cge_L	67.4417
7n1p_J_0_7n1p_J	73.8962
7n1p_J_1_7n1p_J	69.5862
7n1p_J_2_7n1p_J	78.3687
7n1p_J_3_7n1p_J	72.6137
7n1p_J_4_7n1p_J	80.2965
7n1p_J_5_7n1p_J	74.8225
7n1p_J_6_7n1p_J	80.3502
7n1p_J_7_7n1p_J	78.9582
7n1p_J_8_7n1p_J	80.0186
7n1p_J_9_7n1p_J	77.3193
