# Supplementary material for: Protein structure prediction with in-cell photo-crosslinking mass spectrometry and deep learning
Source: Nat Biotechnol. 2023 Mar 20;41(12):1810–9. doi: 10.1038/s41587-023-01704-z (PMC10713450; doi:10.1038/s41587-023-01704-z)
Supplement: Supplementary file 20 — AlphaFold2 and AlphaLink TM-scores on CASP14 targets. AlphaLink predictions without crosslinks. [file 41587_2023_1704_MOESM20_ESM.xlsx]

## Sheet: AlphaFold2 no MSA
T1024_T1024_model_5_ptm.pdb	0.2219
T1025_T1025_model_5_ptm.pdb	0.2311
T1026_T1026_model_5_ptm.pdb	0.1756
T1027_T1027_model_5_ptm.pdb	0.3757
T1029_T1029_model_5_ptm.pdb	0.4392
T1030_T1030_model_5_ptm.pdb	0.7850
T1031_T1031_model_5_ptm.pdb	0.2437
T1032_T1032_model_5_ptm.pdb	0.1529
T1033_T1033_model_5_ptm.pdb	0.2509
T1034_T1034_model_5_ptm.pdb	0.1972
T1035_T1035_model_5_ptm.pdb	0.2842
T1036s1_T1036s1_model_5_ptm.pdb	0.1135
T1037_T1037_model_5_ptm.pdb	0.1763
T1038_T1038_model_5_ptm.pdb	0.3733
T1039_T1039_model_5_ptm.pdb	0.2795
T1040_T1040_model_5_ptm.pdb	0.2875
T1041_T1041_model_5_ptm.pdb	0.2039
T1042_T1042_model_5_ptm.pdb	0.3405
T1043_T1043_model_5_ptm.pdb	0.1836
T1045s1_T1045s1_model_5_ptm.pdb	0.2719
T1045s2_T1045s2_model_5_ptm.pdb	0.2305
T1046s1_T1046s1_model_5_ptm.pdb	0.7937
T1046s2_T1046s2_model_5_ptm.pdb	0.3714
T1047s1_T1047s1_model_5_ptm.pdb	0.1600
T1047s2_T1047s2_model_5_ptm.pdb	0.2087
T1049_T1049_model_5_ptm.pdb	0.2321
T1053_T1053_model_5_ptm.pdb	0.1820
T1054_T1054_model_5_ptm.pdb	0.3122
T1055_T1055_model_5_ptm.pdb	0.4954
T1056_T1056_model_5_ptm.pdb	0.2386
T1057_T1057_model_5_ptm.pdb	0.2608
T1058_T1058_model_5_ptm.pdb	0.1889
T1060s2_T1060s2_model_5_ptm.pdb	0.2934
T1060s3_T1060s3_model_5_ptm.pdb	0.1987
T1064_T1064_model_5_ptm.pdb	0.2401
T1065s1_T1065s1_model_5_ptm.pdb	0.3229
T1065s2_T1065s2_model_5_ptm.pdb	0.5638
T1067_T1067_model_5_ptm.pdb	0.2903
T1068_T1068_model_5_ptm.pdb	0.4046
T1070_T1070_model_5_ptm.pdb	0.2460
T1073_T1073_model_5_ptm.pdb	0.8643
T1074_T1074_model_5_ptm.pdb	0.3944
T1076_T1076_model_5_ptm.pdb	0.2397
T1078_T1078_model_5_ptm.pdb	0.6225
T1079_T1079_model_5_ptm.pdb	0.1913
T1082_T1082_model_5_ptm.pdb	0.4292
T1083_T1083_model_5_ptm.pdb	0.5876
T1087_T1087_model_5_ptm.pdb	0.7137
T1088_T1088_model_5_ptm.pdb	0.2520
T1089_T1089_model_5_ptm.pdb	0.3727
T1090_T1090_model_5_ptm.pdb	0.1735
T1092_T1092_model_5_ptm.pdb	0.1648
T1093_T1093_model_5_ptm.pdb	0.1698
T1094_T1094_model_5_ptm.pdb	0.1579
T1095_T1095_model_5_ptm.pdb	0.1402
T1096_T1096_model_5_ptm.pdb	0.1889
T1098_T1098_model_5_ptm.pdb	0.2243
T1099_T1099_model_5_ptm.pdb	0.2886
T1100_T1100_model_5_ptm.pdb	0.2803
T1101_T1101_model_5_ptm.pdb	0.1831

## Sheet: AlphaFold2 neff10
T1024	0.9678
T1025	0.9347
T1026	0.8817
T1027	0.5497
T1029	0.4667
T1030	0.7314
T1031	0.3247
T1032	0.2905
T1033	0.2605
T1034	0.9134
T1035	0.8618
T1036s1	0.3982
T1037	0.7595
T1038	0.4265
T1039	0.8686
T1040	0.5626
T1041	0.4337
T1042	0.5575
T1043	0.2064
T1045s1	0.9033
T1045s2	0.9348
T1046s1	0.9333
T1046s2	0.9530
T1047s1	0.4309
T1047s2	0.5440
T1049	0.8968
T1053	0.5426
T1054	0.9262
T1055	0.8589
T1056	0.6471
T1057	0.9315
T1058	0.7918
T1060s2	0.7987
T1060s3	0.8906
T1064	0.2799
T1065s1	0.9506
T1065s2	0.9526
T1067	0.7477
T1068	0.9669
T1070	0.3531
T1073	0.7749
T1074	0.8976
T1076	0.8491
T1078	0.9022
T1079	0.8548
T1082	0.9499
T1083	0.8390
T1087	0.8306
T1088	0.7695
T1089	0.9105
T1090	0.8094
T1092	0.3974
T1093	0.2044
T1094	0.4601
T1095	0.5107
T1096	0.5127
T1098	0.7202
T1099	0.8319
T1100	0.7306
T1101	0.7263

## Sheet: AlphaLink no MSA
T1024_T1024_model_5_ptm.pdb	0.2939
T1025_T1025_model_5_ptm.pdb	0.3667
T1026_T1026_model_5_ptm.pdb	0.1823
T1027_T1027_model_5_ptm.pdb	0.3370
T1029_T1029_model_5_ptm.pdb	0.4088
T1030_T1030_model_5_ptm.pdb	0.5900
T1031_T1031_model_5_ptm.pdb	0.2983
T1032_T1032_model_5_ptm.pdb	0.1927
T1033_T1033_model_5_ptm.pdb	0.2709
T1034_T1034_model_5_ptm.pdb	0.1940
T1035_T1035_model_5_ptm.pdb	0.4611
T1036s1_T1036s1_model_5_ptm.pdb	0.1614
T1037_T1037_model_5_ptm.pdb	0.2261
T1038_T1038_model_5_ptm.pdb	0.2893
T1039_T1039_model_5_ptm.pdb	0.3031
T1040_T1040_model_5_ptm.pdb	0.2774
T1041_T1041_model_5_ptm.pdb	0.2143
T1042_T1042_model_5_ptm.pdb	0.2264
T1043_T1043_model_5_ptm.pdb	0.2174
T1045s1_T1045s1_model_5_ptm.pdb	0.2833
T1045s2_T1045s2_model_5_ptm.pdb	0.2179
T1046s1_T1046s1_model_5_ptm.pdb	0.3696
T1046s2_T1046s2_model_5_ptm.pdb	0.2877
T1047s1_T1047s1_model_5_ptm.pdb	0.1997
T1047s2_T1047s2_model_5_ptm.pdb	0.2078
T1049_T1049_model_5_ptm.pdb	0.2145
T1053_T1053_model_5_ptm.pdb	0.1947
T1054_T1054_model_5_ptm.pdb	0.3652
T1055_T1055_model_5_ptm.pdb	0.3155
T1056_T1056_model_5_ptm.pdb	0.3874
T1057_T1057_model_5_ptm.pdb	0.2036
T1058_T1058_model_5_ptm.pdb	0.2329
T1060s2_T1060s2_model_5_ptm.pdb	0.3224
T1060s3_T1060s3_model_5_ptm.pdb	0.3324
T1064_T1064_model_5_ptm.pdb	0.2160
T1065s1_T1065s1_model_5_ptm.pdb	0.2964
T1065s2_T1065s2_model_5_ptm.pdb	0.7808
T1067_T1067_model_5_ptm.pdb	0.3077
T1068_T1068_model_5_ptm.pdb	0.3300
T1070_T1070_model_5_ptm.pdb	0.2457
T1073_T1073_model_5_ptm.pdb	0.8037
T1074_T1074_model_5_ptm.pdb	0.5185
T1076_T1076_model_5_ptm.pdb	0.3134
T1078_T1078_model_5_ptm.pdb	0.5365
T1079_T1079_model_5_ptm.pdb	0.1890
T1082_T1082_model_5_ptm.pdb	0.4774
T1083_T1083_model_5_ptm.pdb	0.7959
T1087_T1087_model_5_ptm.pdb	0.8239
T1088_T1088_model_5_ptm.pdb	0.3285
T1089_T1089_model_5_ptm.pdb	0.5590
T1090_T1090_model_5_ptm.pdb	0.2180
T1092_T1092_model_5_ptm.pdb	0.1926
T1093_T1093_model_5_ptm.pdb	0.1758
T1094_T1094_model_5_ptm.pdb	0.2138
T1095_T1095_model_5_ptm.pdb	0.1696
T1096_T1096_model_5_ptm.pdb	0.2094
T1098_T1098_model_5_ptm.pdb	0.2425
T1099_T1099_model_5_ptm.pdb	0.2915
T1100_T1100_model_5_ptm.pdb	0.2498
T1101_T1101_model_5_ptm.pdb	0.2218

## Sheet: AlphaLink neff10
T1024_0_T1024_model_5_ptm.pdb	0.9751
T1024_1_T1024_model_5_ptm.pdb	0.9629
T1024_2_T1024_model_5_ptm.pdb	0.9658
T1024_3_T1024_model_5_ptm.pdb	0.9626
T1024_4_T1024_model_5_ptm.pdb	0.9490
T1024_5_T1024_model_5_ptm.pdb	0.9716
T1024_6_T1024_model_5_ptm.pdb	0.9843
T1024_7_T1024_model_5_ptm.pdb	0.9690
T1024_8_T1024_model_5_ptm.pdb	0.9688
T1024_9_T1024_model_5_ptm.pdb	0.7314
T1025_0_T1025_model_5_ptm.pdb	0.9223
T1025_1_T1025_model_5_ptm.pdb	0.9136
T1025_2_T1025_model_5_ptm.pdb	0.9218
T1025_3_T1025_model_5_ptm.pdb	0.9158
T1025_4_T1025_model_5_ptm.pdb	0.9218
T1025_5_T1025_model_5_ptm.pdb	0.8881
T1025_6_T1025_model_5_ptm.pdb	0.8993
T1025_7_T1025_model_5_ptm.pdb	0.9166
T1025_8_T1025_model_5_ptm.pdb	0.9178
T1025_9_T1025_model_5_ptm.pdb	0.9215
T1026_0_T1026_model_5_ptm.pdb	0.3300
T1026_1_T1026_model_5_ptm.pdb	0.8533
T1026_2_T1026_model_5_ptm.pdb	0.9516
T1026_3_T1026_model_5_ptm.pdb	0.2578
T1026_4_T1026_model_5_ptm.pdb	0.9376
T1026_5_T1026_model_5_ptm.pdb	0.6290
T1026_6_T1026_model_5_ptm.pdb	0.7139
T1026_7_T1026_model_5_ptm.pdb	0.2811
T1026_8_T1026_model_5_ptm.pdb	0.8729
T1026_9_T1026_model_5_ptm.pdb	0.8579
T1027_0_T1027_model_5_ptm.pdb	0.4576
T1027_1_T1027_model_5_ptm.pdb	0.4532
T1027_2_T1027_model_5_ptm.pdb	0.4602
T1027_3_T1027_model_5_ptm.pdb	0.3695
T1027_4_T1027_model_5_ptm.pdb	0.4834
T1027_5_T1027_model_5_ptm.pdb	0.4586
T1027_6_T1027_model_5_ptm.pdb	0.5078
T1027_7_T1027_model_5_ptm.pdb	0.3439
T1027_8_T1027_model_5_ptm.pdb	0.3561
T1027_9_T1027_model_5_ptm.pdb	0.4618
T1029_0_T1029_model_5_ptm.pdb	0.4719
T1029_1_T1029_model_5_ptm.pdb	0.4715
T1029_2_T1029_model_5_ptm.pdb	0.4683
T1029_3_T1029_model_5_ptm.pdb	0.4721
T1029_4_T1029_model_5_ptm.pdb	0.4682
T1029_5_T1029_model_5_ptm.pdb	0.4683
T1029_6_T1029_model_5_ptm.pdb	0.4734
T1029_7_T1029_model_5_ptm.pdb	0.4662
T1029_8_T1029_model_5_ptm.pdb	0.4694
T1029_9_T1029_model_5_ptm.pdb	0.4705
T1030_0_T1030_model_5_ptm.pdb	0.7377
T1030_1_T1030_model_5_ptm.pdb	0.6428
T1030_2_T1030_model_5_ptm.pdb	0.7442
T1030_3_T1030_model_5_ptm.pdb	0.7629
T1030_4_T1030_model_5_ptm.pdb	0.7636
T1030_5_T1030_model_5_ptm.pdb	0.7698
T1030_6_T1030_model_5_ptm.pdb	0.7458
T1030_7_T1030_model_5_ptm.pdb	0.6355
T1030_8_T1030_model_5_ptm.pdb	0.7429
T1030_9_T1030_model_5_ptm.pdb	0.7644
T1031_0_T1031_model_5_ptm.pdb	0.7779
T1031_1_T1031_model_5_ptm.pdb	0.5385
T1031_2_T1031_model_5_ptm.pdb	0.7960
T1031_3_T1031_model_5_ptm.pdb	0.7620
T1031_4_T1031_model_5_ptm.pdb	0.7056
T1031_5_T1031_model_5_ptm.pdb	0.4646
T1031_6_T1031_model_5_ptm.pdb	0.4887
T1031_7_T1031_model_5_ptm.pdb	0.6847
T1031_8_T1031_model_5_ptm.pdb	0.3312
T1031_9_T1031_model_5_ptm.pdb	0.7868
T1032_0_T1032_model_5_ptm.pdb	0.6602
T1032_1_T1032_model_5_ptm.pdb	0.6705
T1032_2_T1032_model_5_ptm.pdb	0.5015
T1032_3_T1032_model_5_ptm.pdb	0.6880
T1032_4_T1032_model_5_ptm.pdb	0.6691
T1032_5_T1032_model_5_ptm.pdb	0.6751
T1032_6_T1032_model_5_ptm.pdb	0.6049
T1032_7_T1032_model_5_ptm.pdb	0.6429
T1032_8_T1032_model_5_ptm.pdb	0.3117
T1032_9_T1032_model_5_ptm.pdb	0.6383
T1033_0_T1033_model_5_ptm.pdb	0.2815
T1033_1_T1033_model_5_ptm.pdb	0.2801
T1033_2_T1033_model_5_ptm.pdb	0.2864
T1033_3_T1033_model_5_ptm.pdb	0.2864
T1033_4_T1033_model_5_ptm.pdb	0.2816
T1033_5_T1033_model_5_ptm.pdb	0.2815
T1033_6_T1033_model_5_ptm.pdb	0.2801
T1033_7_T1033_model_5_ptm.pdb	0.2810
T1033_8_T1033_model_5_ptm.pdb	0.2815
T1033_9_T1033_model_5_ptm.pdb	0.2802
T1034_0_T1034_model_5_ptm.pdb	0.9581
T1034_1_T1034_model_5_ptm.pdb	0.9351
T1034_2_T1034_model_5_ptm.pdb	0.8923
T1034_3_T1034_model_5_ptm.pdb	0.9530
T1034_4_T1034_model_5_ptm.pdb	0.8039
T1034_5_T1034_model_5_ptm.pdb	0.9555
T1034_6_T1034_model_5_ptm.pdb	0.9573
T1034_7_T1034_model_5_ptm.pdb	0.9453
T1034_8_T1034_model_5_ptm.pdb	0.9473
T1034_9_T1034_model_5_ptm.pdb	0.8574
T1035_0_T1035_model_5_ptm.pdb	0.8606
T1035_1_T1035_model_5_ptm.pdb	0.8360
T1035_2_T1035_model_5_ptm.pdb	0.8364
T1035_3_T1035_model_5_ptm.pdb	0.8330
T1035_4_T1035_model_5_ptm.pdb	0.8148
T1035_5_T1035_model_5_ptm.pdb	0.8187
T1035_6_T1035_model_5_ptm.pdb	0.8214
T1035_7_T1035_model_5_ptm.pdb	0.9101
T1035_8_T1035_model_5_ptm.pdb	0.8256
T1035_9_T1035_model_5_ptm.pdb	0.8350
T1036s1_0_T1036s1_model_5_ptm.pdb	0.3372
T1036s1_1_T1036s1_model_5_ptm.pdb	0.4321
T1036s1_2_T1036s1_model_5_ptm.pdb	0.2577
T1036s1_3_T1036s1_model_5_ptm.pdb	0.3924
T1036s1_4_T1036s1_model_5_ptm.pdb	0.5014
T1036s1_5_T1036s1_model_5_ptm.pdb	0.3050
T1036s1_6_T1036s1_model_5_ptm.pdb	0.3553
T1036s1_7_T1036s1_model_5_ptm.pdb	0.3223
T1036s1_8_T1036s1_model_5_ptm.pdb	0.3209
T1036s1_9_T1036s1_model_5_ptm.pdb	0.4679
T1037_0_T1037_model_5_ptm.pdb	0.4677
T1037_1_T1037_model_5_ptm.pdb	0.4462
T1037_2_T1037_model_5_ptm.pdb	0.6238
T1037_3_T1037_model_5_ptm.pdb	0.7259
T1037_4_T1037_model_5_ptm.pdb	0.5045
T1037_5_T1037_model_5_ptm.pdb	0.7493
T1037_6_T1037_model_5_ptm.pdb	0.7605
T1037_7_T1037_model_5_ptm.pdb	0.7857
T1037_8_T1037_model_5_ptm.pdb	0.4694
T1037_9_T1037_model_5_ptm.pdb	0.5127
T1038_0_T1038_model_5_ptm.pdb	0.3815
T1038_1_T1038_model_5_ptm.pdb	0.3338
T1038_2_T1038_model_5_ptm.pdb	0.3276
T1038_3_T1038_model_5_ptm.pdb	0.3360
T1038_4_T1038_model_5_ptm.pdb	0.3201
T1038_5_T1038_model_5_ptm.pdb	0.3258
T1038_6_T1038_model_5_ptm.pdb	0.3811
T1038_7_T1038_model_5_ptm.pdb	0.3235
T1038_8_T1038_model_5_ptm.pdb	0.3143
T1038_9_T1038_model_5_ptm.pdb	0.3336
T1039_0_T1039_model_5_ptm.pdb	0.7238
T1039_1_T1039_model_5_ptm.pdb	0.7049
T1039_2_T1039_model_5_ptm.pdb	0.7135
T1039_3_T1039_model_5_ptm.pdb	0.7112
T1039_4_T1039_model_5_ptm.pdb	0.7238
T1039_5_T1039_model_5_ptm.pdb	0.7052
T1039_6_T1039_model_5_ptm.pdb	0.7143
T1039_7_T1039_model_5_ptm.pdb	0.7110
T1039_8_T1039_model_5_ptm.pdb	0.7006
T1039_9_T1039_model_5_ptm.pdb	0.7138
T1040_0_T1040_model_5_ptm.pdb	0.5576
T1040_1_T1040_model_5_ptm.pdb	0.5619
T1040_2_T1040_model_5_ptm.pdb	0.5562
T1040_3_T1040_model_5_ptm.pdb	0.5552
T1040_4_T1040_model_5_ptm.pdb	0.5618
T1040_5_T1040_model_5_ptm.pdb	0.5662
T1040_6_T1040_model_5_ptm.pdb	0.5691
T1040_7_T1040_model_5_ptm.pdb	0.4869
T1040_8_T1040_model_5_ptm.pdb	0.5605
T1040_9_T1040_model_5_ptm.pdb	0.5521
T1041_0_T1041_model_5_ptm.pdb	0.6292
T1041_1_T1041_model_5_ptm.pdb	0.2559
T1041_2_T1041_model_5_ptm.pdb	0.4778
T1041_3_T1041_model_5_ptm.pdb	0.3778
T1041_4_T1041_model_5_ptm.pdb	0.4288
T1041_5_T1041_model_5_ptm.pdb	0.5016
T1041_6_T1041_model_5_ptm.pdb	0.4563
T1041_7_T1041_model_5_ptm.pdb	0.6997
T1041_8_T1041_model_5_ptm.pdb	0.4506
T1041_9_T1041_model_5_ptm.pdb	0.4334
T1042_0_T1042_model_5_ptm.pdb	0.4484
T1042_1_T1042_model_5_ptm.pdb	0.5770
T1042_2_T1042_model_5_ptm.pdb	0.5247
T1042_3_T1042_model_5_ptm.pdb	0.5881
T1042_4_T1042_model_5_ptm.pdb	0.5549
T1042_5_T1042_model_5_ptm.pdb	0.4372
T1042_6_T1042_model_5_ptm.pdb	0.4687
T1042_7_T1042_model_5_ptm.pdb	0.4846
T1042_8_T1042_model_5_ptm.pdb	0.5523
T1042_9_T1042_model_5_ptm.pdb	0.5222
T1043_0_T1043_model_5_ptm.pdb	0.1933
T1043_1_T1043_model_5_ptm.pdb	0.2007
T1043_2_T1043_model_5_ptm.pdb	0.2016
T1043_3_T1043_model_5_ptm.pdb	0.1980
T1043_4_T1043_model_5_ptm.pdb	0.2122
T1043_5_T1043_model_5_ptm.pdb	0.1983
T1043_6_T1043_model_5_ptm.pdb	0.2636
T1043_7_T1043_model_5_ptm.pdb	0.2517
T1043_8_T1043_model_5_ptm.pdb	0.2001
T1043_9_T1043_model_5_ptm.pdb	0.1998
T1045s1_0_T1045s1_model_5_ptm.pdb	0.8918
T1045s1_1_T1045s1_model_5_ptm.pdb	0.9366
T1045s1_2_T1045s1_model_5_ptm.pdb	0.9340
T1045s1_3_T1045s1_model_5_ptm.pdb	0.9334
T1045s1_4_T1045s1_model_5_ptm.pdb	0.9515
T1045s1_5_T1045s1_model_5_ptm.pdb	0.9294
T1045s1_6_T1045s1_model_5_ptm.pdb	0.9420
T1045s1_7_T1045s1_model_5_ptm.pdb	0.9423
T1045s1_8_T1045s1_model_5_ptm.pdb	0.9334
T1045s1_9_T1045s1_model_5_ptm.pdb	0.9104
T1045s2_0_T1045s2_model_5_ptm.pdb	0.8753
T1045s2_1_T1045s2_model_5_ptm.pdb	0.8173
T1045s2_2_T1045s2_model_5_ptm.pdb	0.8203
T1045s2_3_T1045s2_model_5_ptm.pdb	0.9238
T1045s2_4_T1045s2_model_5_ptm.pdb	0.9361
T1045s2_5_T1045s2_model_5_ptm.pdb	0.8346
T1045s2_6_T1045s2_model_5_ptm.pdb	0.8601
T1045s2_7_T1045s2_model_5_ptm.pdb	0.9293
T1045s2_8_T1045s2_model_5_ptm.pdb	0.8801
T1045s2_9_T1045s2_model_5_ptm.pdb	0.9299
T1046s1_0_T1046s1_model_5_ptm.pdb	0.9568
T1046s1_1_T1046s1_model_5_ptm.pdb	0.9554
T1046s1_2_T1046s1_model_5_ptm.pdb	0.9564
T1046s1_3_T1046s1_model_5_ptm.pdb	0.9541
T1046s1_4_T1046s1_model_5_ptm.pdb	0.9524
T1046s1_5_T1046s1_model_5_ptm.pdb	0.9534
T1046s1_6_T1046s1_model_5_ptm.pdb	0.9547
T1046s1_7_T1046s1_model_5_ptm.pdb	0.9551
T1046s1_8_T1046s1_model_5_ptm.pdb	0.9536
T1046s1_9_T1046s1_model_5_ptm.pdb	0.9521
T1046s2_0_T1046s2_model_5_ptm.pdb	0.9395
T1046s2_1_T1046s2_model_5_ptm.pdb	0.9469
T1046s2_2_T1046s2_model_5_ptm.pdb	0.9414
T1046s2_3_T1046s2_model_5_ptm.pdb	0.9567
T1046s2_4_T1046s2_model_5_ptm.pdb	0.9650
T1046s2_5_T1046s2_model_5_ptm.pdb	0.9466
T1046s2_6_T1046s2_model_5_ptm.pdb	0.9316
T1046s2_7_T1046s2_model_5_ptm.pdb	0.9619
T1046s2_8_T1046s2_model_5_ptm.pdb	0.9285
T1046s2_9_T1046s2_model_5_ptm.pdb	0.9607
T1047s1_0_T1047s1_model_5_ptm.pdb	0.4392
T1047s1_1_T1047s1_model_5_ptm.pdb	0.4291
T1047s1_2_T1047s1_model_5_ptm.pdb	0.4786
T1047s1_3_T1047s1_model_5_ptm.pdb	0.4272
T1047s1_4_T1047s1_model_5_ptm.pdb	0.4511
T1047s1_5_T1047s1_model_5_ptm.pdb	0.5336
T1047s1_6_T1047s1_model_5_ptm.pdb	0.4662
T1047s1_7_T1047s1_model_5_ptm.pdb	0.4565
T1047s1_8_T1047s1_model_5_ptm.pdb	0.4255
T1047s1_9_T1047s1_model_5_ptm.pdb	0.4329
T1047s2_0_T1047s2_model_5_ptm.pdb	0.5625
T1047s2_1_T1047s2_model_5_ptm.pdb	0.5968
T1047s2_2_T1047s2_model_5_ptm.pdb	0.5180
T1047s2_3_T1047s2_model_5_ptm.pdb	0.6124
T1047s2_4_T1047s2_model_5_ptm.pdb	0.5454
T1047s2_5_T1047s2_model_5_ptm.pdb	0.5653
T1047s2_6_T1047s2_model_5_ptm.pdb	0.6469
T1047s2_7_T1047s2_model_5_ptm.pdb	0.5483
T1047s2_8_T1047s2_model_5_ptm.pdb	0.6034
T1047s2_9_T1047s2_model_5_ptm.pdb	0.5577
T1049_0_T1049_model_5_ptm.pdb	0.9106
T1049_1_T1049_model_5_ptm.pdb	0.8735
T1049_2_T1049_model_5_ptm.pdb	0.8467
T1049_3_T1049_model_5_ptm.pdb	0.8966
T1049_4_T1049_model_5_ptm.pdb	0.8722
T1049_5_T1049_model_5_ptm.pdb	0.7958
T1049_6_T1049_model_5_ptm.pdb	0.8985
T1049_7_T1049_model_5_ptm.pdb	0.8736
T1049_8_T1049_model_5_ptm.pdb	0.8486
T1049_9_T1049_model_5_ptm.pdb	0.8998
T1053_0_T1053_model_5_ptm.pdb	0.8059
T1053_1_T1053_model_5_ptm.pdb	0.5138
T1053_2_T1053_model_5_ptm.pdb	0.9477
T1053_3_T1053_model_5_ptm.pdb	0.4343
T1053_4_T1053_model_5_ptm.pdb	0.8072
T1053_5_T1053_model_5_ptm.pdb	0.4177
T1053_6_T1053_model_5_ptm.pdb	0.7506
T1053_7_T1053_model_5_ptm.pdb	0.4017
T1053_8_T1053_model_5_ptm.pdb	0.4890
T1053_9_T1053_model_5_ptm.pdb	0.3666
T1054_0_T1054_model_5_ptm.pdb	0.9160
T1054_1_T1054_model_5_ptm.pdb	0.9093
T1054_2_T1054_model_5_ptm.pdb	0.9026
T1054_3_T1054_model_5_ptm.pdb	0.9175
T1054_4_T1054_model_5_ptm.pdb	0.9103
T1054_5_T1054_model_5_ptm.pdb	0.9094
T1054_6_T1054_model_5_ptm.pdb	0.9015
T1054_7_T1054_model_5_ptm.pdb	0.9127
T1054_8_T1054_model_5_ptm.pdb	0.9119
T1054_9_T1054_model_5_ptm.pdb	0.9139
T1055_0_T1055_model_5_ptm.pdb	0.8988
T1055_1_T1055_model_5_ptm.pdb	0.8417
T1055_2_T1055_model_5_ptm.pdb	0.8963
T1055_3_T1055_model_5_ptm.pdb	0.8517
T1055_4_T1055_model_5_ptm.pdb	0.8508
T1055_5_T1055_model_5_ptm.pdb	0.8568
T1055_6_T1055_model_5_ptm.pdb	0.9017
T1055_7_T1055_model_5_ptm.pdb	0.9021
T1055_8_T1055_model_5_ptm.pdb	0.8510
T1055_9_T1055_model_5_ptm.pdb	0.8893
T1056_0_T1056_model_5_ptm.pdb	0.6770
T1056_1_T1056_model_5_ptm.pdb	0.7287
T1056_2_T1056_model_5_ptm.pdb	0.6937
T1056_3_T1056_model_5_ptm.pdb	0.7268
T1056_4_T1056_model_5_ptm.pdb	0.7986
T1056_5_T1056_model_5_ptm.pdb	0.6730
T1056_6_T1056_model_5_ptm.pdb	0.7754
T1056_7_T1056_model_5_ptm.pdb	0.6112
T1056_8_T1056_model_5_ptm.pdb	0.6766
T1056_9_T1056_model_5_ptm.pdb	0.6727
T1057_0_T1057_model_5_ptm.pdb	0.9575
T1057_1_T1057_model_5_ptm.pdb	0.9384
T1057_2_T1057_model_5_ptm.pdb	0.9150
T1057_3_T1057_model_5_ptm.pdb	0.9406
T1057_4_T1057_model_5_ptm.pdb	0.9034
T1057_5_T1057_model_5_ptm.pdb	0.9202
T1057_6_T1057_model_5_ptm.pdb	0.9568
T1057_7_T1057_model_5_ptm.pdb	0.9666
T1057_8_T1057_model_5_ptm.pdb	0.9652
T1057_9_T1057_model_5_ptm.pdb	0.8074
T1058_0_T1058_model_5_ptm.pdb	0.9209
T1058_1_T1058_model_5_ptm.pdb	0.8319
T1058_2_T1058_model_5_ptm.pdb	0.8828
T1058_3_T1058_model_5_ptm.pdb	0.8568
T1058_4_T1058_model_5_ptm.pdb	0.9101
T1058_5_T1058_model_5_ptm.pdb	0.9347
T1058_6_T1058_model_5_ptm.pdb	0.9454
T1058_7_T1058_model_5_ptm.pdb	0.9182
T1058_8_T1058_model_5_ptm.pdb	0.7157
T1058_9_T1058_model_5_ptm.pdb	0.9243
T1060s2_0_T1060s2_model_5_ptm.pdb	0.7922
T1060s2_1_T1060s2_model_5_ptm.pdb	0.7805
T1060s2_2_T1060s2_model_5_ptm.pdb	0.7929
T1060s2_3_T1060s2_model_5_ptm.pdb	0.7857
T1060s2_4_T1060s2_model_5_ptm.pdb	0.8040
T1060s2_5_T1060s2_model_5_ptm.pdb	0.7747
T1060s2_6_T1060s2_model_5_ptm.pdb	0.8578
T1060s2_7_T1060s2_model_5_ptm.pdb	0.7672
T1060s2_8_T1060s2_model_5_ptm.pdb	0.8428
T1060s2_9_T1060s2_model_5_ptm.pdb	0.7454
T1060s3_0_T1060s3_model_5_ptm.pdb	0.8827
T1060s3_1_T1060s3_model_5_ptm.pdb	0.8304
T1060s3_2_T1060s3_model_5_ptm.pdb	0.9011
T1060s3_3_T1060s3_model_5_ptm.pdb	0.8804
T1060s3_4_T1060s3_model_5_ptm.pdb	0.8824
T1060s3_5_T1060s3_model_5_ptm.pdb	0.8192
T1060s3_6_T1060s3_model_5_ptm.pdb	0.8767
T1060s3_7_T1060s3_model_5_ptm.pdb	0.8905
T1060s3_8_T1060s3_model_5_ptm.pdb	0.8866
T1060s3_9_T1060s3_model_5_ptm.pdb	0.8541
T1064_0_T1064_model_5_ptm.pdb	0.5012
T1064_1_T1064_model_5_ptm.pdb	0.5476
T1064_2_T1064_model_5_ptm.pdb	0.6731
T1064_3_T1064_model_5_ptm.pdb	0.2243
T1064_4_T1064_model_5_ptm.pdb	0.2986
T1064_5_T1064_model_5_ptm.pdb	0.2697
T1064_6_T1064_model_5_ptm.pdb	0.2248
T1064_7_T1064_model_5_ptm.pdb	0.2857
T1064_8_T1064_model_5_ptm.pdb	0.2555
T1064_9_T1064_model_5_ptm.pdb	0.2635
T1065s1_0_T1065s1_model_5_ptm.pdb	0.9556
T1065s1_1_T1065s1_model_5_ptm.pdb	0.9476
T1065s1_2_T1065s1_model_5_ptm.pdb	0.9510
T1065s1_3_T1065s1_model_5_ptm.pdb	0.9464
T1065s1_4_T1065s1_model_5_ptm.pdb	0.9534
T1065s1_5_T1065s1_model_5_ptm.pdb	0.9492
T1065s1_6_T1065s1_model_5_ptm.pdb	0.9461
T1065s1_7_T1065s1_model_5_ptm.pdb	0.9549
T1065s1_8_T1065s1_model_5_ptm.pdb	0.9521
T1065s1_9_T1065s1_model_5_ptm.pdb	0.9498
T1065s2_0_T1065s2_model_5_ptm.pdb	0.9712
T1065s2_1_T1065s2_model_5_ptm.pdb	0.9658
T1065s2_2_T1065s2_model_5_ptm.pdb	0.9711
T1065s2_3_T1065s2_model_5_ptm.pdb	0.9579
T1065s2_4_T1065s2_model_5_ptm.pdb	0.9539
T1065s2_5_T1065s2_model_5_ptm.pdb	0.8909
T1065s2_6_T1065s2_model_5_ptm.pdb	0.9647
T1065s2_7_T1065s2_model_5_ptm.pdb	0.9567
T1065s2_8_T1065s2_model_5_ptm.pdb	0.9605
T1065s2_9_T1065s2_model_5_ptm.pdb	0.9145
T1067_0_T1067_model_5_ptm.pdb	0.6860
T1067_1_T1067_model_5_ptm.pdb	0.3521
T1067_2_T1067_model_5_ptm.pdb	0.6193
T1067_3_T1067_model_5_ptm.pdb	0.7991
T1067_4_T1067_model_5_ptm.pdb	0.7994
T1067_5_T1067_model_5_ptm.pdb	0.7758
T1067_6_T1067_model_5_ptm.pdb	0.8020
T1067_7_T1067_model_5_ptm.pdb	0.6665
T1067_8_T1067_model_5_ptm.pdb	0.7787
T1067_9_T1067_model_5_ptm.pdb	0.6046
T1068_0_T1068_model_5_ptm.pdb	0.9579
T1068_1_T1068_model_5_ptm.pdb	0.9136
T1068_2_T1068_model_5_ptm.pdb	0.8933
T1068_3_T1068_model_5_ptm.pdb	0.9581
T1068_4_T1068_model_5_ptm.pdb	0.8883
T1068_5_T1068_model_5_ptm.pdb	0.7098
T1068_6_T1068_model_5_ptm.pdb	0.7353
T1068_7_T1068_model_5_ptm.pdb	0.8875
T1068_8_T1068_model_5_ptm.pdb	0.9046
T1068_9_T1068_model_5_ptm.pdb	0.9724
T1070_0_T1070_model_5_ptm.pdb	0.3473
T1070_1_T1070_model_5_ptm.pdb	0.3599
T1070_2_T1070_model_5_ptm.pdb	0.3558
T1070_3_T1070_model_5_ptm.pdb	0.3534
T1070_4_T1070_model_5_ptm.pdb	0.4054
T1070_5_T1070_model_5_ptm.pdb	0.3539
T1070_6_T1070_model_5_ptm.pdb	0.3722
T1070_7_T1070_model_5_ptm.pdb	0.4222
T1070_8_T1070_model_5_ptm.pdb	0.4718
T1070_9_T1070_model_5_ptm.pdb	0.2990
T1073_0_T1073_model_5_ptm.pdb	0.7731
T1073_1_T1073_model_5_ptm.pdb	0.7688
T1073_2_T1073_model_5_ptm.pdb	0.7669
T1073_3_T1073_model_5_ptm.pdb	0.7578
T1073_4_T1073_model_5_ptm.pdb	0.7618
T1073_5_T1073_model_5_ptm.pdb	0.7645
T1073_6_T1073_model_5_ptm.pdb	0.7616
T1073_7_T1073_model_5_ptm.pdb	0.7633
T1073_8_T1073_model_5_ptm.pdb	0.7644
T1073_9_T1073_model_5_ptm.pdb	0.7688
T1074_0_T1074_model_5_ptm.pdb	0.9524
T1074_1_T1074_model_5_ptm.pdb	0.9342
T1074_2_T1074_model_5_ptm.pdb	0.9308
T1074_3_T1074_model_5_ptm.pdb	0.8988
T1074_4_T1074_model_5_ptm.pdb	0.9437
T1074_5_T1074_model_5_ptm.pdb	0.9235
T1074_6_T1074_model_5_ptm.pdb	0.8823
T1074_7_T1074_model_5_ptm.pdb	0.9302
T1074_8_T1074_model_5_ptm.pdb	0.8990
T1074_9_T1074_model_5_ptm.pdb	0.8765
T1076_0_T1076_model_5_ptm.pdb	0.9104
T1076_1_T1076_model_5_ptm.pdb	0.9307
T1076_2_T1076_model_5_ptm.pdb	0.9211
T1076_3_T1076_model_5_ptm.pdb	0.6011
T1076_4_T1076_model_5_ptm.pdb	0.7540
T1076_5_T1076_model_5_ptm.pdb	0.8340
T1076_6_T1076_model_5_ptm.pdb	0.8756
T1076_7_T1076_model_5_ptm.pdb	0.9016
T1076_8_T1076_model_5_ptm.pdb	0.9407
T1076_9_T1076_model_5_ptm.pdb	0.9070
T1078_0_T1078_model_5_ptm.pdb	0.8013
T1078_1_T1078_model_5_ptm.pdb	0.9011
T1078_2_T1078_model_5_ptm.pdb	0.8316
T1078_3_T1078_model_5_ptm.pdb	0.8938
T1078_4_T1078_model_5_ptm.pdb	0.8903
T1078_5_T1078_model_5_ptm.pdb	0.8766
T1078_6_T1078_model_5_ptm.pdb	0.7211
T1078_7_T1078_model_5_ptm.pdb	0.7155
T1078_8_T1078_model_5_ptm.pdb	0.8769
T1078_9_T1078_model_5_ptm.pdb	0.8520
T1079_0_T1079_model_5_ptm.pdb	0.6146
T1079_1_T1079_model_5_ptm.pdb	0.5782
T1079_2_T1079_model_5_ptm.pdb	0.7849
T1079_3_T1079_model_5_ptm.pdb	0.3805
T1079_4_T1079_model_5_ptm.pdb	0.5907
T1079_5_T1079_model_5_ptm.pdb	0.8163
T1079_6_T1079_model_5_ptm.pdb	0.7971
T1079_7_T1079_model_5_ptm.pdb	0.3391
T1079_8_T1079_model_5_ptm.pdb	0.8567
T1079_9_T1079_model_5_ptm.pdb	0.7483
T1082_0_T1082_model_5_ptm.pdb	0.9414
T1082_1_T1082_model_5_ptm.pdb	0.8857
T1082_2_T1082_model_5_ptm.pdb	0.9417
T1082_3_T1082_model_5_ptm.pdb	0.9404
T1082_4_T1082_model_5_ptm.pdb	0.8823
T1082_5_T1082_model_5_ptm.pdb	0.9363
T1082_6_T1082_model_5_ptm.pdb	0.9343
T1082_7_T1082_model_5_ptm.pdb	0.8715
T1082_8_T1082_model_5_ptm.pdb	0.8934
T1082_9_T1082_model_5_ptm.pdb	0.9356
T1083_0_T1083_model_5_ptm.pdb	0.8321
T1083_1_T1083_model_5_ptm.pdb	0.8085
T1083_2_T1083_model_5_ptm.pdb	0.8217
T1083_3_T1083_model_5_ptm.pdb	0.8343
T1083_4_T1083_model_5_ptm.pdb	0.8442
T1083_5_T1083_model_5_ptm.pdb	0.8101
T1083_6_T1083_model_5_ptm.pdb	0.8382
T1083_7_T1083_model_5_ptm.pdb	0.8318
T1083_8_T1083_model_5_ptm.pdb	0.8345
T1083_9_T1083_model_5_ptm.pdb	0.8305
T1087_0_T1087_model_5_ptm.pdb	0.8061
T1087_1_T1087_model_5_ptm.pdb	0.7947
T1087_2_T1087_model_5_ptm.pdb	0.8256
T1087_3_T1087_model_5_ptm.pdb	0.8283
T1087_4_T1087_model_5_ptm.pdb	0.8157
T1087_5_T1087_model_5_ptm.pdb	0.8290
T1087_6_T1087_model_5_ptm.pdb	0.8004
T1087_7_T1087_model_5_ptm.pdb	0.8292
T1087_8_T1087_model_5_ptm.pdb	0.8149
T1087_9_T1087_model_5_ptm.pdb	0.8166
T1088_0_T1088_model_5_ptm.pdb	0.7973
T1088_1_T1088_model_5_ptm.pdb	0.8000
T1088_2_T1088_model_5_ptm.pdb	0.7979
T1088_3_T1088_model_5_ptm.pdb	0.7964
T1088_4_T1088_model_5_ptm.pdb	0.8013
T1088_5_T1088_model_5_ptm.pdb	0.8029
T1088_6_T1088_model_5_ptm.pdb	0.8051
T1088_7_T1088_model_5_ptm.pdb	0.8075
T1088_8_T1088_model_5_ptm.pdb	0.7894
T1088_9_T1088_model_5_ptm.pdb	0.8004
T1089_0_T1089_model_5_ptm.pdb	0.8617
T1089_1_T1089_model_5_ptm.pdb	0.9533
T1089_2_T1089_model_5_ptm.pdb	0.9078
T1089_3_T1089_model_5_ptm.pdb	0.9230
T1089_4_T1089_model_5_ptm.pdb	0.8616
T1089_5_T1089_model_5_ptm.pdb	0.7871
T1089_6_T1089_model_5_ptm.pdb	0.9131
T1089_7_T1089_model_5_ptm.pdb	0.9289
T1089_8_T1089_model_5_ptm.pdb	0.9233
T1089_9_T1089_model_5_ptm.pdb	0.8313
T1090_0_T1090_model_5_ptm.pdb	0.7367
T1090_1_T1090_model_5_ptm.pdb	0.7838
T1090_2_T1090_model_5_ptm.pdb	0.8195
T1090_3_T1090_model_5_ptm.pdb	0.7470
T1090_4_T1090_model_5_ptm.pdb	0.7930
T1090_5_T1090_model_5_ptm.pdb	0.6064
T1090_6_T1090_model_5_ptm.pdb	0.8317
T1090_7_T1090_model_5_ptm.pdb	0.7475
T1090_8_T1090_model_5_ptm.pdb	0.7993
T1090_9_T1090_model_5_ptm.pdb	0.8184
T1092_0_T1092_model_5_ptm.pdb	0.3655
T1092_1_T1092_model_5_ptm.pdb	0.2306
T1092_2_T1092_model_5_ptm.pdb	0.4278
T1092_3_T1092_model_5_ptm.pdb	0.4462
T1092_4_T1092_model_5_ptm.pdb	0.4023
T1092_5_T1092_model_5_ptm.pdb	0.3363
T1092_6_T1092_model_5_ptm.pdb	0.4079
T1092_7_T1092_model_5_ptm.pdb	0.4119
T1092_8_T1092_model_5_ptm.pdb	0.2909
T1092_9_T1092_model_5_ptm.pdb	0.3364
T1093_0_T1093_model_5_ptm.pdb	0.1859
T1093_1_T1093_model_5_ptm.pdb	0.2203
T1093_2_T1093_model_5_ptm.pdb	0.1705
T1093_3_T1093_model_5_ptm.pdb	0.2216
T1093_4_T1093_model_5_ptm.pdb	0.2792
T1093_5_T1093_model_5_ptm.pdb	0.1870
T1093_6_T1093_model_5_ptm.pdb	0.2013
T1093_7_T1093_model_5_ptm.pdb	0.2021
T1093_8_T1093_model_5_ptm.pdb	0.2605
T1093_9_T1093_model_5_ptm.pdb	0.2360
T1094_0_T1094_model_5_ptm.pdb	0.5033
T1094_1_T1094_model_5_ptm.pdb	0.3987
T1094_2_T1094_model_5_ptm.pdb	0.6880
T1094_3_T1094_model_5_ptm.pdb	0.1722
T1094_4_T1094_model_5_ptm.pdb	0.3005
T1094_5_T1094_model_5_ptm.pdb	0.7394
T1094_6_T1094_model_5_ptm.pdb	0.2392
T1094_7_T1094_model_5_ptm.pdb	0.5024
T1094_8_T1094_model_5_ptm.pdb	0.1917
T1094_9_T1094_model_5_ptm.pdb	0.3383
T1095_0_T1095_model_5_ptm.pdb	0.2568
T1095_1_T1095_model_5_ptm.pdb	0.2323
T1095_2_T1095_model_5_ptm.pdb	0.1901
T1095_3_T1095_model_5_ptm.pdb	0.3920
T1095_4_T1095_model_5_ptm.pdb	0.4738
T1095_5_T1095_model_5_ptm.pdb	0.3102
T1095_6_T1095_model_5_ptm.pdb	0.5078
T1095_7_T1095_model_5_ptm.pdb	0.5995
T1095_8_T1095_model_5_ptm.pdb	0.2384
T1095_9_T1095_model_5_ptm.pdb	0.4385
T1096_0_T1096_model_5_ptm.pdb	0.5317
T1096_1_T1096_model_5_ptm.pdb	0.4515
T1096_2_T1096_model_5_ptm.pdb	0.3811
T1096_3_T1096_model_5_ptm.pdb	0.5548
T1096_4_T1096_model_5_ptm.pdb	0.4276
T1096_5_T1096_model_5_ptm.pdb	0.5046
T1096_6_T1096_model_5_ptm.pdb	0.4630
T1096_7_T1096_model_5_ptm.pdb	0.5424
T1096_8_T1096_model_5_ptm.pdb	0.4793
T1096_9_T1096_model_5_ptm.pdb	0.4720
T1098_0_T1098_model_5_ptm.pdb	0.7231
T1098_1_T1098_model_5_ptm.pdb	0.7093
T1098_2_T1098_model_5_ptm.pdb	0.7015
T1098_3_T1098_model_5_ptm.pdb	0.7177
T1098_4_T1098_model_5_ptm.pdb	0.6198
T1098_5_T1098_model_5_ptm.pdb	0.5910
T1098_6_T1098_model_5_ptm.pdb	0.7077
T1098_7_T1098_model_5_ptm.pdb	0.7058
T1098_8_T1098_model_5_ptm.pdb	0.6113
T1098_9_T1098_model_5_ptm.pdb	0.6859
T1099_0_T1099_model_5_ptm.pdb	0.7930
T1099_1_T1099_model_5_ptm.pdb	0.7911
T1099_2_T1099_model_5_ptm.pdb	0.7646
T1099_3_T1099_model_5_ptm.pdb	0.7488
T1099_4_T1099_model_5_ptm.pdb	0.7768
T1099_5_T1099_model_5_ptm.pdb	0.7142
T1099_6_T1099_model_5_ptm.pdb	0.7820
T1099_7_T1099_model_5_ptm.pdb	0.7679
T1099_8_T1099_model_5_ptm.pdb	0.8028
T1099_9_T1099_model_5_ptm.pdb	0.7956
T1100_0_T1100_model_5_ptm.pdb	0.5805
T1100_1_T1100_model_5_ptm.pdb	0.4809
T1100_2_T1100_model_5_ptm.pdb	0.7921
T1100_3_T1100_model_5_ptm.pdb	0.5143
T1100_4_T1100_model_5_ptm.pdb	0.4979
T1100_5_T1100_model_5_ptm.pdb	0.8275
T1100_6_T1100_model_5_ptm.pdb	0.6081
T1100_7_T1100_model_5_ptm.pdb	0.8135
T1100_8_T1100_model_5_ptm.pdb	0.8605
T1100_9_T1100_model_5_ptm.pdb	0.3510
T1101_0_T1101_model_5_ptm.pdb	0.6887
T1101_1_T1101_model_5_ptm.pdb	0.6550
T1101_2_T1101_model_5_ptm.pdb	0.8962
T1101_3_T1101_model_5_ptm.pdb	0.7989
T1101_4_T1101_model_5_ptm.pdb	0.3674
T1101_5_T1101_model_5_ptm.pdb	0.6094
T1101_6_T1101_model_5_ptm.pdb	0.6611
T1101_7_T1101_model_5_ptm.pdb	0.5683
T1101_8_T1101_model_5_ptm.pdb	0.3780
T1101_9_T1101_model_5_ptm.pdb	0.3161
